# Supplementary material for: Rewiring of the inferred protein interactome during blood development studied with the tool PPICompare
Source: BMC Syst Biol. 2017 Apr 4;11:44. doi: 10.1186/s12918-017-0400-x (PMC5379774; doi:10.1186/s12918-017-0400-x)
Supplement: Supplementary file 2 — Table S1. Interactome sizes per cell type for all TPM thresholds examined. Shown are the average number of proteins and the average number of interactions as well as their standard deviations for the constructed protein interaction networks for different discretization thresholds. (XLSX 89.5 kb) [file 12918_2017_400_MOESM2_ESM.xlsx]

## Sheet: Blatt1
TPM threshold	cell type	#proteins	#proteins std	#interactions	#interactions std
0.0	CD4	11353	379	166829	5737
0.0	CLP	8015	1366	110808	24062
0.0	CMP	9214	134	136217	2097
0.0	HSC	9492	2010	133822	30630
0.0	MEP	9603	306	142297	4454
0.0	GMP	9675	484	141355	6863
0.0	MPP	9655	493	139551	10141
0.0	M	11130	100	163497	1876
0.0	EB	11061	1418	157433	24247
0.0	MK	12094	415	173855	3148
0.0	N	9574	293	136204	4951
0.01	CD4	10780	432	159104	6510
0.01	CLP	7477	1627	102507	27688
0.01	CMP	8981	197	132814	3057
0.01	HSC	9202	2072	128997	31374
0.01	MEP	9379	281	138888	4390
0.01	GMP	9456	446	138228	6210
0.01	MPP	9396	562	135683	11221
0.01	M	10516	108	155496	2246
0.01	EB	10333	1701	148229	29044
0.01	MK	11657	516	168487	4160
0.01	N	8809	328	124468	5689
0.02	CD4	10464	441	154724	6810
0.02	CLP	7233	1719	98467	29257
0.02	CMP	8848	227	130791	3360
0.02	HSC	9004	2090	126009	31701
0.02	MEP	9234	276	136925	4500
0.02	GMP	9338	434	136417	6531
0.02	MPP	9255	578	133067	11571
0.02	M	10198	103	150862	1956
0.02	EB	9939	1814	143058	30577
0.02	MK	11361	530	164813	4137
0.02	N	8368	356	117168	6309
0.03	CD4	10233	463	151389	7489
0.03	CLP	7071	1768	95684	29946
0.03	CMP	8764	242	129261	3485
0.03	HSC	8851	2090	123614	31892
0.03	MEP	9121	298	135056	5017
0.03	GMP	9252	425	135201	6332
0.03	MPP	9135	569	131372	11423
0.03	M	9974	108	147713	2002
0.03	EB	9672	1841	139396	31151
0.03	MK	11147	534	162243	4305
0.03	N	8054	377	112041	6781
0.04	CD4	10051	485	148991	7773
0.04	CLP	6956	1808	93613	30789
0.04	CMP	8707	247	128440	3517
0.04	HSC	8726	2087	121594	32119
0.04	MEP	9025	317	133502	5285
0.04	GMP	9194	418	134371	6335
0.04	MPP	9026	590	129174	12333
0.04	M	9798	107	145181	1805
0.04	EB	9466	1838	136352	31395
0.04	MK	10957	532	159494	4773
0.04	N	7803	405	107649	7272
0.05	CD4	10051	485	148991	7773
0.05	CLP	6956	1808	93613	30789
0.05	CMP	8707	247	128440	3517
0.05	HSC	8726	2087	121594	32119
0.05	MEP	9025	317	133502	5285
0.05	GMP	9194	418	134371	6335
0.05	MPP	9026	590	129174	12333
0.05	M	9798	107	145181	1805
0.05	EB	9466	1838	136352	31395
0.05	MK	10957	532	159494	4773
0.05	N	7803	405	107649	7272
0.06	CD4	9764	521	144742	8328
0.06	CLP	6784	1861	90458	31183
0.06	CMP	8610	238	126243	2940
0.06	HSC	8522	2081	118357	32380
0.06	MEP	8878	352	131500	5706
0.06	GMP	9085	407	132813	6356
0.06	MPP	8874	575	126694	12239
0.06	M	9510	107	140959	1885
0.06	EB	9166	1802	132236	31038
0.06	MK	10670	517	155481	4948
0.06	N	7401	430	101055	7563
0.07	CD4	9764	521	144742	8328
0.07	CLP	6784	1861	90458	31183
0.07	CMP	8610	238	126243	2940
0.07	HSC	8522	2081	118357	32380
0.07	MEP	8878	352	131500	5706
0.07	GMP	9085	407	132813	6356
0.07	MPP	8874	575	126694	12239
0.07	M	9510	107	140959	1885
0.07	EB	9166	1802	132236	31038
0.07	MK	10670	517	155481	4948
0.07	N	7401	430	101055	7563
0.08	CD4	9553	569	141564	8976
0.08	CLP	6677	1883	88597	31615
0.08	CMP	8545	240	125164	2989
0.08	HSC	8364	2070	115936	32500
0.08	MEP	8767	401	129387	6513
0.08	GMP	8994	398	130752	6532
0.08	MPP	8756	558	124875	11807
0.08	M	9282	101	138143	1700
0.08	EB	8936	1769	129033	30759
0.08	MK	10437	510	152111	5143
0.08	N	7088	460	95689	7645
0.09	CD4	9553	569	141564	8976
0.09	CLP	6677	1883	88597	31615
0.09	CMP	8545	240	125164	2989
0.09	HSC	8364	2070	115936	32500
0.09	MEP	8767	401	129387	6513
0.09	GMP	8994	398	130752	6532
0.09	MPP	8756	558	124875	11807
0.09	M	9282	101	138143	1700
0.09	EB	8936	1769	129033	30759
0.09	MK	10437	510	152111	5143
0.09	N	7088	460	95689	7645
0.1	CD4	9453	597	139847	9498
0.1	CLP	6631	1894	87761	31791
0.1	CMP	8516	244	124811	2991
0.1	HSC	8302	2060	114926	32637
0.1	MEP	8715	421	128559	6731
0.1	GMP	8958	397	130000	6373
0.1	MPP	8696	550	123955	11634
0.1	M	9186	104	136810	1886
0.1	EB	8844	1752	127746	30650
0.1	MK	10335	506	150854	5178
0.1	N	6956	465	93302	7723
0.11	CD4	9282	653	137326	10382
0.11	CLP	6548	1903	86225	31882
0.11	CMP	8458	241	123829	3082
0.11	HSC	8186	2042	113085	32534
0.11	MEP	8634	449	127314	7103
0.11	GMP	8888	389	128730	6333
0.11	MPP	8596	534	122384	11180
0.11	M	9009	99	134199	1952
0.11	EB	8680	1721	125679	30568
0.11	MK	10149	501	148139	5512
0.11	N	6723	478	89144	8082
0.12	CD4	9212	681	136276	10776
0.12	CLP	6511	1903	85664	31930
0.12	CMP	8436	243	123546	3162
0.12	HSC	8138	2036	112262	32469
0.12	MEP	8595	469	126679	7451
0.12	GMP	8861	382	128455	6310
0.12	MPP	8552	527	121775	11143
0.12	M	8923	102	132718	2023
0.12	EB	8598	1709	124408	30450
0.12	MK	10074	497	147064	5497
0.12	N	6621	486	87546	8280
0.13	CD4	9138	713	135065	11566
0.13	CLP	6483	1905	85237	31938
0.13	CMP	8414	246	123163	3165
0.13	HSC	8084	2024	111394	32315
0.13	MEP	8552	478	125718	7508
0.13	GMP	8830	384	127980	6416
0.13	MPP	8508	523	120977	11390
0.13	M	8839	103	131623	2161
0.13	EB	8528	1697	123332	30277
0.13	MK	9996	498	145938	5676
0.13	N	6526	494	85922	8489
0.14	CD4	9138	713	135065	11566
0.14	CLP	6483	1905	85237	31938
0.14	CMP	8414	246	123163	3165
0.14	HSC	8084	2024	111394	32315
0.14	MEP	8552	478	125718	7508
0.14	GMP	8830	384	127980	6416
0.14	MPP	8508	523	120977	11390
0.14	M	8839	103	131623	2161
0.14	EB	8528	1697	123332	30277
0.14	MK	9996	498	145938	5676
0.14	N	6526	494	85922	8489
0.15	CD4	9067	742	133861	12078
0.15	CLP	6456	1907	84774	32002
0.15	CMP	8390	248	122733	3210
0.15	HSC	8041	2016	110727	32295
0.15	MEP	8515	495	125135	7854
0.15	GMP	8801	386	127453	6720
0.15	MPP	8466	522	119913	11115
0.15	M	8758	107	130614	2200
0.15	EB	8463	1683	122215	30049
0.15	MK	9923	490	144746	5889
0.15	N	6432	491	84224	8502
0.16	CD4	8939	793	131395	13154
0.16	CLP	6403	1909	84000	31912
0.16	CMP	8344	242	122029	3107
0.16	HSC	7953	1991	109364	32070
0.16	MEP	8453	516	124276	8149
0.16	GMP	8752	381	126670	6654
0.16	MPP	8394	518	118843	11021
0.16	M	8602	96	128054	2125
0.16	EB	8338	1654	120514	29704
0.16	MK	9797	495	142977	6251
0.16	N	6260	501	81292	8714
0.17	CD4	8939	793	131395	13154
0.17	CLP	6403	1909	84000	31912
0.17	CMP	8344	242	122029	3107
0.17	HSC	7953	1991	109364	32070
0.17	MEP	8453	516	124276	8149
0.17	GMP	8752	381	126670	6654
0.17	MPP	8394	518	118843	11021
0.17	M	8602	96	128054	2125
0.17	EB	8338	1654	120514	29704
0.17	MK	9797	495	142977	6251
0.17	N	6260	501	81292	8714
0.18	CD4	8880	821	130365	13666
0.18	CLP	6378	1907	83567	31838
0.18	CMP	8323	244	121674	3166
0.18	HSC	7908	1979	108383	31812
0.18	MEP	8420	522	123796	8327
0.18	GMP	8723	377	126104	6583
0.18	MPP	8355	517	118267	11053
0.18	M	8535	105	127126	2227
0.18	EB	8281	1645	119593	29598
0.18	MK	9729	499	141719	6731
0.18	N	6184	502	79850	8694
0.19	CD4	8767	875	128672	14553
0.19	CLP	6333	1906	82805	31878
0.19	CMP	8283	240	120989	3110
0.19	HSC	7829	1956	107201	31680
0.19	MEP	8358	537	122784	8376
0.19	GMP	8681	374	125401	6471
0.19	MPP	8283	500	117108	10718
0.19	M	8402	111	124906	2262
0.19	EB	8177	1626	118015	29647
0.19	MK	9606	503	139918	6934
0.19	N	6039	512	77451	8862
0.2	CD4	8767	875	128672	14553
0.2	CLP	6333	1906	82805	31878
0.2	CMP	8283	240	120989	3110
0.2	HSC	7829	1956	107201	31680
0.2	MEP	8358	537	122784	8376
0.2	GMP	8681	374	125401	6471
0.2	MPP	8283	500	117108	10718
0.2	M	8402	111	124906	2262
0.2	EB	8177	1626	118015	29647
0.2	MK	9606	503	139918	6934
0.2	N	6039	512	77451	8862
0.21	CD4	8660	929	126944	15302
0.21	CLP	6287	1912	81914	32186
0.21	CMP	8241	235	120327	3182
0.21	HSC	7749	1931	105923	31319
0.21	MEP	8301	545	121959	8610
0.21	GMP	8639	362	124691	6301
0.21	MPP	8222	502	116085	10838
0.21	M	8273	118	122491	2459
0.21	EB	8081	1604	116707	29495
0.21	MK	9501	502	138446	7136
0.21	N	5907	512	75371	9008
0.22	CD4	8612	956	126141	15706
0.22	CLP	6270	1912	81625	32218
0.22	CMP	8222	234	119988	3038
0.22	HSC	7713	1919	105433	31073
0.22	MEP	8273	549	121435	8641
0.22	GMP	8609	364	124252	6328
0.22	MPP	8187	496	115384	10674
0.22	M	8210	118	121109	2378
0.22	EB	8040	1596	116147	29384
0.22	MK	9448	502	137655	7380
0.22	N	5846	506	74316	8982
0.23	CD4	8612	956	126141	15706
0.23	CLP	6270	1912	81625	32218
0.23	CMP	8222	234	119988	3038
0.23	HSC	7713	1919	105433	31073
0.23	MEP	8273	549	121435	8641
0.23	GMP	8609	364	124252	6328
0.23	MPP	8187	496	115384	10674
0.23	M	8210	118	121109	2378
0.23	EB	8040	1596	116147	29384
0.23	MK	9448	502	137655	7380
0.23	N	5846	506	74316	8982
0.24	CD4	8517	1001	124698	16621
0.24	CLP	6241	1911	81148	32228
0.24	CMP	8184	237	119193	3013
0.24	HSC	7650	1901	104329	31083
0.24	MEP	8225	553	120532	8460
0.24	GMP	8565	366	123516	6530
0.24	MPP	8134	493	114534	10516
0.24	M	8098	117	119237	2385
0.24	EB	7953	1573	114609	29008
0.24	MK	9359	516	136472	7660
0.24	N	5730	516	72253	9122
0.25	CD4	8468	1026	123953	17022
0.25	CLP	6223	1908	80718	32019
0.25	CMP	8165	231	118866	2949
0.25	HSC	7622	1888	103862	30832
0.25	MEP	8203	554	120077	8505
0.25	GMP	8547	363	123204	6495
0.25	MPP	8102	492	113913	10354
0.25	M	8040	117	118051	2353
0.25	EB	7911	1563	113900	29024
0.25	MK	9313	524	135764	7895
0.25	N	5672	517	71241	9054
0.26	CD4	8425	1050	123126	17903
0.26	CLP	6206	1907	80453	32013
0.26	CMP	8153	225	118701	2872
0.26	HSC	7581	1880	102952	30762
0.26	MEP	8178	553	119611	8518
0.26	GMP	8526	363	122884	6502
0.26	MPP	8076	494	113504	10307
0.26	M	7988	120	117221	2426
0.26	EB	7874	1556	113396	28929
0.26	MK	9268	532	135132	8081
0.26	N	5621	517	70482	9050
0.27	CD4	8425	1050	123126	17903
0.27	CLP	6206	1907	80453	32013
0.27	CMP	8153	225	118701	2872
0.27	HSC	7581	1880	102952	30762
0.27	MEP	8178	553	119611	8518
0.27	GMP	8526	363	122884	6502
0.27	MPP	8076	494	113504	10307
0.27	M	7988	120	117221	2426
0.27	EB	7874	1556	113396	28929
0.27	MK	9268	532	135132	8081
0.27	N	5621	517	70482	9050
0.28	CD4	8381	1070	122492	18248
0.28	CLP	6189	1903	80057	31976
0.28	CMP	8135	224	118484	2845
0.28	HSC	7554	1870	102473	30607
0.28	MEP	8156	557	119056	8641
0.28	GMP	8506	359	122621	6468
0.28	MPP	8047	496	112733	10034
0.28	M	7934	127	116231	2483
0.28	EB	7840	1547	112901	28908
0.28	MK	9226	537	134578	8247
0.28	N	5566	518	69578	9068
0.29	CD4	8301	1108	121108	19117
0.29	CLP	6162	1905	79623	31907
0.29	CMP	8105	228	117856	2861
0.29	HSC	7496	1846	101603	30463
0.29	MEP	8109	562	118103	8764
0.29	GMP	8464	356	121996	6697
0.29	MPP	7990	495	111930	9916
0.29	M	7826	131	114421	2555
0.29	EB	7769	1528	111867	28602
0.29	MK	9137	543	133208	8365
0.29	N	5462	524	67855	9160
0.3	CD4	8301	1108	121108	19117
0.3	CLP	6162	1905	79623	31907
0.3	CMP	8105	228	117856	2861
0.3	HSC	7496	1846	101603	30463
0.3	MEP	8109	562	118103	8764
0.3	GMP	8464	356	121996	6697
0.3	MPP	7990	495	111930	9916
0.3	M	7826	131	114421	2555
0.3	EB	7769	1528	111867	28602
0.3	MK	9137	543	133208	8365
0.3	N	5462	524	67855	9160
0.31	CD4	8256	1129	120281	19498
0.31	CLP	6147	1900	79383	31848
0.31	CMP	8078	232	117254	3175
0.31	HSC	7470	1838	101235	30315
0.31	MEP	8090	567	117767	8691
0.31	GMP	8443	351	121050	6426
0.31	MPP	7967	498	111556	10069
0.31	M	7771	135	113533	2762
0.31	EB	7732	1521	111326	28548
0.31	MK	9097	552	132598	8455
0.31	N	5414	527	67007	9203
0.32	CD4	8174	1179	119008	20176
0.32	CLP	6118	1896	78789	31753
0.32	CMP	8046	227	116407	2879
0.32	HSC	7417	1815	100320	30112
0.32	MEP	8055	571	117161	8861
0.32	GMP	8402	349	120466	6351
0.32	MPP	7926	491	110938	9850
0.32	M	7666	144	111638	2719
0.32	EB	7665	1505	110131	28301
0.32	MK	9017	562	131146	8788
0.32	N	5327	534	65635	9434
0.33	CD4	8174	1179	119008	20176
0.33	CLP	6118	1896	78789	31753
0.33	CMP	8046	227	116407	2879
0.33	HSC	7417	1815	100320	30112
0.33	MEP	8055	571	117161	8861
0.33	GMP	8402	349	120466	6351
0.33	MPP	7926	491	110938	9850
0.33	M	7666	144	111638	2719
0.33	EB	7665	1505	110131	28301
0.33	MK	9017	562	131146	8788
0.33	N	5327	534	65635	9434
0.34	CD4	8135	1196	118401	20399
0.34	CLP	6106	1896	78367	31904
0.34	CMP	8033	227	116149	2850
0.34	HSC	7391	1804	99980	29996
0.34	MEP	8035	576	116774	8967
0.34	GMP	8385	345	120269	6333
0.34	MPP	7899	483	110331	9705
0.34	M	7612	136	110605	2489
0.34	EB	7634	1496	109731	28258
0.34	MK	8980	568	130352	8873
0.34	N	5283	535	64768	9482
0.35	CD4	8059	1230	117318	20946
0.35	CLP	6077	1895	77683	31699
0.35	CMP	8002	225	115733	2804
0.35	HSC	7343	1781	99245	29709
0.35	MEP	7997	580	116025	9000
0.35	GMP	8354	344	119698	6322
0.35	MPP	7848	487	109446	10101
0.35	M	7508	138	108828	2423
0.35	EB	7569	1479	108333	27983
0.35	MK	8911	584	129091	8962
0.35	N	5199	541	63188	9687
0.36	CD4	8059	1230	117318	20946
0.36	CLP	6077	1895	77683	31699
0.36	CMP	8002	225	115733	2804
0.36	HSC	7343	1781	99245	29709
0.36	MEP	7997	580	116025	9000
0.36	GMP	8354	344	119698	6322
0.36	MPP	7848	487	109446	10101
0.36	M	7508	138	108828	2423
0.36	EB	7569	1479	108333	27983
0.36	MK	8911	584	129091	8962
0.36	N	5199	541	63188	9687
0.37	CD4	8019	1251	116751	21221
0.37	CLP	6062	1890	77356	31655
0.37	CMP	7990	223	115458	2788
0.37	HSC	7318	1772	98777	29596
0.37	MEP	7981	580	115566	9335
0.37	GMP	8336	340	119323	6163
0.37	MPP	7828	484	109167	10005
0.37	M	7459	141	107959	2508
0.37	EB	7540	1474	107948	27907
0.37	MK	8873	592	128335	9231
0.37	N	5161	544	62579	9718
0.38	CD4	7937	1292	115473	21816
0.38	CLP	6037	1884	77057	31635
0.38	CMP	7961	217	114973	2750
0.38	HSC	7268	1744	97907	29101
0.38	MEP	7941	579	114825	9285
0.38	GMP	8304	342	118766	6013
0.38	MPP	7790	490	108573	10178
0.38	M	7368	137	106277	2167
0.38	EB	7473	1457	106842	27660
0.38	MK	8803	610	127267	9531
0.38	N	5086	553	61285	9783
0.39	CD4	7900	1310	114886	22236
0.39	CLP	6025	1880	76857	31566
0.39	CMP	7947	213	114733	2677
0.39	HSC	7239	1742	97384	29163
0.39	MEP	7923	581	114468	9373
0.39	GMP	8283	334	118434	5806
0.39	MPP	7765	496	108243	10269
0.39	M	7317	137	105339	2274
0.39	EB	7444	1452	106341	27584
0.39	MK	8767	618	126697	9624
0.39	N	5044	557	60493	9879
0.4	CD4	7900	1310	114886	22236
0.4	CLP	6025	1880	76857	31566
0.4	CMP	7947	213	114733	2677
0.4	HSC	7239	1742	97384	29163
0.4	MEP	7923	581	114468	9373
0.4	GMP	8283	334	118434	5806
0.4	MPP	7765	496	108243	10269
0.4	M	7317	137	105339	2274
0.4	EB	7444	1452	106341	27584
0.4	MK	8767	618	126697	9624
0.4	N	5044	557	60493	9879
0.41	CD4	7834	1342	113970	22725
0.41	CLP	5997	1877	76336	31673
0.41	CMP	7920	214	114087	2803
0.41	HSC	7194	1728	96579	28830
0.41	MEP	7892	578	113978	9460
0.41	GMP	8253	337	117914	5995
0.41	MPP	7720	503	107429	10487
0.41	M	7229	145	103726	2428
0.41	EB	7377	1436	105298	27423
0.41	MK	8697	632	125631	9946
0.41	N	4971	559	59229	9943
0.42	CD4	7798	1363	113434	23115
0.42	CLP	5988	1876	76242	31690
0.42	CMP	7903	215	113650	2904
0.42	HSC	7175	1718	96343	28717
0.42	MEP	7874	580	113634	9381
0.42	GMP	8238	335	117704	5961
0.42	MPP	7697	502	107133	10511
0.42	M	7180	147	102982	2527
0.42	EB	7349	1428	104885	27364
0.42	MK	8666	633	125193	9994
0.42	N	4934	560	58594	9994
0.43	CD4	7798	1363	113434	23115
0.43	CLP	5988	1876	76242	31690
0.43	CMP	7903	215	113650	2904
0.43	HSC	7175	1718	96343	28717
0.43	MEP	7874	580	113634	9381
0.43	GMP	8238	335	117704	5961
0.43	MPP	7697	502	107133	10511
0.43	M	7180	147	102982	2527
0.43	EB	7349	1428	104885	27364
0.43	MK	8666	633	125193	9994
0.43	N	4934	560	58594	9994
0.44	CD4	7732	1383	112342	23471
0.44	CLP	5965	1869	75926	31602
0.44	CMP	7881	207	113347	2756
0.44	HSC	7130	1701	95639	28496
0.44	MEP	7837	582	112739	9492
0.44	GMP	8209	336	117169	5939
0.44	MPP	7663	503	106578	10415
0.44	M	7094	151	101354	2794
0.44	EB	7294	1414	103972	27144
0.44	MK	8601	647	124112	10320
0.44	N	4865	561	57371	9954
0.45	CD4	7698	1399	111863	23756
0.45	CLP	5957	1865	75781	31536
0.45	CMP	7868	206	113199	2739
0.45	HSC	7111	1693	95384	28424
0.45	MEP	7821	580	112489	9452
0.45	GMP	8173	317	116419	5309
0.45	MPP	7643	505	106334	10493
0.45	M	7048	159	100669	2863
0.45	EB	7269	1407	103695	27043
0.45	MK	8571	654	123732	10364
0.45	N	4830	555	56728	9738
0.46	CD4	7698	1399	111863	23756
0.46	CLP	5957	1865	75781	31536
0.46	CMP	7868	206	113199	2739
0.46	HSC	7111	1693	95384	28424
0.46	MEP	7821	580	112489	9452
0.46	GMP	8173	317	116419	5309
0.46	MPP	7643	505	106334	10493
0.46	M	7048	159	100669	2863
0.46	EB	7269	1407	103695	27043
0.46	MK	8571	654	123732	10364
0.46	N	4830	555	56728	9738
0.47	CD4	7631	1420	110883	24162
0.47	CLP	5936	1860	75451	31481
0.47	CMP	7845	203	112623	2548
0.47	HSC	7065	1678	94606	28206
0.47	MEP	7788	582	111898	9391
0.47	GMP	8139	311	115714	5086
0.47	MPP	7606	511	105361	10377
0.47	M	6963	165	99257	3071
0.47	EB	7219	1399	102985	26916
0.47	MK	8511	669	122760	10624
0.47	N	4757	565	55443	9885
0.48	CD4	7602	1430	110521	24383
0.48	CLP	5924	1856	75260	31446
0.48	CMP	7833	199	112445	2466
0.48	HSC	7045	1670	94301	28155
0.48	MEP	7774	580	111659	9326
0.48	GMP	8124	305	115282	4868
0.48	MPP	7585	516	104989	10377
0.48	M	6924	164	98534	2973
0.48	EB	7199	1392	102644	26789
0.48	MK	8482	677	122346	10763
0.48	N	4724	569	54884	9898
0.49	CD4	7602	1430	110521	24383
0.49	CLP	5924	1856	75260	31446
0.49	CMP	7833	199	112445	2466
0.49	HSC	7045	1670	94301	28155
0.49	MEP	7774	580	111659	9326
0.49	GMP	8124	305	115282	4868
0.49	MPP	7585	516	104989	10377
0.49	M	6924	164	98534	2973
0.49	EB	7199	1392	102644	26789
0.49	MK	8482	677	122346	10763
0.49	N	4724	569	54884	9898
0.5	CD4	7537	1457	109455	24979
0.5	CLP	5902	1850	74828	31265
0.5	CMP	7808	202	111851	2576
0.5	HSC	7003	1651	93508	28028
0.5	MEP	7735	582	110889	9468
0.5	GMP	8093	304	114663	4862
0.5	MPP	7545	521	104451	10355
0.5	M	6837	163	97095	2832
0.5	EB	7145	1379	101785	26579
0.5	MK	8420	690	121462	11051
0.5	N	4663	573	53848	10003
0.51	CD4	7501	1472	108778	25363
0.51	CLP	5894	1846	74681	31189
0.51	CMP	7795	203	111332	2936
0.51	HSC	6983	1644	93096	27843
0.51	MEP	7719	578	110568	9417
0.51	GMP	8080	304	114482	4849
0.51	MPP	7528	528	104203	10456
0.51	M	6797	157	96469	2783
0.51	EB	7120	1375	101327	26494
0.51	MK	8392	694	120969	11179
0.51	N	4634	572	53331	9869
0.52	CD4	7468	1481	108256	25466
0.52	CLP	5882	1840	74369	31044
0.52	CMP	7783	204	111170	3009
0.52	HSC	6963	1633	92780	27643
0.52	MEP	7706	576	110406	9368
0.52	GMP	8069	302	114312	4825
0.52	MPP	7513	529	103906	10488
0.52	M	6754	156	95774	2744
0.52	EB	7095	1369	100894	26415
0.52	MK	8364	699	120266	10886
0.52	N	4598	577	52762	9937
0.53	CD4	7436	1487	107780	25601
0.53	CLP	5870	1836	74154	31028
0.53	CMP	7772	202	111023	3079
0.53	HSC	6943	1629	92491	27574
0.53	MEP	7690	575	110051	9582
0.53	GMP	8049	299	114040	4769
0.53	MPP	7494	529	103593	10494
0.53	M	6712	157	95113	2645
0.53	EB	7072	1363	100464	26273
0.53	MK	8335	707	119812	11039
0.53	N	4572	575	52400	9846
0.54	CD4	7436	1487	107780	25601
0.54	CLP	5870	1836	74154	31028
0.54	CMP	7772	202	111023	3079
0.54	HSC	6943	1629	92491	27574
0.54	MEP	7690	575	110051	9582
0.54	GMP	8049	299	114040	4769
0.54	MPP	7494	529	103593	10494
0.54	M	6712	157	95113	2645
0.54	EB	7072	1363	100464	26273
0.54	MK	8335	707	119812	11039
0.54	N	4572	575	52400	9846
0.55	CD4	7406	1495	107346	25805
0.55	CLP	5861	1833	73918	31078
0.55	CMP	7755	199	110625	3013
0.55	HSC	6927	1623	92283	27472
0.55	MEP	7675	576	109648	9690
0.55	GMP	8038	299	113875	4782
0.55	MPP	7480	530	103430	10547
0.55	M	6675	159	94474	2753
0.55	EB	7047	1357	100035	26131
0.55	MK	8306	716	119458	11143
0.55	N	4543	576	51918	9882
0.56	CD4	7378	1508	106818	26072
0.56	CLP	5849	1830	73735	31007
0.56	CMP	7739	201	110293	3055
0.56	HSC	6910	1616	92014	27444
0.56	MEP	7661	576	109420	9625
0.56	GMP	8027	298	113632	4710
0.56	MPP	7466	531	103106	10492
0.56	M	6640	160	93982	2823
0.56	EB	7021	1349	99668	25995
0.56	MK	8279	723	119105	11286
0.56	N	4514	577	51452	9858
0.57	CD4	7315	1520	105770	26136
0.57	CLP	5826	1822	73435	30936
0.57	CMP	7714	204	109873	2904
0.57	HSC	6879	1598	91542	27223
0.57	MEP	7617	570	108382	9598
0.57	GMP	8000	296	113096	4751
0.57	MPP	7436	529	102706	10553
0.57	M	6571	159	92752	2811
0.57	EB	6972	1338	98945	25877
0.57	MK	8225	736	118164	11649
0.57	N	4462	579	50566	9965
0.58	CD4	7284	1528	105156	26285
0.58	CLP	5816	1819	73303	30874
0.58	CMP	7699	207	109563	2962
0.58	HSC	6861	1586	91155	26933
0.58	MEP	7604	570	108158	9568
0.58	GMP	7984	298	112864	4816
0.58	MPP	7423	528	102168	10193
0.58	M	6534	163	92127	2927
0.58	EB	6947	1330	98585	25701
0.58	MK	8202	741	117877	11701
0.58	N	4438	580	50067	10052
0.59	CD4	7252	1542	104582	26415
0.59	CLP	5806	1818	73205	30896
0.59	CMP	7688	210	109355	2974
0.59	HSC	6846	1579	90930	26807
0.59	MEP	7590	567	107927	9495
0.59	GMP	7972	297	112548	4708
0.59	MPP	7413	528	101986	10200
0.59	M	6493	163	91515	2916
0.59	EB	6923	1326	98164	25544
0.59	MK	8180	749	117439	11841
0.59	N	4411	583	49692	9995
0.6	CD4	7252	1542	104582	26415
0.6	CLP	5806	1818	73205	30896
0.6	CMP	7688	210	109355	2974
0.6	HSC	6846	1579	90930	26807
0.6	MEP	7590	567	107927	9495
0.6	GMP	7972	297	112548	4708
0.6	MPP	7413	528	101986	10200
0.6	M	6493	163	91515	2916
0.6	EB	6923	1326	98164	25544
0.6	MK	8180	749	117439	11841
0.6	N	4411	583	49692	9995
0.61	CD4	7225	1551	104178	26459
0.61	CLP	5798	1816	73078	30814
0.61	CMP	7676	207	109226	2983
0.61	HSC	6829	1572	90680	26709
0.61	MEP	7570	568	107596	9465
0.61	GMP	7956	296	112273	4740
0.61	MPP	7395	528	101687	10151
0.61	M	6451	168	90875	3043
0.61	EB	6901	1320	97848	25452
0.61	MK	8155	759	117088	12007
0.61	N	4387	586	49296	9988
0.62	CD4	7195	1557	103704	26652
0.62	CLP	5787	1814	72852	30718
0.62	CMP	7663	205	108920	2821
0.62	HSC	6814	1567	90335	26728
0.62	MEP	7554	572	107182	9641
0.62	GMP	7946	296	112138	4766
0.62	MPP	7380	532	101448	10248
0.62	M	6408	169	90080	2979
0.62	EB	6879	1313	97477	25353
0.62	MK	8129	767	116677	12167
0.62	N	4360	590	48891	10071
0.63	CD4	7141	1573	102832	26938
0.63	CLP	5768	1806	72459	30487
0.63	CMP	7638	204	108332	2897
0.63	HSC	6775	1548	89754	26344
0.63	MEP	7528	571	106798	9722
0.63	GMP	7918	296	111747	4722
0.63	MPP	7346	536	100879	10321
0.63	M	6334	174	88702	3023
0.63	EB	6831	1303	96570	25101
0.63	MK	8077	782	115995	12430
0.63	N	4310	592	48076	10056
0.64	CD4	7111	1581	102300	27140
0.64	CLP	5758	1805	72272	30437
0.64	CMP	7628	205	108108	2860
0.64	HSC	6758	1542	89535	26307
0.64	MEP	7513	568	106480	9582
0.64	GMP	7904	294	111557	4717
0.64	MPP	7332	535	100668	10212
0.64	M	6298	173	88019	3065
0.64	EB	6809	1299	96237	25021
0.64	MK	8052	791	115602	12588
0.64	N	4283	596	47604	10134
0.65	CD4	7081	1592	101807	27537
0.65	CLP	5749	1800	72176	30374
0.65	CMP	7612	204	107856	2830
0.65	HSC	6742	1533	89273	26196
0.65	MEP	7496	569	106231	9760
0.65	GMP	7891	296	111408	4752
0.65	MPP	7314	537	100401	10195
0.65	M	6258	174	87369	3134
0.65	EB	6785	1290	95929	24910
0.65	MK	8026	800	115196	12762
0.65	N	4258	599	47200	10138
0.66	CD4	7081	1592	101807	27537
0.66	CLP	5749	1800	72176	30374
0.66	CMP	7612	204	107856	2830
0.66	HSC	6742	1533	89273	26196
0.66	MEP	7496	569	106231	9760
0.66	GMP	7891	296	111408	4752
0.66	MPP	7314	537	100401	10195
0.66	M	6258	174	87369	3134
0.66	EB	6785	1290	95929	24910
0.66	MK	8026	800	115196	12762
0.66	N	4258	599	47200	10138
0.67	CD4	7048	1607	101169	27711
0.67	CLP	5742	1797	72007	30400
0.67	CMP	7599	204	107670	2895
0.67	HSC	6725	1524	88996	26037
0.67	MEP	7485	571	106041	9733
0.67	GMP	7877	295	111139	4701
0.67	MPP	7300	533	100231	10139
0.67	M	6223	176	86754	3248
0.67	EB	6762	1285	95644	24823
0.67	MK	8005	809	114922	12901
0.67	N	4236	596	46875	10076
0.68	CD4	7024	1611	100779	27699
0.68	CLP	5735	1797	71944	30416
0.68	CMP	7583	202	107350	2935
0.68	HSC	6708	1515	88699	25846
0.68	MEP	7474	572	105892	9728
0.68	GMP	7860	289	110760	4725
0.68	MPP	7283	535	99948	10128
0.68	M	6187	175	86123	3089
0.68	EB	6739	1279	95330	24706
0.68	MK	7985	815	114559	13104
0.68	N	4212	596	46421	9992
0.69	CD4	6972	1620	99964	27764
0.69	CLP	5718	1789	71519	30072
0.69	CMP	7561	201	106970	3087
0.69	HSC	6677	1499	88150	25761
0.69	MEP	7450	571	105313	9722
0.69	GMP	7827	286	110003	4870
0.69	MPP	7259	537	99634	10187
0.69	M	6113	179	84772	3091
0.69	EB	6700	1269	94777	24525
0.69	MK	7925	826	113584	13334
0.69	N	4168	595	45826	9969
0.7	CD4	6942	1629	99511	27824
0.7	CLP	5710	1787	71246	29871
0.7	CMP	7552	204	106860	3129
0.7	HSC	6664	1491	87957	25679
0.7	MEP	7436	569	104860	9575
0.7	GMP	7816	283	109767	4711
0.7	MPP	7247	541	99400	10366
0.7	M	6078	177	84170	3001
0.7	EB	6683	1267	94495	24463
0.7	MK	7902	834	113144	13515
0.7	N	4144	597	45373	10056
0.71	CD4	6916	1631	99128	27786
0.71	CLP	5702	1785	71085	29806
0.71	CMP	7542	201	106666	3198
0.71	HSC	6647	1483	87715	25553
0.71	MEP	7425	566	104605	9493
0.71	GMP	7808	282	109636	4694
0.71	MPP	7227	538	99163	10351
0.71	M	6042	181	83546	3045
0.71	EB	6664	1263	94064	24355
0.71	MK	7877	837	112682	13696
0.71	N	4118	596	45000	9977
0.72	CD4	6916	1631	99128	27786
0.72	CLP	5702	1785	71085	29806
0.72	CMP	7542	201	106666	3198
0.72	HSC	6647	1483	87715	25553
0.72	MEP	7425	566	104605	9493
0.72	GMP	7808	282	109636	4694
0.72	MPP	7227	538	99163	10351
0.72	M	6042	181	83546	3045
0.72	EB	6664	1263	94064	24355
0.72	MK	7877	837	112682	13696
0.72	N	4118	596	45000	9977
0.73	CD4	6888	1634	98622	27767
0.73	CLP	5692	1784	70917	29830
0.73	CMP	7532	199	106459	3175
0.73	HSC	6631	1478	87420	25395
0.73	MEP	7411	565	104465	9508
0.73	GMP	7799	279	109392	4735
0.73	MPP	7215	537	98972	10291
0.73	M	6008	184	82900	3223
0.73	EB	6646	1259	93753	24269
0.73	MK	7848	849	112379	13789
0.73	N	4094	597	44634	9977
0.74	CD4	6860	1636	98192	27776
0.74	CLP	5683	1780	70807	29752
0.74	CMP	7519	200	106201	3130
0.74	HSC	6613	1466	86885	25120
0.74	MEP	7398	564	104238	9458
0.74	GMP	7791	281	109323	4764
0.74	MPP	7200	536	98696	10239
0.74	M	5976	183	82326	3234
0.74	EB	6628	1255	93477	24190
0.74	MK	7826	856	111804	14056
0.74	N	4074	597	44311	9996
0.75	CD4	6805	1643	97393	27765
0.75	CLP	5665	1776	70464	29769
0.75	CMP	7496	198	105976	3133
0.75	HSC	6582	1451	86370	24839
0.75	MEP	7370	563	103715	9386
0.75	GMP	7765	282	109032	4765
0.75	MPP	7170	533	98169	10268
0.75	M	5913	186	81211	3211
0.75	EB	6587	1246	92794	23985
0.75	MK	7785	871	111142	14363
0.75	N	4031	595	43597	9883
0.76	CD4	6780	1645	96908	27737
0.76	CLP	5657	1773	70366	29738
0.76	CMP	7484	199	105760	3156
0.76	HSC	6565	1444	86006	24669
0.76	MEP	7357	564	103555	9416
0.76	GMP	7753	282	108838	4839
0.76	MPP	7154	532	97828	10183
0.76	M	5876	183	80671	3118
0.76	EB	6569	1242	92487	23913
0.76	MK	7761	881	110754	14529
0.76	N	4014	599	43365	9921
0.77	CD4	6757	1646	96570	27767
0.77	CLP	5647	1770	70232	29731
0.77	CMP	7474	204	105246	3694
0.77	HSC	6551	1439	85632	24502
0.77	MEP	7347	563	103384	9375
0.77	GMP	7740	283	108683	4827
0.77	MPP	7141	532	97638	10141
0.77	M	5843	188	80154	3169
0.77	EB	6549	1237	92196	23878
0.77	MK	7736	888	110257	14684
0.77	N	3995	600	43059	9899
0.78	CD4	6733	1652	96268	27780
0.78	CLP	5640	1767	70127	29678
0.78	CMP	7463	201	105089	3624
0.78	HSC	6537	1433	85360	24437
0.78	MEP	7335	563	103124	9401
0.78	GMP	7727	277	108502	4786
0.78	MPP	7129	530	97422	10090
0.78	M	5812	190	79633	3090
0.78	EB	6532	1234	91845	23782
0.78	MK	7715	890	109958	14782
0.78	N	3974	602	42751	9912
0.79	CD4	6733	1652	96268	27780
0.79	CLP	5640	1767	70127	29678
0.79	CMP	7463	201	105089	3624
0.79	HSC	6537	1433	85360	24437
0.79	MEP	7335	563	103124	9401
0.79	GMP	7727	277	108502	4786
0.79	MPP	7129	530	97422	10090
0.79	M	5812	190	79633	3090
0.79	EB	6532	1234	91845	23782
0.79	MK	7715	890	109958	14782
0.79	N	3974	602	42751	9912
0.8	CD4	6707	1658	95871	27807
0.8	CLP	5631	1764	69992	29668
0.8	CMP	7456	202	104973	3612
0.8	HSC	6526	1428	85231	24406
0.8	MEP	7322	564	102929	9365
0.8	GMP	7713	275	108226	4759
0.8	MPP	7119	532	97248	10149
0.8	M	5779	191	78972	3124
0.8	EB	6512	1229	91499	23747
0.8	MK	7693	896	109618	14925
0.8	N	3953	604	42438	9961
0.81	CD4	6682	1659	95507	27850
0.81	CLP	5626	1763	69906	29648
0.81	CMP	7446	204	104826	3701
0.81	HSC	6509	1421	84979	24333
0.81	MEP	7312	562	102780	9326
0.81	GMP	7705	276	108100	4803
0.81	MPP	7105	533	96984	10317
0.81	M	5744	192	78283	3341
0.81	EB	6493	1223	91120	23593
0.81	MK	7673	899	109325	15013
0.81	N	3933	605	42194	9965
0.82	CD4	6630	1661	94724	27761
0.82	CLP	5609	1760	69639	29565
0.82	CMP	7423	199	104399	3447
0.82	HSC	6481	1409	84564	24119
0.82	MEP	7279	556	101986	9263
0.82	GMP	7682	273	107821	4716
0.82	MPP	7075	538	96412	10421
0.82	M	5680	203	77156	3424
0.82	EB	6460	1216	90628	23380
0.82	MK	7634	912	108722	15125
0.82	N	3891	608	41540	9977
0.83	CD4	6606	1663	94357	27757
0.83	CLP	5599	1758	69387	29473
0.83	CMP	7407	197	104172	3419
0.83	HSC	6468	1403	84321	23997
0.83	MEP	7267	555	101779	9296
0.83	GMP	7667	270	107576	4580
0.83	MPP	7068	539	96263	10401
0.83	M	5649	202	76623	3429
0.83	EB	6440	1214	90156	23321
0.83	MK	7613	917	108219	15429
0.83	N	3872	610	41223	10064
0.84	CD4	6582	1661	94026	27730
0.84	CLP	5591	1756	69111	29488
0.84	CMP	7400	195	104061	3388
0.84	HSC	6457	1396	84142	23894
0.84	MEP	7255	555	101525	9248
0.84	GMP	7653	270	107410	4591
0.84	MPP	7054	536	96025	10329
0.84	M	5619	206	76186	3433
0.84	EB	6421	1214	89889	23294
0.84	MK	7591	925	107857	15561
0.84	N	3851	611	40888	10060
0.85	CD4	6582	1661	94026	27730
0.85	CLP	5591	1756	69111	29488
0.85	CMP	7400	195	104061	3388
0.85	HSC	6457	1396	84142	23894
0.85	MEP	7255	555	101525	9248
0.85	GMP	7653	270	107410	4591
0.85	MPP	7054	536	96025	10329
0.85	M	5619	206	76186	3433
0.85	EB	6421	1214	89889	23294
0.85	MK	7591	925	107857	15561
0.85	N	3851	611	40888	10060
0.86	CD4	6556	1664	93606	27725
0.86	CLP	5583	1752	68945	29296
0.86	CMP	7379	176	103513	2918
0.86	HSC	6445	1393	83975	23884
0.86	MEP	7244	552	101421	9243
0.86	GMP	7642	270	107158	4645
0.86	MPP	7032	529	95389	9989
0.86	M	5589	207	75654	3414
0.86	EB	6406	1212	89642	23258
0.86	MK	7570	930	107609	15634
0.86	N	3831	614	40512	10104
0.87	CD4	6533	1667	93284	27795
0.87	CLP	5575	1749	68839	29274
0.87	CMP	7371	175	103366	3025
0.87	HSC	6430	1384	83605	23623
0.87	MEP	7232	553	101294	9237
0.87	GMP	7632	270	107033	4663
0.87	MPP	7017	532	95191	10013
0.87	M	5562	207	75269	3391
0.87	EB	6391	1211	89425	23188
0.87	MK	7548	940	107259	15807
0.87	N	3808	608	40126	9950
0.88	CD4	6487	1671	92545	27852
0.88	CLP	5559	1740	68586	29140
0.88	CMP	7351	173	102994	3068
0.88	HSC	6409	1374	83258	23451
0.88	MEP	7208	550	100817	9324
0.88	GMP	7609	268	106589	4609
0.88	MPP	6990	529	94821	10021
0.88	M	5503	205	74182	3473
0.88	EB	6356	1206	88888	23111
0.88	MK	7508	951	106467	16076
0.88	N	3770	612	39425	9957
0.89	CD4	6462	1674	92163	27793
0.89	CLP	5551	1738	68502	29081
0.89	CMP	7341	168	102846	2990
0.89	HSC	6397	1368	83029	23373
0.89	MEP	7195	549	100557	9243
0.89	GMP	7598	272	106465	4658
0.89	MPP	6973	532	94451	10049
0.89	M	5468	210	73582	3586
0.89	EB	6335	1201	88484	23045
0.89	MK	7487	958	106095	16275
0.89	N	3753	611	39155	9965
0.9	CD4	6442	1678	91833	27829
0.9	CLP	5545	1737	68396	29034
0.9	CMP	7333	170	102732	3062
0.9	HSC	6386	1363	82858	23282
0.9	MEP	7181	548	100381	9191
0.9	GMP	7586	274	106333	4632
0.9	MPP	6957	533	94159	10040
0.9	M	5442	211	73091	3576
0.9	EB	6320	1197	88258	22993
0.9	MK	7467	964	105661	16495
0.9	N	3735	614	38860	9972
0.91	CD4	6442	1678	91833	27829
0.91	CLP	5545	1737	68396	29034
0.91	CMP	7333	170	102732	3062
0.91	HSC	6386	1363	82858	23282
0.91	MEP	7181	548	100381	9191
0.91	GMP	7586	274	106333	4632
0.91	MPP	6957	533	94159	10040
0.91	M	5442	211	73091	3576
0.91	EB	6320	1197	88258	22993
0.91	MK	7467	964	105661	16495
0.91	N	3735	614	38860	9972
0.92	CD4	6417	1680	91472	27880
0.92	CLP	5539	1733	68321	28999
0.92	CMP	7325	171	102560	3088
0.92	HSC	6375	1359	82619	23132
0.92	MEP	7169	548	100204	9208
0.92	GMP	7575	275	106124	4672
0.92	MPP	6948	533	93945	9918
0.92	M	5413	211	72544	3628
0.92	EB	6304	1196	87940	22973
0.92	MK	7449	971	105386	16598
0.92	N	3716	611	38534	9957
0.93	CD4	6395	1679	91061	27803
0.93	CLP	5529	1730	68135	28927
0.93	CMP	7315	168	102418	3009
0.93	HSC	6363	1353	82389	22989
0.93	MEP	7158	547	100022	9220
0.93	GMP	7567	272	106039	4635
0.93	MPP	6938	533	93639	10068
0.93	M	5385	209	72206	3679
0.93	EB	6289	1192	87660	22862
0.93	MK	7431	975	104983	16615
0.93	N	3700	613	38288	9938
0.94	CD4	6348	1681	90320	27719
0.94	CLP	5513	1724	67898	28893
0.94	CMP	7295	162	102107	2897
0.94	HSC	6336	1341	82014	22834
0.94	MEP	7139	549	99749	9195
0.94	GMP	7548	268	105800	4533
0.94	MPP	6915	534	93357	10032
0.94	M	5331	213	71372	3844
0.94	EB	6255	1185	87152	22665
0.94	MK	7396	985	104457	16800
0.94	N	3665	614	37728	9979
0.95	CD4	6324	1683	89964	27705
0.95	CLP	5505	1721	67670	28794
0.95	CMP	7285	163	102003	2897
0.95	HSC	6324	1337	81807	22746
0.95	MEP	7128	549	99618	9177
0.95	GMP	7539	268	105702	4548
0.95	MPP	6901	531	93188	10039
0.95	M	5306	209	70919	3812
0.95	EB	6239	1182	86705	22568
0.95	MK	7379	994	104221	16950
0.95	N	3648	615	37494	9974
0.96	CD4	6304	1684	89607	27655
0.96	CLP	5498	1719	67505	28722
0.96	CMP	7274	163	101717	2977
0.96	HSC	6308	1330	81545	22605
0.96	MEP	7115	547	99403	9141
0.96	GMP	7530	268	105475	4603
0.96	MPP	6887	530	93021	10021
0.96	M	5278	209	70440	3831
0.96	EB	6221	1179	86406	22534
0.96	MK	7365	996	103987	16907
0.96	N	3632	617	37245	10037
0.97	CD4	6304	1684	89607	27655
0.97	CLP	5498	1719	67505	28722
0.97	CMP	7274	163	101717	2977
0.97	HSC	6308	1330	81545	22605
0.97	MEP	7115	547	99403	9141
0.97	GMP	7530	268	105475	4603
0.97	MPP	6887	530	93021	10021
0.97	M	5278	209	70440	3831
0.97	EB	6221	1179	86406	22534
0.97	MK	7365	996	103987	16907
0.97	N	3632	617	37245	10037
0.98	CD4	6285	1685	89360	27620
0.98	CLP	5492	1718	67448	28712
0.98	CMP	7260	164	101396	2835
0.98	HSC	6295	1325	81365	22564
0.98	MEP	7104	547	99195	9130
0.98	GMP	7521	266	105410	4613
0.98	MPP	6877	530	92771	9892
0.98	M	5255	208	69965	3765
0.98	EB	6204	1176	86143	22445
0.98	MK	7342	1000	103595	17019
0.98	N	3614	613	36968	9900
0.99	CD4	6267	1684	89054	27566
0.99	CLP	5485	1715	67375	28715
0.99	CMP	7252	162	101286	2815
0.99	HSC	6284	1320	81221	22513
0.99	MEP	7090	545	98989	9105
0.99	GMP	7510	266	105306	4637
0.99	MPP	6860	531	92540	9862
0.99	M	5226	206	69437	3849
0.99	EB	6189	1174	85889	22434
0.99	MK	7324	1006	103296	17047
0.99	N	3598	615	36689	9885
1.0	CD4	6225	1685	88327	27540
1.0	CLP	5473	1711	67185	28637
1.0	CMP	7229	165	100938	2770
1.0	HSC	6263	1310	80980	22375
1.0	MEP	7066	544	98515	9128
1.0	GMP	7487	268	105018	4630
1.0	MPP	6836	531	92223	9879
1.0	M	5175	208	68500	3833
1.0	EB	6161	1170	85432	22389
1.0	MK	7290	1016	102763	17280
1.0	N	3560	610	36129	9791
