# Supplementary material for: Rewiring of the inferred protein interactome during blood development studied with the tool PPICompare
Source: BMC Syst Biol. 2017 Apr 4;11:44. doi: 10.1186/s12918-017-0400-x (PMC5379774; doi:10.1186/s12918-017-0400-x)
Supplement: Supplementary file 3 — Table S2. Occurrence of each considered type of transcriptomic alteration per transition. Shown are the number of rewiring events for all observed types of transcriptomic alterations when only exclusive causes were considered. (XLSX 9.79 kb) [file 12918_2017_400_MOESM3_ESM.xlsx]

## Sheet: + and -
transition	mixed	DE	AS	DE/DE	DE/AS	AS/AS
all	37447	101133	782	6832	86	3
HSC/MPP	185	242	6	1	0	0
MPP/CMP	281	987	7	4	0	0
MPP/CLP	442	261	0	3	0	0
CMP/MEP	1348	5088	26	25	0	0
CMP/GMP	2329	11438	164	89	4	0
MEP/EB	2642	4480	17	27	1	0
MEP/MK	3403	10809	75	133	2	0
GMP/N	10931	29640	137	4749	35	2
GMP/M	4415	30962	308	1441	43	1
CLP/CD4	11471	7226	42	360	1	0

## Sheet: + or -
transition	mixed(+ / -)	DE(+ / -)	AS(+ / -)	DE/DE(+ / -)	DE/AS(+ / -)	AS/AS(+ / -)
all	20651 / 16796	41912 / 59221	535 / 247	876 / 5956	49 / 37	2 / 1
HSC/MPP	158 / 27	146 / 96	6 / 0	1 / 0	0 / 0	0 / 0
MPP/CMP	199 / 82	646 / 341	7 / 0	4 / 0	0 / 0	0 / 0
MPP/CLP	0 / 442	1 / 260	0 / 0	0 / 3	0 / 0	0 / 0
CMP/MEP	610 / 738	3309 / 1779	15 / 11	21 / 4	0 / 0	0 / 0
CMP/GMP	1560 / 769	6781 / 4657	67 / 97	58 / 31	2 / 2	0 / 0
MEP/EB	810 / 1832	2179 / 2301	17 / 0	14 / 13	1 / 0	0 / 0
MEP/MK	3045 / 358	7329 / 3480	73 / 2	125 / 8	2 / 0	0 / 0
GMP/N	700 / 10231	3025 / 26615	84 / 53	72 / 4677	13 / 22	1 / 1
GMP/M	2399 / 2016	12820 / 18142	254 / 54	259 / 1182	30 / 13	1 / 0
CLP/CD4	11170 / 301	5676 / 1550	12 / 30	322 / 38	1 / 0	0 / 0
