# Supplementary material for: Rewiring of the inferred protein interactome during blood development studied with the tool PPICompare
Source: BMC Syst Biol. 2017 Apr 4;11:44. doi: 10.1186/s12918-017-0400-x (PMC5379774; doi:10.1186/s12918-017-0400-x)
Supplement: Supplementary file 4 — Table S3. Pathway enrichment analysis of rewiring events controlled by different types of regulation. Listed are pathways for which annotated interactions could be associated with rewiring events across all transitions that were caused by a certain type of regulation. The exact methodology is described in the “Methods” section. In all tables, significantly enriched pathway terms (adj.p<0.05) were marked in green. Very small p-values were reported as 0.0 due to numerical reasons (computed in Python using SciPy version 0.17 [114]). (XLSX 168 kb) [file 12918_2017_400_MOESM4_ESM.xlsx]

## Sheet: mixed
pathway database	pathway name	#observed (30691 in total)	fold enrichment	p-value	p-value (BH-adj.)	interactions (HGNC genes)
reactome	TCR signaling	43	3.09856	0	0	BCL10-MALT1,PLCG1-ZAP70,CHUK-IKBKG,CHUK-CARD11,CHUK-MAP3K7,CD4-LCK,BCL10-IKBKG,PRKCQ-CARD11,IKBKB-IKBKG,MAP3K7-IKBKG,TRAF6-IKBKG,LCK-PRKCQ,LAT-CD3E,LCK-ZAP70,LAT-GRAP2,PIK3R2-PIK3CA,CD247-ZAP70,RELA-IKBKG,MAP3K7-CARD11,LAT-ZAP70,LCK-CD3E,IKBKB-MAP3K7,CD3E-CD247,ITK-LCP2,LCK-CD247,CD3E-CSK,CARD11-TRAF6,WAS-LCP2,CD3E-CD3G,CD247-CSK,CHUK-RELA,PDPK1-CARD11,CARD11-IKBKG,PLCG1-LCP2,PIK3R2-PIK3CB,LAT-PL…
reactome	Non-coding RNA Metabolism	87	3.10356	0	0	GEMIN2-SNRPF,NCBP2-NCBP1,SNRPE-SNRPD1,RAE1-NUP88,NUP107-NUP54,NUP188-NUP93,GEMIN2-SNRPD1,NUP107-NUP205,GEMIN2-CLNS1A,SNRPF-SMN2,NUP107-RAE1,NUP93-SEH1L,NUP37-NUP133,SNRPD3-WDR77,SNRPD1-DDX20,NUP107-NUP188,NUP107-NUP93,NUP107-NUP88,SNRPE-GEMIN5,NUP107-NUP133,CLNS1A-SNRPD3,NUP107-NUP37,NUP107-NUP35,SNRPG-SNRPD3,SNRPD1-SNRPD3,SNRPD1-WDR77,GEMIN2-SNRPG,SNRPE-WDR77,SNRPF-SNRPD2,NUP93-NUP205,NUP62-NUP8…
reactome	RIG-I-MDA5 mediated induction of IFN-alpha-beta pathways	49	2.84751	0	0	DDX58-IRF3,FADD-IKBKG,CHUK-NFKB2,CHUK-IKBKG,IKBKB-NFKB2,TRAF2-IKBKE,CHUK-TRAF2,UBE2D2-RNF125,IKBKE-IRF3,DDX58-IKBKG,DDX58-IKBKE,IRF3-MAVS,NFKB2-RELA,IKBKB-RIPK1,EP300-IRF3,CHUK-RIPK1,TRAF2-IKBKG,CHUK-NFKBIB,IRF3-IRF7,UBE2D1-RNF125,RELA-IKBKG,TRAF3-IRF3,FADD-MAVS,TNFAIP3-IKBKE,DDX58-RNF135,NLRC5-IFIH1,FADD-CASP8,DDX58-NLRC5,DDX58-UBE2D1,FADD-CASP10,PIN1-IRF3,CHUK-RELA,TRAF2-MAP3K1,NFKBIB-IKBKG,S10…
reactome	Activation of the pre-replicative complex	63	2.70223	0	0	MCM3-MCM7,RPA1-MCM2,MCM7-MCM10,MCM3-ORC2,POLE2-POLE,MCM4-ORC1,CDC7-MCM4,ORC1-ORC3,RPA1-MCM4,ORC2-MCM10,MCM7-MCM2,ORC4-ORC1,PRIM1-POLE,MCM3-RPA1,CDK2-MCM3,ORC5-ORC4,MCM4-MCM2,MCM7-CDC6,CDC6-ORC3,CDC45-MCM4,ORC2-CDC6,MCM7-MCM8,ORC2-MCM8,MCM4-MCM6,ORC2-CDT1,MCM7-MCM6,MCM4-CDT1,MCM4-MCM8,RPA3-PRIM1,CDK2-CDC6,CDK2-MCM2,RPA1-PRIM1,MCM4-ORC6,MCM10-ORC3,MCM4-MCM10,CDC7-MCM7,ORC1-ORC2,MCM2-ORC2,MCM4-ORC3,…
kegg	T cell receptor signaling pathway	43	3.06788	0	0	BCL10-MALT1,BCL10-IKBKG,CHUK-MAP3K14,CD4-LCK,CHUK-IKBKG,PRKCQ-CARD11,IKBKB-IKBKG,LCK-CBLB,HRAS-JUN,MAP3K14-IKBKG,LCK-ZAP70,PIK3CD-PIK3CG,LAT-GRAP2,PIK3R2-PIK3CA,CD247-ZAP70,LAT-ZAP70,PIK3CG-PIK3R5,MAPK3-MAP2K2,CBL-ZAP70,PIK3R2-PIK3R1,ITK-LCP2,HRAS-RAF1,PIK3CD-PIK3R2,IKBKB-MAP3K7,CD28-GRB2,PIK3R2-CD28,IKBKB-MAP3K14,PIK3CD-PIK3R1,MAP2K7-MAPK9,PIK3R1-AKT1,PLCG1-LCP2,PIK3R2-PIK3CB,LAT-PLCG1,FYN-CBLB,…
reactome	snRNP Assembly	87	3.10356	0	0	GEMIN2-SNRPF,NCBP2-NCBP1,SNRPE-SNRPD1,RAE1-NUP88,NUP107-NUP54,NUP188-NUP93,GEMIN2-SNRPD1,NUP107-NUP205,GEMIN2-CLNS1A,SNRPF-SMN2,NUP107-RAE1,NUP93-SEH1L,NUP37-NUP133,SNRPD3-WDR77,SNRPD1-DDX20,NUP107-NUP188,NUP107-NUP93,NUP107-NUP88,SNRPE-GEMIN5,NUP107-NUP133,CLNS1A-SNRPD3,NUP107-NUP37,NUP107-NUP35,SNRPG-SNRPD3,SNRPD1-SNRPD3,SNRPD1-WDR77,GEMIN2-SNRPG,SNRPE-WDR77,SNRPF-SNRPD2,NUP93-NUP205,NUP62-NUP8…
kegg	Cell cycle	121	2.15822	0	0	CCND3-RBL2,CDC7-MCM4,ORC1-ORC3,CDC23-ANAPC4,CCNE1-CDKN1B,ANAPC5-FZR1,MCM4-MCM2,CCND3-CDKN1A,CCNA2-CDKN1C,CDKN2D-CDK6,CDC23-ANAPC2,PTTG1-ANAPC11,CDC20-CDC16,CDK2-SKP2,ANAPC1-FZR1,RBL1-TFDP2,CDC25C-PLK1,ANAPC4-ANAPC10,CCNA2-CDKN1A,CDK1-CCNB1,CDC16-ANAPC2,CDC27-FZR1,ANAPC5-ANAPC2,CCNE1-CDKN1A,ANAPC11-ANAPC10,CDC45-MCM7,CDK4-RBL1,CDK4-CCND3,CCNE2-CDKN1A,CHEK2-ATM,CCNA2-CDK2,ANAPC2-FZR1,CDK1-CDC25C,CH…
reactome	Activation of ATR in response to replication stress	69	2.8091	0	0	MCM3-MCM7,MCM7-MCM10,MCM3-ORC2,ORC5-ORC4,MCM4-ORC1,CDC7-MCM4,ATR-CDC6,ORC2-MCM10,MCM7-MCM2,ORC4-ORC1,RPA1-RFC3,CDK2-MCM3,HUS1-RPA1,RFC4-RFC3,MCM4-MCM2,RPA1-RFC4,MCM7-CDC6,CDC6-ORC3,CDC45-MCM4,ORC2-CDC6,MCM7-MCM8,ORC2-MCM8,MCM4-MCM6,CDC7-CDK2,MCM7-MCM6,ORC1-ORC3,MCM4-MCM8,CDK2-CDC6,CDK2-MCM2,HUS1-RAD17,MCM4-ORC6,MCM10-ORC3,RAD1-RPA1,RPA3-RFC3,CDC7-MCM7,RFC5-RFC3,RFC4-RFC5,ORC1-ORC2,MCM2-ORC2,MCM4-…
reactome	G2-M Checkpoints	71	2.78056	0	0	MCM3-MCM7,MCM7-MCM10,MCM3-ORC2,ORC5-ORC4,MCM4-ORC1,CDC7-MCM4,ATR-CDC6,ORC2-MCM10,MCM7-MCM2,ORC4-ORC1,RPA1-RFC3,CDK2-MCM3,HUS1-RPA1,RFC4-RFC3,MCM4-MCM2,RPA1-RFC4,MCM7-CDC6,CDC6-ORC3,CDC45-MCM4,ORC2-CDC6,MCM7-MCM8,ORC2-MCM8,MCM4-MCM6,CDC7-CDK2,MCM7-MCM6,ORC1-ORC3,MCM4-MCM8,CDK2-CDC6,CDK2-MCM2,HUS1-RAD17,MCM4-ORC6,MCM10-ORC3,RAD1-RPA1,RPA3-RFC3,CDC7-MCM7,RFC5-RFC3,RFC4-RFC5,ORC1-ORC2,MCM2-ORC2,MCM4-…
reactome	DNA Repair	80	2.30591	1.46765e-10	8.65912e-09	POLE2-POLE,FANCM-FANCB,FANCF-FANCL,FANCA-FANCC,ERCC1-ERCC4,BRCA2-RAD51,GTF2H1-MNAT1,ERCC2-ERCC6,FANCA-FANCL,ERCC6-XAB2,POLD1-POLD4,XPA-DDB1,RFC4-RFC1,NBN-H2AFX,FANCG-FANCC,DDB1-ERCC4,UBE2T-FANCL,ERCC1-GTF2H1,GTF2H1-GTF2H3,FANCG-FANCF,RPA1-RAD52,FANCG-FANCA,FANCA-FANCF,FANCC-FANCD2,GTF2H1-GTF2H4,RPA1-POLD1,MNAT1-GTF2H2,H2AFX-TP53BP1,FANCG-FANCE,GTF2H2-GTF2H4,ERCC5-ERCC6,NBN-BRCA1,RFC1-RFC3,RFC4-RF…
reactome	Cytosolic sensors of pathogen-associated DNA	46	2.63075	1.90119e-10	9.97071e-09	ZBP1-RIPK3,CHUK-NFKB2,IKBKB-NFKB2,POLR2F-POLR3E,POLR3A-POLR3H,IRF3-CREBBP,POLR3D-POLR1D,POLR3D-POLR2F,CHUK-IKBKG,NFKB2-RELA,IKBKB-RIPK1,POLR3C-POLR3H,POLR2E-POLR3H,POLR1C-POLR3H,POLR3C-POLR3E,CHUK-NFKBIB,CHUK-RIPK1,EP300-IRF3,POLR3B-POLR3H,RELA-IKBKG,POLR3E-POLR3H,POLR3D-POLR3K,POLR3B-POLR1D,TRIM32-TMEM173,IKBKB-IKBKG,POLR3A-POLR1D,POLR3D-POLR3C,CHUK-RELA,POLR2F-POLR3H,POLR2H-POLR2L,POLR3D-POLR3H…
reactome	Fc epsilon receptor (FCERI) signaling	89	2.0755	2.84228e-10	1.25224e-08	CHUK-CARD11,PIK3R1-IRS1,AKT1-FOXO4,PRKCQ-CARD11,PLCG1-GRB2,IL6R-IL6ST,PDPK1-AKT1,PHLPP1-AKT1,PIK3R2-PIK3CA,ITK-LCP2,PLCG1-SHC1,VAV1-PLCG1,PIK3CA-GRB2,AKT1-MAPKAP1,MAP2K2-MAP2K1,PIK3R2-CD28,CHUK-RELA,FYN-SOS1,CHUK-AKT2,MAP2K7-MAPK9,MAP2K4-MAP3K1,HRAS-RAF1,AKT1-CDKN1B,AKT1-GSK3B,BCL10-IKBKG,VAV1-PLCG2,AKT1-MDM2,GRB2-FRS2,FOXO3-AKT1,PDPK1-CARD11,PDGFB-PDGFA,GRB2-ITK,PLCG1-PAK1,PIK3R2-SHC1,IKBKB-MAP3…
reactome	Fanconi Anemia pathway	25	4.50372	2.91836e-10	1.25224e-08	FANCM-FANCB,FANCF-FANCL,FANCA-FANCL,FANCG-FANCC,FANCG-FANCF,FANCG-FANCA,FANCA-FANCF,FANCC-FANCD2,FANCG-FANCE,FANCB-FANCL,FANCG-FANCB,UBE2T-FANCL,FANCI-FANCL,FANCA-FANCC,FANCD2-FANCE,FANCD2-FANCL,FANCC-FANCM,BRCA2-PALB2,FANCM-FANCF,FANCM-FANCL,FANCC-FANCE,FANCA-FANCE,FANCM-FANCE,BRCA1-PALB2,FANCG-FANCL
reactome	Conversion from APC-C-Cdc20 to APC-C-Cdh1 in late anaphase	36	3.32583	4.15369e-10	1.63379e-08	ANAPC4-FZR1,CDC27-ANAPC2,ANAPC7-FZR1,FZR1-ANAPC10,UBE2D1-FZR1,CDC23-ANAPC4,FZR1-CDC14A,ANAPC5-FZR1,ANAPC1-ANAPC2,CDC23-ANAPC2,CDC20-CDC16,ANAPC1-FZR1,ANAPC2-ANAPC10,CDC16-ANAPC4,ANAPC11-CDC23,ANAPC4-ANAPC10,ANAPC1-ANAPC4,CDC16-FZR1,CDC20-ANAPC4,CDC20-ANAPC10,CDC16-ANAPC2,CDC27-FZR1,ANAPC5-ANAPC2,ANAPC11-ANAPC10,CDC23-FZR1,CDC16-CDC23,CDC23-ANAPC10,ANAPC7-ANAPC2,CDC16-ANAPC11,UBE2C-CDC20,CDC16-ANA…
kegg	Acute myeloid leukemia	31	3.23746	5.20925e-10	1.82324e-08	AKT1-MTOR,JUP-TCF7L2,PIK3CG-PIK3R5,CHUK-AKT1,PIK3CD-PIK3CG,HRAS-PIK3CG,PIK3R2-PIK3CA,RELA-IKBKG,ARAF-MAP2K2,PIK3R2-KRAS,PIK3CD-HRAS,MAPK3-MAP2K2,PIK3R2-PIK3R1,BRAF-MAP2K1,PIK3CD-PIK3R2,HRAS-SOS1,AKT1-BAD,CHUK-RELA,AKT1-IKBKG,HRAS-BRAF,PIK3CD-PIK3R1,CHUK-AKT2,IKBKB-AKT1,PIK3R1-FLT3,PIK3R1-AKT1,HRAS-RAF1,PIK3R2-PIK3CB,RARA-SPI1,BRAF-MAP2K2,HRAS-ARAF,HRAS-PIK3R1
reactome	mRNA decay by 3' to 5' exoribonuclease	23	3.76675	1.78939e-09	6.0462e-08	EXOSC2-EXOSC1,EXOSC2-DIS3,EXOSC7-EXOSC6,EXOSC9-EXOSC6,EXOSC6-EXOSC5,EXOSC9-EXOSC5,EXOSC2-EXOSC6,EXOSC7-EXOSC1,EXOSC2-EXOSC4,EXOSC5-EXOSC1,EXOSC8-DIS3,EXOSC9-EXOSC7,EXOSC8-EXOSC1,EXOSC9-EXOSC2,EXOSC6-EXOSC1,EXOSC9-EXOSC8,EXOSC7-DIS3,EXOSC4-EXOSC5,EXOSC6-EXOSC4,EXOSC5-DIS3,EXOSC6-EXOSC8,EXOSC8-EXOSC4,EXOSC7-EXOSC4
reactome	Nuclear Envelope Breakdown	42	2.58675	1.79336e-09	6.0462e-08	NUP107-NUP43,NUP160-NUP43,TPR-NUP93,NUP160-NUP85,NUP107-NUP160,RAE1-SEH1L,CDK1-LMNB1,NUP107-NUP35,NUP37-NUP133,RAE1-NUP88,NUP107-NUP54,RAE1-NUP188,NUP62-NUP107,NUP188-NUP93,NUP93-NUP205,NEK9-NEK6,NUP107-NUP205,NUP62-NUP88,SEH1L-AAAS,NUP43-NUP133,NUP107-RAE1,NUP93-SEH1L,LMNA-PRKCA,NUP107-SEH1L,NUP160-SEH1L,NUP160-NUP37,CDK1-CCNB1,NUP107-NUP188,NUP107-AAAS,NUP107-NUP93,NUP43-NUP85,NUP107-NUP88,NUP1…
kegg	Chronic myeloid leukemia	42	2.50124	5.83188e-09	1.53087e-07	BCR-CRK,AKT1-MDM2,PIK3R2-CRKL,PIK3R2-CBLB,TGFB1-TGFBR2,CHUK-AKT1,BCR-CRKL,PIK3CD-PIK3CG,CCND1-CDKN1A,BCR-GRB2,PIK3R2-PIK3CA,ARAF-MAP2K2,PIK3R1-AKT1,PIK3CG-PIK3R5,MAPK3-MAP2K2,PIK3R2-PIK3R1,BCR-CBL,PIK3R2-CBL,AKT1-BAD,TGFBR1-TGFB2,PIK3CD-PIK3R2,TGFB1-TGFBR1,PIK3R1-GAB2,AKT1-IKBKG,HRAS-BRAF,PIK3CD-PIK3R1,PIK3CD-CRK,CHUK-AKT2,IKBKB-AKT1,BRAF-MAP2K2,HRAS-RAF1,PIK3R2-PIK3CB,HRAS-SOS1,BRAF-MAP2K1,MYC-B…
reactome	Nuclear Pore Complex (NPC) Disassembly	38	2.63295	6.16291e-09	1.93926e-07	NUP107-NUP43,NUP160-NUP43,TPR-NUP93,NUP160-NUP85,NUP107-NUP160,RAE1-SEH1L,NUP107-NUP35,RAE1-NUP88,NUP107-NUP54,RAE1-NUP188,NUP62-NUP107,NUP188-NUP93,NUP93-NUP205,NEK9-NEK6,NUP107-NUP205,NUP62-NUP88,SEH1L-AAAS,NUP43-NUP133,NUP107-RAE1,NUP93-SEH1L,NUP37-NUP133,NUP107-SEH1L,NUP160-SEH1L,NUP160-NUP37,CDK1-CCNB1,NUP107-NUP188,NUP107-AAAS,NUP107-NUP93,NUP43-NUP85,NUP107-NUP88,NUP133-SEH1L,NUP37-NUP85,S…
reactome	KSRP destabilizes mRNA	23	3.52632	9.78301e-09	2.88599e-07	EXOSC2-EXOSC1,EXOSC2-DIS3,EXOSC7-EXOSC6,EXOSC9-EXOSC6,EXOSC6-EXOSC5,EXOSC9-EXOSC5,EXOSC2-EXOSC6,EXOSC7-EXOSC1,EXOSC2-EXOSC4,EXOSC5-EXOSC1,EXOSC8-DIS3,EXOSC9-EXOSC7,EXOSC8-EXOSC1,EXOSC9-EXOSC2,EXOSC6-EXOSC1,EXOSC9-EXOSC8,EXOSC7-DIS3,EXOSC4-EXOSC5,EXOSC6-EXOSC4,EXOSC5-DIS3,EXOSC6-EXOSC8,EXOSC8-EXOSC4,EXOSC7-EXOSC4
reactome	Rev-mediated nuclear export of HIV RNA	39	2.53182	1.41898e-08	3.79454e-07	RANBP1-RAN,NUP160-NUP43,TPR-NUP93,NUP160-NUP85,NUP107-NUP160,RAE1-SEH1L,NUP107-RAN,NUP107-NUP35,RAE1-NUP88,NUP107-NUP54,RAE1-NUP188,NUP62-NUP107,NUP188-NUP93,NUP93-NUP205,NUP107-NUP205,NUP62-NUP88,SEH1L-AAAS,NUP43-NUP133,NUP107-RAE1,NUP93-SEH1L,NUP37-NUP133,NUP107-SEH1L,NUP160-SEH1L,NUP107-NUP43,NUP160-NUP37,NUP107-NUP188,NUP107-AAAS,NUP107-NUP93,NUP43-NUP85,NUP107-NUP88,NUP133-SEH1L,NUP37-NUP85,…
reactome	Downstream TCR signaling	28	3.05707	1.44707e-08	3.79454e-07	BCL10-IKBKG,CHUK-CARD11,CHUK-MAP3K7,CD4-LCK,CHUK-IKBKG,PRKCQ-CARD11,IKBKB-IKBKG,MAP3K7-IKBKG,LCK-PRKCQ,BCL10-MALT1,CARD11-TRAF6,PIK3R2-PIK3CA,RELA-IKBKG,MAP3K7-CARD11,LCK-CD3E,CD3E-CD247,LCK-CD247,PDPK1-CARD11,IKBKB-MAP3K7,CHUK-RELA,CARD11-IKBKG,PIK3R2-PIK3CB,CD3E-CD3G,CARD11-MALT1,IKBKB-CHUK,CHUK-BCL10,MALT1-IKBKG,TRAF6-IKBKG
reactome	Butyrate Response Factor 1 (BRF1) destabilizes mRNA	24	3.32583	2.03968e-08	5.06699e-07	EXOSC2-EXOSC1,EXOSC2-DIS3,EXOSC7-EXOSC6,EXOSC9-EXOSC6,EXOSC6-EXOSC5,EXOSC9-EXOSC5,EXOSC2-EXOSC6,EXOSC7-EXOSC1,EXOSC2-EXOSC4,EXOSC5-EXOSC1,EXOSC8-DIS3,EXOSC9-EXOSC7,EXOSC8-EXOSC1,EXOSC9-EXOSC2,EXOSC6-EXOSC1,EXOSC9-EXOSC8,EXOSC7-DIS3,AKT1-ZFP36L1,EXOSC4-EXOSC5,EXOSC6-EXOSC4,EXOSC5-DIS3,EXOSC6-EXOSC8,EXOSC8-EXOSC4,EXOSC7-EXOSC4
reactome	APC-C-Cdc20 mediated degradation of Cyclin B	29	2.94328	2.23549e-08	5.27575e-07	CCNB1-ANAPC4,CDC27-ANAPC2,CCNB1-ANAPC11,CDC23-ANAPC4,CDC20-ANAPC4,CDC20-CDC16,CDC23-ANAPC2,ANAPC2-ANAPC10,CDC16-ANAPC4,ANAPC11-CDC23,ANAPC4-ANAPC10,ANAPC1-ANAPC4,CDC20-ANAPC10,CDK1-CCNB1,CDC16-ANAPC2,ANAPC5-ANAPC2,ANAPC11-ANAPC10,ANAPC1-ANAPC2,CCNB1-CDC16,CDC16-CDC23,CDC23-ANAPC10,ANAPC7-ANAPC2,CDC16-ANAPC11,UBE2C-CDC20,CDC16-ANAPC1,CDC20-ANAPC11,ANAPC1-ANAPC10,ANAPC4-ANAPC2,CDC16-ANAPC10
reactome	Interactions of Vpr with host cellular proteins	36	2.54328	4.54185e-08	9.74434e-07	NUP107-NUP43,NUP160-NUP43,TPR-NUP93,NUP160-NUP85,NUP107-NUP160,RAE1-SEH1L,NUP107-NUP35,RAE1-NUP88,NUP107-NUP54,RAE1-NUP188,NUP62-NUP107,NUP188-NUP93,BANF1-HMGA1,NUP93-NUP205,NUP107-NUP205,NUP62-NUP88,SEH1L-AAAS,NUP43-NUP133,NUP107-RAE1,NUP93-SEH1L,NUP37-NUP133,NUP107-SEH1L,NUP160-SEH1L,NUP160-NUP37,NUP107-NUP188,NUP107-AAAS,NUP107-NUP93,NUP43-NUP85,NUP107-NUP88,NUP133-SEH1L,NUP37-NUP85,SEH1L-NUP8…
reactome	Vpr-mediated nuclear import of PICs	36	2.54328	4.54185e-08	9.74434e-07	NUP107-NUP43,NUP160-NUP43,TPR-NUP93,NUP160-NUP85,NUP107-NUP160,RAE1-SEH1L,NUP107-NUP35,RAE1-NUP88,NUP107-NUP54,RAE1-NUP188,NUP62-NUP107,NUP188-NUP93,BANF1-HMGA1,NUP93-NUP205,NUP107-NUP205,NUP62-NUP88,SEH1L-AAAS,NUP43-NUP133,NUP107-RAE1,NUP93-SEH1L,NUP37-NUP133,NUP107-SEH1L,NUP160-SEH1L,NUP160-NUP37,NUP107-NUP188,NUP107-AAAS,NUP107-NUP93,NUP43-NUP85,NUP107-NUP88,NUP133-SEH1L,NUP37-NUP85,SEH1L-NUP8…
reactome	ATF4 activates genes	23	3.24974	6.92157e-08	1.34176e-06	EXOSC2-EXOSC1,EXOSC2-DIS3,EXOSC7-EXOSC6,EXOSC9-EXOSC6,EXOSC6-EXOSC5,EXOSC9-EXOSC5,EXOSC2-EXOSC6,EXOSC7-EXOSC1,EXOSC2-EXOSC4,EXOSC5-EXOSC1,EXOSC8-DIS3,EXOSC9-EXOSC7,EXOSC8-EXOSC1,EXOSC9-EXOSC2,EXOSC6-EXOSC1,EXOSC9-EXOSC8,EXOSC7-DIS3,EXOSC4-EXOSC5,EXOSC6-EXOSC4,EXOSC5-DIS3,EXOSC6-EXOSC8,EXOSC8-EXOSC4,EXOSC7-EXOSC4
reactome	TRAF6 mediated NF-kB activation	23	3.24974	6.92157e-08	1.34176e-06	CHUK-NFKB2,TRAF2-IKBKG,IKBKB-NFKB2,CHUK-TRAF2,DDX58-IKBKG,S100B-AGER,CHUK-IKBKG,NFKB2-RELA,IKBKB-IKBKG,CHUK-NFKBIB,IKBKB-MAP3K1,DDX58-RNF135,CHUK-RELA,TRAF2-MAP3K1,NFKBIB-IKBKG,MAVS-IKBKG,CHUK-MAP3K1,NFKB2-NFKBIB,APP-AGER,NFKB2-IKBKG,IKBKB-CHUK,RELA-IKBKG,TRAF6-IKBKG
reactome	Deadenylation-dependent mRNA decay	45	2.25186	7.10677e-08	1.34176e-06	EDC4-DCP1B,LSM7-LSM2,LSM6-LSM7,EXOSC2-DIS3,EXOSC7-EXOSC6,EXOSC9-EXOSC6,EXOSC6-EXOSC5,EXOSC9-EXOSC5,EDC4-DCP2,EXOSC7-EXOSC1,EDC4-EDC3,CNOT1-TNKS1BP1,LSM6-LSM2,EXOSC2-EXOSC4,EXOSC5-EXOSC1,EXOSC8-DIS3,EXOSC9-EXOSC7,PABPC1-EIF4A2,LSM2-LSM5,EXOSC8-EXOSC1,EIF4E-PABPC1,LSM1-LSM4,EXOSC9-EXOSC2,EXOSC6-EXOSC1,LSM6-LSM4,DDX6-EDC4,EXOSC9-EXOSC8,PABPC1-PAIP1,EIF4G1-TNKS1BP1,LSM2-LSM4,EXOSC7-DIS3,LSM6-LSM5,LSM…
reactome	Unfolded Protein Response (UPR)	24	3.14442	7.84186e-08	1.4236e-06	EXOSC2-EXOSC1,EXOSC2-DIS3,EXOSC7-EXOSC6,EXOSC9-EXOSC6,EXOSC6-EXOSC5,EXOSC9-EXOSC5,EXOSC2-EXOSC6,EXOSC7-EXOSC1,EXOSC2-EXOSC4,EXOSC5-EXOSC1,EXOSC8-DIS3,EXOSC9-EXOSC7,EXOSC8-EXOSC1,EXOSC9-EXOSC2,EXOSC6-EXOSC1,ERN1-HSPA5,EXOSC9-EXOSC8,EXOSC7-DIS3,EXOSC4-EXOSC5,EXOSC6-EXOSC4,EXOSC5-DIS3,EXOSC6-EXOSC8,EXOSC8-EXOSC4,EXOSC7-EXOSC4
kegg	HTLV-I infection	62	1.97686	6.99548e-08	1.46905e-06	TCF3-EP300,ANAPC1-ANAPC4,CHUK-NFKB2,ANAPC11-ANAPC10,CHEK2-ATR,CDC27-ANAPC2,CHUK-MAP3K14,CREB1-CRTC1,BUB1B-CDC23,CDC23-ANAPC4,CHUK-IKBKG,IKBKB-IKBKG,TGFB1-TGFBR2,CHUK-AKT1,CDC16-MAD2L1,PIK3CD-PIK3CG,CDC20-ANAPC4,PIK3R2-PIK3CA,PTTG1-ANAPC11,MAD2L1-ANAPC4,CDC20-CDC16,PIK3R1-AKT1,PIK3CG-PIK3R5,CDC23-ANAPC2,BUB1B-CDC16,PIK3R2-PIK3R1,ANAPC11-CDC23,CDC16-ANAPC4,ANAPC4-ANAPC10,PPP3R1-PPP3CA,ANAPC7-ANAPC2…
reactome	Regulation of Glucokinase by Glucokinase Regulatory Protein	35	2.52208	8.76985e-08	1.5331e-06	NUP107-NUP43,NUP160-NUP43,TPR-NUP93,NUP160-NUP85,NUP107-NUP160,RAE1-SEH1L,NUP107-NUP35,RAE1-NUP88,NUP107-NUP54,RAE1-NUP188,NUP62-NUP107,NUP188-NUP93,NUP93-NUP205,NUP107-NUP205,NUP62-NUP88,SEH1L-AAAS,NUP43-NUP133,NUP107-RAE1,NUP93-SEH1L,NUP37-NUP133,NUP107-SEH1L,NUP160-SEH1L,NUP160-NUP37,NUP107-NUP188,NUP107-AAAS,NUP107-NUP93,NUP43-NUP85,NUP107-NUP88,NUP133-SEH1L,NUP37-NUP85,SEH1L-NUP85,NUP107-NUP…
reactome	Hexose uptake	35	2.49711	1.16621e-07	1.8981e-06	NUP107-NUP43,NUP160-NUP43,TPR-NUP93,NUP160-NUP85,NUP107-NUP160,RAE1-SEH1L,NUP107-NUP35,RAE1-NUP88,NUP107-NUP54,RAE1-NUP188,NUP62-NUP107,NUP188-NUP93,NUP93-NUP205,NUP107-NUP205,NUP62-NUP88,SEH1L-AAAS,NUP43-NUP133,NUP107-RAE1,NUP93-SEH1L,NUP37-NUP133,NUP107-SEH1L,NUP160-SEH1L,NUP160-NUP37,NUP107-NUP188,NUP107-AAAS,NUP107-NUP93,NUP43-NUP85,NUP107-NUP88,NUP133-SEH1L,NUP37-NUP85,SEH1L-NUP85,NUP107-NUP…
reactome	Glucose transport	35	2.49711	1.16621e-07	1.8981e-06	NUP107-NUP43,NUP160-NUP43,TPR-NUP93,NUP160-NUP85,NUP107-NUP160,RAE1-SEH1L,NUP107-NUP35,RAE1-NUP88,NUP107-NUP54,RAE1-NUP188,NUP62-NUP107,NUP188-NUP93,NUP93-NUP205,NUP107-NUP205,NUP62-NUP88,SEH1L-AAAS,NUP43-NUP133,NUP107-RAE1,NUP93-SEH1L,NUP37-NUP133,NUP107-SEH1L,NUP160-SEH1L,NUP160-NUP37,NUP107-NUP188,NUP107-AAAS,NUP107-NUP93,NUP43-NUP85,NUP107-NUP88,NUP133-SEH1L,NUP37-NUP85,SEH1L-NUP85,NUP107-NUP…
reactome	PERK regulates gene expression	23	3.12711	1.64344e-07	2.58568e-06	EXOSC2-EXOSC1,EXOSC2-DIS3,EXOSC7-EXOSC6,EXOSC9-EXOSC6,EXOSC6-EXOSC5,EXOSC9-EXOSC5,EXOSC2-EXOSC6,EXOSC7-EXOSC1,EXOSC2-EXOSC4,EXOSC5-EXOSC1,EXOSC8-DIS3,EXOSC9-EXOSC7,EXOSC8-EXOSC1,EXOSC9-EXOSC2,EXOSC6-EXOSC1,EXOSC9-EXOSC8,EXOSC7-DIS3,EXOSC4-EXOSC5,EXOSC6-EXOSC4,EXOSC5-DIS3,EXOSC6-EXOSC8,EXOSC8-EXOSC4,EXOSC7-EXOSC4
reactome	Export of Viral Ribonucleoproteins from Nucleus	36	2.42443	1.81086e-07	2.59008e-06	NUP107-NUP43,NUP160-NUP43,TPR-NUP93,NUP160-NUP85,NUP107-NUP160,RAE1-SEH1L,NUP107-RAN,NUP107-NUP35,RAE1-NUP88,NUP107-NUP54,RAE1-NUP188,NUP62-NUP107,NUP188-NUP93,NUP93-NUP205,NUP107-NUP205,NUP62-NUP88,SEH1L-AAAS,NUP43-NUP133,NUP107-RAE1,NUP93-SEH1L,NUP37-NUP133,NUP107-SEH1L,NUP160-SEH1L,NUP160-NUP37,NUP107-NUP188,NUP107-AAAS,NUP107-NUP93,NUP43-NUP85,NUP107-NUP88,NUP133-SEH1L,NUP37-NUP85,SEH1L-NUP85…
reactome	Phosphorylation of the APC-C	24	3.03409	1.78105e-07	2.59008e-06	CCNB1-ANAPC4,CDC27-ANAPC2,CCNB1-ANAPC11,CDC23-ANAPC4,ANAPC1-ANAPC2,CDC23-ANAPC2,ANAPC2-ANAPC10,CDC16-ANAPC4,ANAPC11-CDC23,ANAPC4-ANAPC10,ANAPC1-ANAPC4,CDK1-CCNB1,CDC16-ANAPC2,ANAPC5-ANAPC2,ANAPC11-ANAPC10,CCNB1-CDC16,CDC16-CDC23,CDC23-ANAPC10,ANAPC7-ANAPC2,CDC16-ANAPC11,ANAPC4-ANAPC2,CDC16-ANAPC1,ANAPC1-ANAPC10,CDC16-ANAPC10
reactome	NEP-NS2 Interacts with the Cellular Export Machinery	36	2.42443	1.81086e-07	2.59008e-06	NUP107-NUP43,NUP160-NUP43,TPR-NUP93,NUP160-NUP85,NUP107-NUP160,RAE1-SEH1L,NUP107-RAN,NUP107-NUP35,RAE1-NUP88,NUP107-NUP54,RAE1-NUP188,NUP62-NUP107,NUP188-NUP93,NUP93-NUP205,NUP107-NUP205,NUP62-NUP88,SEH1L-AAAS,NUP43-NUP133,NUP107-RAE1,NUP93-SEH1L,NUP37-NUP133,NUP107-SEH1L,NUP160-SEH1L,NUP160-NUP37,NUP107-NUP188,NUP107-AAAS,NUP107-NUP93,NUP43-NUP85,NUP107-NUP88,NUP133-SEH1L,NUP37-NUP85,SEH1L-NUP85…
reactome	Generation of second messenger molecules	18	3.60298	2.63713e-07	3.66096e-06	LCK-CD247,LCK-ZAP70,PLCG1-LCP2,PLCG1-ZAP70,LAT-LCK,CD3E-CD3G,CD247-ZAP70,WAS-LCP2,LAT-ZAP70,LCK-CD3E,CD4-LCK,LAT-PLCG1,CD3E-CD247,ITK-LCP2,LAT-GRAP2,GRAP2-LCP2,LAT-LCP2,LAT-CD3E
reactome	Transport of Mature mRNAs Derived from Intronless Transcripts	38	2.30106	3.85389e-07	4.91631e-06	NUP107-NUP43,NUP160-NUP43,TPR-NUP93,NUP160-NUP85,CPSF1-CPSF3,NUP107-NUP160,RAE1-SEH1L,NCBP2-NCBP1,NUP107-NUP35,RAE1-NUP88,NUP107-NUP54,RAE1-NUP188,NUP62-NUP107,NUP188-NUP93,NUP93-NUP205,NUP107-NUP205,NUP62-NUP88,SEH1L-AAAS,NUP107-NUP210,NUP43-NUP133,NUP107-RAE1,NUP93-SEH1L,NUP37-NUP133,NUP107-SEH1L,NUP160-SEH1L,NUP160-NUP37,NUP107-NUP188,NUP107-AAAS,NUP107-NUP93,NUP43-NUP85,NUP107-NUP88,NUP133-SE…
reactome	Transport of Mature mRNA Derived from an Intronless Transcript	38	2.30106	3.85389e-07	4.91631e-06	NUP107-NUP43,NUP160-NUP43,TPR-NUP93,NUP160-NUP85,CPSF1-CPSF3,NUP107-NUP160,RAE1-SEH1L,NCBP2-NCBP1,NUP107-NUP35,RAE1-NUP88,NUP107-NUP54,RAE1-NUP188,NUP62-NUP107,NUP188-NUP93,NUP93-NUP205,NUP107-NUP205,NUP62-NUP88,SEH1L-AAAS,NUP107-NUP210,NUP43-NUP133,NUP107-RAE1,NUP93-SEH1L,NUP37-NUP133,NUP107-SEH1L,NUP160-SEH1L,NUP160-NUP37,NUP107-NUP188,NUP107-AAAS,NUP107-NUP93,NUP43-NUP85,NUP107-NUP88,NUP133-SE…
reactome	Tristetraprolin (TTP) destabilizes mRNA	23	3.0134	3.70873e-07	4.91631e-06	EXOSC2-EXOSC1,EXOSC2-DIS3,EXOSC7-EXOSC6,EXOSC9-EXOSC6,EXOSC6-EXOSC5,EXOSC9-EXOSC5,EXOSC2-EXOSC6,EXOSC7-EXOSC1,EXOSC2-EXOSC4,EXOSC5-EXOSC1,EXOSC8-DIS3,EXOSC9-EXOSC7,EXOSC8-EXOSC1,EXOSC9-EXOSC2,EXOSC6-EXOSC1,EXOSC9-EXOSC8,EXOSC7-DIS3,EXOSC4-EXOSC5,EXOSC6-EXOSC4,EXOSC5-DIS3,EXOSC6-EXOSC8,EXOSC8-EXOSC4,EXOSC7-EXOSC4
reactome	Transport of the SLBP Dependant Mature mRNA	37	2.29845	5.6178e-07	6.62901e-06	NUP107-NUP43,NUP160-NUP43,TPR-NUP93,NUP160-NUP85,NUP107-NUP160,RAE1-SEH1L,NCBP2-NCBP1,NUP107-NUP35,RAE1-NUP88,NUP107-NUP54,RAE1-NUP188,NUP62-NUP107,NUP188-NUP93,NUP93-NUP205,NUP107-NUP205,NUP62-NUP88,SEH1L-AAAS,NUP107-NUP210,NUP43-NUP133,NUP107-RAE1,NUP93-SEH1L,NUP37-NUP133,NUP107-SEH1L,NUP160-SEH1L,NUP160-NUP37,NUP107-NUP188,NUP107-AAAS,NUP107-NUP93,NUP43-NUP85,NUP107-NUP88,NUP133-SEH1L,NUP37-NU…
reactome	Transport of the SLBP independent Mature mRNA	37	2.29845	5.6178e-07	6.62901e-06	NUP107-NUP43,NUP160-NUP43,TPR-NUP93,NUP160-NUP85,NUP107-NUP160,RAE1-SEH1L,NCBP2-NCBP1,NUP107-NUP35,RAE1-NUP88,NUP107-NUP54,RAE1-NUP188,NUP62-NUP107,NUP188-NUP93,NUP93-NUP205,NUP107-NUP205,NUP62-NUP88,SEH1L-AAAS,NUP107-NUP210,NUP43-NUP133,NUP107-RAE1,NUP93-SEH1L,NUP37-NUP133,NUP107-SEH1L,NUP160-SEH1L,NUP160-NUP37,NUP107-NUP188,NUP107-AAAS,NUP107-NUP93,NUP43-NUP85,NUP107-NUP88,NUP133-SEH1L,NUP37-NU…
reactome	FCERI mediated NF-kB activation	24	2.88238	5.58333e-07	6.62901e-06	BCL10-MALT1,CHUK-CARD11,CHUK-MAP3K7,CARD11-MALT1,CHUK-IKBKG,PRKCQ-CARD11,IKBKB-IKBKG,MAP3K7-IKBKG,CARD11-TRAF6,PRKCQ-IKBKG,TRAF6-IKBKG,MAP3K7-TAB1,PDPK1-CARD11,IKBKB-MAP3K7,CHUK-BCL10,CHUK-RELA,CARD11-IKBKG,BCL10-IKBKG,IKBKB-PRKCQ,CHUK-PRKCQ,IKBKB-CHUK,RELA-IKBKG,MALT1-IKBKG,PRKCQ-MALT1
kegg	Endometrial cancer	24	2.88238	5.58333e-07	8.37499e-06	ARAF-MAP2K2,AXIN1-AXIN2,FOXO3-AKT1,AKT1-BAD,APC-AXIN2,PIK3CD-PIK3CG,PIK3R2-PIK3CA,GSK3B-AXIN2,AKT1-ILK,PIK3CG-PIK3R5,MAPK3-MAP2K2,PIK3R2-PIK3R1,BRAF-MAP2K1,PIK3CD-PIK3R2,ELK1-MAPK3,PDPK1-AKT1,HRAS-BRAF,PIK3CD-PIK3R1,BRAF-MAP2K2,HRAS-RAF1,PIK3R2-PIK3CB,HRAS-SOS1,HRAS-ARAF,ELK1-MAPK1
kegg	FoxO signaling pathway	27	2.70223	5.2466e-07	8.37499e-06	AKT1-FOXO1,FOXO4-NLK,PIK3R1-IRS1,AKT1-FOXO4,FOXO3-AKT1,TGFB1-TGFBR2,CHUK-AKT1,PDPK1-AKT1,FOXO3-NLK,ARAF-MAP2K2,MAPK3-MAP2K2,BRAF-MAP2K1,TGFBR1-TGFB2,TGFB1-TGFBR1,SGK1-PDPK1,IRS1-PIK3CA,HRAS-BRAF,IGF1R-IRS1,CHUK-AKT2,IKBKB-AKT1,BRAF-MAP2K2,HRAS-RAF1,HRAS-SOS1,HRAS-ARAF,IRS1-PIK3CB,PIK3R1-AGAP2,TGFBR2-TGFB2
reactome	Homologous recombination repair of replication-independent double-strand breaks	15	3.86033	8.38151e-07	8.99107e-06	H2AFX-RAD50,NBN-RAD50,RPA1-RAD52,H2AFX-TP53BP1,H2AFX-MRE11A,NBN-ATM,RAD52-RAD51,RPA3-RAD51,BRCA2-RAD51,RPA1-RAD51,NBN-BRCA1,NBN-H2AFX,H2AFX-ATM,BRCA1-ATM,RPA3-RAD52
reactome	Homologous Recombination Repair	15	3.86033	8.38151e-07	8.99107e-06	H2AFX-RAD50,NBN-RAD50,RPA1-RAD52,H2AFX-TP53BP1,H2AFX-MRE11A,NBN-ATM,RAD52-RAD51,RPA3-RAD51,BRCA2-RAD51,RPA1-RAD51,NBN-BRCA1,NBN-H2AFX,H2AFX-ATM,BRCA1-ATM,RPA3-RAD52
reactome	RNA Polymerase III Transcription Initiation From Type 2 Promoter	32	2.42727	8.24147e-07	8.99107e-06	POLR2F-POLR3E,POLR3A-POLR3H,POLR3C-GTF3C3,POLR2F-POLR3B,POLR3D-POLR1D,POLR3D-POLR2F,POLR3C-POLR3H,POLR2E-POLR3H,POLR1C-POLR3H,POLR3C-POLR3E,GTF3C2-GTF3C3,POLR3B-POLR3H,POLR3E-POLR3H,POLR3D-POLR3K,BRF1-POLR3E,POLR3B-POLR1D,POLR3C-POLR3F,POLR3A-POLR1D,POLR3C-GTF3C4,GTF3C2-POLR3C,POLR3D-POLR3C,POLR2F-POLR3H,POLR2H-POLR2L,BDP1-POLR3E,POLR3D-POLR3H,POLR1C-POLR2F,POLR3D-POLR2L,GTF3C2-GTF3C4,BDP1-POLR2F…
reactome	RNA Polymerase III Transcription Initiation From Type 1 Promoter	32	2.42727	8.24147e-07	8.99107e-06	POLR2F-POLR3E,POLR3A-POLR3H,POLR3C-GTF3C3,POLR2F-POLR3B,POLR3D-POLR1D,POLR3D-POLR2F,POLR3C-POLR3H,POLR2E-POLR3H,POLR1C-POLR3H,POLR3C-POLR3E,GTF3C2-GTF3C3,POLR3B-POLR3H,POLR3E-POLR3H,POLR3D-POLR3K,BRF1-POLR3E,POLR3B-POLR1D,POLR3C-POLR3F,POLR3A-POLR1D,POLR3C-GTF3C4,GTF3C2-POLR3C,POLR3D-POLR3C,POLR2F-POLR3H,POLR2H-POLR2L,BDP1-POLR3E,POLR3D-POLR3H,POLR1C-POLR2F,POLR3D-POLR2L,GTF3C2-GTF3C4,BDP1-POLR2F…
reactome	NF-kB activation through FADD-RIP-1 pathway mediated by caspase-8 and -10	13	4.25806	1.01991e-06	1.06978e-05	FADD-CASP8,DDX58-RNF135,MAVS-IKBKG,FADD-MAVS,FADD-CASP10,FADD-IKBKG,IKBKB-CHUK,CHUK-IKBKG,IKBKB-IKBKG,IKBKB-RIPK1,DDX58-IKBKG,CHUK-RIPK1,FADD-RIPK1
kegg	Apoptosis	31	2.45478	9.21078e-07	1.20892e-05	MAP3K14-IKBKG,IRAK1-IL1RAP,MYD88-IRAK4,CFLAR-FADD,CHUK-AKT2,CHUK-AKT1,TNFRSF10B-FADD,IRAK2-IRAK3,RIPK1-TRADD,AKT1-BAD,RIPK1-MAP3K14,TNFRSF10C-TNFSF10,FAS-FADD,FADD-CASP8,TNFRSF10B-TNFSF10,TNFRSF1A-FADD,FADD-CASP10,IKBKB-MAP3K14,AKT1-IKBKG,CHUK-MAP3K14,IL1R1-IRAK1,IKBKB-AKT1,PIK3R1-AKT1,TNFRSF10A-FADD,IRAK2-IRAK4,FADD-TRADD,APAF1-CASP9,DFFA-DFFB,IRAK1-MYD88,CASP7-BIRC3,TRAF2-MAP3K14
kegg	NF-kappa B signaling pathway	33	2.33134	1.56776e-06	1.82906e-05	TLR4-TICAM1,CHUK-NFKB2,CHUK-IKBKG,TRAF5-MAP3K14,NFKB2-RELA,CHUK-MAP3K14,MYD88-IRAK4,RIPK1-TRADD,TRAF5-TRAF2,NFKB2-RELB,PRKCQ-CARD11,IKBKB-IKBKG,CD40-TRAF3,IRAK1-MYD88,MAP3K14-TRAF6,LAT-ZAP70,MAP3K7-TAB1,CD40-TRAF2,TLR4-TICAM2,TRAF3-MAP3K14,CD40-TRAF6,MAP3K7-IRAK1,IKBKB-MAP3K7,MAP3K7-MAP3K14,TRAF3-BIRC2,TIRAP-MYD88,TRAF2-TNFRSF13C,IL1R1-IRAK1,LAT-PLCG1,TICAM2-TICAM1,IKBKB-CHUK,TRAF2-TAB1,TRAF2-MAP…
reactome	RNA Polymerase III Transcription Termination	24	2.66066	3.03898e-06	2.98833e-05	POLR2F-POLR3E,POLR3A-POLR3H,POLR2F-POLR3B,POLR3D-POLR1D,POLR3D-POLR2F,POLR3C-POLR3H,POLR2E-POLR3H,POLR1C-POLR3H,POLR3C-POLR3E,POLR3B-POLR3H,POLR3E-POLR3H,POLR3D-POLR3K,POLR3B-POLR1D,POLR3C-POLR3F,POLR3A-POLR1D,POLR3D-POLR3C,POLR2F-POLR3H,POLR2H-POLR2L,POLR3D-POLR3H,POLR1C-POLR2F,POLR3D-POLR2L,POLR1C-POLR3C,POLR3E-POLR3K,POLR3A-POLR3C
reactome	RIP-mediated NFkB activation via ZBP1	18	3.16359	2.92261e-06	2.98833e-05	ZBP1-RIPK3,CHUK-NFKBIB,CHUK-NFKB2,IKBKB-NFKB2,RELA-IKBKG,NFKBIB-IKBKG,NFKB2-NFKBIB,APP-AGER,CHUK-RELA,NFKB2-IKBKG,IKBKB-CHUK,S100B-AGER,CHUK-IKBKG,NFKB2-RELA,IKBKB-RIPK1,IKBKB-IKBKG,CHUK-RIPK1,RIPK1-ZBP1
reactome	RNA Polymerase III Chain Elongation	24	2.66066	3.03898e-06	2.98833e-05	POLR2F-POLR3E,POLR3A-POLR3H,POLR2F-POLR3B,POLR3D-POLR1D,POLR3D-POLR2F,POLR3C-POLR3H,POLR2E-POLR3H,POLR1C-POLR3H,POLR3C-POLR3E,POLR3B-POLR3H,POLR3E-POLR3H,POLR3D-POLR3K,POLR3B-POLR1D,POLR3C-POLR3F,POLR3A-POLR1D,POLR3D-POLR3C,POLR2F-POLR3H,POLR2H-POLR2L,POLR3D-POLR3H,POLR1C-POLR2F,POLR3D-POLR2L,POLR1C-POLR3C,POLR3E-POLR3K,POLR3A-POLR3C
kegg	mTOR signaling pathway	22	2.78125	3.31377e-06	3.47946e-05	TSC2-RPS6KA1,PIK3R1-IRS1,RRAGA-RPTOR,PRKCA-MTOR,EIF4E-EIF4EBP1,AKT1-MTOR,MTOR-RPTOR,PIK3CD-PIK3CG,PIK3R2-PIK3CA,PIK3CG-PIK3R5,RPTOR-RRAGD,PIK3R2-PIK3R1,PIK3CD-PIK3R2,RRAGB-RPTOR,PDPK1-AKT1,IRS1-PIK3CA,PIK3CD-PIK3R1,PIK3R2-PIK3CB,AKT1-AKT1S1,RPTOR-MLST8,MAPK1-TSC2,IRS1-PIK3CB
kegg	Insulin signaling pathway	35	2.19312	3.73286e-06	3.56319e-05	AKT1-FOXO1,PIK3R1-IRS1,IKBKB-IRS1,PIK3CD-PIK3R2,CBL-RAPGEF1,EIF4E-EIF4EBP1,AKT1-MTOR,PIK3CD-PIK3CG,PIK3R2-PIK3CA,ARAF-MAP2K2,PIK3CG-PIK3R5,MAPK3-MAP2K2,GYS2-PPP1R3B,PIK3R2-PIK3R1,HRAS-RAF1,IRS1-GRB2,AKT1-BAD,ELK1-MAPK3,PRKCI-PRKCZ,PDPK1-AKT1,IRS1-PIK3CA,HRAS-BRAF,PIK3CD-PIK3R1,FLOT1-SORBS1,BRAF-MAP2K2,PDPK1-PRKCZ,PIK3R2-PIK3CB,HRAS-SOS1,BRAF-MAP2K1,HRAS-ARAF,RHOQ-TRIP10,IRS1-PIK3CB,ELK1-MAPK1,AKT…
kegg	Hepatitis C	28	2.40199	4.91174e-06	4.29777e-05	IFNB1-IFNAR1,IKBKE-IRF3,CHUK-IKBKG,BRAF-MAPK1,IKBKB-IKBKG,IFNAR1-TYK2,AKT1-BAD,PIK3CD-PIK3CG,PIK3R2-PIK3CA,TRAF6-IKBKG,PIK3CG-PIK3R5,PIK3R2-PIK3R1,TRAF3-TICAM1,PIK3CD-PIK3R2,IFNB1-IFNAR2,PDPK1-AKT1,HRAS-BRAF,PIK3CD-PIK3R1,BRAF-MAPK3,TRAF3-IKBKE,HRAS-RAF1,PIK3R2-PIK3CB,HRAS-SOS1,MAVS-IKBKG,HRAS-ARAF,AKT1-CDKN1A,IKBKB-CHUK,AKT1-GSK3B
reactome	DNA strand elongation	26	2.49806	4.67927e-06	4.50738e-05	MCM3-MCM7,RFC4-RFC3,MCM7-MCM2,RFC4-RFC1,MCM4-MCM2,CDC45-MCM4,MCM4-MCM6,MCM7-MCM6,CDC45-GINS4,RPA1-POLD1,POLD1-POLD2,RFC1-RFC3,GINS1-GINS4,MCM7-GINS2,POLD1-POLD4,RFC5-RFC3,RFC4-RFC5,RPA3-PRIM1,RPA1-PRIM1,CDC45-MCM7,RPA1-DNA2,POLD1-POLD3,MCM4-MCM7,RPA3-DNA2,GINS4-GINS2,MCM7-GINS4
reactome	HATs acetylate histones	77	1.65136	5.35505e-06	4.86073e-05	ATXN7-TAF5L,ELP2-ELP4,TADA3-ATXN7L3,HIST2H3D-KAT2A,TAF10-ATXN7L3,TAF9-TADA2B,IKBKAP-ELP2,HIST1H2BB-EP300,TAF12-TADA2B,WDR5-KANSL1,TAF10-TAF6L,ATXN7L3-TRRAP,HIST2H3D-ELP3,ATXN7L3-TADA2B,SUPT7L-TADA1,TADA2B-TRRAP,ATXN7L3-TAF12,EP400-TRRAP,TADA1-TAF6L,WDR5-HIST1H4A,ACTL6A-RUVBL2,HIST2H3D-KAT2B,TADA2B-SUPT20H,IKBKAP-ELP3,ACTL6A-DMAP1,YEATS4-DMAP1,TADA2B-TAF6L,BRPF1-HIST2H3D,TADA2B-TADA1,ATXN7-ATXN7L3…
reactome	Chromatin organization	77	1.65136	5.35505e-06	4.86073e-05	ATXN7-TAF5L,ELP2-ELP4,TADA3-ATXN7L3,HIST2H3D-KAT2A,TAF10-ATXN7L3,TAF9-TADA2B,IKBKAP-ELP2,HIST1H2BB-EP300,TAF12-TADA2B,WDR5-KANSL1,TAF10-TAF6L,ATXN7L3-TRRAP,HIST2H3D-ELP3,ATXN7L3-TADA2B,SUPT7L-TADA1,TADA2B-TRRAP,ATXN7L3-TAF12,EP400-TRRAP,TADA1-TAF6L,WDR5-HIST1H4A,ACTL6A-RUVBL2,HIST2H3D-KAT2B,TADA2B-SUPT20H,IKBKAP-ELP3,ACTL6A-DMAP1,YEATS4-DMAP1,TADA2B-TAF6L,BRPF1-HIST2H3D,TADA2B-TADA1,ATXN7-ATXN7L3…
reactome	Chromatin modifying enzymes	77	1.65136	5.35505e-06	4.86073e-05	ATXN7-TAF5L,ELP2-ELP4,TADA3-ATXN7L3,HIST2H3D-KAT2A,TAF10-ATXN7L3,TAF9-TADA2B,IKBKAP-ELP2,HIST1H2BB-EP300,TAF12-TADA2B,WDR5-KANSL1,TAF10-TAF6L,ATXN7L3-TRRAP,HIST2H3D-ELP3,ATXN7L3-TADA2B,SUPT7L-TADA1,TADA2B-TRRAP,ATXN7L3-TAF12,EP400-TRRAP,TADA1-TAF6L,WDR5-HIST1H4A,ACTL6A-RUVBL2,HIST2H3D-KAT2B,TADA2B-SUPT20H,IKBKAP-ELP3,ACTL6A-DMAP1,YEATS4-DMAP1,TADA2B-TAF6L,BRPF1-HIST2H3D,TADA2B-TADA1,ATXN7-ATXN7L3…
kegg	B cell receptor signaling pathway	26	2.4652	6.17521e-06	4.98767e-05	BCL10-MALT1,CHUK-IKBKG,IKBKB-IKBKG,PIK3CG-PIK3R5,CHUK-AKT1,HRAS-JUN,PIK3CD-PIK3CG,PIK3R2-PIK3CA,VAV1-BLNK,CARD11-IKBKG,MAPK3-MAP2K2,PIK3R2-PIK3R1,PIK3CD-PIK3R2,BLNK-VAV3,PIK3CD-PIK3R1,CHUK-AKT2,IKBKB-AKT1,PIK3R1-AKT1,HRAS-RAF1,PIK3R2-PIK3CB,BCL10-IKBKG,CARD11-MALT1,IKBKB-CHUK,AKT1-IKBKG,AKT1-GSK3B,MALT1-IKBKG
reactome	RNA Polymerase III Transcription	33	2.20182	6.3364e-06	5.24698e-05	POLR2F-POLR3E,POLR3A-POLR3H,POLR3C-GTF3C3,POLR2F-POLR3B,POLR3D-POLR1D,POLR3D-POLR2F,POLR3C-POLR3H,POLR2E-POLR3H,POLR1C-POLR3H,POLR3C-POLR3E,GTF3C2-GTF3C3,POLR3B-POLR3H,POLR3E-POLR3H,POLR3D-POLR3K,BRF1-POLR3E,POLR3B-POLR1D,POLR3C-POLR3F,POLR3A-POLR1D,POLR3C-GTF3C4,GTF3C2-POLR3C,POLR3D-POLR3C,SNAPC1-SNAPC3,POLR2H-POLR2L,BDP1-POLR3E,POLR3D-POLR3H,POLR1C-POLR2F,POLR3D-POLR2L,GTF3C2-GTF3C4,BDP1-POLR2F…
reactome	RNA Polymerase III Transcription Initiation	33	2.20182	6.3364e-06	5.24698e-05	POLR2F-POLR3E,POLR3A-POLR3H,POLR3C-GTF3C3,POLR2F-POLR3B,POLR3D-POLR1D,POLR3D-POLR2F,POLR3C-POLR3H,POLR2E-POLR3H,POLR1C-POLR3H,POLR3C-POLR3E,GTF3C2-GTF3C3,POLR3B-POLR3H,POLR3E-POLR3H,POLR3D-POLR3K,BRF1-POLR3E,POLR3B-POLR1D,POLR3C-POLR3F,POLR3A-POLR1D,POLR3C-GTF3C4,GTF3C2-POLR3C,POLR3D-POLR3C,SNAPC1-SNAPC3,POLR2H-POLR2L,BDP1-POLR3E,POLR3D-POLR3H,POLR1C-POLR2F,POLR3D-POLR2L,GTF3C2-GTF3C4,BDP1-POLR2F…
reactome	Inhibition of the proteolytic activity of APC-C required for the onset of anaphase by mitotic spindle checkpoint components	30	2.29977	6.23438e-06	5.24698e-05	CDC16-MAD2L1,CDC27-ANAPC2,BUB1B-CDC23,CDC23-ANAPC4,CDC20-ANAPC4,MAD2L1-ANAPC4,CDC20-CDC16,CDC23-ANAPC2,BUB1B-CDC16,CDC16-ANAPC4,ANAPC11-CDC23,ANAPC4-ANAPC10,ANAPC1-ANAPC4,UBE2C-MAD2L1,CDC20-ANAPC10,CDC16-ANAPC2,ANAPC5-ANAPC2,ANAPC11-ANAPC10,ANAPC1-ANAPC2,CDC16-CDC23,CDC23-ANAPC10,ANAPC7-ANAPC2,CDC16-ANAPC11,UBE2C-CDC20,CDC16-ANAPC1,CDC20-ANAPC11,ANAPC1-ANAPC10,ANAPC4-ANAPC2,CDC16-ANAPC10,ANAPC2-A…
reactome	RNA Polymerase III Abortive And Retractive Initiation	33	2.20182	6.3364e-06	5.24698e-05	POLR2F-POLR3E,POLR3A-POLR3H,POLR3C-GTF3C3,POLR2F-POLR3B,POLR3D-POLR1D,POLR3D-POLR2F,POLR3C-POLR3H,POLR2E-POLR3H,POLR1C-POLR3H,POLR3C-POLR3E,GTF3C2-GTF3C3,POLR3B-POLR3H,POLR3E-POLR3H,POLR3D-POLR3K,BRF1-POLR3E,POLR3B-POLR1D,POLR3C-POLR3F,POLR3A-POLR1D,POLR3C-GTF3C4,GTF3C2-POLR3C,POLR3D-POLR3C,SNAPC1-SNAPC3,POLR2H-POLR2L,BDP1-POLR3E,POLR3D-POLR3H,POLR1C-POLR2F,POLR3D-POLR2L,GTF3C2-GTF3C4,BDP1-POLR2F…
reactome	Inactivation of APC-C via direct inhibition of the APC-C complex	30	2.29977	6.23438e-06	5.24698e-05	CDC16-MAD2L1,CDC27-ANAPC2,BUB1B-CDC23,CDC23-ANAPC4,CDC20-ANAPC4,MAD2L1-ANAPC4,CDC20-CDC16,CDC23-ANAPC2,BUB1B-CDC16,CDC16-ANAPC4,ANAPC11-CDC23,ANAPC4-ANAPC10,ANAPC1-ANAPC4,UBE2C-MAD2L1,CDC20-ANAPC10,CDC16-ANAPC2,ANAPC5-ANAPC2,ANAPC11-ANAPC10,ANAPC1-ANAPC2,CDC16-CDC23,CDC23-ANAPC10,ANAPC7-ANAPC2,CDC16-ANAPC11,UBE2C-CDC20,CDC16-ANAPC1,CDC20-ANAPC11,ANAPC1-ANAPC10,ANAPC4-ANAPC2,CDC16-ANAPC10,ANAPC2-A…
reactome	ZBP1(DAI) mediated induction of type I IFNs	19	2.91305	6.88014e-06	5.50412e-05	ZBP1-RIPK3,CHUK-NFKBIB,CHUK-NFKB2,IKBKB-NFKB2,RELA-IKBKG,NFKBIB-IKBKG,NFKB2-NFKBIB,APP-AGER,IRF3-TMEM173,CHUK-RELA,NFKB2-IKBKG,IKBKB-CHUK,S100B-AGER,CHUK-IKBKG,NFKB2-RELA,IKBKB-RIPK1,IKBKB-IKBKG,CHUK-RIPK1,RIPK1-ZBP1
reactome	Costimulation by the CD28 family	31	2.25641	6.83755e-06	5.50412e-05	FYN-CTLA4,LCK-CTLA4,AKT1-MTOR,PPP2R1B-PPP2R5B,PDPK1-AKT1,CD3E-CD3G,PTPN6-BTLA,LCK-CD3E,CD3E-CD247,PPP2R1A-PPP2R5B,SRC-PPP2CB,LCK-CD247,CD3E-CSK,AKT1-MAPKAP1,CD28-GRB2,CD247-CSK,PIK3R2-CD28,FYN-SRC,LCK-PIK3CA,CD28-VAV1,PPP2R1B-PPP2R5D,PIK3R2-PIK3CA,BTLA-TNFRSF14,PPP2R1A-AKT1,LCK-VAV1,CD4-LCK,AKT1-TRIB3,AKT1-MAP3K8,FYN-YES1,FYN-VAV1,PIK3R2-FYN
reactome	Unwinding of DNA	13	3.7471	7.07637e-06	5.53479e-05	MCM3-MCM7,MCM4-MCM6,MCM7-GINS4,MCM4-MCM7,CDC45-GINS4,MCM7-MCM2,GINS4-GINS2,CDC45-MCM7,MCM7-MCM6,GINS1-GINS4,MCM7-GINS2,MCM4-MCM2,CDC45-MCM4
reactome	Activated TLR4 signalling	58	1.77849	7.15302e-06	5.53479e-05	TLR4-TICAM1,RIPK2-TAB1,CHUK-NFKB2,IRAK1-MYD88,IKBKB-NFKB2,CHUK-MAP3K7,PELI3-TRAF6,MYD88-IRAK4,MAPK11-MAPKAPK3,IKBKE-IRF3,S100B-AGER,CHUK-IKBKG,NFKB2-RELA,IKBKB-RIPK1,IKBKB-IKBKG,MAP3K7-IKBKG,CHUK-RIPK1,IL6R-IL6ST,CHUK-NFKBIB,UBE2N-PELI3,TLR4-SIGIRR,RELA-IKBKG,IRAK1-IKBKG,NOD2-IKBKG,BTK-TLR6,MAP3K7-TAB1,IRAK1-PELI3,IKBKB-CHUK,TLR4-TICAM2,FADD-CASP8,MAP3K7-IRAK1,IKBKB-MAP3K7,ELK1-MAPK3,ELK1-MAPK1,T…
reactome	Mitotic Spindle Checkpoint	30	2.27557	7.90657e-06	6.01919e-05	CDC16-MAD2L1,CDC27-ANAPC2,BUB1B-CDC23,CDC23-ANAPC4,CDC20-ANAPC4,MAD2L1-ANAPC4,CDC20-CDC16,CDC23-ANAPC2,BUB1B-CDC16,CDC16-ANAPC4,ANAPC11-CDC23,ANAPC4-ANAPC10,ANAPC1-ANAPC4,UBE2C-MAD2L1,CDC20-ANAPC10,CDC16-ANAPC2,ANAPC5-ANAPC2,ANAPC11-ANAPC10,ANAPC1-ANAPC2,CDC16-CDC23,CDC23-ANAPC10,ANAPC7-ANAPC2,CDC16-ANAPC11,UBE2C-CDC20,CDC16-ANAPC1,CDC20-ANAPC11,ANAPC1-ANAPC10,ANAPC4-ANAPC2,CDC16-ANAPC10,ANAPC2-A…
reactome	Toll Like Receptor 4 (TLR4) Cascade	58	1.77096	8.20932e-06	6.15047e-05	TLR4-TICAM1,RIPK2-TAB1,CHUK-NFKB2,IRAK1-MYD88,IKBKB-NFKB2,CHUK-MAP3K7,PELI3-TRAF6,MYD88-IRAK4,MAPK11-MAPKAPK3,IKBKE-IRF3,S100B-AGER,CHUK-IKBKG,NFKB2-RELA,IKBKB-RIPK1,IKBKB-IKBKG,MAP3K7-IKBKG,CHUK-RIPK1,IL6R-IL6ST,CHUK-NFKBIB,UBE2N-PELI3,TLR4-SIGIRR,RELA-IKBKG,IRAK1-IKBKG,NOD2-IKBKG,BTK-TLR6,MAP3K7-TAB1,IRAK1-PELI3,IKBKB-CHUK,TLR4-TICAM2,FADD-CASP8,MAP3K7-IRAK1,IKBKB-MAP3K7,ELK1-MAPK3,ELK1-MAPK1,T…
reactome	RNA Polymerase III Transcription Initiation From Type 3 Promoter	27	2.37269	9.31191e-06	6.86753e-05	POLR2F-POLR3E,POLR3A-POLR3H,POLR2F-POLR3B,POLR3D-POLR1D,POLR3D-POLR2F,POLR3C-POLR3H,POLR2E-POLR3H,POLR1C-POLR3H,POLR3C-POLR3E,POLR3B-POLR3H,POLR3E-POLR3H,POLR3D-POLR3K,POLR3B-POLR1D,POLR3C-POLR3F,POLR3A-POLR1D,POLR3D-POLR3C,SNAPC1-SNAPC3,POLR2H-POLR2L,BDP1-POLR3E,POLR3D-POLR3H,POLR1C-POLR2F,POLR3D-POLR2L,BDP1-POLR2F,POLR1C-POLR3C,POLR2F-POLR3H,POLR3E-POLR3K,POLR3A-POLR3C
reactome	Interactions of Rev with host cellular proteins	39	2.02182	9.54504e-06	6.93117e-05	RANBP1-RAN,NUP160-NUP43,TPR-NUP93,NUP160-NUP85,NUP107-NUP160,RAE1-SEH1L,NUP107-RAN,NUP107-NUP35,RAE1-NUP88,NUP107-NUP54,RAE1-NUP188,NUP62-NUP107,NUP188-NUP93,NUP93-NUP205,NUP107-NUP205,NUP62-NUP88,SEH1L-AAAS,NUP43-NUP133,NUP107-RAE1,NUP93-SEH1L,NUP37-NUP133,NUP107-SEH1L,NUP160-SEH1L,NUP107-NUP43,NUP160-NUP37,NUP107-NUP188,NUP107-AAAS,NUP107-NUP93,NUP43-NUP85,NUP107-NUP88,NUP133-SEH1L,NUP37-NUP85,…
reactome	Meiotic recombination	24	2.50642	1.00374e-05	7.17828e-05	RPA3-BLM,RPA3-RAD51,BRCA2-DMC1,BLM-TOP3A,BLM-ATM,H2AFX-HIST1H3J,RAD51-ATM,H2AFX-HIST1H4A,BRCA1-ATM,NBN-RAD50,RPA1-RAD51,BRCA2-ATM,H2AFX-BLM,BRCA1-RAD51,H2AFX-HIST2H3D,H2AFX-ATM,RAD51-DMC1,RPA1-BLM,BRCA2-RAD51,H2AFX-HIST1H2BM,MND1-PSMC3IP,RPA1-BRCA2,H2AFX-HIST1H2BI,H2AFX-HIST2H2BE
kegg	Epstein-Barr virus infection	30	2.25186	9.97945e-06	7.48459e-05	CHUK-NFKB2,TRAF5-MAP3K14,TRAF3-MAP3K14,CHUK-MAP3K14,ATF2-MAPK11,CHUK-IKBKG,IKBKB-IKBKG,MAPK13-ATF2,PIK3CD-PIK3CG,PIK3R2-PIK3CA,PIK3CG-PIK3R5,MAP3K7-TAB1,PIK3R2-PIK3R1,CHUK-TRADD,TRAF1-MAP3K14,CDK2-CCNA1,PIK3CD-PIK3R2,CHUK-NFKBIB,GTF2E1-SND1,PIK3CD-PIK3R1,CCNA2-CCNA1,MAP2K7-MAPK9,PIK3R1-AKT1,PIK3R2-PIK3CB,CHUK-RELB,MAPK9-MAP2K4,IKBKB-CHUK,CCNA2-CDK2,AKT1-GSK3B,TRAF2-MAP3K14
reactome	Signaling by SCF-KIT	55	1.78526	1.07631e-05	7.58238e-05	SRC-PIK3R3,JAK2-SRC,PIK3R2-GRB2,AKT1-MDM2,SRC-PIK3R1,AKT1-FOXO4,GRB2-FRS2,KIT-TEC,AKT1-GSK3A,FOXO3-AKT1,CHUK-AKT1,IL6R-IL6ST,SOCS6-KIT,PIK3R1-GAB1,PHLPP1-AKT1,PIK3R2-PIK3CA,AKT1-MTOR,KIT-GRB10,PDGFB-PDGFA,JAK2-FYN,FES-KIT,AKT1-FOXO1,PIK3R2-PTPN11,PIK3CA-GRB2,AKT1-MAPKAP1,NR4A1-AKT1,AKT1-BAD,SRC-GRB2,MAP2K2-MAP2K1,PDPK1-AKT1,TYK2-IL6ST,PIK3R1-GAB2,LYN-KIT,PIK3R1-IRS1,PIK3CD-PIK3R1,GRB2-GAB1,CHUK-A…
reactome	DAP12 interactions	57	1.76283	1.12911e-05	7.83736e-05	AKT1-FOXO1,FYN-PLCG2,TYROBP-SIGLEC14,FYN-SOS1,AKT1-MDM2,PLCG1-SOS1,LAT-SOS1,AKT1-FOXO4,GRB2-FRS2,AKT1-GSK3A,FOXO3-AKT1,AKT1-TRIB3,AKT1-MTOR,PLCG1-GRB2,IL6R-IL6ST,PIK3R1-GAB1,PHLPP1-AKT1,PRKACA-PRKAR1B,LAT-GRAP2,PIK3R2-PIK3CA,CHUK-AKT1,PDGFB-PDGFA,LAT-FYN,PLCG1-SHC1,PIK3CA-GRB2,AKT1-MAPKAP1,NR4A1-AKT1,AKT1-BAD,MAP2K2-MAP2K1,PDPK1-AKT1,LCK-SOS1,TYK2-IL6ST,IRS1-PIK3CA,PIK3R1-IRS1,PIK3CD-PIK3R1,GRB2-…
reactome	DAP12 signaling	56	1.76988	1.18252e-05	8.08909e-05	AKT1-FOXO1,FYN-PLCG2,FYN-SOS1,AKT1-MDM2,PLCG1-SOS1,LAT-SOS1,AKT1-FOXO4,GRB2-FRS2,AKT1-GSK3A,FOXO3-AKT1,AKT1-TRIB3,AKT1-MTOR,PLCG1-GRB2,IL6R-IL6ST,PIK3R1-GAB1,PHLPP1-AKT1,PRKACA-PRKAR1B,LAT-GRAP2,PIK3R2-PIK3CA,CHUK-AKT1,PDGFB-PDGFA,LAT-FYN,PLCG1-SHC1,PIK3CA-GRB2,AKT1-MAPKAP1,NR4A1-AKT1,AKT1-BAD,MAP2K2-MAP2K1,PDPK1-AKT1,LCK-SOS1,TYK2-IL6ST,IRS1-PIK3CA,PIK3R1-IRS1,PIK3CD-PIK3R1,GRB2-GAB1,CHUK-AKT2,P…
reactome	APC-Cdc20 mediated degradation of Nek2A	31	2.19005	1.3416e-05	9.04621e-05	CDC16-MAD2L1,CDC27-ANAPC2,BUB1B-CDC23,CDC23-ANAPC4,CDC20-ANAPC4,MAD2L1-ANAPC4,CDC20-CDC16,CDC23-ANAPC2,BUB1B-CDC16,CDC16-ANAPC4,ANAPC11-CDC23,ANAPC4-ANAPC10,ANAPC1-ANAPC4,UBE2C-MAD2L1,CDC20-ANAPC10,CDC16-ANAPC2,ANAPC5-ANAPC2,NEK2-CDC16,ANAPC11-ANAPC10,ANAPC1-ANAPC2,CDC16-CDC23,CDC23-ANAPC10,ANAPC7-ANAPC2,CDC16-ANAPC11,UBE2C-CDC20,CDC16-ANAPC1,CDC20-ANAPC11,ANAPC1-ANAPC10,ANAPC4-ANAPC2,CDC16-ANAPC…
reactome	Nuclear import of Rev protein	36	2.02668	1.94054e-05	0.000129005	NUP107-NUP43,NUP160-NUP43,TPR-NUP93,NUP160-NUP85,NUP107-NUP160,RAE1-SEH1L,NUP107-NUP35,RAE1-NUP88,NUP107-NUP54,RAE1-NUP188,NUP62-NUP107,NUP188-NUP93,NUP93-NUP205,NUP107-NUP205,NUP62-NUP88,SEH1L-AAAS,NUP43-NUP133,NUP107-RAE1,NUP93-SEH1L,NUP37-NUP133,NUP107-SEH1L,NUP160-SEH1L,NUP160-NUP37,NUP107-NUP188,NUP107-AAAS,NUP107-NUP93,NUP43-NUP85,NUP107-NUP88,NUP133-SEH1L,NUP37-NUP85,SEH1L-NUP85,NUP107-NUP…
reactome	Toll-Like Receptors Cascades	58	1.69897	3.02791e-05	0.000198496	TLR4-TICAM1,RIPK2-TAB1,CHUK-NFKB2,IRAK1-MYD88,IKBKB-NFKB2,CHUK-MAP3K7,PELI3-TRAF6,MYD88-IRAK4,MAPK11-MAPKAPK3,IKBKE-IRF3,S100B-AGER,CHUK-IKBKG,NFKB2-RELA,IKBKB-RIPK1,IKBKB-IKBKG,MAP3K7-IKBKG,CHUK-RIPK1,IL6R-IL6ST,CHUK-NFKBIB,UBE2N-PELI3,TLR4-SIGIRR,RELA-IKBKG,IRAK1-IKBKG,NOD2-IKBKG,BTK-TLR6,MAP3K7-TAB1,IRAK1-PELI3,IKBKB-CHUK,TLR4-TICAM2,FADD-CASP8,MAP3K7-IRAK1,IKBKB-MAP3K7,ELK1-MAPK3,ELK1-MAPK1,T…
reactome	TAK1 activates NFkB by phosphorylation and activation of IKKs complex	23	2.40199	3.33392e-05	0.000215563	RIPK2-TAB1,CHUK-NFKB2,IKBKB-NFKB2,CHUK-MAP3K7,S100B-AGER,CHUK-IKBKG,NFKB2-RELA,IKBKB-IKBKG,MAP3K7-IKBKG,CHUK-NFKBIB,RELA-IKBKG,IRAK1-IKBKG,NOD2-IKBKG,MAP3K7-TAB1,MAP3K7-IRAK1,IKBKB-MAP3K7,CHUK-RELA,NFKBIB-IKBKG,NFKB2-NFKBIB,APP-AGER,NFKB2-IKBKG,IKBKB-CHUK,TRAF6-IKBKG
reactome	Cellular response to heat stress	16	2.88238	4.22726e-05	0.000269631	MAPK1-HSF1,HSF1-CREBBP,RPTOR-AKT1S1,HSF1-SIRT1,RPTOR-MLST8,DNAJB1-HSF1,RPS19BP1-SIRT1,HSPA1B-HSF1,HSP90AB1-FKBP4,CCAR2-SIRT1,HSPA1L-SIRT1,HSP90AB1-HDAC6,HSPA1A-HSF1,HSF1-FKBP4,HSPA1L-CCAR2,MTOR-RPTOR
kegg	Natural killer cell mediated cytotoxicity	32	2.05884	3.89143e-05	0.0002724	ARAF-MAP2K2,VAV1-PLCG2,IFNB1-IFNAR1,PIK3CD-PIK3R2,PLCG1-SH3BP2,PIK3CD-PIK3CG,PIK3R2-PIK3CA,CD247-ZAP70,LAT-ZAP70,PIK3CG-PIK3R5,MAPK3-MAP2K2,PIK3R2-PIK3R1,TNFRSF10C-TNFSF10,BRAF-MAP2K1,PPP3R1-PPP3CA,PIK3R2-PIK3CB,TNFRSF10B-TNFSF10,IFNB1-IFNAR2,ITGB2-VAV1,ITGB2-ITGAL,SH2D1A-FYN,HRAS-BRAF,PIK3CD-PIK3R1,BRAF-MAP2K2,HRAS-RAF1,VAV1-PLCG1,HRAS-SOS1,LAT-PLCG1,HRAS-ARAF,SH3BP2-VAV3,PLCG2-PRKCA,TYROBP-SYK
reactome	Transport of Ribonucleoproteins into the Host Nucleus	35	1.97038	4.77942e-05	0.000300785	NUP107-NUP43,NUP160-NUP43,TPR-NUP93,NUP160-NUP85,NUP107-NUP160,RAE1-SEH1L,NUP107-NUP35,RAE1-NUP88,NUP107-NUP54,RAE1-NUP188,NUP62-NUP107,NUP188-NUP93,NUP93-NUP205,NUP107-NUP205,NUP62-NUP88,SEH1L-AAAS,NUP43-NUP133,NUP107-RAE1,NUP93-SEH1L,NUP37-NUP133,NUP107-SEH1L,NUP160-SEH1L,NUP160-NUP37,NUP107-NUP188,NUP107-AAAS,NUP107-NUP93,NUP43-NUP85,NUP107-NUP88,NUP133-SEH1L,NUP37-NUP85,SEH1L-NUP85,NUP107-NUP…
kegg	Neurotrophin signaling pathway	37	1.93203	4.69607e-05	0.000308179	TP53-MAPK9,PIK3R1-IRS1,MAP2K5-MAPK7,FOXO3-AKT1,PIK3CG-PIK3R5,AKT1-BAD,PIK3CD-PIK3CG,IRAK2-IRAK3,HRAS-PIK3CG,PIK3R2-PIK3CA,TP53-MAPK8,PIK3R2-KRAS,PIK3R1-AKT1,PIK3CD-HRAS,MAPK3-MAP2K2,PIK3R2-PIK3R1,BRAF-RAP1A,BRAF-MAP2K1,CRKL-RAPGEF1,PIK3R2-PTPN11,PIK3CD-PIK3R2,PIK3R1-GAB1,IRS1-PIK3CA,HRAS-BRAF,PIK3CD-PIK3R1,MAP2K7-MAPK9,BRAF-MAP2K2,GAB1-PIK3R3,HRAS-RAF1,PIK3R2-PIK3CB,HRAS-SOS1,IRAK2-IRAK4,PIK3R2-G…
kegg	Prostate cancer	32	2.02272	5.68372e-05	0.000322238	AKT1-MTOR,AKT1-FOXO1,CCNE1-CDK2,AKT1-MDM2,CCNE1-CDKN1B,PIK3CG-PIK3R5,CHUK-AKT1,PIK3CD-PIK3CG,PIK3R2-PIK3CA,ARAF-MAP2K2,BRAF-MAP2K2,MAPK3-MAP2K2,PIK3R2-PIK3R1,BRAF-MAP2K1,PIK3R2-IGF1R,PIK3CD-PIK3R2,AKT1-BAD,PDPK1-AKT1,RB1-CCNE1,AKT1-IKBKG,HRAS-BRAF,PIK3CD-PIK3R1,CHUK-AKT2,IKBKB-AKT1,PIK3R1-AKT1,HRAS-RAF1,PIK3R2-PIK3CB,HRAS-SOS1,HRAS-ARAF,AKT1-CDKN1A,AKT1-CDKN1B,AKT1-GSK3B
kegg	VEGF signaling pathway	17	2.72225	5.83098e-05	0.000322238	PIK3R2-PIK3CB,PIK3CD-PIK3CG,SRC-PIK3R3,PIK3R2-PIK3CA,MAPK3-MAP2K2,AKT1-BAD,SRC-PIK3R1,MAPK13-MAPKAPK3,PIK3CG-PIK3R5,MAPK11-MAPKAPK3,PIK3CD-PIK3R2,PLCG2-PRKCA,PIK3CD-PIK3R1,PIK3R2-PIK3R1,PPP3R1-PPP3CA,PIK3R1-AKT1,HRAS-RAF1
kegg	Hepatitis B	30	2.07864	5.49192e-05	0.000322238	MAPK9-MAP3K1,ATF2-CREB5,IKBKE-IRF3,MAPK8-SMAD3,CHUK-AKT1,TLR2-TIRAP,RELA-IKBKG,CDK2-CDKN1A,IFNAR1-STAT2,AKT1-BAD,MAPK3-MAP2K2,TLR4-TICAM2,FAS-FADD,ELK1-MAPK3,FADD-CASP8,TGFBR1-TGFB2,TGFB1-TGFBR1,SRC-GRB2,FADD-CASP10,CHUK-RELA,AKT1-IKBKG,CHUK-AKT2,IKBKB-AKT1,PIK3R1-AKT1,APAF1-CASP9,TICAM2-TICAM1,CREB3-CREB3L2,ELK1-MAPK1,TIRAP-MYD88,BCL2-BAX
reactome	Generic Transcription Pathway	72	1.57699	5.24798e-05	0.000325927	MED24-MED6,ZNF10-TRIM28,MED24-MED23,MED24-MED1,MED7-MED16,CDK8-MED1,PPARA-CHD9,MED30-MED16,CCNC-MED12,TRIM28-ZNF689,CDK8-MED12,MED6-MED12,MED12-MED17,CDK8-MED16,TRIM28-ZNF333,MED1-MED25,NCOR1-SKI,MED7-MED15,SMAD3-TGIF2,MED24-MED15,MED23-MED16,MED24-CDK8,CDK8-MED31,MED24-MED8,RBL1-SMAD3,NOTCH1-MAML2,RBL1-TFDP2,MYC-RBL1,MED24-MED25,CCNC-MED27,TRIM28-KRBOX4,MED24-MED30,MED26-MED16,MED6-MED15,MED24-M…
reactome	mRNA decay by 5' to 3' exoribonuclease	15	2.92133	6.07362e-05	0.000372305	EDC4-DCP1B,LSM7-LSM2,LSM1-LSM2,LSM6-LSM7,LSM2-LSM5,LSM6-LSM2,LSM7-LSM5,EDC4-DCP2,LSM6-LSM5,LSM7-LSM4,LSM2-LSM4,LSM6-LSM4,EDC4-EDC3,DDX6-EDC4,LSM1-LSM4
reactome	Deposition of new CENPA-containing nucleosomes at the centromere	24	2.24601	7.74637e-05	0.000462821	RBBP7-MIS18A,CENPP-CENPI,CENPK-CENPH,CENPQ-CENPN,CENPO-CENPH,SMARCA5-RSF1,H2AFX-HIST1H4A,CENPA-RSF1,CASC5-CENPO,CENPA-HJURP,CENPP-CENPQ,HIST1H2BB-CENPA,OIP5-MIS18A,CENPA-CENPO,CENPQ-CENPH,CENPI-CENPO,CENPP-CENPH,CENPP-CENPO,CENPA-CENPI,CENPQ-CENPK,H2AFX-HIST1H2BM,H2AFX-RUVBL1,H2AFX-HIST1H2BI,H2AFX-HIST2H2BE
reactome	Nucleosome assembly	24	2.24601	7.74637e-05	0.000462821	RBBP7-MIS18A,CENPP-CENPI,CENPK-CENPH,CENPQ-CENPN,CENPO-CENPH,SMARCA5-RSF1,H2AFX-HIST1H4A,CENPA-RSF1,CASC5-CENPO,CENPA-HJURP,CENPP-CENPQ,HIST1H2BB-CENPA,OIP5-MIS18A,CENPA-CENPO,CENPQ-CENPH,CENPI-CENPO,CENPP-CENPH,CENPP-CENPO,CENPA-CENPI,CENPQ-CENPK,H2AFX-HIST1H2BM,H2AFX-RUVBL1,H2AFX-HIST1H2BI,H2AFX-HIST2H2BE
reactome	Signaling by Interleukins	57	1.64956	8.38853e-05	0.000494924	RIPK2-TAB1,IL2RB-IL2RG,CHUK-MAP3K7,IL1RN-IL1R2,IRAK1-IL1RAP,MYD88-IRAK4,IL1R1-IL1RN,IL2RB-STAT5B,CBL-RAPGEF1,CHUK-IKBKG,NFKB2-RELA,IKBKB-IKBKG,MAP3K7-IKBKG,PIK3R2-CBL,IL6R-IL6ST,IL2RB-SHC1,UBE2N-PELI3,LCK-IL2RB,PIK3R2-PIK3CA,TRAF6-IKBKG,IRAK1-IKBKG,MAP3K7-IRAK1,NOD2-IKBKG,IL2RG-GRB2,MAP3K7-TAB1,SOCS3-JAK2,IRAK1-PELI3,CRKL-RAPGEF1,IL1R1-TOLLIP,PIK3CA-GRB2,PIK3CD-PIK3R2,PIK3R2-SHC1,SOCS3-IL6ST,IKBK…
reactome	Double-Strand Break Repair	15	2.84446	8.74954e-05	0.000509849	H2AFX-RAD50,NBN-RAD50,RPA1-RAD52,H2AFX-TP53BP1,H2AFX-MRE11A,NBN-ATM,RAD52-RAD51,RPA3-RAD51,BRCA2-RAD51,RPA1-RAD51,NBN-BRCA1,NBN-H2AFX,H2AFX-ATM,BRCA1-ATM,RPA3-RAD52
reactome	Toll Like Receptor 3 (TLR3) Cascade	46	1.72643	0.00012614	0.000708789	TLR4-TICAM1,RIPK2-TAB1,CHUK-NFKB2,IKBKB-NFKB2,CHUK-MAP3K7,MAPK11-MAPKAPK3,IKBKE-IRF3,S100B-AGER,CHUK-IKBKG,NFKB2-RELA,IKBKB-RIPK1,IKBKB-IKBKG,MAP3K7-IKBKG,CHUK-RIPK1,IL6R-IL6ST,CHUK-NFKBIB,RELA-IKBKG,IRAK1-IKBKG,NOD2-IKBKG,MAP3K7-TAB1,IKBKB-CHUK,TLR4-TICAM2,FADD-CASP8,MAP3K7-IRAK1,IKBKB-MAP3K7,ELK1-MAPK3,ELK1-MAPK1,TYK2-IL6ST,UBE2D1-BIRC2,CHUK-RELA,NFKBIB-IKBKG,MAP2K7-MAPK9,TRAF3-IKBKE,PPP2R1B-PP…
reactome	TRIF-mediated TLR3-TLR4 signaling	46	1.72643	0.00012614	0.000708789	TLR4-TICAM1,RIPK2-TAB1,CHUK-NFKB2,IKBKB-NFKB2,CHUK-MAP3K7,MAPK11-MAPKAPK3,IKBKE-IRF3,S100B-AGER,CHUK-IKBKG,NFKB2-RELA,IKBKB-RIPK1,IKBKB-IKBKG,MAP3K7-IKBKG,CHUK-RIPK1,IL6R-IL6ST,CHUK-NFKBIB,RELA-IKBKG,IRAK1-IKBKG,NOD2-IKBKG,MAP3K7-TAB1,IKBKB-CHUK,TLR4-TICAM2,FADD-CASP8,MAP3K7-IRAK1,IKBKB-MAP3K7,ELK1-MAPK3,ELK1-MAPK1,TYK2-IL6ST,UBE2D1-BIRC2,CHUK-RELA,NFKBIB-IKBKG,MAP2K7-MAPK9,TRAF3-IKBKE,PPP2R1B-PP…
reactome	MyD88-independent cascade	46	1.72643	0.00012614	0.000708789	TLR4-TICAM1,RIPK2-TAB1,CHUK-NFKB2,IKBKB-NFKB2,CHUK-MAP3K7,MAPK11-MAPKAPK3,IKBKE-IRF3,S100B-AGER,CHUK-IKBKG,NFKB2-RELA,IKBKB-RIPK1,IKBKB-IKBKG,MAP3K7-IKBKG,CHUK-RIPK1,IL6R-IL6ST,CHUK-NFKBIB,RELA-IKBKG,IRAK1-IKBKG,NOD2-IKBKG,MAP3K7-TAB1,IKBKB-CHUK,TLR4-TICAM2,FADD-CASP8,MAP3K7-IRAK1,IKBKB-MAP3K7,ELK1-MAPK3,ELK1-MAPK1,TYK2-IL6ST,UBE2D1-BIRC2,CHUK-RELA,NFKBIB-IKBKG,MAP2K7-MAPK9,TRAF3-IKBKE,PPP2R1B-PP…
kegg	Small cell lung cancer	22	2.23283	0.000166476	0.000873999	CCNE1-CDK2,PIK3R2-PTK2,CCNE1-CDKN1B,CHUK-AKT1,PIK3CD-PIK3CG,PIK3R2-PIK3CA,PIK3CG-PIK3R5,PIK3R2-PIK3R1,ITGAV-PTK2,PIK3CD-PIK3R2,ITGB1-ITGA6,RB1-CCNE1,AKT1-IKBKG,PIK3CD-PIK3R1,CHUK-AKT2,IKBKB-AKT1,PIK3R1-AKT1,PIK3R2-PIK3CB,APAF1-CASP9,ITGB1-ITGA3,PIAS2-MYC,CKS1B-SKP2
reactome	Global Genomic NER (GG-NER)	29	1.99022	0.000168218	0.000934105	RFC4-RFC1,XPA-RPA1,ERCC1-ERCC4,GTF2H1-MNAT1,XPA-DDB1,POLE2-POLE,MNAT1-GTF2H2,ERCC1-GTF2H1,GTF2H1-GTF2H3,DDB1-ERCC4,RPA1-POLD1,GTF2H2-GTF2H4,POLD1-POLD2,RFC1-RFC3,ERCC2-MNAT1,POLD1-POLD4,RFC5-RFC3,RFC4-RFC5,ERCC1-XPA,GTF2H1-GTF2H4,DDB1-DDB2,RFC4-RFC3,POLD1-POLD3,GTF2H2-GTF2H3,RPA3-GTF2H3,ERCC1-DDB1,GTF2H1-ERCC4,RPA1-GTF2H3,XPA-GTF2H1
reactome	Processing of Capped Intronless Pre-mRNA	14	2.80232	0.000180635	0.000979996	CPSF1-CPSF3,CSTF2-CPSF3,CSTF2-CSTF1,SNRPG-SNRPD3,SNRPF-SNRPG,CSTF1-CSTF3,CPSF1-CSTF3,NCBP2-NCBP1,SNRPE-SNRPF,SNRPB-SNRPD3,SNRPE-SNRPD3,CSTF2-CPSF1,SNRPF-SNRPD3,LSM11-ZNF473
reactome	Post-Elongation Processing of Intronless pre-mRNA	14	2.80232	0.000180635	0.000979996	CPSF1-CPSF3,CSTF2-CPSF3,CSTF2-CSTF1,SNRPG-SNRPD3,SNRPF-SNRPG,CSTF1-CSTF3,CPSF1-CSTF3,NCBP2-NCBP1,SNRPE-SNRPF,SNRPB-SNRPD3,SNRPE-SNRPD3,CSTF2-CPSF1,SNRPF-SNRPD3,LSM11-ZNF473
kegg	Adipocytokine signaling pathway	17	2.50003	0.000197929	0.000989643	SOCS3-RELA,CHUK-NFKBIB,SOCS3-LEPR,TRAF2-IKBKG,CHUK-PRKCQ,SOCS3-IRS2,TNFRSF1B-TRAF2,CHUK-TRAF2,SOCS3-JAK2,PRKCQ-IKBKG,IKBKB-IRS1,JAK2-LEPR,NFKBIB-IKBKG,MAPK9-TRAF2,IKBKB-PRKCQ,IRS1-MAPK8,MAPK8-TRAF2
kegg	ErbB signaling pathway	33	1.87241	0.000221701	0.00105812	AKT1-MTOR,PIK3CD-PIK3CG,PIK3R2-PIK3CA,ARAF-MAP2K2,PIK3CG-PIK3R5,MAPK3-MAP2K2,SRC-PTK2,PIK3R2-PIK3R1,BRAF-MAP2K1,PIK3CD-PIK3R2,AKT1-BAD,ELK1-MAPK3,ELK1-MAPK1,PIK3R1-GAB1,HRAS-BRAF,PIK3CD-PIK3R1,GRB2-GAB1,ELK1-MAPK9,MAP2K7-MAPK9,PIK3R1-AKT1,GAB1-PIK3R3,HRAS-RAF1,PIK3R2-PIK3CB,HRAS-SOS1,PIK3R2-GAB1,BRAF-MAP2K2,HRAS-ARAF,MAPK9-MAP2K4,ABL1-CRK,AKT1-CDKN1A,PLCG2-PRKCA,AKT1-CDKN1B,AKT1-GSK3B
reactome	TRAF3-dependent IRF activation pathway	10	3.43141	0.000213944	0.00114752	DDX58-IRF3,IRF3-IRF7,EP300-IRF3,TRAF3-IRF3,IKBKE-IRF3,DDX58-IKBKE,IRF3-CREBBP,DDX58-RNF135,IRF3-MAVS,TRAF3-IKBKE
kegg	Progesterone-mediated oocyte maturation	14	2.72658	0.000253616	0.00115781	ANAPC4-FZR1,CDC23-FZR1,MAD2L2-FZR1,ANAPC7-FZR1,CDK1-CDC25B,FZR1-ANAPC10,ANAPC1-FZR1,CDC27-FZR1,CDK1-CDC25C,CDK2-SPDYA,ANAPC2-FZR1,CDC16-FZR1,ANAPC5-FZR1,CDC25C-PLK1
reactome	DNA Damage-Telomere Stress Induced Senescence	20	2.28761	0.000225308	0.00119489	CCNA2-CDKN1A,CDK2-CCNA1,H2AFX-TERF2,H2AFX-HIST1H2BI,HIRA-UBN1,CCNE1-CDK2,NBN-ATM,CCNE2-CDKN1A,H2AFX-HIST2H2BE,H2AFX-HIST1H2BM,HIRA-CABIN1,TP53-HMGA1,CCNA2-CDK2,H2AFX-HIST1H4A,CCNE1-CDKN1A,ACD-POT1,NBN-RAD50,ASF1A-CABIN1,CDK2-CDKN1A,CCNE1-CDKN1B
reactome	MyD88-Mal cascade initiated on plasma membrane	44	1.67758	0.000341578	0.0017336	RIPK2-TAB1,CHUK-NFKB2,IKBKB-NFKB2,CHUK-MAP3K7,PELI3-TRAF6,MYD88-IRAK4,MAPK11-MAPKAPK3,S100B-AGER,CHUK-IKBKG,NFKB2-RELA,IKBKB-IKBKG,MAP3K7-IKBKG,IL6R-IL6ST,CHUK-NFKBIB,UBE2N-PELI3,TLR4-SIGIRR,RELA-IKBKG,IRAK1-IKBKG,NOD2-IKBKG,MAP3K7-TAB1,IRAK1-PELI3,MAP3K7-IRAK1,IKBKB-MAP3K7,ELK1-MAPK3,ELK1-MAPK1,TYK2-IL6ST,CHUK-RELA,IRAK2-TIRAP,NFKBIB-IKBKG,MAP2K7-MAPK9,BTK-TLR6,PPP2R1B-PPP2R5D,IRAK2-IRAK4,NFKB2-…
reactome	Toll Like Receptor TLR1-TLR2 Cascade	44	1.67758	0.000341578	0.0017336	RIPK2-TAB1,CHUK-NFKB2,IKBKB-NFKB2,CHUK-MAP3K7,PELI3-TRAF6,MYD88-IRAK4,MAPK11-MAPKAPK3,S100B-AGER,CHUK-IKBKG,NFKB2-RELA,IKBKB-IKBKG,MAP3K7-IKBKG,IL6R-IL6ST,CHUK-NFKBIB,UBE2N-PELI3,TLR4-SIGIRR,RELA-IKBKG,IRAK1-IKBKG,NOD2-IKBKG,MAP3K7-TAB1,IRAK1-PELI3,MAP3K7-IRAK1,IKBKB-MAP3K7,ELK1-MAPK3,ELK1-MAPK1,TYK2-IL6ST,CHUK-RELA,IRAK2-TIRAP,NFKBIB-IKBKG,MAP2K7-MAPK9,BTK-TLR6,PPP2R1B-PPP2R5D,IRAK2-IRAK4,NFKB2-…
reactome	Toll Like Receptor TLR6-TLR2 Cascade	44	1.67758	0.000341578	0.0017336	RIPK2-TAB1,CHUK-NFKB2,IKBKB-NFKB2,CHUK-MAP3K7,PELI3-TRAF6,MYD88-IRAK4,MAPK11-MAPKAPK3,S100B-AGER,CHUK-IKBKG,NFKB2-RELA,IKBKB-IKBKG,MAP3K7-IKBKG,IL6R-IL6ST,CHUK-NFKBIB,UBE2N-PELI3,TLR4-SIGIRR,RELA-IKBKG,IRAK1-IKBKG,NOD2-IKBKG,MAP3K7-TAB1,IRAK1-PELI3,MAP3K7-IRAK1,IKBKB-MAP3K7,ELK1-MAPK3,ELK1-MAPK1,TYK2-IL6ST,CHUK-RELA,IRAK2-TIRAP,NFKBIB-IKBKG,MAP2K7-MAPK9,BTK-TLR6,PPP2R1B-PPP2R5D,IRAK2-IRAK4,NFKB2-…
reactome	Toll Like Receptor 2 (TLR2) Cascade	44	1.67758	0.000341578	0.0017336	RIPK2-TAB1,CHUK-NFKB2,IKBKB-NFKB2,CHUK-MAP3K7,PELI3-TRAF6,MYD88-IRAK4,MAPK11-MAPKAPK3,S100B-AGER,CHUK-IKBKG,NFKB2-RELA,IKBKB-IKBKG,MAP3K7-IKBKG,IL6R-IL6ST,CHUK-NFKBIB,UBE2N-PELI3,TLR4-SIGIRR,RELA-IKBKG,IRAK1-IKBKG,NOD2-IKBKG,MAP3K7-TAB1,IRAK1-PELI3,MAP3K7-IRAK1,IKBKB-MAP3K7,ELK1-MAPK3,ELK1-MAPK1,TYK2-IL6ST,CHUK-RELA,IRAK2-TIRAP,NFKBIB-IKBKG,MAP2K7-MAPK9,BTK-TLR6,PPP2R1B-PPP2R5D,IRAK2-IRAK4,NFKB2-…
reactome	Role of LAT2-NTAL-LAB on calcium mobilization	39	1.73477	0.000353571	0.00177538	AKT1-FOXO1,GRB2-GAB1,PIK3R1-IRS1,AKT1-FOXO4,GRB2-FRS2,AKT1-GSK3A,FOXO3-AKT1,CHUK-AKT1,PIK3R1-GAB1,PHLPP1-AKT1,AKT1-MAPKAP1,PIK3R2-PIK3CA,PIK3R2-GRB2,AKT1-MTOR,PDGFB-PDGFA,PIK3CA-GRB2,PIK3R2-SHC1,AKT1-BAD,PDPK1-AKT1,PIK3R2-CD28,PIK3CB-GRB2,PIK3R1-GAB2,AKT1-MDM2,PIK3CD-PIK3R1,FYN-SOS1,CHUK-AKT2,PIK3R2-PIK3CB,NR4A1-AKT1,AKT1-AKT1S1,SHC1-GAB2,LCK-PIK3CA,IRS1-PIK3CA,AKT1-TRIB3,AKT1-CDKN1A,IRS1-PIK3CB,…
reactome	Nucleotide Excision Repair	40	1.70555	0.00043348	0.00213128	POLE2-POLE,XPA-RPA1,ERCC1-ERCC4,GTF2H1-MNAT1,XPA-DDB1,RFC4-RFC1,DDB1-ERCC4,ERCC1-GTF2H1,GTF2H1-GTF2H3,POLR2I-POLR2F,ERCC6-ERCC4,MNAT1-GTF2H2,RPA1-POLD1,GTF2H2-GTF2H4,POLD1-POLD2,RFC1-RFC3,ERCC5-ERCC6,ERCC2-MNAT1,POLD1-POLD4,ERCC2-ERCC6,RFC5-RFC3,RFC4-RFC5,ERCC1-XPA,POLR2H-POLR2L,GTF2H1-GTF2H4,POLR2D-POLR2I,ERCC6-XAB2,DDB1-DDB2,ERCC8-GTF2H2,POLD1-POLD3,GTF2H2-GTF2H3,RPA3-GTF2H3,POLR2D-POLR2H,RFC4-…
reactome	CD28 co-stimulation	15	2.51371	0.000432704	0.00213128	PDPK1-AKT1,PIK3R2-PIK3CA,AKT1-MAPKAP1,FYN-VAV1,LCK-VAV1,CD28-GRB2,PIK3R2-CD28,FYN-SRC,AKT1-MAP3K8,FYN-YES1,LCK-PIK3CA,CD28-VAV1,AKT1-TRIB3,AKT1-MTOR,PIK3R2-FYN
reactome	Regulation of HSF1-mediated heat shock response	9	3.41335	0.000468696	0.00228066	MAPK1-HSF1,HSF1-SIRT1,DNAJB1-HSF1,RPS19BP1-SIRT1,HSPA1B-HSF1,CCAR2-SIRT1,HSPA1L-SIRT1,HSPA1A-HSF1,HSPA1L-CCAR2
kegg	Oocyte meiosis	38	1.71141	0.00055252	0.00241354	CDC16-MAD2L1,CCNB1-ANAPC4,CCNE1-CDK2,CDC27-ANAPC2,CCNB1-ANAPC11,CDC23-ANAPC4,ITPR3-ITPR1,PPP2R1B-PPP2R5B,CDC20-ANAPC4,PTTG1-ANAPC11,MAD2L1-ANAPC4,CDC20-CDC16,CDC23-ANAPC2,ANAPC2-ANAPC10,CDC16-ANAPC4,ANAPC11-CDC23,PPP2R1A-PPP2R5B,CDC25C-PLK1,ANAPC4-ANAPC10,ANAPC1-ANAPC4,CDC20-ANAPC10,CDK1-CCNB1,CDC16-ANAPC2,ANAPC5-ANAPC2,ANAPC11-ANAPC10,ANAPC1-ANAPC2,CCNB1-CDC16,CDC16-CDC23,PPP2R1B-PPP2R5D,ANAPC7-…
kegg	Pancreatic cancer	23	2.02118	0.000597638	0.00241354	TGFB1-TGFBR2,AKT1-BAD,PIK3CD-PIK3CG,PIK3R2-PIK3CA,RELA-IKBKG,PIK3R2-KRAS,PIK3CG-PIK3R5,PIK3R2-PIK3R1,BRAF-MAP2K1,TGFBR1-TGFB2,PIK3CD-PIK3R2,TGFB1-TGFBR1,CHUK-RELA,AKT1-IKBKG,PIK3CD-PIK3R1,CHUK-AKT2,IKBKB-AKT1,AKT1-BCL2L1,CHUK-AKT1,PIK3R1-AKT1,PIK3R2-PIK3CB,BRCA2-RAD51,TGFBR2-TGFB2
kegg	Non-small cell lung cancer	21	2.10174	0.000577166	0.00241354	PIK3R2-PIK3CB,HRAS-SOS1,PIK3CD-PIK3CG,PIK3CD-PIK3R2,PIK3R2-PIK3CA,BRAF-MAP2K2,AKT1-BAD,ARAF-MAP2K2,PIK3R2-KRAS,PIK3R1-AKT1,PIK3CG-PIK3R5,MAPK3-MAP2K2,HRAS-ARAF,PIK3R2-PIK3R1,HRAS-BRAF,PIK3CD-PIK3R1,PDPK1-AKT1,FOXO3-AKT1,BRAF-MAP2K1,BRAF-PRKCA,HRAS-RAF1
kegg	Glycosylphosphatidylinositol(GPI)-anchor biosynthesis	8	3.60298	0.000621642	0.0024175	PIGK-PIGS,PIGA-PIGQ,GPAA1-PIGK,PIGP-PIGQ,PIGK-PIGU,PIGC-PIGQ,PIGS-PIGU,PIGH-PIGQ
kegg	Measles	26	1.91178	0.000695858	0.00255398	SH2D1A-SLAMF1,IFNB1-IFNAR1,MYD88-IRAK4,IKBKE-IRF3,TNFRSF10B-TNFSF10,CCNE1-CDKN1B,PIK3R2-CBLB,PIK3CG-PIK3R5,PIK3CD-PIK3CG,PIK3R2-PIK3CA,TNFAIP3-TRAF6,FYN-SLAMF1,PIK3R2-PIK3R1,TNFRSF10C-TNFSF10,IFNAR1-TYK2,PIK3CD-PIK3R2,IFNB1-IFNAR2,PIK3R2-CD28,PIK3CD-PIK3R1,SH2D1A-FYN,PIK3R1-AKT1,PIK3R2-PIK3CB,CCND1-CDKN1B,IRAK1-MYD88,AKT1-GSK3B,PIK3R2-CD3E
kegg	Melanoma	21	2.07295	0.000705385	0.00255398	PIK3R2-PIK3CB,PIK3CD-PIK3CG,PIK3CD-PIK3R2,CCND1-CDKN1A,PIK3R2-PIK3CA,AKT1-BAD,BRAF-MAP2K1,ARAF-MAP2K2,PIK3R2-KRAS,PIK3R1-AKT1,PIK3CD-HRAS,HRAS-PIK3R1,MAPK3-MAP2K2,HRAS-ARAF,PIK3R2-PIK3R1,HRAS-BRAF,PIK3CD-PIK3R1,HRAS-PIK3CG,PIK3CG-PIK3R5,BRAF-MAP2K2,HRAS-RAF1
reactome	Extension of Telomeres	17	2.31134	0.000567859	0.00273499	POLE2-POLE,RFC4-RFC5,RFC4-RFC3,POLD1-POLD3,RPA3-DNA2,DKC1-RUVBL2,RFC4-RFC1,DKC1-RUVBL1,RPA1-POLD1,POLD1-POLD2,RFC1-RFC3,PRIM1-POLE,RFC5-RFC3,RPA1-DNA2,POLD1-POLD4,DKC1-WRAP53,DKC1-NHP2
kegg	Thyroid hormone signaling pathway	31	1.78708	0.000795851	0.00278548	SRC-PIK3R3,MED30-MED16,AKT1-MDM2,AKT1-FOXO1,MED12-MED17,AKT1-BAD,HDAC3-THRA,NCOR1-THRA,ITGB3-ITGAV,MED24-RXRA,THRA-MED1,MED24-MED1,MAPK3-MAP2K2,THRA-RXRA,MED24-MED30,THRA-MED16,MED24-MED16,TBC1D4-AKT1,PDPK1-AKT1,RXRB-MED1,MED1-MED16,PIK3R1-AKT1,HRAS-RAF1,THRA-NCOA2,SRC-PIK3R1,THRA-NCOA3,PLCG2-PRKCA,EP300-CREBBP,THRA-NCOA1,THRA-EP300,AKT1-GSK3B
reactome	Respiratory electron transport	59	1.52384	0.000585389	0.00278791	NDUFA8-NDUFV3,NDUFA10-NDUFA6,NDUFB5-NDUFA9,NDUFS8-NDUFS1,NDUFS8-NDUFA6,NDUFS3-NDUFA9,NDUFS7-NDUFA6,NDUFS8-NDUFS5,NDUFV1-NDUFA9,NDUFS4-NDUFA8,NDUFS8-NDUFA9,NDUFAB1-NDUFA6,NDUFAB1-NDUFA9,NDUFS4-NDUFV1,NDUFS7-NDUFS3,NDUFS8-NDUFS4,NDUFB5-NDUFA8,NDUFS8-NDUFA12,NDUFA7-NDUFA6,NDUFA8-NDUFA12,NDUFB5-NDUFA6,NDUFA8-NDUFB9,NDUFS4-NDUFS3,NDUFV1-NDUFA8,NDUFA7-NDUFA9,NDUFA8-NDUFA9,NDUFS8-NDUFS3,NDUFA9-NDUFA12,N…
reactome	FCERI mediated MAPK activation	22	2.05884	0.000590659	0.00278791	VAV1-PLCG2,PLCG1-SOS1,LAT-SOS1,PLCG1-GRB2,IL6R-IL6ST,LAT-GRAP2,HRAS-RAF1,PLCG1-PAK1,PLCG1-SHC1,MAP2K2-MAP2K1,TYK2-IL6ST,MAP2K7-MAPK9,MAP2K4-MAP3K1,PLCG1-LCP2,VAV1-PLCG1,HRAS-SOS1,LAT-PLCG1,GRAP2-LCP2,MAPK9-MAP2K4,HRAS-MAP2K1,LAT-VAV1,LAT-LCP2
reactome	E2F-enabled inhibition of pre-replication complex formation	8	3.60298	0.000621642	0.0029051	ORC5-ORC4,ORC1-ORC2,ORC1-ORC3,ORC4-ORC1,CDK1-CCNB1,ORC5-ORC2,ORC2-MCM8,ORC5-ORC3
reactome	IRS-related events triggered by IGF1R	32	1.78752	0.000659146	0.00305016	MAP2K2-MAP2K1,RHEB-RPTOR,GRB2-GAB1,PIK3R1-IRS1,GRB2-FRS2,EIF4E-EIF4EBP1,MTOR-RPTOR,STK11-CAB39L,PIK3R1-GAB1,PIK3R2-PIK3CA,PRKAB2-PRKAG1,PRKAB2-PRKAG2,PIK3R2-PTPN11,IL6R-IL6ST,PIK3CA-GRB2,IRS1-GRB2,RPS6KB1-RPTOR,TYK2-IL6ST,PIK3CB-GRB2,EIF4EBP1-MLST8,IRS1-PIK3CA,PIK3R2-GRB2,PRKAA1-RPTOR,HRAS-RAF1,PIK3R2-PIK3CB,HRAS-SOS1,PIK3R2-GAB1,RPTOR-MLST8,HRAS-MAP2K1,IRS1-PIK3CB,STK11-CAB39,IGF1R-IRS1
kegg	Toll-like receptor signaling pathway	22	1.98164	0.00103709	0.00351274	IFNB1-IFNAR1,MYD88-IRAK4,IKBKE-IRF3,CHUK-IKBKG,IKBKB-IKBKG,TLR2-TIRAP,TRAF3-IKBKE,MAP3K7-TAB1,MAPK3-MAP2K2,IKBKB-CHUK,TLR4-TICAM2,FADD-CASP8,IFNB1-IFNAR2,IKBKB-MAP3K7,MAP2K7-MAPK9,PIK3R1-AKT1,CCL5-RELA,MAPK9-MAP2K4,TICAM2-TICAM1,TRAF3-TICAM1,IRAK1-MYD88,TIRAP-MYD88
reactome	Constitutive PI3K-AKT Signaling in Cancer	30	1.80149	0.000832038	0.00381283	AKT1-FOXO1,PIK3R1-IRS1,AKT1-FOXO4,GRB2-FRS2,AKT1-GSK3A,FOXO3-AKT1,CHUK-AKT1,PIK3R1-GAB1,PIK3R2-PIK3CA,AKT1-MTOR,PDGFB-PDGFA,PIK3CA-GRB2,AKT1-MAPKAP1,AKT1-BAD,PDPK1-AKT1,PIK3R2-CD28,IRS1-PIK3CA,AKT1-MDM2,PIK3CD-PIK3R1,GRB2-GAB1,PIK3R2-PIK3CB,NR4A1-AKT1,AKT1-AKT1S1,LCK-PIK3CA,AKT1-CDKN1A,IRS1-PIK3CB,CREB1-AKT1,AKT1-CDKN1B,AKT1-GSK3B,PIK3R2-FYN
reactome	Telomere Maintenance	23	1.97306	0.000861946	0.00391191	POLE2-POLE,DKC1-NHP2,RFC4-RFC1,RFC4-RFC3,ACD-POT1,DKC1-RUVBL1,DKC1-RUVBL2,RPA1-POLD1,H2AFX-TERF2,H2AFX-HIST1H4A,RFC1-RFC3,POLD1-POLD2,POLD1-POLD4,RFC5-RFC3,RFC4-RFC5,PRIM1-POLE,DKC1-WRAP53,RPA1-DNA2,POLD1-POLD3,RPA3-DNA2,H2AFX-HIST1H2BM,H2AFX-HIST1H2BI,H2AFX-HIST2H2BE
reactome	MyD88 cascade initiated on plasma membrane	38	1.66967	0.000909797	0.00397096	RIPK2-TAB1,CHUK-NFKB2,IKBKB-NFKB2,CHUK-MAP3K7,PELI3-TRAF6,MYD88-IRAK4,MAPK11-MAPKAPK3,S100B-AGER,CHUK-IKBKG,NFKB2-RELA,IKBKB-IKBKG,MAP3K7-IKBKG,IL6R-IL6ST,CHUK-NFKBIB,UBE2N-PELI3,RELA-IKBKG,IRAK1-IKBKG,NOD2-IKBKG,MAP3K7-TAB1,IRAK1-PELI3,MAP3K7-IRAK1,IKBKB-MAP3K7,ELK1-MAPK3,ELK1-MAPK1,TYK2-IL6ST,CHUK-RELA,NFKBIB-IKBKG,MAP2K7-MAPK9,PPP2R1B-PPP2R5D,IRAK2-IRAK4,NFKB2-NFKBIB,ATF2-MAPK11,APP-AGER,MAPK9…
reactome	Downstream signaling of activated FGFR	42	1.62715	0.000883992	0.00397096	AKT1-FOXO1,FGFR1-SOS1,AKT1-MDM2,AKT1-FOXO4,GRB2-FRS2,AKT1-GSK3A,FOXO3-AKT1,CHUK-AKT1,IL6R-IL6ST,PIK3R1-GAB1,PHLPP1-AKT1,PRKACA-PRKAR1B,PIK3R2-PIK3CA,AKT1-MTOR,PDGFB-PDGFA,PIK3CA-GRB2,AKT1-MAPKAP1,NR4A1-AKT1,AKT1-BAD,MAP2K2-MAP2K1,PDPK1-AKT1,TYK2-IL6ST,IRS1-PIK3CA,PIK3R1-IRS1,PIK3CD-PIK3R1,GRB2-GAB1,CHUK-AKT2,PIK3R2-CD28,PRKACA-PRKAR2B,HRAS-RAF1,PIK3R2-PIK3CB,HRAS-SOS1,AKT1-AKT1S1,LCK-PIK3CA,AKT1-…
reactome	IRS-mediated signalling	31	1.77289	0.000917023	0.00397096	MAP2K2-MAP2K1,RHEB-RPTOR,GRB2-GAB1,PIK3R1-IRS1,GRB2-FRS2,EIF4E-EIF4EBP1,MTOR-RPTOR,STK11-CAB39L,PIK3R1-GAB1,PIK3R2-PIK3CA,PRKAB2-PRKAG1,PRKAB2-PRKAG2,PIK3R2-PTPN11,IL6R-IL6ST,PIK3CA-GRB2,IRS1-GRB2,RPS6KB1-RPTOR,TYK2-IL6ST,PIK3CB-GRB2,EIF4EBP1-MLST8,IRS1-PIK3CA,PIK3R2-GRB2,PRKAA1-RPTOR,HRAS-RAF1,PIK3R2-PIK3CB,HRAS-SOS1,PIK3R2-GAB1,RPTOR-MLST8,HRAS-MAP2K1,IRS1-PIK3CB,STK11-CAB39
reactome	Toll Like Receptor 5 (TLR5) Cascade	38	1.66967	0.000909797	0.00397096	RIPK2-TAB1,CHUK-NFKB2,IKBKB-NFKB2,CHUK-MAP3K7,PELI3-TRAF6,MYD88-IRAK4,MAPK11-MAPKAPK3,S100B-AGER,CHUK-IKBKG,NFKB2-RELA,IKBKB-IKBKG,MAP3K7-IKBKG,IL6R-IL6ST,CHUK-NFKBIB,UBE2N-PELI3,RELA-IKBKG,IRAK1-IKBKG,NOD2-IKBKG,MAP3K7-TAB1,IRAK1-PELI3,MAP3K7-IRAK1,IKBKB-MAP3K7,ELK1-MAPK3,ELK1-MAPK1,TYK2-IL6ST,CHUK-RELA,NFKBIB-IKBKG,MAP2K7-MAPK9,PPP2R1B-PPP2R5D,IRAK2-IRAK4,NFKB2-NFKBIB,ATF2-MAPK11,APP-AGER,MAPK9…
reactome	Toll Like Receptor 10 (TLR10) Cascade	38	1.66967	0.000909797	0.00397096	RIPK2-TAB1,CHUK-NFKB2,IKBKB-NFKB2,CHUK-MAP3K7,PELI3-TRAF6,MYD88-IRAK4,MAPK11-MAPKAPK3,S100B-AGER,CHUK-IKBKG,NFKB2-RELA,IKBKB-IKBKG,MAP3K7-IKBKG,IL6R-IL6ST,CHUK-NFKBIB,UBE2N-PELI3,RELA-IKBKG,IRAK1-IKBKG,NOD2-IKBKG,MAP3K7-TAB1,IRAK1-PELI3,MAP3K7-IRAK1,IKBKB-MAP3K7,ELK1-MAPK3,ELK1-MAPK1,TYK2-IL6ST,CHUK-RELA,NFKBIB-IKBKG,MAP2K7-MAPK9,PPP2R1B-PPP2R5D,IRAK2-IRAK4,NFKB2-NFKBIB,ATF2-MAPK11,APP-AGER,MAPK9…
reactome	Interleukin-1 signaling	26	1.87355	0.000964267	0.00413758	RIPK2-TAB1,CHUK-MAP3K7,IL1RN-IL1R2,IRAK1-IL1RAP,MYD88-IRAK4,IL1R1-IL1RN,CHUK-IKBKG,IKBKB-IKBKG,MAP3K7-IKBKG,UBE2N-PELI3,TRAF6-IKBKG,IRAK1-IKBKG,NOD2-IKBKG,MAP3K7-TAB1,IL1R1-TOLLIP,IRAK1-PELI3,MAP3K7-IRAK1,IKBKB-MAP3K7,IRAK1-TOLLIP,IL1R1-IRAK1,IRAK2-IRAK4,IRAK2-TOLLIP,PELI3-IRAK4,IRAK1-MYD88,IKBKB-CHUK,IL1R1-IL1RAP
reactome	Signaling by Type 1 Insulin-like Growth Factor 1 Receptor (IGF1R)	32	1.7469	0.00100088	0.004218	MAP2K2-MAP2K1,RHEB-RPTOR,GRB2-GAB1,PIK3R1-IRS1,GRB2-FRS2,EIF4E-EIF4EBP1,MTOR-RPTOR,STK11-CAB39L,PIK3R1-GAB1,PIK3R2-PIK3CA,PRKAB2-PRKAG1,PRKAB2-PRKAG2,PIK3R2-PTPN11,IL6R-IL6ST,PIK3CA-GRB2,IRS1-GRB2,RPS6KB1-RPTOR,TYK2-IL6ST,PIK3CB-GRB2,EIF4EBP1-MLST8,IRS1-PIK3CA,PIK3R2-GRB2,PRKAA1-RPTOR,HRAS-RAF1,PIK3R2-PIK3CB,HRAS-SOS1,PIK3R2-GAB1,RPTOR-MLST8,HRAS-MAP2K1,IRS1-PIK3CB,STK11-CAB39,IGF1R-IRS1
reactome	IGF1R signaling cascade	32	1.7469	0.00100088	0.004218	MAP2K2-MAP2K1,RHEB-RPTOR,GRB2-GAB1,PIK3R1-IRS1,GRB2-FRS2,EIF4E-EIF4EBP1,MTOR-RPTOR,STK11-CAB39L,PIK3R1-GAB1,PIK3R2-PIK3CA,PRKAB2-PRKAG1,PRKAB2-PRKAG2,PIK3R2-PTPN11,IL6R-IL6ST,PIK3CA-GRB2,IRS1-GRB2,RPS6KB1-RPTOR,TYK2-IL6ST,PIK3CB-GRB2,EIF4EBP1-MLST8,IRS1-PIK3CA,PIK3R2-GRB2,PRKAA1-RPTOR,HRAS-RAF1,PIK3R2-PIK3CB,HRAS-SOS1,PIK3R2-GAB1,RPTOR-MLST8,HRAS-MAP2K1,IRS1-PIK3CB,STK11-CAB39,IGF1R-IRS1
kegg	RIG-I-like receptor signaling pathway	15	2.25186	0.00158158	0.00518957	MAPK9-MAP3K1,FADD-CASP8,FADD-TRADD,IKBKE-IKBKG,FADD-CASP10,TRAF3-TANK,PIN1-IRF3,IKBKE-IRF3,IKBKB-CHUK,FADD-RIPK1,CHUK-IKBKG,RIPK1-TRADD,IKBKB-IKBKG,MAP3K7-RELA,TRAF3-TRADD
reactome	TRAF6 mediated induction of NFkB and MAP kinases upon TLR7-8 or 9 activation	38	1.63968	0.00129791	0.00542136	RIPK2-TAB1,CHUK-NFKB2,IKBKB-NFKB2,CHUK-MAP3K7,PELI3-TRAF6,MYD88-IRAK4,MAPK11-MAPKAPK3,S100B-AGER,CHUK-IKBKG,NFKB2-RELA,IKBKB-IKBKG,MAP3K7-IKBKG,IL6R-IL6ST,CHUK-NFKBIB,UBE2N-PELI3,RELA-IKBKG,IRAK1-IKBKG,NOD2-IKBKG,MAP3K7-TAB1,IRAK1-PELI3,MAP3K7-IRAK1,IKBKB-MAP3K7,ELK1-MAPK3,ELK1-MAPK1,TYK2-IL6ST,CHUK-RELA,NFKBIB-IKBKG,MAP2K7-MAPK9,PPP2R1B-PPP2R5D,IRAK2-IRAK4,NFKB2-NFKBIB,ATF2-MAPK11,APP-AGER,MAPK9…
reactome	FCERI mediated Ca+2 mobilization	16	2.21722	0.00134634	0.00557433	VAV1-PLCG1,PLCG1-LCP2,LAT-PLCG1,LAT-GRAP2,VAV1-PLCG2,LYN-TEC,GRAP2-LCP2,PLCG1-SOS1,GRB2-ITK,ITK-LCP2,LAT-SOS1,LAT-VAV1,PPP3R1-PPP3CA,LAT-LCP2,PLCG1-GRB2,PLCG1-SHC1
reactome	GAB1 signalosome	36	1.65232	0.00148227	0.00608374	AKT1-FOXO1,AKT1-MDM2,GRB2-PAG1,AKT1-FOXO4,GRB2-FRS2,AKT1-GSK3A,FOXO3-AKT1,CHUK-AKT1,PIK3R1-GAB1,PHLPP1-AKT1,PIK3R2-PIK3CA,SRC-GAB1,AKT1-MTOR,PDGFB-PDGFA,PIK3CA-GRB2,AKT1-MAPKAP1,AKT1-BAD,SRC-GRB2,PDPK1-AKT1,PIK3R2-CD28,IRS1-PIK3CA,PIK3R1-IRS1,PIK3CD-PIK3R1,GRB2-GAB1,CHUK-AKT2,PIK3R2-PIK3CB,NR4A1-AKT1,AKT1-AKT1S1,LCK-PIK3CA,AKT1-TRIB3,AKT1-CDKN1A,IRS1-PIK3CB,CREB1-AKT1,AKT1-CDKN1B,AKT1-GSK3B,PIK3R…
reactome	IRS-related events	31	1.71834	0.00157724	0.00641774	MAP2K2-MAP2K1,RHEB-RPTOR,GRB2-GAB1,PIK3R1-IRS1,GRB2-FRS2,EIF4E-EIF4EBP1,MTOR-RPTOR,STK11-CAB39L,PIK3R1-GAB1,PIK3R2-PIK3CA,PRKAB2-PRKAG1,PRKAB2-PRKAG2,PIK3R2-PTPN11,IL6R-IL6ST,PIK3CA-GRB2,IRS1-GRB2,RPS6KB1-RPTOR,TYK2-IL6ST,PIK3CB-GRB2,EIF4EBP1-MLST8,IRS1-PIK3CA,PIK3R2-GRB2,PRKAA1-RPTOR,HRAS-RAF1,PIK3R2-PIK3CB,HRAS-SOS1,PIK3R2-GAB1,RPTOR-MLST8,HRAS-MAP2K1,IRS1-PIK3CB,STK11-CAB39
reactome	Post-translational modification- synthesis of GPI-anchored proteins	8	3.20265	0.00163182	0.00658308	PIGK-PIGS,PIGA-PIGQ,GPAA1-PIGK,PIGP-PIGQ,PIGK-PIGU,PIGC-PIGQ,PIGS-PIGU,PIGH-PIGQ
reactome	Signaling by Insulin receptor	42	1.5763	0.0016968	0.00659353	MAP2K2-MAP2K1,RHEB-RPTOR,PIK3R2-GRB2,ATP6V0A1-ATP6V1D,PIK3R1-IRS1,ATP6V1E1-ATP6V1D,ATP6V1E1-TCIRG1,GRB2-FRS2,EIF4E-EIF4EBP1,MTOR-RPTOR,STK11-CAB39L,PIK3R1-GAB1,PIK3R2-PIK3CA,PRKAB2-PRKAG1,PRKAB2-PRKAG2,PIK3R2-PTPN11,STK11-CAB39,IL6R-IL6ST,PIK3CA-GRB2,IRS1-GRB2,INSR-GRB10,RPS6KB1-RPTOR,ATP6V1H-ATP6V1D,TYK2-IL6ST,PIK3CB-GRB2,EIF4EBP1-MLST8,IRS1-PIK3CA,TCIRG1-ATP6V1D,ATP6V1B2-ATP6V1D,GRB2-GAB1,PRKAA…
reactome	ISG15 antiviral mechanism	39	1.6059	0.00169942	0.00659353	NUP107-NUP43,NUP160-NUP43,NUP62-KPNA2,TPR-NUP93,NUP160-NUP85,NUP107-NUP160,RAE1-SEH1L,NUP107-NUP35,RAE1-NUP88,NUP107-NUP54,RAE1-NUP188,NUP62-NUP107,NUP188-NUP93,NUP93-NUP205,NUP107-NUP205,NUP62-NUP88,SEH1L-AAAS,NUP43-NUP133,NUP107-RAE1,NUP93-SEH1L,NUP37-NUP133,NUP107-SEH1L,NUP160-SEH1L,NUP160-NUP37,PIN1-IRF3,NUP107-AAAS,NUP107-NUP93,NUP43-NUP85,NUP107-NUP88,NUP133-SEH1L,NUP37-NUP85,NUP107-NUP188,…
reactome	Antiviral mechanism by IFN-stimulated genes	39	1.6059	0.00169942	0.00659353	NUP107-NUP43,NUP160-NUP43,NUP62-KPNA2,TPR-NUP93,NUP160-NUP85,NUP107-NUP160,RAE1-SEH1L,NUP107-NUP35,RAE1-NUP88,NUP107-NUP54,RAE1-NUP188,NUP62-NUP107,NUP188-NUP93,NUP93-NUP205,NUP107-NUP205,NUP62-NUP88,SEH1L-AAAS,NUP43-NUP133,NUP107-RAE1,NUP93-SEH1L,NUP37-NUP133,NUP107-SEH1L,NUP160-SEH1L,NUP160-NUP37,PIN1-IRF3,NUP107-AAAS,NUP107-NUP93,NUP43-NUP85,NUP107-NUP88,NUP133-SEH1L,NUP37-NUP85,NUP107-NUP188,…
reactome	Insulin receptor signalling cascade	32	1.69552	0.00169076	0.00659353	MAP2K2-MAP2K1,RHEB-RPTOR,GRB2-GAB1,PIK3R1-IRS1,GRB2-FRS2,EIF4E-EIF4EBP1,MTOR-RPTOR,STK11-CAB39L,PIK3R1-GAB1,PIK3R2-PIK3CA,PRKAB2-PRKAG1,PRKAB2-PRKAG2,PIK3R2-PTPN11,IL6R-IL6ST,PIK3CA-GRB2,IRS1-GRB2,INSR-GRB10,RPS6KB1-RPTOR,TYK2-IL6ST,PIK3CB-GRB2,EIF4EBP1-MLST8,IRS1-PIK3CA,PIK3R2-GRB2,PRKAA1-RPTOR,HRAS-RAF1,PIK3R2-PIK3CB,HRAS-SOS1,PIK3R2-GAB1,RPTOR-MLST8,HRAS-MAP2K1,IRS1-PIK3CB,STK11-CAB39
reactome	CDC6 association with the ORC-origin complex	9	2.94789	0.00170426	0.00659353	ORC2-CDC6,ORC5-ORC4,ORC1-ORC2,ORC1-ORC3,ORC4-ORC1,ORC5-ORC2,ORC2-MCM8,ORC5-ORC3,CDC6-ORC3
kegg	Fc epsilon RI signaling pathway	17	2.07629	0.00214616	0.00662785	PIK3R2-PIK3CB,HRAS-SOS1,PIK3CD-PIK3CG,PIK3CD-PIK3R2,PLCG1-LCP2,PIK3R2-PIK3CA,PRKCA-PRKCE,PDPK1-AKT1,PIK3CG-PIK3R5,MAPK9-MAP2K4,MAPK3-MAP2K2,PLCG2-PRKCA,PIK3CD-PIK3R1,PIK3R2-PIK3R1,MAP2K7-MAPK9,PLCG1-PIK3R1,HRAS-RAF1
kegg	Chagas disease (American trypanosomiasis)	17	2.07629	0.00214616	0.00662785	PIK3R2-PIK3CB,MAPK9-MAP2K4,PIK3CD-PIK3CG,PIK3CD-PIK3R2,PIK3R2-PIK3CA,TRAF6-IKBKG,TNFRSF1A-FADD,FADD-CASP8,PIK3CG-PIK3R5,CFLAR-FADD,IRAK1-MYD88,TLR4-TICAM1,PIK3R2-PIK3R1,PIK3CD-PIK3R1,MYD88-IRAK4,FAS-FADD,PIK3R1-AKT1
reactome	Toll Like Receptor 7-8 (TLR7-8) Cascade	38	1.61074	0.00182344	0.00667182	RIPK2-TAB1,CHUK-NFKB2,IKBKB-NFKB2,CHUK-MAP3K7,PELI3-TRAF6,MYD88-IRAK4,MAPK11-MAPKAPK3,S100B-AGER,CHUK-IKBKG,NFKB2-RELA,IKBKB-IKBKG,MAP3K7-IKBKG,IL6R-IL6ST,CHUK-NFKBIB,UBE2N-PELI3,RELA-IKBKG,IRAK1-IKBKG,NOD2-IKBKG,MAP3K7-TAB1,IRAK1-PELI3,MAP3K7-IRAK1,IKBKB-MAP3K7,ELK1-MAPK3,ELK1-MAPK1,TYK2-IL6ST,CHUK-RELA,NFKBIB-IKBKG,MAP2K7-MAPK9,PPP2R1B-PPP2R5D,IRAK2-IRAK4,NFKB2-NFKBIB,ATF2-MAPK11,APP-AGER,MAPK9…
reactome	PI3K events in ERBB2 signaling	33	1.67462	0.00179981	0.00667182	AKT1-FOXO1,PIK3R1-IRS1,AKT1-FOXO4,GRB2-FRS2,AKT1-GSK3A,FOXO3-AKT1,CHUK-AKT1,PIK3R1-GAB1,PHLPP1-AKT1,PIK3R2-PIK3CA,AKT1-MTOR,PDGFB-PDGFA,PIK3CA-GRB2,AKT1-MAPKAP1,AKT1-BAD,PDPK1-AKT1,PIK3R2-CD28,IRS1-PIK3CA,AKT1-MDM2,PIK3CD-PIK3R1,GRB2-GAB1,CHUK-AKT2,PIK3R2-PIK3CB,NR4A1-AKT1,AKT1-AKT1S1,LCK-PIK3CA,AKT1-TRIB3,AKT1-CDKN1A,IRS1-PIK3CB,CREB1-AKT1,AKT1-CDKN1B,AKT1-GSK3B,PIK3R2-FYN
reactome	MyD88 dependent cascade initiated on endosome	38	1.61074	0.00182344	0.00667182	RIPK2-TAB1,CHUK-NFKB2,IKBKB-NFKB2,CHUK-MAP3K7,PELI3-TRAF6,MYD88-IRAK4,MAPK11-MAPKAPK3,S100B-AGER,CHUK-IKBKG,NFKB2-RELA,IKBKB-IKBKG,MAP3K7-IKBKG,IL6R-IL6ST,CHUK-NFKBIB,UBE2N-PELI3,RELA-IKBKG,IRAK1-IKBKG,NOD2-IKBKG,MAP3K7-TAB1,IRAK1-PELI3,MAP3K7-IRAK1,IKBKB-MAP3K7,ELK1-MAPK3,ELK1-MAPK1,TYK2-IL6ST,CHUK-RELA,NFKBIB-IKBKG,MAP2K7-MAPK9,PPP2R1B-PPP2R5D,IRAK2-IRAK4,NFKB2-NFKBIB,ATF2-MAPK11,APP-AGER,MAPK9…
reactome	PIP3 activates AKT signaling	33	1.67462	0.00179981	0.00667182	AKT1-FOXO1,PIK3R1-IRS1,AKT1-FOXO4,GRB2-FRS2,AKT1-GSK3A,FOXO3-AKT1,CHUK-AKT1,PIK3R1-GAB1,PHLPP1-AKT1,PIK3R2-PIK3CA,AKT1-MTOR,PDGFB-PDGFA,PIK3CA-GRB2,AKT1-MAPKAP1,AKT1-BAD,PDPK1-AKT1,PIK3R2-CD28,IRS1-PIK3CA,AKT1-MDM2,PIK3CD-PIK3R1,GRB2-GAB1,CHUK-AKT2,PIK3R2-PIK3CB,NR4A1-AKT1,AKT1-AKT1S1,LCK-PIK3CA,AKT1-TRIB3,AKT1-CDKN1A,IRS1-PIK3CB,CREB1-AKT1,AKT1-CDKN1B,AKT1-GSK3B,PIK3R2-FYN
reactome	PI-3K cascade	33	1.67462	0.00179981	0.00667182	AKT1-FOXO1,PIK3R1-IRS1,AKT1-FOXO4,GRB2-FRS2,AKT1-GSK3A,FOXO3-AKT1,CHUK-AKT1,PIK3R1-GAB1,PHLPP1-AKT1,PIK3R2-PIK3CA,AKT1-MTOR,PDGFB-PDGFA,PIK3CA-GRB2,AKT1-MAPKAP1,AKT1-BAD,PDPK1-AKT1,PIK3R2-CD28,IRS1-PIK3CA,AKT1-MDM2,PIK3CD-PIK3R1,GRB2-GAB1,CHUK-AKT2,PIK3R2-PIK3CB,NR4A1-AKT1,AKT1-AKT1S1,LCK-PIK3CA,AKT1-TRIB3,AKT1-CDKN1A,IRS1-PIK3CB,CREB1-AKT1,AKT1-CDKN1B,AKT1-GSK3B,PIK3R2-FYN
reactome	PI3K events in ERBB4 signaling	33	1.67462	0.00179981	0.00667182	AKT1-FOXO1,PIK3R1-IRS1,AKT1-FOXO4,GRB2-FRS2,AKT1-GSK3A,FOXO3-AKT1,CHUK-AKT1,PIK3R1-GAB1,PHLPP1-AKT1,PIK3R2-PIK3CA,AKT1-MTOR,PDGFB-PDGFA,PIK3CA-GRB2,AKT1-MAPKAP1,AKT1-BAD,PDPK1-AKT1,PIK3R2-CD28,IRS1-PIK3CA,AKT1-MDM2,PIK3CD-PIK3R1,GRB2-GAB1,CHUK-AKT2,PIK3R2-PIK3CB,NR4A1-AKT1,AKT1-AKT1S1,LCK-PIK3CA,AKT1-TRIB3,AKT1-CDKN1A,IRS1-PIK3CB,CREB1-AKT1,AKT1-CDKN1B,AKT1-GSK3B,PIK3R2-FYN
reactome	PI3K-AKT Signaling in Cancer	33	1.67462	0.00179981	0.00667182	AKT1-FOXO1,PIK3R1-IRS1,AKT1-FOXO4,GRB2-FRS2,AKT1-GSK3A,FOXO3-AKT1,CHUK-AKT1,PIK3R1-GAB1,PHLPP1-AKT1,PIK3R2-PIK3CA,AKT1-MTOR,PDGFB-PDGFA,PIK3CA-GRB2,AKT1-MAPKAP1,AKT1-BAD,PDPK1-AKT1,PIK3R2-CD28,IRS1-PIK3CA,AKT1-MDM2,PIK3CD-PIK3R1,GRB2-GAB1,CHUK-AKT2,PIK3R2-PIK3CB,NR4A1-AKT1,AKT1-AKT1S1,LCK-PIK3CA,AKT1-TRIB3,AKT1-CDKN1A,IRS1-PIK3CB,CREB1-AKT1,AKT1-CDKN1B,AKT1-GSK3B,PIK3R2-FYN
reactome	Condensation of Prophase Chromosomes	14	2.2928	0.00184914	0.00671379	H2AFX-HIST2H3D,SMC2-NCAPG2,NCAPD3-SMC4,H2AFX-HIST1H3J,CDK1-HIST1H2BB,NCAPH2-SMC4,NCAPD3-NCAPG2,CDK1-CCNB1,H2AFX-HIST1H2BM,NCAPD3-NCAPH2,H2AFX-HIST1H4A,H2AFX-HIST2H2BE,H2AFX-HIST1H2BI,SMC2-HIST2H3D
reactome	Interleukin-2 signaling	23	1.86221	0.00199983	0.00720549	IL2RB-IL2RG,IL2RB-STAT5B,IL6R-IL6ST,IL2RB-SHC1,LCK-IL2RB,PIK3R2-PIK3CA,IL2RG-GRB2,PIK3CA-GRB2,PIK3CD-PIK3R2,PIK3R2-SHC1,MAP2K2-MAP2K1,TYK2-IL6ST,PIK3CB-GRB2,PIK3R1-GAB2,PIK3CD-PIK3R1,PIK3R2-GRB2,HRAS-RAF1,PIK3R2-PIK3CB,HRAS-SOS1,IL2RA-IL2RB,SHC1-GAB2,HRAS-MAP2K1,IL2RB-STAT5A
reactome	Toll Like Receptor 9 (TLR9) Cascade	38	1.60132	0.00203553	0.00727858	RIPK2-TAB1,CHUK-NFKB2,IKBKB-NFKB2,CHUK-MAP3K7,PELI3-TRAF6,MYD88-IRAK4,MAPK11-MAPKAPK3,S100B-AGER,CHUK-IKBKG,NFKB2-RELA,IKBKB-IKBKG,MAP3K7-IKBKG,IL6R-IL6ST,CHUK-NFKBIB,UBE2N-PELI3,RELA-IKBKG,IRAK1-IKBKG,NOD2-IKBKG,MAP3K7-TAB1,IRAK1-PELI3,MAP3K7-IRAK1,IKBKB-MAP3K7,ELK1-MAPK3,ELK1-MAPK1,TYK2-IL6ST,CHUK-RELA,NFKBIB-IKBKG,MAP2K7-MAPK9,PPP2R1B-PPP2R5D,IRAK2-IRAK4,NFKB2-NFKBIB,ATF2-MAPK11,APP-AGER,MAPK9…
reactome	Condensation of Prometaphase Chromosomes	8	3.03409	0.00247773	0.00879315	SMC2-NCAPH,CDK1-CCNB1,SMC2-NCAPG,NCAPH-SMC4,CDK1-NCAPD2,NCAPH-NCAPG,CDK1-NCAPH,NCAPG-SMC4
reactome	Transcription-coupled NER (TC-NER)	31	1.66705	0.00261375	0.00920663	POLE2-POLE,ERCC1-ERCC4,GTF2H1-MNAT1,RFC4-RFC1,MNAT1-GTF2H2,ERCC1-GTF2H1,GTF2H1-GTF2H3,POLR2I-POLR2F,ERCC6-ERCC4,RPA1-POLD1,GTF2H2-GTF2H4,POLD1-POLD2,RFC1-RFC3,ERCC5-ERCC6,ERCC2-MNAT1,POLD1-POLD4,ERCC2-ERCC6,RFC5-RFC3,RFC4-RFC5,POLR2H-POLR2L,GTF2H1-GTF2H4,POLR2D-POLR2I,ERCC6-XAB2,ERCC8-GTF2H2,POLD1-POLD3,GTF2H2-GTF2H3,POLR2D-POLR2H,RFC4-RFC3,ERCC6-ERCC8,POLR2D-POLR2L,GTF2H1-ERCC4
kegg	GnRH signaling pathway	15	2.1194	0.00307285	0.00921854	HRAS-SOS1,SRC-PRKCD,PLD2-PRKCD,PRKCA-PLD1,ELK1-MAPK3,ITPR3-ITPR1,PLD2-PRKCA,MAPK9-MAP2K4,MAPK3-MAP2K2,MAP2K6-MAP3K4,ELK1-MAPK1,HRAS-SRC,MAP2K7-MAPK9,MAP2K4-MAP3K1,HRAS-RAF1
kegg	Herpes simplex infection	23	1.80149	0.00316409	0.0092286	TRAF3-IKBKG,TRAF2-IKBKG,TRAF3-TNFRSF14,IFNB1-IFNAR1,IKBKE-IRF3,HCFC1-HCFC2,IKBKB-IKBKG,MAP3K7-IKBKG,TRAF2-TNFRSF14,TNFSF14-TNFRSF14,CDK2-HCFC1,IFNAR1-TYK2,MAP3K7-TAB1,FAS-FADD,MAPK8-TRAF2,FADD-CASP8,IFNB1-IFNAR2,IKBKB-MAP3K7,TNFRSF1A-FADD,TRAF1-TNFRSF14,MAPK9-TRAF2,IKBKB-CHUK,TRAF5-TNFRSF14
reactome	Gap-filling DNA repair synthesis and ligation in TC-NER	10	2.57356	0.00315848	0.0107252	RFC5-RFC3,RFC4-RFC5,RFC4-RFC3,POLD1-POLD3,RFC4-RFC1,RPA1-POLD1,POLD1-POLD2,RFC1-RFC3,POLE2-POLE,POLD1-POLD4
reactome	Repair synthesis of patch ~27-30 bases long by DNA polymerase	10	2.57356	0.00315848	0.0107252	RFC5-RFC3,RFC4-RFC5,RFC4-RFC3,POLD1-POLD3,RFC4-RFC1,RPA1-POLD1,POLD1-POLD2,RFC1-RFC3,POLE2-POLE,POLD1-POLD4
reactome	Repair synthesis for gap-filling by DNA polymerase in TC-NER	10	2.57356	0.00315848	0.0107252	RFC5-RFC3,RFC4-RFC5,RFC4-RFC3,POLD1-POLD3,RFC4-RFC1,RPA1-POLD1,POLD1-POLD2,RFC1-RFC3,POLE2-POLE,POLD1-POLD4
reactome	TRAF6 Mediated Induction of proinflammatory cytokines	32	1.63539	0.00310103	0.0107252	RIPK2-TAB1,CHUK-NFKB2,IKBKB-NFKB2,CHUK-MAP3K7,MAPK11-MAPKAPK3,S100B-AGER,CHUK-IKBKG,NFKB2-RELA,IKBKB-IKBKG,MAP3K7-IKBKG,IL6R-IL6ST,CHUK-NFKBIB,RELA-IKBKG,IRAK1-IKBKG,NOD2-IKBKG,MAP3K7-TAB1,MAP3K7-IRAK1,IKBKB-MAP3K7,ELK1-MAPK3,ELK1-MAPK1,TYK2-IL6ST,CHUK-RELA,NFKBIB-IKBKG,MAP2K7-MAPK9,PPP2R1B-PPP2R5D,NFKB2-NFKBIB,ATF2-MAPK11,APP-AGER,MAPK9-MAP2K4,NFKB2-IKBKG,IKBKB-CHUK,TRAF6-IKBKG
reactome	Gap-filling DNA repair synthesis and ligation in GG-NER	10	2.57356	0.00315848	0.0107252	RFC5-RFC3,RFC4-RFC5,RFC4-RFC3,POLD1-POLD3,RFC4-RFC1,RPA1-POLD1,POLD1-POLD2,RFC1-RFC3,POLE2-POLE,POLD1-POLD4
reactome	NGF signalling via TRKA from the plasma membrane	50	1.46463	0.00340989	0.0114962	AKT1-FOXO1,HRAS-RALA,AKT1-MDM2,MAPK11-MAPKAPK3,AKT1-FOXO4,MAP2K5-MAPK7,GRB2-FRS2,AKT1-GSK3A,ELK1-MAPK1,FOXO3-AKT1,CHUK-AKT1,IL6R-IL6ST,PIK3R1-GAB1,PHLPP1-AKT1,PRKACA-PRKAR1B,PIK3R2-PIK3CA,AKT1-MTOR,PDGFB-PDGFA,PRKACA-PRKAR2B,AP2A2-AP2M1,BRAF-RAP1A,CRKL-RAPGEF1,PIK3CA-GRB2,AKT1-MAPKAP1,NR4A1-AKT1,AKT1-BAD,ELK1-MAPK3,MAP2K2-MAP2K1,PDPK1-AKT1,TYK2-IL6ST,IRS1-PIK3CA,PIK3R1-IRS1,PIK3CD-PIK3R1,GRB2-GAB…
reactome	HSF1-dependent transactivation	9	2.70223	0.00345262	0.0115577	HSF1-CREBBP,RPTOR-AKT1S1,RPTOR-MLST8,DNAJB1-HSF1,HSPA1B-HSF1,HSP90AB1-FKBP4,HSPA1A-HSF1,HSF1-FKBP4,MTOR-RPTOR
reactome	Phosphorylation of CD3 and TCR zeta chains	7	3.15261	0.00357622	0.0118871	CD3E-CD3G,LCK-CD3E,CD4-LCK,CD3E-CD247,CD247-CSK,LCK-CD247,CD3E-CSK
reactome	PI3K-AKT activation	33	1.60673	0.0036274	0.0119729	AKT1-FOXO1,PIK3R1-IRS1,AKT1-FOXO4,GRB2-FRS2,AKT1-GSK3A,FOXO3-AKT1,CHUK-AKT1,PIK3R1-GAB1,PHLPP1-AKT1,PIK3R2-PIK3CA,AKT1-MTOR,PDGFB-PDGFA,PIK3CA-GRB2,AKT1-MAPKAP1,AKT1-BAD,PDPK1-AKT1,PIK3R2-CD28,IRS1-PIK3CA,AKT1-MDM2,PIK3CD-PIK3R1,GRB2-GAB1,CHUK-AKT2,PIK3R2-PIK3CB,NR4A1-AKT1,AKT1-AKT1S1,LCK-PIK3CA,AKT1-TRIB3,AKT1-CDKN1A,IRS1-PIK3CB,CREB1-AKT1,AKT1-CDKN1B,AKT1-GSK3B,PIK3R2-FYN
reactome	E2F mediated regulation of DNA replication	12	2.27557	0.00410291	0.0134484	ORC2-MCM8,ORC1-ORC2,CDK1-E2F1,ORC1-ORC3,PPP2R1A-PPP2R3B,ORC4-ORC1,CDK1-CCNB1,PPP2CB-PPP2R3B,ORC5-ORC2,ORC5-ORC4,ORC5-ORC3,PPP2R1B-PPP2R3B
reactome	Cyclin D associated events in G1	22	1.78125	0.00444318	0.0143643	RBL1-CDK6,CCND3-RBL2,CCND3-CDKN1A,RBL1-PPP2CA,CCND1-CDKN1A,CDKN1A-RBL2,CCND1-RBL2,CDKN2D-CDK6,RBL1-TFDP2,RBL2-TFDP1,PPP2R1B-PPP2R3B,PPP2CB-PPP2R3B,CDK4-CDKN2D,CDK4-RBL1,SKP2-CUL1,CDK4-CCND3,CCND1-CDKN1B,PPP2R1A-PPP2R3B,CKS1B-CUL1,CDKN1A-E2F1,CCND3-CDK6,CKS1B-SKP2
reactome	G1 Phase	22	1.78125	0.00444318	0.0143643	RBL1-CDK6,CCND3-RBL2,CCND3-CDKN1A,RBL1-PPP2CA,CCND1-CDKN1A,CDKN1A-RBL2,CCND1-RBL2,CDKN2D-CDK6,RBL1-TFDP2,RBL2-TFDP1,PPP2R1B-PPP2R3B,PPP2CB-PPP2R3B,CDK4-CDKN2D,CDK4-RBL1,SKP2-CUL1,CDK4-CCND3,CCND1-CDKN1B,PPP2R1A-PPP2R3B,CKS1B-CUL1,CDKN1A-E2F1,CCND3-CDK6,CKS1B-SKP2
reactome	Downstream signal transduction	42	1.49089	0.00493076	0.0158321	AKT1-FOXO1,AKT1-MDM2,AKT1-FOXO4,GRB2-FRS2,AKT1-GSK3A,FOXO3-AKT1,CHUK-AKT1,IL6R-IL6ST,PIK3R1-GAB1,PHLPP1-AKT1,PRKACA-PRKAR1B,PIK3R2-PIK3CA,AKT1-MTOR,PDGFB-PDGFA,CRKL-RAPGEF1,PIK3CA-GRB2,AKT1-MAPKAP1,NR4A1-AKT1,AKT1-BAD,MAP2K2-MAP2K1,PDPK1-AKT1,TYK2-IL6ST,IRS1-PIK3CA,PIK3R1-IRS1,PIK3CD-PIK3R1,GRB2-GAB1,CHUK-AKT2,PIK3R2-CD28,PRKACA-PRKAR2B,HRAS-RAF1,PIK3R2-PIK3CB,HRAS-SOS1,AKT1-AKT1S1,LCK-PIK3CA,AKT…
reactome	PI3K Cascade	24	1.71231	0.00523532	0.0166964	RHEB-RPTOR,GRB2-GAB1,PIK3R1-IRS1,GRB2-FRS2,EIF4E-EIF4EBP1,MTOR-RPTOR,STK11-CAB39L,PIK3R1-GAB1,PIK3R2-PIK3CA,PRKAB2-PRKAG1,PRKAB2-PRKAG2,PIK3R2-PTPN11,PIK3CA-GRB2,RPS6KB1-RPTOR,PIK3CB-GRB2,EIF4EBP1-MLST8,IRS1-PIK3CA,PIK3R2-GRB2,PRKAA1-RPTOR,PIK3R2-PIK3CB,PIK3R2-GAB1,RPTOR-MLST8,IRS1-PIK3CB,STK11-CAB39
reactome	PD-1 signaling	7	2.96716	0.00535745	0.0169713	CD3E-CD3G,LCK-CD3E,CD4-LCK,CD3E-CD247,CD247-CSK,LCK-CD247,CD3E-CSK
reactome	Regulation of cholesterol biosynthesis by SREBP (SREBF)	13	2.12903	0.00542705	0.0169999	SCAP-INSIG2,SCAP-SREBF2,INSIG1-SREBF2,SREBF1-CREBBP,PPARA-CHD9,NFYA-SREBF2,INSIG1-SCAP,SREBF1-INSIG2,SREBF1-MED1,PPARA-HELZ2,SREBF2-NFYC,INSIG1-SREBF1,SREBF2-CREBBP
reactome	Signaling by PDGF	43	1.47551	0.00543852	0.0169999	AKT1-FOXO1,AKT1-MDM2,AKT1-FOXO4,GRB2-FRS2,AKT1-GSK3A,FOXO3-AKT1,CHUK-AKT1,IL6R-IL6ST,PIK3R1-GAB1,PHLPP1-AKT1,PRKACA-PRKAR1B,PIK3R2-PIK3CA,AKT1-MTOR,PDGFB-PDGFA,CRKL-RAPGEF1,PIK3CA-GRB2,PDGFB-THBS1,AKT1-MAPKAP1,NR4A1-AKT1,AKT1-BAD,MAP2K2-MAP2K1,PDPK1-AKT1,TYK2-IL6ST,IRS1-PIK3CA,PIK3R1-IRS1,PIK3CD-PIK3R1,GRB2-GAB1,CHUK-AKT2,PIK3R2-CD28,PRKACA-PRKAR2B,HRAS-RAF1,PIK3R2-PIK3CB,HRAS-SOS1,AKT1-AKT1S1,LC…
reactome	Death Receptor Signalling	11	2.26473	0.00613534	0.0190518	FADD-CASP8,TNF-TRADD,TNFRSF10B-TNFSF10,FADD-TRADD,TNFSF10-FADD,FADD-CASP10,CFLAR-FADD,FADD-RIPK1,RIPK1-TRADD,FAS-FADD,TNFRSF10B-FADD
reactome	CD28 dependent PI3K-Akt signaling	9	2.49437	0.00636592	0.0196386	PDPK1-AKT1,AKT1-MAPKAP1,PIK3R2-PIK3CA,AKT1-TRIB3,AKT1-MAP3K8,LCK-PIK3CA,PIK3R2-CD28,AKT1-MTOR,PIK3R2-FYN
kegg	TNF signaling pathway	17	1.85608	0.00751112	0.0213153	FADD-CASP8,FADD-TRADD,TRAF5-MAP3K14,IKBKB-MAP3K14,FADD-CASP10,TNFRSF1B-TRAF2,MLKL-RIPK3,CHUK-MAP3K14,PIK3R1-AKT1,MAPK9-MAP2K4,IKBKB-MAP3K7,LTA-TNFRSF1B,CASP7-CASP10,MAP2K7-MAPK9,TRAF2-MAP3K14,TRAF2-BIRC3,MAP3K14-IKBKG
kegg	Osteoclast differentiation	23	1.67411	0.00820277	0.0226655	CHUK-NFKB2,IFNB1-IFNAR1,FCGR2A-FCGR2B,CHUK-MAP3K14,TGFB1-TGFBR2,SOCS1-TYK2,MAP3K14-TRAF6,IFNAR1-TYK2,MAP3K7-TAB1,IKBKB-MAP3K7,PPP3R1-PPP3CA,TGFBR1-TGFB2,IFNB1-IFNAR2,TGFB1-TGFBR1,CHUK-RELB,LCK-PIK3CA,MAP2K7-MAPK9,PIK3R1-AKT1,TYROBP-SYK,TRAF2-TAB1,TRAF2-MAP3K14,TGFBR2-TGFB2,PIK3R2-FYN
reactome	Activation of IRF3-IRF7 mediated by TBK1-IKK epsilon	7	2.80232	0.0077283	0.0236867	TLR4-TICAM1,TRAF3-IRF3,TICAM2-TICAM1,IKBKE-IRF3,TRAF3-TICAM1,TLR4-TICAM2,TRAF3-IKBKE
reactome	Telomere C-strand (Lagging Strand) Synthesis	13	2.03647	0.00814914	0.0248155	RFC5-RFC3,RFC4-RFC5,RFC4-RFC3,POLD1-POLD3,RFC4-RFC1,RPA3-DNA2,RPA1-POLD1,POLD1-POLD2,RFC1-RFC3,PRIM1-POLE,POLE2-POLE,POLD1-POLD4,RPA1-DNA2
kegg	Epithelial cell signaling in Helicobacter pylori infection	8	2.50642	0.00962833	0.0259224	MAP3K14-IKBKG,CCL5-RELA,CHUK-MAP3K14,MAPK9-MAP2K4,IKBKB-MAP3K14,IKBKB-CHUK,CHUK-IKBKG,IKBKB-IKBKG
kegg	Influenza A	25	1.59424	0.0113831	0.0288916	TLR4-TICAM1,PIK3CD-PIK3R1,IFNB1-IFNAR1,MYD88-IRAK4,IKBKE-IRF3,PIK3CD-PIK3R2,HSPA6-DNAJB1,IFNAR1-TYK2,PIK3CD-PIK3CG,PIK3R2-PIK3CA,PIK3CG-PIK3R5,MAPK3-MAP2K2,PIK3R2-PIK3R1,TNFRSF10C-TNFSF10,HSPA1B-HSPA1L,AKT1-IRF3,TNFRSF10B-TNFSF10,IFNB1-IFNAR2,HSPA1B-HSPA2,HSPA1B-HSPA6,HSPA1A-HSPA1L,MAP2K7-MAPK9,PIK3R1-AKT1,PIK3R2-PIK3CB,MAPK9-MAP2K4
kegg	Toxoplasmosis	18	1.7528	0.0112257	0.0288916	PIK3R2-PIK3CB,PIK3CD-PIK3CG,PIK3CD-PIK3R2,PIK3R2-PIK3CA,IKBKB-MAP3K7,CHUK-MAP3K7,CHUK-NFKBIB,SOCS1-JAK2,PIK3CG-PIK3R5,MAP3K7-TAB1,IRAK1-MYD88,PDPK1-AKT1,PIK3R2-PIK3R1,PIK3CD-PIK3R1,NFKBIB-IKBKG,MAP3K7-IKBKG,MYD88-IRAK4,AKT1-BAD
kegg	p53 signaling pathway	14	1.90346	0.0115566	0.0288916	TP53-ATR,CDK4-CCND3,CCND1-CDKN1A,APAF1-CASP9,CDK1-GADD45A,CCNE1-CDK2,CDK2-CDKN1A,CCNE2-CDKN1A,CHEK2-ATM,CDK1-CCNB1,CCNE1-CDKN1A,CCND3-CDK6,CCND3-CDKN1A,CHEK1-ATR
reactome	Regulation of signaling by CBL	12	2.05884	0.0098627	0.029841	PIK3R2-PIK3CB,PIK3CA-GRB2,PIK3CD-PIK3R2,PIK3R2-PIK3CA,CBL-PIK3CB,PIK3CB-GRB2,CBL-RAPGEF1,PIK3CD-PIK3R1,PIK3R2-GRB2,CRKL-RAPGEF1,PIK3R2-CBL,PIK3R2-FYN
reactome	Signaling by EGFR	50	1.38576	0.0101497	0.0305138	AKT1-FOXO1,AKT1-MDM2,SPRY1-CBL,GRB2-PAG1,AKT1-FOXO4,GRB2-FRS2,AKT1-GSK3A,FOXO3-AKT1,CHUK-AKT1,IL6R-IL6ST,PIK3R1-GAB1,PHLPP1-AKT1,PRKACA-PRKAR1B,HGS-EPS15,PIK3R2-PIK3CA,SRC-GAB1,AKT1-MTOR,PDGFB-PDGFA,AP2A2-AP2M1,PIK3CA-GRB2,AKT1-MAPKAP1,NR4A1-AKT1,AKT1-BAD,SRC-GRB2,MAP2K2-MAP2K1,PDPK1-AKT1,TYK2-IL6ST,IRS1-PIK3CA,PIK3R1-IRS1,PIK3CD-PIK3R1,GRB2-GAB1,CHUK-AKT2,PIK3R2-CD28,PRKACA-PRKAR2B,HRAS-RAF1,PIK…
kegg	Cytosolic DNA-sensing pathway	8	2.40199	0.0127162	0.0310511	ZBP1-RIPK3,CHUK-NFKBIB,IKBKE-TMEM173,IKBKE-IRF3,IKBKB-RIPK1,NFKBIB-IKBKG,CHUK-RIPK1,RIPK1-ZBP1
reactome	Respiratory electron transport, ATP synthesis by chemiosmotic coupling, and heat production by uncoupling proteins.	59	1.34542	0.0105503	0.0315173	NDUFA8-NDUFV3,NDUFA10-NDUFA6,NDUFB5-NDUFA9,NDUFS8-NDUFS1,NDUFS8-NDUFA6,NDUFS3-NDUFA9,NDUFS7-NDUFA6,NDUFS8-NDUFS5,NDUFV1-NDUFA9,NDUFS4-NDUFA8,NDUFS8-NDUFA9,NDUFAB1-NDUFA6,NDUFAB1-NDUFA9,NDUFS4-NDUFV1,NDUFS7-NDUFS3,NDUFS8-NDUFS4,NDUFB5-NDUFA8,NDUFS8-NDUFA12,NDUFA7-NDUFA6,NDUFA8-NDUFA12,NDUFB5-NDUFA6,NDUFA8-NDUFB9,NDUFS4-NDUFS3,NDUFV1-NDUFA8,NDUFA7-NDUFA9,NDUFA8-NDUFA9,NDUFS8-NDUFS3,NDUFA9-NDUFA12,N…
reactome	Caspase-8 activation	9	2.3162	0.0108698	0.0318666	FADD-CASP8,TNFRSF10B-TNFSF10,FADD-TRADD,TNFSF10-FADD,CFLAR-FADD,FADD-RIPK1,RIPK1-TRADD,FAS-FADD,TNFRSF10B-FADD
reactome	Dimerization of procaspase-8	9	2.3162	0.0108698	0.0318666	FADD-CASP8,TNFRSF10B-TNFSF10,FADD-TRADD,TNFSF10-FADD,CFLAR-FADD,FADD-RIPK1,RIPK1-TRADD,FAS-FADD,TNFRSF10B-FADD
reactome	Regulation by c-FLIP	9	2.3162	0.0108698	0.0318666	FADD-CASP8,TNFRSF10B-TNFSF10,FADD-TRADD,TNFSF10-FADD,CFLAR-FADD,FADD-RIPK1,RIPK1-TRADD,FAS-FADD,TNFRSF10B-FADD
reactome	U12 Dependent Splicing	34	1.48486	0.0111822	0.0325802	SNRPD1-EFTUD2,SNRPG-SNRPD3,SNRPD1-SNRPD3,SNRPE-LSM2,NCBP2-NCBP1,SNRPE-SNRPD1,SNRPD2-SNRNP40,SNRPE-SNRPD3,SNRPG-SNRPD2,EFTUD2-SF3B3,SNRPD1-SNRPD2,POLR2I-POLR2F,SNRPF-SNRPG,SNRPF-SNRPD2,SNRPD2-LSM2,SNRPD3-PRPF8,SNRPE-SNRPF,SNRNP200-SNRPD3,SNRPD2-SNRPD3,SNRPF-SNRPD3,SNRPD3-EFTUD2,SNRPD2-SF3B3,SNRPE-SNRPD2,SNRPD3-LSM2,POLR2H-POLR2L,SF3B1-SNRPD3,POLR2D-POLR2I,SNRPD3-SF3B2,SNRPD1-SNRNP40,POLR2D-POLR2H,…
reactome	NCAM signaling for neurite out-growth	13	1.95161	0.0118436	0.0342957	IL6R-IL6ST,HRAS-SOS1,FYN-PTK2,MAP2K2-MAP2K1,TYK2-IL6ST,FYN-SRC,HRAS-MAP2K1,SPTBN1-SPTAN1,GRB2-PTK2,FYN-SOS1,SRC-PTK2,SPTA1-SPTBN1,HRAS-RAF1
reactome	Pyruvate metabolism and Citric Acid (TCA) cycle	12	2.01096	0.0119889	0.0344594	PDHB-PDK2,PDHX-DLD,SDHA-SUCLA2,PDHA1-DLAT,DLAT-PDK2,SDHA-SUCLG2,PDHA1-PDP1,DLAT-PDHB,FH-MDH2,OGDH-SUCLG2,DLD-OGDH,PDHA1-PDHB
reactome	Dual incision reaction in GG-NER	19	1.71141	0.0121192	0.0344594	ERCC1-GTF2H1,DDB1-DDB2,GTF2H1-GTF2H3,DDB1-ERCC4,XPA-RPA1,GTF2H2-GTF2H3,RPA3-GTF2H3,MNAT1-GTF2H2,ERCC1-ERCC4,ERCC1-XPA,XPA-GTF2H1,GTF2H1-MNAT1,GTF2H2-GTF2H4,ERCC1-DDB1,XPA-DDB1,ERCC2-MNAT1,RPA1-GTF2H3,GTF2H1-GTF2H4,GTF2H1-ERCC4
reactome	Formation of incision complex in GG-NER	19	1.71141	0.0121192	0.0344594	ERCC1-GTF2H1,DDB1-DDB2,GTF2H1-GTF2H3,DDB1-ERCC4,XPA-RPA1,GTF2H2-GTF2H3,RPA3-GTF2H3,MNAT1-GTF2H2,ERCC1-ERCC4,ERCC1-XPA,XPA-GTF2H1,GTF2H1-MNAT1,GTF2H2-GTF2H4,ERCC1-DDB1,XPA-DDB1,ERCC2-MNAT1,RPA1-GTF2H3,GTF2H1-GTF2H4,GTF2H1-ERCC4
reactome	Circadian Clock	14	1.86821	0.0136543	0.0385919	ARNTL-EP300,PER1-CSNK1E,PER1-BTRC,ARNTL-CRY1,PPARA-CHD9,CLOCK-CSNK1E,PER2-CLOCK,RORA-EP300,ARNTL-CSNK1E,SREBF1-EP300,PER1-CSNK1D,CLOCK-DBP,PPARA-HELZ2,CLOCK-ARNTL2
kegg	Aldosterone-regulated sodium reabsorption	6	2.70223	0.0164133	0.0391681	SGK1-PDPK1,PIK3R2-KRAS,PIK3R1-IRS1,IRS1-PIK3CA,IRS1-PIK3CB,SGK1-NEDD4L
kegg	Long-term depression	9	2.16179	0.0174128	0.0397467	HRAS-ARAF,IGF1R-GNAI1,ARAF-MAP2K2,MAPK3-MAP2K2,HRAS-BRAF,ITPR3-ITPR1,BRAF-MAP2K1,BRAF-MAP2K2,HRAS-RAF1
kegg	Regulation of actin cytoskeleton	34	1.44119	0.0172479	0.0397467	CYFIP2-NCKAP1,PIK3CD-PIK3R1,PXN-GIT1,FGFR1-SOS1,PIP5K1C-PIP5K1A,CRK-PTK2,ITGB5-PTK2,PIK3CG-PIK3R5,PIK3CD-PIK3CG,HRAS-PIK3CG,PIK3R2-PIK3CA,ARAF-MAP2K2,PIK3R2-KRAS,PIK3CD-HRAS,MAPK3-MAP2K2,PIK3R2-PIK3R1,ITGAV-PTK2,BRAF-MAP2K1,CRKL-PTK2,CRKL-DOCK1,PIK3CD-PIK3R2,ITGB3-PTK2,HRAS-BRAF,CRK-DOCK1,GNA12-ARHGEF1,BRAF-MAP2K2,HRAS-RAF1,PIK3R2-PIK3CB,HRAS-SOS1,ACTN4-ACTN1,HRAS-ARAF,HRAS-PIK3R1,GNA12-ARHGEF12,…
reactome	Signaling by EGFR in Cancer	50	1.35961	0.0143637	0.040355	AKT1-FOXO1,AKT1-MDM2,SPRY1-CBL,GRB2-PAG1,AKT1-FOXO4,GRB2-FRS2,AKT1-GSK3A,FOXO3-AKT1,CHUK-AKT1,IL6R-IL6ST,PIK3R1-GAB1,PHLPP1-AKT1,PRKACA-PRKAR1B,HGS-EPS15,PIK3R2-PIK3CA,SRC-GAB1,AKT1-MTOR,PDGFB-PDGFA,AP2A2-AP2M1,PIK3CA-GRB2,AKT1-MAPKAP1,NR4A1-AKT1,AKT1-BAD,SRC-GRB2,MAP2K2-MAP2K1,PDPK1-AKT1,TYK2-IL6ST,IRS1-PIK3CA,PIK3R1-IRS1,PIK3CD-PIK3R1,GRB2-GAB1,CHUK-AKT2,PIK3R2-CD28,PRKACA-PRKAR2B,HRAS-RAF1,PIK…
reactome	Signaling by ERBB2	41	1.40688	0.0144615	0.0403896	AKT1-FOXO1,AKT1-MDM2,AKT1-FOXO4,GRB2-FRS2,AKT1-GSK3A,FOXO3-AKT1,CHUK-AKT1,IL6R-IL6ST,PIK3R1-GAB1,PHLPP1-AKT1,PRKACA-PRKAR1B,PIK3R2-PIK3CA,AKT1-MTOR,PDGFB-PDGFA,PIK3CA-GRB2,AKT1-MAPKAP1,NR4A1-AKT1,AKT1-BAD,MAP2K2-MAP2K1,PDPK1-AKT1,TYK2-IL6ST,IRS1-PIK3CA,PIK3R1-IRS1,PIK3CD-PIK3R1,GRB2-GAB1,CHUK-AKT2,PIK3R2-CD28,PRKACA-PRKAR2B,HRAS-RAF1,PIK3R2-PIK3CB,HRAS-SOS1,AKT1-AKT1S1,LCK-PIK3CA,AKT1-TRIB3,AKT1-…
reactome	Regulation of pyruvate dehydrogenase (PDH) complex	7	2.52208	0.0146465	0.0404277	PDHB-PDK2,PDHX-DLD,DLAT-PDK2,PDHA1-DLAT,PDHA1-PDP1,DLAT-PDHB,PDHA1-PDHB
reactome	Phospholipid metabolism	7	2.52208	0.0146465	0.0404277	PIK3R2-PIK3CB,MBOAT1-PTDSS2,PIK3CD-PIK3R2,PIK3R2-PIK3CA,PIK3CG-PIK3R5,PIP5K1C-PIP5K1A,PIK3CD-PIK3R1
reactome	Interleukin receptor SHC signaling	15	1.80149	0.0152829	0.0419392	PIK3R2-PIK3CB,HRAS-SOS1,IL2RA-IL2RB,IL2RB-SHC1,SHC1-GAB2,PIK3R2-PIK3CA,PIK3R2-SHC1,IL2RB-IL2RG,PIK3CA-GRB2,IL2RG-GRB2,PIK3CB-GRB2,PIK3R1-GAB2,PIK3CD-PIK3R2,PIK3CD-PIK3R1,PIK3R2-GRB2
reactome	Nucleotide-binding domain, leucine rich repeat containing receptor (NLR) signaling pathways	17	1.72537	0.0157355	0.0429315	HSP90AB1-SUGT1,MAP3K7-IKBKG,MAP3K7-IRAK1,IKBKB-MAP3K7,TRAF6-IKBKG,TNFAIP3-IKBKG,CHUK-MAP3K7,NOD2-IKBKG,CASP1-NLRC4,MAP3K7-TAB1,RIPK2-TAB1,IKBKB-CHUK,CHUK-IKBKG,NFKB2-RELA,IKBKB-IKBKG,BIRC2-IKBKG,IRAK1-IKBKG
reactome	IRAK1 recruits IKK complex	8	2.30591	0.0164706	0.0441713	UBE2N-PELI3,TRAF6-IKBKG,IRAK1-IKBKG,PELI3-TRAF6,IKBKB-CHUK,IRAK1-PELI3,CHUK-IKBKG,IKBKB-IKBKG
reactome	IRAK1 recruits IKK complex upon TLR7-8 or 9 stimulation	8	2.30591	0.0164706	0.0441713	UBE2N-PELI3,TRAF6-IKBKG,IRAK1-IKBKG,PELI3-TRAF6,IKBKB-CHUK,IRAK1-PELI3,CHUK-IKBKG,IKBKB-IKBKG
reactome	mTORC1-mediated signalling	6	2.70223	0.0164133	0.0441713	RPTOR-MLST8,RHEB-RPTOR,RPS6KB1-RPTOR,EIF4EBP1-MLST8,EIF4E-EIF4EBP1,MTOR-RPTOR
reactome	Lagging Strand Synthesis	13	1.87355	0.016714	0.0445707	RFC4-RFC1,RFC4-RFC5,RFC4-RFC3,POLD1-POLD3,RPA3-DNA2,RPA3-PRIM1,RPA1-POLD1,POLD1-POLD2,RFC1-RFC3,RPA1-PRIM1,RFC5-RFC3,POLD1-POLD4,RPA1-DNA2
reactome	Extrinsic Pathway for Apoptosis	11	1.98164	0.0176499	0.0467816	FADD-CASP8,TNF-TRADD,TNFRSF10B-TNFSF10,FADD-TRADD,TNFSF10-FADD,FADD-CASP10,CFLAR-FADD,FADD-RIPK1,RIPK1-TRADD,FAS-FADD,TNFRSF10B-FADD
reactome	IKK complex recruitment mediated by RIP1	10	2.05884	0.0177413	0.0467816	TLR4-TICAM1,TICAM1-RIPK3,TICAM2-TICAM1,UBE2D1-BIRC2,IKBKB-CHUK,CHUK-IKBKG,IKBKB-RIPK1,IKBKB-IKBKG,TLR4-TICAM2,CHUK-RIPK1
reactome	Integrin cell surface interactions	12	1.87981	0.0204964	0.053746	ITGB1-ITGA9,ITGAM-JAM3,SPP1-ITGB5,ITGB1-ITGA3,ITGB3-ITGAV,ITGB1-ITGA6,ITGA5-COL18A1,ITGB3-THBS1,ITGB2-ITGAL,ITGAV-ITGB5,ITGAL-ICAM3,ITGA4-ITGB7
reactome	Attenuation phase	6	2.54328	0.0224437	0.0585273	HSF1-CREBBP,DNAJB1-HSF1,HSPA1B-HSF1,HSP90AB1-FKBP4,HSPA1A-HSF1,HSF1-FKBP4
reactome	Pyruvate metabolism	7	2.2928	0.0251092	0.0647624	PDHB-PDK2,PDHX-DLD,DLAT-PDK2,PDHA1-DLAT,PDHA1-PDP1,DLAT-PDHB,PDHA1-PDHB
reactome	Recruitment of NuMA to mitotic centrosomes	7	2.2928	0.0251092	0.0647624	TUBG1-NEDD1,NEDD1-TUBGCP4,NEDD1-TUBGCP6,CDK1-CCNB1,NEDD1-TUBGCP5,TUBGCP6-TUBGCP2,NEDD1-TUBGCP2
reactome	Signaling by Leptin	9	2.02668	0.0264331	0.0678066	IL6R-IL6ST,SOCS3-LEPR,MAP2K2-MAP2K1,JAK2-LEPR,TYK2-IL6ST,SOCS3-JAK2,HRAS-MAP2K1,JAK2-IRS1,HRAS-RAF1
reactome	Translocation of GLUT4 to the plasma membrane	15	1.6889	0.0268861	0.0685958	KIF3B-RAB4A,TBC1D4-AKT1,EXOC5-EXOC6,YWHAH-TBC1D1,PRKAB2-PRKAG1,EXOC6-MYO5A,KIF3B-KIF3A,MYO1C-MYO5A,PRKAB2-PRKAG2,EXOC5-EXOC8,MYO1C-RALA,EXOC5-EXOC3,EXOC5-EXOC2,RALGAPA2-RALGAPB,KIFAP3-KIF3A
kegg	Proteoglycans in cancer	25	1.46463	0.030881	0.0689895	CD44-ARHGEF1,GRB2-FRS2,BRAF-MAPK1,AKT1-MTOR,CAV2-CAV1,PIK3R1-GAB1,FLNA-CAMK2G,ARAF-MAP2K2,BRAF-MAP2K2,MAPK3-MAP2K2,SRC-PTK2,BRAF-MAP2K1,PIK3R2-IGF1R,ANK3-TIAM1,THBS1-MMP9,HRAS-BRAF,BRAF-MAPK3,PIK3R1-AKT1,GAB1-PIK3R3,HRAS-RAF1,HRAS-SOS1,PIK3R2-GAB1,HRAS-ARAF,PLCG2-PRKCA,ELK1-MAPK1
kegg	Prolactin signaling pathway	12	1.76472	0.0328223	0.0717988	HRAS-SOS1,SRC-PIK3R3,MAPK3-MAP2K2,SRC-PIK3R1,SOCS1-JAK2,HRAS-MAPK8,SOCS3-JAK2,RAF1-AKT1,FOXO3-AKT1,AKT1-GSK3B,PIK3R1-AKT1,HRAS-RAF1
kegg	Non-alcoholic fatty liver disease (NAFLD)	11	1.80149	0.0348149	0.0746033	SOCS3-IRS2,IRS1-PIK3CA,PIK3R1-IRS1,ERN1-TRAF2,BCL2L11-BAX,MAPK8-MAPK9,MAPK8-MAP3K11,AKT1-GSK3A,IRS1-PIK3CB,AKT1-GSK3B,PIK3R1-AKT1
reactome	PI Metabolism	6	2.40199	0.0298015	0.0756252	PIK3R2-PIK3CB,PIK3CD-PIK3R2,PIK3R2-PIK3CA,PIK3CG-PIK3R5,PIP5K1C-PIP5K1A,PIK3CD-PIK3R1
reactome	Association of TriC-CCT with target proteins during biosynthesis	10	1.8963	0.0310249	0.0778922	CCT8-FBXW4,CCT3-FBXW4,CCT3-CCT2,CCT5-CCT8,CCT8-CCT2,CCT5-CCT2,CCT6A-CCT2,CCT4-FBXW4,CCT6A-FBXW4,CCT5-FBXW4
reactome	SIRT1 negatively regulates rRNA Expression	10	1.8963	0.0310249	0.0778922	H2AFX-HIST2H3D,H2AFX-HIST1H3J,RRP8-SUV39H1,SUV39H1-SIRT1,H2AFX-HIST1H2BM,RRP8-SIRT1,H2AFX-HIST1H4A,SUV39H1-HIST2H3D,H2AFX-HIST1H2BI,H2AFX-HIST2H2BE
reactome	Processing of Intronless Pre-mRNAs	7	2.19312	0.031882	0.0796208	CSTF2-CPSF3,CSTF2-CSTF1,CPSF1-CPSF3,CPSF1-CSTF3,NCBP2-NCBP1,CSTF1-CSTF3,CSTF2-CPSF1
reactome	G0 and Early G1	16	1.62388	0.0320861	0.0797085	CDK2-CCNA1,RBL2-LIN37,CCNE1-RBL1,CCNE1-E2F4,CCNE1-CDK2,CCNE1-RBL2,RBL1-CCNA1,TFDP2-LIN37,LIN52-LIN9,MYBL2-RBL1,RBL1-TFDP2,CCNA2-RBL1,CCNA2-CDK2,RBL2-TFDP1,RBL1-LIN9,LIN9-LIN37
kegg	Alzheimer's disease	6	2.27557	0.0385755	0.0810085	FADD-CASP8,APAF1-CASP9,TNFRSF1A-FADD,APBB1-APP,APP-NAE1,FAS-FADD
kegg	NOD-like receptor signaling pathway	11	1.76146	0.0404894	0.0833606	HSP90AB1-SUGT1,IKBKB-MAP3K7,TRAF6-IKBKG,TAB1-MAPK11,CASP1-NLRC4,MAP3K7-TAB1,RIPK2-TAB1,IKBKB-CHUK,CHUK-IKBKG,NLRP1-PYCARD,IKBKB-IKBKG
kegg	ECM-receptor interaction	12	1.69552	0.0435258	0.0862304	ITGB1-ITGA9,GP1BA-GP9,SPP1-ITGB5,ITGB1-ITGA3,ITGB3-ITGAV,ITGB1-ITGA6,ITGB3-THBS1,VWF-ITGAV,ITGAV-ITGB5,ITGAV-THBS1,ITGA4-ITGB7,GP9-GP5
kegg	Vascular smooth muscle contraction	10	1.80149	0.0430433	0.0862304	ARHGEF11-GNA12,ARAF-MAP2K2,BRAF-MAP2K2,MAPK3-MAP2K2,GNA12-ARHGEF12,BRAF-PRKCE,GNA12-ARHGEF1,GNA13-ARHGEF1,BRAF-MAP2K1,BRAF-PRKCA
reactome	Mitochondrial protein import	10	1.84768	0.036695	0.0902085	TIMM22-TIMM9,PMPCB-FXN,DNAJC19-TIMM17A,TIMM10-CHCHD4,SLC25A6-TIMM9,TIMM23-TIMM50,TIMM10-TIMM22,TIMM10-TIMM9,TIMM23-TIMM21,DNAJC19-PAM16
reactome	Intrinsic Pathway for Apoptosis	10	1.84768	0.036695	0.0902085	MAPK8-BMF,BCL2L1-BBC3,APAF1-CASP9,BCL2-BMF,BCL2-BBC3,APAF1-CYCS,DYNLL2-BMF,AKT1-BAD,BCL2L11-MAPK8,BCL2L11-BCL2L1
reactome	NOD1-2 Signaling Pathway	14	1.65383	0.0374601	0.0916122	RIPK2-TAB1,MAP3K7-IKBKG,MAP3K7-IRAK1,IKBKB-MAP3K7,TRAF6-IKBKG,TNFAIP3-IKBKG,CHUK-MAP3K7,NOD2-IKBKG,MAP3K7-TAB1,IKBKB-CHUK,CHUK-IKBKG,IKBKB-IKBKG,BIRC2-IKBKG,IRAK1-IKBKG
reactome	Signaling by ERBB4	39	1.32562	0.0393316	0.0956934	AKT1-FOXO1,PIK3R1-IRS1,AKT1-FOXO4,GRB2-FRS2,AKT1-GSK3A,FOXO3-AKT1,CHUK-AKT1,IL6R-IL6ST,PIK3R1-GAB1,PHLPP1-AKT1,PIK3R2-PIK3CA,AKT1-MTOR,PDGFB-PDGFA,PIK3CA-GRB2,AKT1-MAPKAP1,NR4A1-AKT1,AKT1-BAD,MAP2K2-MAP2K1,PDPK1-AKT1,TYK2-IL6ST,IRS1-PIK3CA,AKT1-MDM2,PIK3CD-PIK3R1,GRB2-GAB1,CHUK-AKT2,PIK3R2-CD28,HRAS-RAF1,PIK3R2-PIK3CB,HRAS-SOS1,AKT1-AKT1S1,LCK-PIK3CA,AKT1-TRIB3,AKT1-CDKN1A,HRAS-MAP2K1,IRS1-PIK3CB…
kegg	Glioma	17	1.49392	0.0564907	0.109843	HRAS-SOS1,HRAS-ARAF,CCND1-CDKN1A,BRAF-MAP2K2,ARAF-MAP2K2,PIK3R2-IGF1R,PIK3R2-KRAS,PIK3R1-AKT1,PIK3CD-HRAS,HRAS-PIK3R1,MAPK3-MAP2K2,PLCG2-PRKCA,HRAS-BRAF,HRAS-PIK3CG,BRAF-MAP2K1,AKT1-MTOR,HRAS-RAF1
reactome	Polymerase switching on the C-strand of the telomere	8	1.92159	0.0474976	0.112353	RFC4-RFC1,RFC4-RFC5,RFC4-RFC3,POLD1-POLD3,POLD1-POLD2,RFC1-RFC3,RFC5-RFC3,POLD1-POLD4
reactome	mTOR signalling	11	1.72316	0.046773	0.112353	STK11-CAB39L,RPTOR-MLST8,RHEB-RPTOR,RPS6KB1-RPTOR,PRKAB2-PRKAG1,EIF4EBP1-MLST8,PRKAB2-PRKAG2,EIF4E-EIF4EBP1,STK11-CAB39,PRKAA1-RPTOR,MTOR-RPTOR
reactome	PKB-mediated events	11	1.72316	0.046773	0.112353	STK11-CAB39L,RPTOR-MLST8,RHEB-RPTOR,RPS6KB1-RPTOR,PRKAB2-PRKAG1,EIF4EBP1-MLST8,PRKAB2-PRKAG2,EIF4E-EIF4EBP1,STK11-CAB39,PRKAA1-RPTOR,MTOR-RPTOR
reactome	Interleukin-3, 5 and GM-CSF signaling	20	1.4706	0.047607	0.112353	PIK3R2-PIK3CB,HRAS-SOS1,IL2RA-IL2RB,IL2RB-SHC1,SHC1-GAB2,PIK3R2-PIK3CA,PIK3R2-SHC1,IL2RB-IL2RG,CBL-PIK3CB,PIK3CA-GRB2,IL2RG-GRB2,PIK3CB-GRB2,PIK3R1-GAB2,PIK3CD-PIK3R2,CBL-RAPGEF1,PIK3CD-PIK3R1,PIK3R2-GRB2,CRKL-RAPGEF1,PIK3R2-CBL,PIK3R2-FYN
reactome	Polymerase switching	8	1.92159	0.0474976	0.112353	RFC4-RFC1,RFC4-RFC5,RFC4-RFC3,POLD1-POLD3,POLD1-POLD2,RFC1-RFC3,RFC5-RFC3,POLD1-POLD4
reactome	Leading Strand Synthesis	8	1.92159	0.0474976	0.112353	RFC4-RFC1,RFC4-RFC5,RFC4-RFC3,POLD1-POLD3,POLD1-POLD2,RFC1-RFC3,RFC5-RFC3,POLD1-POLD4
reactome	SOS-mediated signalling	7	2.01767	0.0488362	0.114112	IL6R-IL6ST,HRAS-SOS1,IRS1-GRB2,MAP2K2-MAP2K1,TYK2-IL6ST,HRAS-MAP2K1,HRAS-RAF1
reactome	Amyloids	6	2.16179	0.0488308	0.114112	H2AFX-HIST2H3D,H2AFX-HIST1H3J,H2AFX-HIST1H2BM,H2AFX-HIST1H4A,H2AFX-HIST1H2BI,H2AFX-HIST2H2BE
reactome	Golgi Associated Vesicle Biogenesis	12	1.66291	0.0496935	0.115543	BLOC1S3-DTNBP1,GAK-CLTA,CLTC-AP1B1,AP1B1-AP1M1,SNAPIN-DNM2,GAK-CLTC,HIP1R-CLTC,DNM2-SNX9,CLTC-SNX9,AP1S2-AP1B1,DNM2-PICALM,AP1B1-AP1S3
reactome	NOTCH1 Intracellular Domain Regulates Transcription	16	1.53727	0.0503566	0.116511	NOTCH1-MAML1,NOTCH1-EP300,CDK8-KAT2B,HDAC3-TBL1X,CDK8-CREBBP,NCOR1-HDAC7,NOTCH1-MAML2,NOTCH1-RBPJ,RBPJ-MAML2,EP300-MAML1,TBL1X-NCOR1,MAML2-CREBBP,EP300-CREBBP,NOTCH1-FBXW7,EP300-MAML2,CDK8-MAML1
reactome	Formation of transcription-coupled NER (TC-NER) repair complex	21	1.4276	0.0568447	0.130246	ERCC1-GTF2H1,GTF2H1-GTF2H3,POLR2I-POLR2F,ERCC8-GTF2H2,ERCC2-ERCC6,ERCC6-ERCC4,GTF2H2-GTF2H3,ERCC6-ERCC8,POLR2D-POLR2H,ERCC1-ERCC4,MNAT1-GTF2H2,GTF2H1-MNAT1,ERCC6-XAB2,GTF2H2-GTF2H4,ERCC5-ERCC6,POLR2H-POLR2L,POLR2D-POLR2L,GTF2H1-GTF2H4,POLR2D-POLR2I,ERCC2-MNAT1,GTF2H1-ERCC4
reactome	Dual incision reaction in TC-NER	21	1.4276	0.0568447	0.130246	ERCC1-GTF2H1,GTF2H1-GTF2H3,POLR2I-POLR2F,ERCC8-GTF2H2,ERCC2-ERCC6,ERCC6-ERCC4,GTF2H2-GTF2H3,ERCC6-ERCC8,POLR2D-POLR2H,ERCC1-ERCC4,MNAT1-GTF2H2,GTF2H1-MNAT1,ERCC6-XAB2,GTF2H2-GTF2H4,ERCC5-ERCC6,POLR2H-POLR2L,POLR2D-POLR2L,GTF2H1-GTF2H4,POLR2D-POLR2I,ERCC2-MNAT1,GTF2H1-ERCC4
reactome	TRAF6 mediated IRF7 activation	7	1.94007	0.0591058	0.134773	IRF3-IRF7,EP300-IRF3,TRAF2-IKBKE,DDX58-IKBKE,TRAF2-TANK,IRF3-CREBBP,DDX58-RNF135
reactome	p130Cas linkage to MAPK signaling for integrins	5	2.25186	0.0598724	0.135864	SRC-CRK,CRK-PTK2,SRC-PTK2,ITGB3-PTK2,PTK2-TLN1
reactome	RNA Polymerase I Promoter Opening	6	2.05884	0.0606071	0.136873	H2AFX-HIST2H3D,H2AFX-HIST1H3J,H2AFX-HIST1H2BM,H2AFX-HIST1H4A,H2AFX-HIST1H2BI,H2AFX-HIST2H2BE
reactome	GPVI-mediated activation cascade	9	1.7528	0.0622101	0.139825	PIK3R2-PIK3CB,PDPK1-AKT1,LAT-LCK,PIK3R2-PIK3CA,AKT2-PRKCZ,PIK3CG-PIK3R5,PRKCZ-AKT3,PIK3R2-FYN,PDPK1-PRKCZ
kegg	Bladder cancer	8	1.7469	0.0775877	0.148122	HRAS-ARAF,CCND1-CDKN1A,ARAF-MAP2K2,MAPK3-MAP2K2,HRAS-BRAF,BRAF-MAP2K1,BRAF-MAP2K2,HRAS-RAF1
reactome	Signalling to ERKs	10	1.6758	0.0664161	0.148571	IL6R-IL6ST,HRAS-SOS1,HRAS-RALA,MAP2K2-MAP2K1,TYK2-IL6ST,MAPK11-MAPKAPK3,HRAS-MAP2K1,BRAF-RAP1A,CRKL-RAPGEF1,HRAS-RAF1
kegg	Type II diabetes mellitus	7	1.80149	0.0833356	0.156254	SOCS3-IRS2,SOCS1-IRS2,PIK3R1-IRS1,IKBKB-IRS1,IRS1-PIK3CA,IRS1-PIK3CB,IRS1-MAPK8
reactome	BMAL1-CLOCK,NPAS2 activates circadian gene expression	7	1.86821	0.0706038	0.157193	ARNTL-CRY1,PPARA-CHD9,PER2-CLOCK,RORA-EP300,CLOCK-DBP,PPARA-HELZ2,CLOCK-ARNTL2
reactome	TNF signaling	5	2.1194	0.0754677	0.161699	FADD-CASP8,TNF-TRADD,RIPK1-TRADD,FADD-TRADD,FADD-RIPK1
reactome	The role of Nef in HIV-1 replication and disease pathogenesis	6	1.96526	0.0739188	0.161699	AP1B1-AP1M1,CD4-LCK,ELMO1-DOCK2,AP2A2-AP2M1,AP1B1-AP1S3,AP1S2-AP1B1
reactome	tRNA Aminoacylation	10	1.63772	0.0757106	0.161699	MARS-AIMP1,DARS-IARS,DARS-LARS,EPRS-MARS,MARS-LARS,IARS-MARS,DARS-AIMP2,DARS-AIMP1,EPRS-DARS,EEF1E1-DARS
reactome	Post-translational protein modification	14	1.50572	0.0741426	0.161699	SUMO3-SENP1,PIGA-PIGQ,LMAN1-MCFD2,MUC1-GALNT4,SAE1-UBA2,PIGP-PIGQ,DHPS-EIF5A2,PIGK-PIGU,PIGK-PIGS,SUMO3-UBA2,GPAA1-PIGK,PIGS-PIGU,PIGH-PIGQ,PIGC-PIGQ
reactome	GRB2-SOS provides linkage to MAPK signaling for Integrins	5	2.1194	0.0754677	0.161699	SRC-GRB2,SRC-PTK2,ITGB3-PTK2,PTK2-TLN1,GRB2-PTK2
reactome	Pre-NOTCH Expression and Processing	10	1.63772	0.0757106	0.161699	NOTCH1-MAML1,NOTCH1-EP300,EP300-MAML2,NOTCH1-MAML2,NOTCH1-RBPJ,RBPJ-MAML2,EP300-MAML1,TP53-MOV10,MAML2-CREBBP,EP300-CREBBP
reactome	DCC mediated attractive signaling	5	2.1194	0.0754677	0.161699	NCK1-PTK2,NCK1-DOCK1,SRC-PTK2,WASL-SRC,FYN-PTK2
reactome	Pre-NOTCH Transcription and Translation	10	1.63772	0.0757106	0.161699	NOTCH1-MAML1,NOTCH1-EP300,EP300-MAML2,NOTCH1-MAML2,NOTCH1-RBPJ,RBPJ-MAML2,EP300-MAML1,TP53-MOV10,MAML2-CREBBP,EP300-CREBBP
reactome	Cytosolic tRNA aminoacylation	10	1.63772	0.0757106	0.161699	MARS-AIMP1,DARS-IARS,DARS-LARS,EPRS-MARS,MARS-LARS,IARS-MARS,DARS-AIMP2,DARS-AIMP1,EPRS-DARS,EEF1E1-DARS
kegg	Cholinergic synapse	6	1.87981	0.0887554	0.163497	HRAS-PIK3CG,PIK3R2-KRAS,HRAS-PIK3R1,HRAS-MAP2K1,PIK3R1-AKT1,PIK3R2-FYN
reactome	Negative regulators of RIG-I-MDA5 signaling	9	1.66291	0.0824463	0.175291	DDX58-UBE2D1,DDX58-NLRC5,UBE2D2-RNF125,TNFAIP3-IKBKE,PIN1-IRF3,DDX58-RNF135,NLRC5-IFIH1,UBE2D1-RNF125,PCBP2-IFIH1
reactome	Constitutive Signaling by NOTCH1 PEST Domain Mutants	17	1.40806	0.0889816	0.186448	NOTCH1-MAML1,NOTCH1-EP300,CDK8-KAT2B,HDAC3-TBL1X,CDK8-CREBBP,NCOR1-HDAC7,NOTCH1-MAML2,NOTCH1-RBPJ,NOTCH1-JAG1,RBPJ-MAML2,EP300-MAML1,TBL1X-NCOR1,MAML2-CREBBP,JAG1-MIB1,EP300-CREBBP,EP300-MAML2,CDK8-MAML1
reactome	Platelet Aggregation (Plug Formation)	8	1.69552	0.0896689	0.186448	ITGB3-PTK2,SRC-GRB2,GRB2-PTK2,SRC-PTK2,SRC-CRK,CRK-PTK2,PTK2-TLN1,GP9-GP5
reactome	Removal of the Flap Intermediate from the C-strand	6	1.87981	0.0887554	0.186448	POLD1-POLD3,RPA3-DNA2,RPA1-POLD1,POLD1-POLD2,POLD1-POLD4,RPA1-DNA2
reactome	Constitutive Signaling by NOTCH1 HD+PEST Domain Mutants	17	1.40806	0.0889816	0.186448	NOTCH1-MAML1,NOTCH1-EP300,CDK8-KAT2B,HDAC3-TBL1X,CDK8-CREBBP,NCOR1-HDAC7,NOTCH1-MAML2,NOTCH1-RBPJ,NOTCH1-JAG1,RBPJ-MAML2,EP300-MAML1,TBL1X-NCOR1,MAML2-CREBBP,JAG1-MIB1,EP300-CREBBP,EP300-MAML2,CDK8-MAML1
reactome	Cyclin A-B1 associated events during G2-M transition	8	1.69552	0.0896689	0.186448	CDK2-CCNA1,CDK1-CCNA2,CDK1-CDC25B,CDK1-CCNB1,CDK1-CDC25C,CCNA2-CDK2,CDK1-FOXM1,CDK1-CCNA1
reactome	Signaling by NOTCH1	20	1.35961	0.0927375	0.18706	NOTCH1-MAML1,NOTCH1-EP300,CDK8-KAT2B,HDAC3-TBL1X,CDK8-CREBBP,NCOR1-HDAC7,NOTCH1-MAML2,NOTCH1-RBPJ,NOTCH1-JAG1,RBPJ-MAML2,EP300-MAML1,TBL1X-NCOR1,NOTCH1-ARRB1,MAML2-CREBBP,JAG1-MIB1,NOTCH1-NUMB,EP300-CREBBP,NOTCH1-FBXW7,EP300-MAML2,CDK8-MAML1
reactome	Signaling by NOTCH1 HD+PEST Domain Mutants in Cancer	20	1.35961	0.0927375	0.18706	NOTCH1-MAML1,NOTCH1-EP300,CDK8-KAT2B,HDAC3-TBL1X,CDK8-CREBBP,NCOR1-HDAC7,NOTCH1-MAML2,NOTCH1-RBPJ,NOTCH1-JAG1,RBPJ-MAML2,EP300-MAML1,TBL1X-NCOR1,NOTCH1-ARRB1,MAML2-CREBBP,JAG1-MIB1,NOTCH1-NUMB,EP300-CREBBP,NOTCH1-FBXW7,EP300-MAML2,CDK8-MAML1
reactome	Signaling by NOTCH1 t(7;9)(NOTCH1-M1580_K2555) Translocation Mutant	20	1.35961	0.0927375	0.18706	NOTCH1-MAML1,NOTCH1-EP300,CDK8-KAT2B,HDAC3-TBL1X,CDK8-CREBBP,NCOR1-HDAC7,NOTCH1-MAML2,NOTCH1-RBPJ,NOTCH1-JAG1,RBPJ-MAML2,EP300-MAML1,TBL1X-NCOR1,NOTCH1-ARRB1,MAML2-CREBBP,JAG1-MIB1,NOTCH1-NUMB,EP300-CREBBP,NOTCH1-FBXW7,EP300-MAML2,CDK8-MAML1
reactome	Signaling by NOTCH1 PEST Domain Mutants in Cancer	20	1.35961	0.0927375	0.18706	NOTCH1-MAML1,NOTCH1-EP300,CDK8-KAT2B,HDAC3-TBL1X,CDK8-CREBBP,NCOR1-HDAC7,NOTCH1-MAML2,NOTCH1-RBPJ,NOTCH1-JAG1,RBPJ-MAML2,EP300-MAML1,TBL1X-NCOR1,NOTCH1-ARRB1,MAML2-CREBBP,JAG1-MIB1,NOTCH1-NUMB,EP300-CREBBP,NOTCH1-FBXW7,EP300-MAML2,CDK8-MAML1
reactome	Signaling by NOTCH1 HD Domain Mutants in Cancer	20	1.35961	0.0927375	0.18706	NOTCH1-MAML1,NOTCH1-EP300,CDK8-KAT2B,HDAC3-TBL1X,CDK8-CREBBP,NCOR1-HDAC7,NOTCH1-MAML2,NOTCH1-RBPJ,NOTCH1-JAG1,RBPJ-MAML2,EP300-MAML1,TBL1X-NCOR1,NOTCH1-ARRB1,MAML2-CREBBP,JAG1-MIB1,NOTCH1-NUMB,EP300-CREBBP,NOTCH1-FBXW7,EP300-MAML2,CDK8-MAML1
reactome	FBXW7 Mutants and NOTCH1 in Cancer	20	1.35961	0.0927375	0.18706	NOTCH1-MAML1,NOTCH1-EP300,CDK8-KAT2B,HDAC3-TBL1X,CDK8-CREBBP,NCOR1-HDAC7,NOTCH1-MAML2,NOTCH1-RBPJ,NOTCH1-JAG1,RBPJ-MAML2,EP300-MAML1,TBL1X-NCOR1,NOTCH1-ARRB1,MAML2-CREBBP,JAG1-MIB1,NOTCH1-NUMB,EP300-CREBBP,NOTCH1-FBXW7,EP300-MAML2,CDK8-MAML1
reactome	Signaling by NOTCH1 in Cancer	20	1.35961	0.0927375	0.18706	NOTCH1-MAML1,NOTCH1-EP300,CDK8-KAT2B,HDAC3-TBL1X,CDK8-CREBBP,NCOR1-HDAC7,NOTCH1-MAML2,NOTCH1-RBPJ,NOTCH1-JAG1,RBPJ-MAML2,EP300-MAML1,TBL1X-NCOR1,NOTCH1-ARRB1,MAML2-CREBBP,JAG1-MIB1,NOTCH1-NUMB,EP300-CREBBP,NOTCH1-FBXW7,EP300-MAML2,CDK8-MAML1
reactome	Frs2-mediated activation	7	1.73937	0.0972912	0.194582	IL6R-IL6ST,MAP2K2-MAP2K1,TYK2-IL6ST,HRAS-MAP2K1,BRAF-RAP1A,CRKL-RAPGEF1,HRAS-RAF1
reactome	Regulation of IFNA signaling	7	1.73937	0.0972912	0.194582	IFNAR2-STAT2,IFNB1-IFNAR2,SOCS1-TYK2,IFNAR1-STAT2,IFNB1-IFNAR1,IFNAR1-TYK2,SOCS1-IFNAR1
kegg	Fc gamma R-mediated phagocytosis	14	1.42089	0.108448	0.196329	PIK3R2-PIK3CB,NCF1-PRKCA,PIK3CD-PIK3CG,PIK3CD-PIK3R2,HCK-FCGR1A,RPS6KB1-AKT1,PIK3R2-PIK3CA,PLCG1-PIK3R1,PIK3CG-PIK3R5,PIK3R1-GAB2,PIP5K1C-PIP5K1A,PIK3R2-PIK3R1,PIK3CD-PIK3R1,PIK3R1-AKT1
reactome	Processive synthesis on the lagging strand	8	1.64708	0.102771	0.202117	POLD1-POLD3,RPA3-DNA2,RPA3-PRIM1,RPA1-POLD1,POLD1-POLD2,RPA1-PRIM1,POLD1-POLD4,RPA1-DNA2
reactome	CTLA4 inhibitory signaling	8	1.64708	0.102771	0.202117	PPP2R1B-PPP2R5B,PDPK1-AKT1,PPP2R1A-AKT1,FYN-CTLA4,PPP2R1A-PPP2R5B,LCK-CTLA4,SRC-PPP2CB,PPP2R1B-PPP2R5D
reactome	Signalling to RAS	8	1.64708	0.102771	0.202117	IL6R-IL6ST,HRAS-SOS1,HRAS-RALA,MAP2K2-MAP2K1,TYK2-IL6ST,MAPK11-MAPKAPK3,HRAS-MAP2K1,HRAS-RAF1
reactome	Removal of the Flap Intermediate	8	1.64708	0.102771	0.202117	POLD1-POLD3,RPA3-DNA2,RPA3-PRIM1,RPA1-POLD1,POLD1-POLD2,RPA1-PRIM1,POLD1-POLD4,RPA1-DNA2
reactome	Processive synthesis on the C-strand of the telomere	6	1.80149	0.105083	0.205805	POLD1-POLD3,RPA3-DNA2,RPA1-POLD1,POLD1-POLD2,POLD1-POLD4,RPA1-DNA2
kegg	Circadian rhythm	10	1.50124	0.120564	0.214563	PER1-BTRC,PER1-CSNK1E,ARNTL-CRY1,PER1-PER3,CSNK1E-PER3,CLOCK-CSNK1E,PER2-CLOCK,ARNTL-CSNK1E,PER2-PER3,PER1-CSNK1D
reactome	Nef-mediates down modulation of cell surface receptors by recruiting them to clathrin adapters	5	1.8963	0.11248	0.217585	AP1B1-AP1M1,AP1S2-AP1B1,AP2A2-AP2M1,CD4-LCK,AP1B1-AP1S3
reactome	Prolonged ERK activation events	7	1.68139	0.112446	0.217585	IL6R-IL6ST,MAP2K2-MAP2K1,TYK2-IL6ST,HRAS-MAP2K1,BRAF-RAP1A,CRKL-RAPGEF1,HRAS-RAF1
reactome	Activation of gene expression by SREBF (SREBP)	7	1.68139	0.112446	0.217585	SREBF1-CREBBP,PPARA-CHD9,NFYA-SREBF2,SREBF1-MED1,SREBF2-CREBBP,SREBF2-NFYC,PPARA-HELZ2
kegg	Dilated cardiomyopathy	7	1.62715	0.12876	0.225331	ITGB1-ITGA9,ITGB1-ITGA3,ITGB3-ITGAV,ITGB1-ITGA6,ATP2A2-PLN,ITGAV-ITGB5,ITGA4-ITGB7
reactome	trans-Golgi Network Vesicle Budding	12	1.44119	0.12042	0.230389	BLOC1S3-DTNBP1,GAK-CLTA,CLTC-AP1B1,AP1B1-AP1M1,SNAPIN-DNM2,GAK-CLTC,HIP1R-CLTC,DNM2-SNX9,CLTC-SNX9,AP1S2-AP1B1,DNM2-PICALM,AP1B1-AP1S3
reactome	Cell surface interactions at the vascular wall	10	1.50124	0.120564	0.230389	PIK3R2-PIK3CB,HRAS-SOS1,ITGAM-JAM3,PIK3R2-PIK3CA,ITGB3-ITGAV,ITGB1-ITGA6,ITGB2-ITGAL,CD47-SIRPG,DOK2-TEK,ITGB1-ITGA3
reactome	Clathrin derived vesicle budding	12	1.44119	0.12042	0.230389	BLOC1S3-DTNBP1,GAK-CLTA,CLTC-AP1B1,AP1B1-AP1M1,SNAPIN-DNM2,GAK-CLTC,HIP1R-CLTC,DNM2-SNX9,CLTC-SNX9,AP1S2-AP1B1,DNM2-PICALM,AP1B1-AP1S3
reactome	SHC-mediated signalling	6	1.72943	0.122845	0.233801	IL6R-IL6ST,HRAS-SOS1,MAP2K2-MAP2K1,TYK2-IL6ST,HRAS-MAP2K1,HRAS-RAF1
reactome	Integrin alphaIIb beta3 signaling	7	1.62715	0.12876	0.244076	ITGB3-PTK2,SRC-GRB2,GRB2-PTK2,SRC-PTK2,SRC-CRK,CRK-PTK2,PTK2-TLN1
reactome	Notch-HLH transcription pathway	5	1.80149	0.133697	0.251414	NOTCH1-MAML1,NOTCH1-RBPJ,MAML2-CREBBP,RBPJ-MAML2,NOTCH1-MAML2
reactome	NICD traffics to nucleus	5	1.80149	0.133697	0.251414	NOTCH1-MAML1,NOTCH1-RBPJ,MAML2-CREBBP,RBPJ-MAML2,NOTCH1-MAML2
reactome	GRB2 events in EGFR signaling	6	1.66291	0.141966	0.264854	IL6R-IL6ST,HRAS-SOS1,MAP2K2-MAP2K1,TYK2-IL6ST,HRAS-MAP2K1,HRAS-RAF1
reactome	ARMS-mediated activation	6	1.66291	0.141966	0.264854	IL6R-IL6ST,MAP2K2-MAP2K1,TYK2-IL6ST,HRAS-MAP2K1,BRAF-RAP1A,HRAS-RAF1
reactome	Latent infection of Homo sapiens with Mycobacterium tuberculosis	12	1.3947	0.144147	0.266812	ATP6V1B2-ATP6V1D,ATP6V0A1-ATP6V1D,ATP6V1H-ATP6V1D,ATP6V1E1-ATP6V1D,ATP6V1E1-TCIRG1,TCIRG1-ATP6V1D,ATP6V1F-ATP6V1D,ATP6V0A2-ATP6V1D,NCF1-NCF2,ATP6V1A-ATP6V1D,CYBA-NCF2,ATP6V0D1-ATP6V1D
reactome	Phagosomal maturation (early endosomal stage)	12	1.3947	0.144147	0.266812	ATP6V1B2-ATP6V1D,ATP6V0A1-ATP6V1D,ATP6V1H-ATP6V1D,ATP6V1E1-ATP6V1D,ATP6V1E1-TCIRG1,TCIRG1-ATP6V1D,ATP6V1F-ATP6V1D,ATP6V0A2-ATP6V1D,NCF1-NCF2,ATP6V1A-ATP6V1D,CYBA-NCF2,ATP6V0D1-ATP6V1D
reactome	Mitochondrial biogenesis	7	1.5763	0.146183	0.267436	HCFC1-GABPA,PPARA-CHD9,HCFC1-GABPB1,PRKAB2-PRKAG1,NRF1-PPRC1,PRKAB2-PRKAG2,PPARA-HELZ2
reactome	JNK (c-Jun kinases) phosphorylation and activation mediated by activated human TAK1	7	1.5763	0.146183	0.267436	MAPK9-MAP2K4,RIPK2-TAB1,MAP3K7-IRAK1,NOD2-IKBKG,MAP3K7-TAB1,MAP3K7-IKBKG,MAP2K7-MAPK9
reactome	Organelle biogenesis and maintenance	7	1.5763	0.146183	0.267436	HCFC1-GABPA,PPARA-CHD9,HCFC1-GABPB1,PRKAB2-PRKAG1,NRF1-PPRC1,PRKAB2-PRKAG2,PPARA-HELZ2
kegg	Huntington's disease	7	1.52854	0.164652	0.283417	APAF1-CASP9,HTT-CLTC,AP2A2-CLTC,AP2A2-AP2M1,CLTB-CLTC,AP2A1-CLTB,AP2A2-HTT
reactome	RAF-MAP kinase cascade	5	1.7157	0.156537	0.284176	IL6R-IL6ST,MAP2K2-MAP2K1,HRAS-MAP2K1,TYK2-IL6ST,HRAS-RAF1
reactome	Citric acid cycle (TCA cycle)	5	1.7157	0.156537	0.284176	SDHA-SUCLA2,OGDH-SUCLG2,DLD-OGDH,SDHA-SUCLG2,FH-MDH2
reactome	PRC2 methylates histones and DNA	15	1.31816	0.158813	0.287202	H2AFX-HIST2H3D,EED-DNMT1,RBBP7-PHF19,H2AFX-HIST1H3J,PHF1-EED,H2AFX-DNMT1,EZH2-DNMT3B,EZH2-AEBP2,H2AFX-HIST1H2BM,EZH2-RBBP7,H2AFX-HIST1H4A,RBBP7-DNMT3B,H2AFX-HIST2H2BE,H2AFX-HIST1H2BI,PHF1-RBBP7
reactome	SHC-related events triggered by IGF1R	6	1.60132	0.162355	0.291375	IL6R-IL6ST,HRAS-SOS1,MAP2K2-MAP2K1,TYK2-IL6ST,HRAS-MAP2K1,HRAS-RAF1
reactome	SHC-related events	6	1.60132	0.162355	0.291375	IL6R-IL6ST,HRAS-SOS1,MAP2K2-MAP2K1,TYK2-IL6ST,HRAS-MAP2K1,HRAS-RAF1
kegg	Thyroid cancer	4	1.80149	0.172258	0.291727	MAPK3-MAP2K2,BRAF-MAP2K1,HRAS-BRAF,BRAF-MAP2K2
kegg	Long-term potentiation	9	1.40986	0.180203	0.300338	HRAS-ARAF,ARAF-MAP2K2,MAPK3-MAP2K2,HRAS-BRAF,ITPR3-ITPR1,BRAF-RAP1A,BRAF-MAP2K1,BRAF-MAP2K2,HRAS-RAF1
reactome	Platelet activation, signaling and aggregation	29	1.20099	0.168995	0.302142	GNG7-GNB4,CRK-PTK2,PDPK1-AKT1,PIK3R2-PIK3CA,PIK3CG-PIK3R5,PDGFB-PDGFA,SRC-PTK2,GNB5-GNG7,GNGT2-GNB1,GNG7-GNB2,GP9-GP5,GNAI2-GNB2,PTK2-TLN1,GNAI1-GNB4,ITGB3-PTK2,SRC-GRB2,GRB2-PTK2,GNAI3-GNG11,SRC-CRK,PDPK1-PRKCZ,PIK3R2-PIK3CB,GNAI3-GNB4,LAT-LCK,PRKCZ-AKT3,GNG11-GNB4,AKT2-PRKCZ,GNG7-GNAI1,PLCG2-PRKCA,PIK3R2-FYN
reactome	Activation of BH3-only proteins	4	1.80149	0.172258	0.305661	DYNLL2-BMF,MAPK8-BMF,BCL2L11-MAPK8,AKT1-BAD
reactome	Nephrin interactions	4	1.80149	0.172258	0.305661	PIK3R2-PIK3CB,WASL-NCK2,PIK3R2-PIK3CA,PIK3R2-FYN
reactome	Iron uptake and transport	11	1.36665	0.173772	0.307193	ATP6V1B2-ATP6V1D,ATP6V0A1-ATP6V1D,ATP6V1H-ATP6V1D,CP-SLC40A1,ATP6V1E1-ATP6V1D,ATP6V1E1-TCIRG1,TCIRG1-ATP6V1D,ATP6V1F-ATP6V1D,ATP6V0A2-ATP6V1D,ATP6V1A-ATP6V1D,ATP6V0D1-ATP6V1D
reactome	Antigen activates B Cell Receptor (BCR) leading to generation of second messengers	14	1.31017	0.174884	0.308004	VAV1-PLCG1,PLCG1-SOS1,PLCG1-PIK3R1,CD79A-BLNK,VAV1-PLCG2,PIK3CD-NCK1,CD79A-SYK,CD79B-SYK,PLCG1-CBL,VAV1-BLNK,PIK3CD-PIK3R1,PLCG2-CBLB,PLCG1-GRB2,PLCG1-SHC1
reactome	Transcriptional activation of mitochondrial biogenesis	5	1.63772	0.180837	0.314963	PPARA-CHD9,HCFC1-GABPB1,PPARA-HELZ2,HCFC1-GABPA,NRF1-PPRC1
reactome	Apoptotic execution phase	5	1.63772	0.180837	0.314963	DFFB-HIST1H1B,CASP7-CLSPN,DFFB-HIST1H1A,DFFB-H1F0,DFFA-DFFB
reactome	Signalling to p38 via RIT and RIN	5	1.63772	0.180837	0.314963	IL6R-IL6ST,MAP2K2-MAP2K1,HRAS-MAP2K1,TYK2-IL6ST,HRAS-RAF1
kegg	Tuberculosis	12	1.31017	0.198286	0.325312	BCL10-MALT1,FADD-CASP8,IRAK2-IRAK4,FADD-TRADD,TIRAP-MYD88,APAF1-CASP9,TNFRSF1A-FADD,IL10RB-IL10RA,APAF1-CYCS,MYD88-IRAK4,AKT1-BAD,CEBPB-RELA
kegg	Wnt signaling pathway	15	1.25685	0.207689	0.335497	SMAD4-LEF1,DVL3-PRICKLE1,FRAT2-GSK3B,DVL1-APC,LRP6-DKK1,GSK3B-FRAT1,DVL1-AXIN1,GSK3B-AXIN2,NLK-LEF1,AXIN1-CSNK1E,DVL2-AXIN1,PPP3R1-PPP3CA,LEF1-RUVBL1,DVL1-FRAT1,APC-AXIN2
reactome	Chaperonin-mediated protein folding	12	1.31017	0.198286	0.344084	CCT8-FBXW4,CCT3-FBXW4,CCT5-TUBA1C,CCT3-CCT2,CCT5-CCT8,CCT8-CCT2,CCT5-CCT2,PFDN6-VBP1,CCT6A-CCT2,CCT4-FBXW4,CCT6A-FBXW4,CCT5-FBXW4
reactome	SHC1 events in EGFR signaling	6	1.49089	0.206501	0.353147	IL6R-IL6ST,HRAS-SOS1,MAP2K2-MAP2K1,TYK2-IL6ST,HRAS-MAP2K1,HRAS-RAF1
reactome	Interferon alpha-beta signaling	7	1.44119	0.204421	0.353147	IFNAR2-STAT2,IFNB1-IFNAR2,SOCS1-TYK2,IFNAR1-STAT2,IFNB1-IFNAR1,IFNAR1-TYK2,SOCS1-IFNAR1
reactome	Polo-like kinase mediated events	5	1.56651	0.206415	0.353147	CDC25C-PLK1,MYBL2-LIN52,LIN9-LIN37,LIN52-LIN9,MYBL2-LIN54
reactome	WNT5A-dependent internalization of FZD4	5	1.56651	0.206415	0.353147	AP2A2-AP2M1,CLTB-CLTC,AP2A1-CLTB,ARRB2-CLTC,AP2A2-CLTC
kegg	Bacterial invasion of epithelial cells	7	1.40116	0.225553	0.358834	PIK3R1-GAB1,PIK3R2-GAB1,DOCK1-ELMO1,SRC-PTK2,CRK-DOCK1,GAB1-PIK3R3,CRKL-DOCK1
kegg	Legionellosis	4	1.60132	0.233185	0.360065	HSPA1A-HSF1,HSPA1B-HSF1,CASP1-NLRC4,APAF1-CASP9
kegg	Glutathione metabolism	4	1.60132	0.233185	0.360065	GSTM1-GSTM2,GCLC-GCLM,GSTM2-GSTM4,GSTM5-GSTM4
kegg	Renal cell carcinoma	10	1.28678	0.243777	0.370965	PIK3R1-GAB1,PIK3R2-GAB1,ARAF-MAP2K2,BRAF-MAP2K2,MAPK3-MAP2K2,GRB2-GAB1,BRAF-MAP2K1,CRKL-RAPGEF1,PIK3R1-AKT1,GAB1-PIK3R3
kegg	Citrate cycle (TCA cycle)	7	1.36329	0.247392	0.371088	SDHA-SUCLA2,PDHA1-DLAT,SDHA-SUCLG2,DLAT-PDHB,FH-MDH2,DLD-OGDH,PDHA1-PDHB
reactome	SHC1 events in ERBB4 signaling	6	1.44119	0.230015	0.39194	IL6R-IL6ST,HRAS-SOS1,MAP2K2-MAP2K1,TYK2-IL6ST,HRAS-MAP2K1,HRAS-RAF1
reactome	Folding of actin by CCT-TriC	5	1.50124	0.233082	0.393083	CCT6A-CCT2,CCT5-CCT8,CCT8-CCT2,CCT5-CCT2,CCT3-CCT2
reactome	WNT5A-dependent internalization of FZD2, FZD5 and ROR2	4	1.60132	0.233185	0.393083	AP2A2-AP2M1,CLTB-CLTC,AP2A1-CLTB,AP2A2-CLTC
reactome	RORA activates circadian gene expression	5	1.50124	0.233082	0.393083	PPARA-CHD9,ARNTL-EP300,RORA-EP300,PPARA-HELZ2,SREBF1-EP300
reactome	Signaling by FGFR mutants	8	1.34064	0.240299	0.403634	HRAS-SOS1,PIK3CA-GRB2,BCR-GRB2,FGFR1-SOS1,PIK3R1-GAB1,PIK3R1-GAB2,GRB2-FRS2,GRB2-GAB1
kegg	Notch signaling pathway	10	1.24241	0.280001	0.414086	EP300-MAML2,NOTCH1-RBPJ,NOTCH1-JAG1,RBPJ-MAML2,EP300-MAML1,NOTCH1-PSEN1,MAML2-MAML1,MAML2-CREBBP,NOTCH1-NUMB,EP300-CREBBP
reactome	Packaging Of Telomere Ends	6	1.3947	0.254317	0.425665	H2AFX-HIST1H2BM,H2AFX-TERF2,H2AFX-HIST1H4A,ACD-POT1,H2AFX-HIST1H2BI,H2AFX-HIST2H2BE
reactome	Transferrin endocytosis and recycling	10	1.2642	0.261686	0.433388	ATP6V1B2-ATP6V1D,ATP6V0A1-ATP6V1D,ATP6V1H-ATP6V1D,ATP6V1E1-ATP6V1D,ATP6V1E1-TCIRG1,TCIRG1-ATP6V1D,ATP6V1F-ATP6V1D,ATP6V0A2-ATP6V1D,ATP6V1A-ATP6V1D,ATP6V0D1-ATP6V1D
reactome	Insulin receptor recycling	10	1.2642	0.261686	0.433388	ATP6V1B2-ATP6V1D,ATP6V0A1-ATP6V1D,ATP6V1H-ATP6V1D,ATP6V1E1-ATP6V1D,ATP6V1E1-TCIRG1,TCIRG1-ATP6V1D,ATP6V1F-ATP6V1D,ATP6V0A2-ATP6V1D,ATP6V1A-ATP6V1D,ATP6V0D1-ATP6V1D
reactome	TRAF6 mediated induction of TAK1 complex	5	1.44119	0.260641	0.433388	MAP3K7-TAB1,TICAM2-TICAM1,TLR4-TICAM2,SARM1-TRAF6,TLR4-TICAM1
kegg	Serotonergic synapse	4	1.44119	0.298291	0.435008	HRAS-ARAF,BRAF-MAP2K1,HRAS-BRAF,HRAS-RAF1
kegg	TGF-beta signaling pathway	14	1.17306	0.302685	0.435369	TGFBR1-BAMBI,ACVR1B-BAMBI,SMAD3-CUL1,BMP6-BMPR2,RBL1-SMAD3,MYC-RBL1,TGFB1-LTBP1,EP300-CREBBP,ACVR1-BAMBI,ACVR1-SMAD1,ACVR1B-SMAD3,TGFB1-TGFBR2,TGFBR2-TGFB2,RBX1-SMAD3
reactome	Downregulation of TGF-beta receptor signaling	7	1.32741	0.269841	0.445332	TGFBR1-BAMBI,SMAD7-TGFBR2,TGFB1-TGFBR1,SMAD7-TGFB1,SMAD2-MTMR4,TGFBR1-USP15,TGFB1-TGFBR2
reactome	RNA Polymerase I Promoter Escape	12	1.21791	0.27645	0.45465	GTF2H2-GTF2H4,TAF1C-RRN3,POLR1B-RRN3,GTF2H2-GTF2H3,MNAT1-GTF2H2,GTF2H1-MNAT1,GTF2H1-GTF2H3,TAF1B-RRN3,POLR1A-RRN3,ERCC2-MNAT1,GTF2H1-GTF2H4,POLR1A-POLR1D
reactome	HIV Transcription Initiation	33	1.10603	0.293658	0.466688	TAF4-TAF13,TAF5-TAF13,GTF2H1-MNAT1,MNAT1-GTF2H2,TAF4-TAF5,GTF2H1-GTF2H3,POLR2I-POLR2F,TAF1-TAF10,TAF10-TAF13,TAF4-TAF12,TAF6-TAF5,GTF2E1-GTF2F1,GTF2H2-GTF2H4,GTF2E1-GTF2A1,ERCC2-MNAT1,GTF2F1-POLR2F,TAF4-TAF1,TAF10-TAF5,POLR2A-GTF2E1,POLR2A-TAF10,GTF2E1-GTF2H1,POLR2H-POLR2L,GTF2H1-GTF2H4,POLR2D-POLR2I,GTF2E1-GTF2H4,TAF4-TAF10,TBP-TAF5,GTF2H2-GTF2H3,POLR2D-POLR2H,GTF2E1-GTF2E2,POLR2D-POLR2L,TAF1-GT…
reactome	RNA Polymerase II Transcription Termination	18	1.1581	0.288291	0.466688	RNPS1-UPF3B,NCBP1-UPF3B,CSTF2-CPSF3,U2AF1-DHX38,CSTF2-CSTF1,SNRPG-SNRPD3,SNRPF-SNRPG,CSTF1-CSTF3,CPSF1-CSTF3,NCBP2-NCBP1,SNRPE-SNRPF,SNRPB-SNRPD3,CPSF1-CPSF3,SRSF3-SRRM1,SNRPE-SNRPD3,CSTF2-CPSF1,SNRPF-SNRPD3,LSM11-ZNF473
reactome	RNA Polymerase II Transcription Pre-Initiation And Promoter Opening	33	1.10603	0.293658	0.466688	TAF4-TAF13,TAF5-TAF13,GTF2H1-MNAT1,MNAT1-GTF2H2,TAF4-TAF5,GTF2H1-GTF2H3,POLR2I-POLR2F,TAF1-TAF10,TAF10-TAF13,TAF4-TAF12,TAF6-TAF5,GTF2E1-GTF2F1,GTF2H2-GTF2H4,GTF2E1-GTF2A1,ERCC2-MNAT1,GTF2F1-POLR2F,TAF4-TAF1,TAF10-TAF5,POLR2A-GTF2E1,POLR2A-TAF10,GTF2E1-GTF2H1,POLR2H-POLR2L,GTF2H1-GTF2H4,POLR2D-POLR2I,GTF2E1-GTF2H4,TAF4-TAF10,TBP-TAF5,GTF2H2-GTF2H3,POLR2D-POLR2H,GTF2E1-GTF2E2,POLR2D-POLR2L,TAF1-GT…
reactome	Cleavage of Growing Transcript in the Termination Region	18	1.1581	0.288291	0.466688	RNPS1-UPF3B,NCBP1-UPF3B,CSTF2-CPSF3,U2AF1-DHX38,CSTF2-CSTF1,SNRPG-SNRPD3,SNRPF-SNRPG,CSTF1-CSTF3,CPSF1-CSTF3,NCBP2-NCBP1,SNRPE-SNRPF,SNRPB-SNRPD3,CPSF1-CPSF3,SRSF3-SRRM1,SNRPE-SNRPD3,CSTF2-CPSF1,SNRPF-SNRPD3,LSM11-ZNF473
reactome	RNA Polymerase II Transcription Initiation	33	1.10603	0.293658	0.466688	TAF4-TAF13,TAF5-TAF13,GTF2H1-MNAT1,MNAT1-GTF2H2,TAF4-TAF5,GTF2H1-GTF2H3,POLR2I-POLR2F,TAF1-TAF10,TAF10-TAF13,TAF4-TAF12,TAF6-TAF5,GTF2E1-GTF2F1,GTF2H2-GTF2H4,GTF2E1-GTF2A1,ERCC2-MNAT1,GTF2F1-POLR2F,TAF4-TAF1,TAF10-TAF5,POLR2A-GTF2E1,POLR2A-TAF10,GTF2E1-GTF2H1,POLR2H-POLR2L,GTF2H1-GTF2H4,POLR2D-POLR2I,GTF2E1-GTF2H4,TAF4-TAF10,TBP-TAF5,GTF2H2-GTF2H3,POLR2D-POLR2H,GTF2E1-GTF2E2,POLR2D-POLR2L,TAF1-GT…
reactome	RNA Polymerase II Transcription Initiation And Promoter Clearance	33	1.10603	0.293658	0.466688	TAF4-TAF13,TAF5-TAF13,GTF2H1-MNAT1,MNAT1-GTF2H2,TAF4-TAF5,GTF2H1-GTF2H3,POLR2I-POLR2F,TAF1-TAF10,TAF10-TAF13,TAF4-TAF12,TAF6-TAF5,GTF2E1-GTF2F1,GTF2H2-GTF2H4,GTF2E1-GTF2A1,ERCC2-MNAT1,GTF2F1-POLR2F,TAF4-TAF1,TAF10-TAF5,POLR2A-GTF2E1,POLR2A-TAF10,GTF2E1-GTF2H1,POLR2H-POLR2L,GTF2H1-GTF2H4,POLR2D-POLR2I,GTF2E1-GTF2H4,TAF4-TAF10,TBP-TAF5,GTF2H2-GTF2H3,POLR2D-POLR2H,GTF2E1-GTF2E2,POLR2D-POLR2L,TAF1-GT…
reactome	Post-Elongation Processing of the Transcript	18	1.1581	0.288291	0.466688	RNPS1-UPF3B,NCBP1-UPF3B,CSTF2-CPSF3,U2AF1-DHX38,CSTF2-CSTF1,SNRPG-SNRPD3,SNRPF-SNRPG,CSTF1-CSTF3,CPSF1-CSTF3,NCBP2-NCBP1,SNRPE-SNRPF,SNRPB-SNRPD3,CPSF1-CPSF3,SRSF3-SRRM1,SNRPE-SNRPD3,CSTF2-CPSF1,SNRPF-SNRPD3,LSM11-ZNF473
reactome	RNA Polymerase II Promoter Escape	33	1.10603	0.293658	0.466688	TAF4-TAF13,TAF5-TAF13,GTF2H1-MNAT1,MNAT1-GTF2H2,TAF4-TAF5,GTF2H1-GTF2H3,POLR2I-POLR2F,TAF1-TAF10,TAF10-TAF13,TAF4-TAF12,TAF6-TAF5,GTF2E1-GTF2F1,GTF2H2-GTF2H4,GTF2E1-GTF2A1,ERCC2-MNAT1,GTF2F1-POLR2F,TAF4-TAF1,TAF10-TAF5,POLR2A-GTF2E1,POLR2A-TAF10,GTF2E1-GTF2H1,POLR2H-POLR2L,GTF2H1-GTF2H4,POLR2D-POLR2I,GTF2E1-GTF2H4,TAF4-TAF10,TBP-TAF5,GTF2H2-GTF2H3,POLR2D-POLR2H,GTF2E1-GTF2E2,POLR2D-POLR2L,TAF1-GT…
reactome	RNA Polymerase II HIV Promoter Escape	33	1.10603	0.293658	0.466688	TAF4-TAF13,TAF5-TAF13,GTF2H1-MNAT1,MNAT1-GTF2H2,TAF4-TAF5,GTF2H1-GTF2H3,POLR2I-POLR2F,TAF1-TAF10,TAF10-TAF13,TAF4-TAF12,TAF6-TAF5,GTF2E1-GTF2F1,GTF2H2-GTF2H4,GTF2E1-GTF2A1,ERCC2-MNAT1,GTF2F1-POLR2F,TAF4-TAF1,TAF10-TAF5,POLR2A-GTF2E1,POLR2A-TAF10,GTF2E1-GTF2H1,POLR2H-POLR2L,GTF2H1-GTF2H4,POLR2D-POLR2I,GTF2E1-GTF2H4,TAF4-TAF10,TBP-TAF5,GTF2H2-GTF2H3,POLR2D-POLR2H,GTF2E1-GTF2E2,POLR2D-POLR2L,TAF1-GT…
reactome	Regulation of AMPK activity via LKB1	5	1.38576	0.288897	0.466688	STK11-CAB39L,STK11-CAB39,PRKAB2-PRKAG2,PRKAB2-PRKAG1,PRKAA1-RPTOR
kegg	Cytokine-cytokine receptor interaction	29	1.0941	0.330635	0.469145	ACVR2A-ACVR1B,IL2RB-IL2RG,VEGFA-FLT1,IFNB1-IFNAR1,IL4R-IL2RG,TGFB1-TGFBR2,IL6R-IL6ST,TNFSF14-TNFRSF14,CNTF-IL6ST,IL10RB-IL10RA,TNFRSF10C-TNFSF10,PPBP-CXCR2,CXCL2-CXCR2,TGFBR1-TGFB2,TNFRSF10B-TNFSF10,IFNB1-IFNAR2,ACVR2A-ACVR1,TGFB1-TGFBR1,IL4R-IL13RA1,IL18R1-IL18,CCL3-CCR5,CXCL1-CXCR2,ACVR1B-ACVR2B,IL2RA-IL2RB,LTA-TNFRSF1B,ACVR1-BMPR2,IL1R1-IL1RAP,OSM-IL6ST,TGFBR2-TGFB2
kegg	Leishmaniasis	7	1.23029	0.339844	0.475782	ELK1-MAPK3,MYD88-IRAK4,MAP3K7-TAB1,IRAK1-MYD88,ELK1-MAPK1,NCF1-NCF2,CYBA-NCF2
reactome	L1CAM interactions	8	1.25321	0.303082	0.480049	ITGB1-ITGA9,ITGB3-ITGAV,SPTA1-ANK1,AP2A2-NUMB,ANK1-SPTBN1,SPTBN1-SPTAN1,AP2A2-AP2M1,SPTA1-SPTBN1
reactome	activated TAK1 mediates p38 MAPK activation	6	1.31017	0.304741	0.481063	RIPK2-TAB1,MAP3K7-IRAK1,NOD2-IKBKG,MAP3K7-TAB1,MAPK11-MAPKAPK3,MAP3K7-IKBKG
reactome	Chemokine receptors bind chemokines	5	1.33444	0.317656	0.499246	CXCL1-CXCR2,ACKR2-CCL5,CCL5-CCR4,PPBP-CXCR2,CXCL2-CXCR2
reactome	formation of the beta-catenin-TCF transactivating complex	14	1.15958	0.318375	0.499246	H2AFX-HIST2H3D,H2AFX-KAT5,H2AFX-HIST1H4A,H2AFX-HIST1H3J,RBBP5-HIST2H3D,H2AFX-HIST1H2BM,BCL9-PYGO2,KMT2D-HIST2H3D,H2AFX-RUVBL1,H2AFX-HIST2H2BE,H2AFX-HIST1H2BI,LEF1-RUVBL1,TLE2-LEF1,MEN1-TCF7L2
kegg	Jak-STAT signaling pathway	18	1.09921	0.371253	0.512655	IFNAR1-TYK2,SOCS3-IL6ST,SOCS3-LEPR,JAK2-IL2RB,JAK1-CSF3R,PIK3R1-AKT1,SOCS1-JAK2,SOCS1-TYK2,JAK2-LEPR,TYK2-IL6ST,SOCS3-JAK2,SOCS5-IL4R,JAK2-IL4R,PIAS2-STAT4,SOCS1-IFNAR1,SOCS3-IL2RB,SOCS3-IL12RB2,STAT2-EP300
kegg	Pertussis	5	1.24241	0.375947	0.512655	TICAM2-TICAM1,TLR4-TICAM2,TIRAP-MYD88,IRAK1-MYD88,MYD88-IRAK4
kegg	Shigellosis	6	1.20099	0.382929	0.515481	CHUK-NFKBIB,DOCK1-ELMO1,IKBKB-CHUK,CHUK-IKBKG,NFKBIB-IKBKG,IKBKB-IKBKG
reactome	REV-ERBA represses gene expression	4	1.37256	0.331645	0.518333	PPARA-CHD9,ARNTL-EP300,RORA-EP300,PPARA-HELZ2
reactome	RNA Polymerase I Chain Elongation	14	1.1464	0.334262	0.520699	H2AFX-HIST2H3D,GTF2H1-GTF2H3,H2AFX-HIST1H3J,GTF2H2-GTF2H3,MNAT1-GTF2H2,GTF2H1-MNAT1,H2AFX-HIST1H2BM,GTF2H2-GTF2H4,H2AFX-HIST1H4A,GTF2H1-GTF2H4,H2AFX-HIST1H2BI,ERCC2-MNAT1,POLR1A-POLR1D,H2AFX-HIST2H2BE
kegg	Cell adhesion molecules (CAMs)	7	1.1464	0.411754	0.547268	ITGB1-ITGA9,ITGAM-JAM3,ITGB2-ITGAL,NTNG2-LRRC4,ITGAL-ICAM3,ITGB2-CD226,ITGA4-ITGB7
kegg	Inflammatory mediator regulation of TRP channels	3	1.27164	0.426474	0.559748	PIK3CB-PRKCD,PLCG2-PRKCA,SRC-PRKCD
kegg	Estrogen signaling pathway	7	1.12093	0.435709	0.564808	HRAS-SOS1,SRC-PIK3R3,SRC-PIK3R1,MAPK3-MAP2K2,HRAS-SRC,PIK3R1-AKT1,HRAS-RAF1
reactome	DARPP-32 events	4	1.31017	0.365158	0.566956	PRKACA-PRKAR1B,PPP2R1B-PPP2R5D,PRKACA-PRKAR2B,PPP3R1-PPP3CA
kegg	Colorectal cancer	6	1.10861	0.461191	0.583434	AKT1-GSK3B,PIK3R2-KRAS,PIK3R1-AKT1,BCL2-BAX,BRAF-MAP2K1,AKT1-BAD
kegg	Gap junction	6	1.10861	0.461191	0.583434	HRAS-SOS1,MAPK3-MAP2K2,MAP2K5-MAP3K2,MAP2K5-MAPK7,ITPR3-ITPR1,HRAS-RAF1
reactome	GRB2 events in ERBB2 signaling	6	1.20099	0.382929	0.590662	IL6R-IL6ST,HRAS-SOS1,MAP2K2-MAP2K1,TYK2-IL6ST,HRAS-MAP2K1,HRAS-RAF1
reactome	Signaling by Hippo	6	1.20099	0.382929	0.590662	LATS1-MOB1B,SAV1-LATS2,MOB1B-SAV1,MOB1B-LATS2,STK3-LATS2,LATS1-SAV1
reactome	Inhibition of replication initiation of damaged DNA by RB1-E2F1	3	1.35112	0.386868	0.592863	PPP2R1A-PPP2R3B,PPP2R1B-PPP2R3B,PPP2CB-PPP2R3B
reactome	Signaling by NOTCH	21	1.08089	0.386172	0.592863	NOTCH1-MAML1,NOTCH1-EP300,CDK8-KAT2B,HDAC3-TBL1X,CDK8-CREBBP,NCOR1-HDAC7,NOTCH1-MAML2,NOTCH1-RBPJ,NOTCH1-JAG1,RBPJ-MAML2,EP300-MAML1,TP53-MOV10,TBL1X-NCOR1,NOTCH1-ARRB1,MAML2-CREBBP,JAG1-MIB1,NOTCH1-NUMB,EP300-CREBBP,NOTCH1-FBXW7,EP300-MAML2,CDK8-MAML1
reactome	Interleukin-6 signaling	4	1.25321	0.398578	0.601839	IL6R-IL6ST,SOCS3-JAK2,SOCS3-IL6ST,TYK2-IL6ST
reactome	Signaling by constitutively active EGFR	4	1.25321	0.398578	0.601839	HRAS-SOS1,PIK3CA-GRB2,PIK3R1-GAB1,GRB2-GAB1
reactome	Formation of the HIV-1 Early Elongation Complex	22	1.07116	0.399101	0.601839	NCBP2-NCBP1,GTF2H1-MNAT1,POLR2F-CTDP1,MNAT1-GTF2H2,NELFE-NCBP2,GTF2H1-GTF2H3,POLR2I-POLR2F,GTF2H2-GTF2H4,POLR2A-CTDP1,ERCC2-MNAT1,GTF2F1-POLR2F,SUPT5H-NELFA,POLR2C-NELFA,NELFB-NELFA,POLR2H-POLR2L,GTF2H1-GTF2H4,POLR2D-POLR2I,GTF2F1-CTDP1,GTF2H2-GTF2H3,POLR2D-POLR2H,POLR2D-POLR2L,POLR2A-NELFB
reactome	Formation of the Early Elongation Complex	22	1.07116	0.399101	0.601839	NCBP2-NCBP1,GTF2H1-MNAT1,POLR2F-CTDP1,MNAT1-GTF2H2,NELFE-NCBP2,GTF2H1-GTF2H3,POLR2I-POLR2F,GTF2H2-GTF2H4,POLR2A-CTDP1,ERCC2-MNAT1,GTF2F1-POLR2F,SUPT5H-NELFA,POLR2C-NELFA,NELFB-NELFA,POLR2H-POLR2L,GTF2H1-GTF2H4,POLR2D-POLR2I,GTF2F1-CTDP1,GTF2H2-GTF2H3,POLR2D-POLR2H,POLR2D-POLR2L,POLR2A-NELFB
reactome	Lysosome Vesicle Biogenesis	4	1.25321	0.398578	0.601839	AP1B1-AP1M1,AP1B1-AP1S3,AP1S2-AP1B1,CLTC-AP1B1
reactome	Energy dependent regulation of mTOR by LKB1-AMPK	5	1.20099	0.405133	0.60899	STK11-CAB39L,STK11-CAB39,PRKAB2-PRKAG2,PRKAB2-PRKAG1,PRKAA1-RPTOR
reactome	Formation of tubulin folding intermediates by CCT-TriC	6	1.16853	0.409162	0.613093	CCT5-TUBA1C,CCT3-CCT2,CCT5-CCT8,CCT8-CCT2,CCT5-CCT2,CCT6A-CCT2
reactome	TGF-beta receptor signaling activates SMADs	8	1.13035	0.413449	0.617557	TGFBR1-BAMBI,SMAD7-TGFBR2,TGFB1-TGFBR1,SMAD7-TGFB1,SMAD2-MTMR4,TGFBR1-USP15,TGFB1-SMAD2,TGFB1-TGFBR2
reactome	TGF-beta receptor signaling in EMT (epithelial to mesenchymal transition)	3	1.27164	0.426474	0.635003	TGFB1-TGFBR1,TGFB1-TGFBR2,PRKCZ-F11R
reactome	Signaling by NOTCH2	4	1.20099	0.431677	0.639275	EP300-MAML1,JAG1-MIB1,RBPJ-MAML2,EP300-MAML2
reactome	MAP kinase activation in TLR cascade	14	1.07323	0.432052	0.639275	IL6R-IL6ST,MAPK9-MAP2K4,RIPK2-TAB1,MAP3K7-IRAK1,ELK1-MAPK3,NOD2-IKBKG,ATF2-MAPK11,TYK2-IL6ST,MAP3K7-TAB1,MAPK11-MAPKAPK3,ELK1-MAPK1,MAP3K7-IKBKG,MAP2K7-MAPK9,PPP2R1B-PPP2R5D
reactome	Netrin-1 signaling	6	1.13778	0.435285	0.642045	WASL-SRC,FYN-PTK2,FYN-SRC,NCK1-PTK2,NCK1-DOCK1,SRC-PTK2
reactome	Insulin processing	4	1.15295	0.464255	0.682643	EXOC5-EXOC6,EXOC5-EXOC3,EXOC5-EXOC2,EXOC5-EXOC8
kegg	Adrenergic signaling in cardiomyocytes	4	1.02942	0.557253	0.696567	ATP2A2-PLN,CREM-CREB3L4,PIK3R1-AKT1,PRKACA-KCNQ1
reactome	RNA Polymerase I Promoter Clearance	22	1.02942	0.476804	0.698918	GTF2H1-MNAT1,CHD4-EHMT2,MNAT1-GTF2H2,POLR1A-POLR1D,GTF2H1-GTF2H3,H2AFX-HIST1H3J,EHMT2-MTA3,MTA1-RBBP7,GTF2H2-GTF2H4,H2AFX-HIST1H4A,ERCC2-MNAT1,TAF1B-KAT2B,TAF1B-RRN3,POLR1A-RRN3,GTF2H1-GTF2H4,H2AFX-HIST2H3D,TAF1C-RRN3,POLR1B-RRN3,GTF2H2-GTF2H3,H2AFX-HIST1H2BM,H2AFX-HIST1H2BI,H2AFX-HIST2H2BE
kegg	Drug metabolism - cytochrome P450	3	1.02942	0.573139	0.699762	GSTM1-GSTM2,GSTM2-GSTM4,GSTM5-GSTM4
kegg	Synaptic vesicle cycle	3	1.02942	0.573139	0.699762	AP2A1-CLTB,AP2A2-CLTC,STXBP1-STX1A
reactome	MHC class II antigen presentation	12	1.04182	0.486891	0.711494	DYNLL1-DYNC1I2,CLTC-AP1B1,KIF3B-KIF3A,AP1B1-AP1M1,KIF3C-KIF3A,KIF3C-KIFAP3,AP2A2-CLTC,AP2A2-AP2M1,AP1S2-AP1B1,DCTN1-KIF3A,KIFAP3-KIF3A,AP1B1-AP1S3
reactome	Factors involved in megakaryocyte development and platelet production	11	1.04297	0.490057	0.713911	PRKAR2A-AKAP1,IRF3-IRF7,PRKACA-PRKAR1B,KIF3B-KIF3A,PRKACA-PRKAR2B,PRKAR1B-AKAP1,KIF3C-KIF3A,IRF3-CREBBP,KIF3C-KIFAP3,EP300-IRF3,KIFAP3-KIF3A
reactome	Loss of Function of SMAD4 in Cancer	18	1.01334	0.514487	0.714229	NCOR1-SKI,SKI-SMAD2,SMAD3-TGIF1,TGFBR1-BAMBI,PRKCZ-F11R,SMAD7-TGFBR2,TGFB1-TGFBR1,SMAD7-TGFB1,SMAD2-MTMR4,RBL1-SMAD3,SMAD3-TGIF2,RBL1-TFDP2,MYC-RBL1,TGFBR1-USP15,TGFB1-SMAD2,TGFB1-TGFBR2,JUNB-SMAD3,SMAD3-SMURF2
reactome	TGFBR2 MSI Frameshift Mutants in Cancer	18	1.01334	0.514487	0.714229	NCOR1-SKI,SKI-SMAD2,SMAD3-TGIF1,TGFBR1-BAMBI,PRKCZ-F11R,SMAD7-TGFBR2,TGFB1-TGFBR1,SMAD7-TGFB1,SMAD2-MTMR4,RBL1-SMAD3,SMAD3-TGIF2,RBL1-TFDP2,MYC-RBL1,TGFBR1-USP15,TGFB1-SMAD2,TGFB1-TGFBR2,JUNB-SMAD3,SMAD3-SMURF2
reactome	Signaling by TGF-beta Receptor Complex in Cancer	18	1.01334	0.514487	0.714229	NCOR1-SKI,SKI-SMAD2,SMAD3-TGIF1,TGFBR1-BAMBI,PRKCZ-F11R,SMAD7-TGFBR2,TGFB1-TGFBR1,SMAD7-TGFB1,SMAD2-MTMR4,RBL1-SMAD3,SMAD3-TGIF2,RBL1-TFDP2,MYC-RBL1,TGFBR1-USP15,TGFB1-SMAD2,TGFB1-TGFBR2,JUNB-SMAD3,SMAD3-SMURF2
reactome	Loss of Function of SMAD2-3 in Cancer	18	1.01334	0.514487	0.714229	NCOR1-SKI,SKI-SMAD2,SMAD3-TGIF1,TGFBR1-BAMBI,PRKCZ-F11R,SMAD7-TGFBR2,TGFB1-TGFBR1,SMAD7-TGFB1,SMAD2-MTMR4,RBL1-SMAD3,SMAD3-TGIF2,RBL1-TFDP2,MYC-RBL1,TGFBR1-USP15,TGFB1-SMAD2,TGFB1-TGFBR2,JUNB-SMAD3,SMAD3-SMURF2
reactome	TGFBR1 LBD Mutants in Cancer	18	1.01334	0.514487	0.714229	NCOR1-SKI,SKI-SMAD2,SMAD3-TGIF1,TGFBR1-BAMBI,PRKCZ-F11R,SMAD7-TGFBR2,TGFB1-TGFBR1,SMAD7-TGFB1,SMAD2-MTMR4,RBL1-SMAD3,SMAD3-TGIF2,RBL1-TFDP2,MYC-RBL1,TGFBR1-USP15,TGFB1-SMAD2,TGFB1-TGFBR2,JUNB-SMAD3,SMAD3-SMURF2
reactome	Signaling by TGF-beta Receptor Complex	18	1.01334	0.514487	0.714229	NCOR1-SKI,SKI-SMAD2,SMAD3-TGIF1,TGFBR1-BAMBI,PRKCZ-F11R,SMAD7-TGFBR2,TGFB1-TGFBR1,SMAD7-TGFB1,SMAD2-MTMR4,RBL1-SMAD3,SMAD3-TGIF2,RBL1-TFDP2,MYC-RBL1,TGFBR1-USP15,TGFB1-SMAD2,TGFB1-TGFBR2,JUNB-SMAD3,SMAD3-SMURF2
reactome	Loss of Function of TGFBR2 in Cancer	18	1.01334	0.514487	0.714229	NCOR1-SKI,SKI-SMAD2,SMAD3-TGIF1,TGFBR1-BAMBI,PRKCZ-F11R,SMAD7-TGFBR2,TGFB1-TGFBR1,SMAD7-TGFB1,SMAD2-MTMR4,RBL1-SMAD3,SMAD3-TGIF2,RBL1-TFDP2,MYC-RBL1,TGFBR1-USP15,TGFB1-SMAD2,TGFB1-TGFBR2,JUNB-SMAD3,SMAD3-SMURF2
reactome	SMAD4 MH2 Domain Mutants in Cancer	18	1.01334	0.514487	0.714229	NCOR1-SKI,SKI-SMAD2,SMAD3-TGIF1,TGFBR1-BAMBI,PRKCZ-F11R,SMAD7-TGFBR2,TGFB1-TGFBR1,SMAD7-TGFB1,SMAD2-MTMR4,RBL1-SMAD3,SMAD3-TGIF2,RBL1-TFDP2,MYC-RBL1,TGFBR1-USP15,TGFB1-SMAD2,TGFB1-TGFBR2,JUNB-SMAD3,SMAD3-SMURF2
reactome	TGFBR2 Kinase Domain Mutants in Cancer	18	1.01334	0.514487	0.714229	NCOR1-SKI,SKI-SMAD2,SMAD3-TGIF1,TGFBR1-BAMBI,PRKCZ-F11R,SMAD7-TGFBR2,TGFB1-TGFBR1,SMAD7-TGFB1,SMAD2-MTMR4,RBL1-SMAD3,SMAD3-TGIF2,RBL1-TFDP2,MYC-RBL1,TGFBR1-USP15,TGFB1-SMAD2,TGFB1-TGFBR2,JUNB-SMAD3,SMAD3-SMURF2
reactome	TGFBR1 KD Mutants in Cancer	18	1.01334	0.514487	0.714229	NCOR1-SKI,SKI-SMAD2,SMAD3-TGIF1,TGFBR1-BAMBI,PRKCZ-F11R,SMAD7-TGFBR2,TGFB1-TGFBR1,SMAD7-TGFB1,SMAD2-MTMR4,RBL1-SMAD3,SMAD3-TGIF2,RBL1-TFDP2,MYC-RBL1,TGFBR1-USP15,TGFB1-SMAD2,TGFB1-TGFBR2,JUNB-SMAD3,SMAD3-SMURF2
reactome	SMAD2-SMAD3-SMAD4 heterotrimer regulates transcription	6	1.05453	0.511973	0.714229	SMAD3-TGIF1,SMAD3-TGIF2,RBL1-SMAD3,RBL1-TFDP2,MYC-RBL1,JUNB-SMAD3
reactome	SMAD2-3 Phosphorylation Motif Mutants in Cancer	18	1.01334	0.514487	0.714229	NCOR1-SKI,SKI-SMAD2,SMAD3-TGIF1,TGFBR1-BAMBI,PRKCZ-F11R,SMAD7-TGFBR2,TGFB1-TGFBR1,SMAD7-TGFB1,SMAD2-MTMR4,RBL1-SMAD3,SMAD3-TGIF2,RBL1-TFDP2,MYC-RBL1,TGFBR1-USP15,TGFB1-SMAD2,TGFB1-TGFBR2,JUNB-SMAD3,SMAD3-SMURF2
reactome	Loss of Function of TGFBR1 in Cancer	18	1.01334	0.514487	0.714229	NCOR1-SKI,SKI-SMAD2,SMAD3-TGIF1,TGFBR1-BAMBI,PRKCZ-F11R,SMAD7-TGFBR2,TGFB1-TGFBR1,SMAD7-TGFB1,SMAD2-MTMR4,RBL1-SMAD3,SMAD3-TGIF2,RBL1-TFDP2,MYC-RBL1,TGFBR1-USP15,TGFB1-SMAD2,TGFB1-TGFBR2,JUNB-SMAD3,SMAD3-SMURF2
reactome	SMAD2-3 MH2 Domain Mutants in Cancer	18	1.01334	0.514487	0.714229	NCOR1-SKI,SKI-SMAD2,SMAD3-TGIF1,TGFBR1-BAMBI,PRKCZ-F11R,SMAD7-TGFBR2,TGFB1-TGFBR1,SMAD7-TGFB1,SMAD2-MTMR4,RBL1-SMAD3,SMAD3-TGIF2,RBL1-TFDP2,MYC-RBL1,TGFBR1-USP15,TGFB1-SMAD2,TGFB1-TGFBR2,JUNB-SMAD3,SMAD3-SMURF2
reactome	Signaling by Robo receptor	3	1.13778	0.502587	0.714229	NCK2-SOS1,PFN2-EVL,PFN2-VASP
reactome	Regulation of KIT signaling	3	1.13778	0.502587	0.714229	LYN-KIT,LCK-KIT,SOCS6-KIT
kegg	Chemical carcinogenesis	3	0.98263	0.605978	0.731352	GSTM1-GSTM2,GSTM2-GSTM4,GSTM5-GSTM4
reactome	Prefoldin mediated transfer of substrate to CCT-TriC	7	1.02942	0.529276	0.732606	CCT5-TUBA1C,CCT3-CCT2,CCT5-CCT8,CCT8-CCT2,CCT5-CCT2,CCT6A-CCT2,PFDN6-VBP1
kegg	Glycolysis - Gluconeogenesis	4	0.960794	0.614128	0.732767	DLAT-PDHB,ENO2-ENO3,PDHA1-DLAT,PDHA1-PDHB
reactome	Signaling by Activin	3	1.08089	0.53864	0.736921	ACVR1B-SMAD3,ACVR1B-ACVR2B,ACVR2A-ACVR1B
reactome	ECM proteoglycans	3	1.08089	0.53864	0.736921	ITGB1-ITGA9,ITGAV-ITGB5,ITGB3-ITGAV
reactome	SUMOylation	3	1.08089	0.53864	0.736921	SUMO3-SENP1,SUMO3-UBA2,SAE1-UBA2
reactome	Processing and activation of SUMO	3	1.08089	0.53864	0.736921	SUMO3-SENP1,SUMO3-UBA2,SAE1-UBA2
reactome	FRS2-mediated cascade	8	1.01136	0.544115	0.742261	IL6R-IL6ST,HRAS-SOS1,MAP2K2-MAP2K1,FGFR1-SOS1,TYK2-IL6ST,HRAS-MAP2K1,GRB2-FRS2,HRAS-RAF1
kegg	Leukocyte transendothelial migration	6	0.939907	0.629404	0.742555	ITGAM-JAM3,ITGB2-VAV1,ITGB2-ITGAL,PLCG2-PRKCA,NCF1-NCF2,CYBA-NCF2
reactome	RNA Polymerase I Transcription	22	0.990819	0.55324	0.750372	GTF2H1-MNAT1,CHD4-EHMT2,MNAT1-GTF2H2,POLR1A-POLR1D,GTF2H1-GTF2H3,H2AFX-HIST1H3J,EHMT2-MTA3,MTA1-RBBP7,GTF2H2-GTF2H4,H2AFX-HIST1H4A,ERCC2-MNAT1,TAF1B-KAT2B,TAF1B-RRN3,POLR1A-RRN3,GTF2H1-GTF2H4,H2AFX-HIST2H3D,TAF1C-RRN3,POLR1B-RRN3,GTF2H2-GTF2H3,H2AFX-HIST1H2BM,H2AFX-HIST1H2BI,H2AFX-HIST2H2BE
reactome	Cooperation of Prefoldin and TriC-CCT in actin and tubulin folding	7	1.00883	0.55176	0.750372	CCT5-TUBA1C,CCT3-CCT2,CCT5-CCT8,CCT8-CCT2,CCT5-CCT2,CCT6A-CCT2,PFDN6-VBP1
reactome	Protein folding	12	0.98263	0.572758	0.772405	CCT8-FBXW4,CCT3-FBXW4,CCT5-TUBA1C,CCT3-CCT2,CCT5-CCT8,CCT8-CCT2,CCT5-CCT2,PFDN6-VBP1,CCT6A-CCT2,CCT4-FBXW4,CCT6A-FBXW4,CCT5-FBXW4
reactome	Immunoregulatory interactions between a Lymphoid and a non-Lymphoid cell	5	1.00083	0.571963	0.772405	ITGAL-ICAM3,CD3E-CD247,ITGB2-ITGAL,ITGA4-ITGB7,CD3E-CD3G
reactome	disassembly of the destruction complex and recruitment of AXIN to the membrane	7	0.970033	0.595242	0.800439	PPP2R1B-PPP2R5B,FRAT2-GSK3B,DVL1-AXIN1,DVL2-AXIN1,PPP2R1A-PPP2R5B,GSK3B-FRAT1,PPP2R1B-PPP2R5D
kegg	Amyotrophic lateral sclerosis (ALS)	2	0.84776	0.705039	0.804664	SOD1-BCL2,APAF1-CASP9
kegg	Glutamatergic synapse	2	0.84776	0.705039	0.804664	PRKCA-PLD1,PLD2-PRKCA
kegg	Dopaminergic synapse	10	0.889624	0.702578	0.804664	PPP2R1B-PPP2R5B,PPP2R1B-PPP2R3A,PPP2R1A-AKT1,PPP2R1A-PPP2R5B,PPP2R1A-PPP2R3B,PPP2R1B-PPP2R3B,PPP2CB-PPP2R3B,AKT1-GSK3A,AKT1-GSK3B,PPP2R1B-PPP2R5D
kegg	Melanogenesis	4	0.84776	0.713272	0.805307	MAPK3-MAP2K2,CREB3-CREB3L2,EP300-CREBBP,HRAS-RAF1
kegg	Inflammatory bowel disease (IBD)	2	0.800662	0.735027	0.821041	TGFB1-SMAD2,IL18R1-IL18
reactome	NoRC negatively regulates rRNA expression	19	0.957435	0.617439	0.827929	H2AFX-HIST2H3D,DNMT1-BAZ2A,GTF2H1-GTF2H3,H2AFX-HIST1H4A,H2AFX-HIST1H3J,H2AFX-DNMT1,GTF2H2-GTF2H3,MNAT1-GTF2H2,GTF2H1-MNAT1,H2AFX-HIST1H2BM,GTF2H2-GTF2H4,SAP18-SIN3A,ERCC2-MNAT1,GTF2H1-GTF2H4,SIN3B-SAP130,H2AFX-HIST1H2BI,SIN3B-SUDS3,POLR1A-POLR1D,H2AFX-HIST2H2BE
reactome	Opioid Signalling	14	0.95173	0.621447	0.830943	GNAI1-GNB4,PRKACA-PRKAR1B,GNG7-GNAI1,GNGT2-GNB1,GNAI3-GNG11,GNG11-GNB4,GNB5-GNG7,GNAI3-GNB4,GNG7-GNB2,PPP3R1-PPP3CA,PPP2R1B-PPP2R5D,GNAI2-GNB2,PRKACA-PRKAR2B,GNG7-GNB4
reactome	Abortive elongation of HIV-1 transcript in the absence of Tat	15	0.948152	0.628746	0.836841	NELFE-NCBP2,POLR2D-POLR2I,SUPT5H-NELFA,POLR2C-NELFA,NELFB-NELFA,POLR2D-POLR2H,NCBP2-NCBP1,GTF2F1-CTDP1,POLR2H-POLR2L,POLR2D-POLR2L,POLR2A-CTDP1,POLR2I-POLR2F,POLR2A-NELFB,GTF2F1-POLR2F,POLR2F-CTDP1
reactome	SHC1 events in ERBB2 signaling	6	0.939907	0.629404	0.836841	IL6R-IL6ST,HRAS-SOS1,MAP2K2-MAP2K1,TYK2-IL6ST,HRAS-MAP2K1,HRAS-RAF1
reactome	G-protein beta-gamma signalling	7	0.934105	0.636457	0.841479	PDPK1-AKT1,PIK3CG-PIK3R5,GNGT2-GNB1,GNG11-GNB4,GNB5-GNG7,GNG7-GNB2,GNG7-GNB4
reactome	G beta-gamma signalling through PI3Kgamma	7	0.934105	0.636457	0.841479	PDPK1-AKT1,PIK3CG-PIK3R5,GNGT2-GNB1,GNG11-GNB4,GNB5-GNG7,GNG7-GNB2,GNG7-GNB4
reactome	Activated NOTCH1 Transmits Signal to the Nucleus	4	0.900745	0.666219	0.878367	NOTCH1-ARRB1,NOTCH1-JAG1,JAG1-MIB1,NOTCH1-NUMB
reactome	Formation of HIV-1 elongation complex containing HIV-1 Tat	25	0.933414	0.675744	0.878654	NCBP2-NCBP1,GTF2H1-MNAT1,POLR2F-CTDP1,MNAT1-GTF2H2,NELFE-NCBP2,GTF2H1-GTF2H3,CDK9-CTDP1,GTF2H2-GTF2H4,POLR2A-CTDP1,ERCC2-MNAT1,GTF2F1-POLR2F,CDK9-ELL,SUPT5H-NELFA,POLR2C-NELFA,NELFB-NELFA,POLR2A-TCEB3,POLR2H-POLR2L,POLR2I-POLR2F,GTF2H1-GTF2H4,POLR2D-POLR2I,GTF2F1-CTDP1,GTF2H2-GTF2H3,POLR2D-POLR2H,POLR2D-POLR2L,POLR2A-NELFB
reactome	HIV Transcription Elongation	25	0.933414	0.675744	0.878654	NCBP2-NCBP1,GTF2H1-MNAT1,POLR2F-CTDP1,MNAT1-GTF2H2,NELFE-NCBP2,GTF2H1-GTF2H3,CDK9-CTDP1,GTF2H2-GTF2H4,POLR2A-CTDP1,ERCC2-MNAT1,GTF2F1-POLR2F,CDK9-ELL,SUPT5H-NELFA,POLR2C-NELFA,NELFB-NELFA,POLR2A-TCEB3,POLR2H-POLR2L,POLR2I-POLR2F,GTF2H1-GTF2H4,POLR2D-POLR2I,GTF2F1-CTDP1,GTF2H2-GTF2H3,POLR2D-POLR2H,POLR2D-POLR2L,POLR2A-NELFB
reactome	TRAF6 mediated IRF7 activation in TLR7-8 or 9 signaling	2	0.900745	0.672266	0.878654	IRAK1-MYD88,MYD88-IRAK4
reactome	Tat-mediated elongation of the HIV-1 transcript	25	0.933414	0.675744	0.878654	NCBP2-NCBP1,GTF2H1-MNAT1,POLR2F-CTDP1,MNAT1-GTF2H2,NELFE-NCBP2,GTF2H1-GTF2H3,CDK9-CTDP1,GTF2H2-GTF2H4,POLR2A-CTDP1,ERCC2-MNAT1,GTF2F1-POLR2F,CDK9-ELL,SUPT5H-NELFA,POLR2C-NELFA,NELFB-NELFA,POLR2A-TCEB3,POLR2H-POLR2L,POLR2I-POLR2F,GTF2H1-GTF2H4,POLR2D-POLR2I,GTF2F1-CTDP1,GTF2H2-GTF2H3,POLR2D-POLR2H,POLR2D-POLR2L,POLR2A-NELFB
reactome	ADP signalling through P2Y purinoceptor 12	10	0.912146	0.67172	0.878654	GNAI1-GNB4,GNAI3-GNB4,GNG7-GNAI1,GNAI3-GNG11,GNG11-GNB4,GNB5-GNG7,GNGT2-GNB1,GNG7-GNB2,GNAI2-GNB2,GNG7-GNB4
reactome	RNA Polymerase I Transcription Termination	8	0.900745	0.679126	0.880625	GTF2H1-GTF2H3,GTF2H2-GTF2H3,GTF2H1-MNAT1,GTF2H2-GTF2H4,ERCC2-MNAT1,GTF2H1-GTF2H4,MNAT1-GTF2H2,POLR1A-POLR1D
reactome	Formation of HIV elongation complex in the absence of HIV Tat	25	0.923841	0.69582	0.885049	NCBP2-NCBP1,GTF2H1-MNAT1,POLR2F-CTDP1,MNAT1-GTF2H2,NELFE-NCBP2,GTF2H1-GTF2H3,CDK9-CTDP1,GTF2H2-GTF2H4,POLR2A-CTDP1,ERCC2-MNAT1,GTF2F1-POLR2F,CDK9-ELL,SUPT5H-NELFA,POLR2C-NELFA,NELFB-NELFA,POLR2A-TCEB3,POLR2H-POLR2L,POLR2I-POLR2F,GTF2H1-GTF2H4,POLR2D-POLR2I,GTF2F1-CTDP1,GTF2H2-GTF2H3,POLR2D-POLR2H,POLR2D-POLR2L,POLR2A-NELFB
reactome	Glutamate Binding, Activation of AMPA Receptors and Synaptic Plasticity	2	0.84776	0.705039	0.885049	PRKCA-PICK1,AP2A2-AP2M1
reactome	RNA Polymerase II Transcription Elongation	25	0.923841	0.69582	0.885049	NCBP2-NCBP1,GTF2H1-MNAT1,POLR2F-CTDP1,MNAT1-GTF2H2,NELFE-NCBP2,GTF2H1-GTF2H3,CDK9-CTDP1,GTF2H2-GTF2H4,POLR2A-CTDP1,ERCC2-MNAT1,GTF2F1-POLR2F,CDK9-ELL,SUPT5H-NELFA,POLR2C-NELFA,NELFB-NELFA,POLR2A-TCEB3,POLR2H-POLR2L,POLR2I-POLR2F,GTF2H1-GTF2H4,POLR2D-POLR2I,GTF2F1-CTDP1,GTF2H2-GTF2H3,POLR2D-POLR2H,POLR2D-POLR2L,POLR2A-NELFB
reactome	Trafficking of AMPA receptors	2	0.84776	0.705039	0.885049	PRKCA-PICK1,AP2A2-AP2M1
reactome	Neurotransmitter Release Cycle	2	0.84776	0.705039	0.885049	UNC13B-STX1A,STXBP1-STX1A
reactome	Transcriptional activity of SMAD2-SMAD3-SMAD4 heterotrimer	9	0.888406	0.699314	0.885049	NCOR1-SKI,SKI-SMAD2,SMAD3-TGIF1,SMAD3-TGIF2,RBL1-SMAD3,RBL1-TFDP2,MYC-RBL1,JUNB-SMAD3,SMAD3-SMURF2
reactome	Formation of RNA Pol II elongation complex	25	0.923841	0.69582	0.885049	NCBP2-NCBP1,GTF2H1-MNAT1,POLR2F-CTDP1,MNAT1-GTF2H2,NELFE-NCBP2,GTF2H1-GTF2H3,CDK9-CTDP1,GTF2H2-GTF2H4,POLR2A-CTDP1,ERCC2-MNAT1,GTF2F1-POLR2F,CDK9-ELL,SUPT5H-NELFA,POLR2C-NELFA,NELFB-NELFA,POLR2A-TCEB3,POLR2H-POLR2L,POLR2I-POLR2F,GTF2H1-GTF2H4,POLR2D-POLR2I,GTF2F1-CTDP1,GTF2H2-GTF2H3,POLR2D-POLR2H,POLR2D-POLR2L,POLR2A-NELFB
reactome	G-protein activation	10	0.900745	0.687381	0.885049	GNAI1-GNB4,GNAI3-GNB4,GNG7-GNAI1,GNAI3-GNG11,GNG11-GNB4,GNB5-GNG7,GNGT2-GNB1,GNG7-GNB2,GNAI2-GNB2,GNG7-GNB4
reactome	Degradation of beta-catenin by the destruction complex	5	0.878775	0.690007	0.885049	PPP2R1B-PPP2R5B,GSK3B-FRAT1,FRAT2-GSK3B,PPP2R1B-PPP2R5D,PPP2R1A-PPP2R5B
reactome	Beta-catenin phosphorylation cascade	5	0.878775	0.690007	0.885049	PPP2R1B-PPP2R5B,GSK3B-FRAT1,FRAT2-GSK3B,PPP2R1B-PPP2R5D,PPP2R1A-PPP2R5B
reactome	Platelet sensitization by LDL	3	0.864715	0.694002	0.885049	PPP2R1B-PPP2R5B,PPP2R1B-PPP2R5D,PPP2R1A-PPP2R5B
reactome	Regulation of IFNG signaling	2	0.84776	0.705039	0.885049	SOCS3-JAK2,SOCS1-JAK2
reactome	Downregulation of SMAD2-3-SMAD4 transcriptional activity	5	0.857852	0.710726	0.889822	NCOR1-SKI,SMAD3-TGIF2,SMAD3-TGIF1,SKI-SMAD2,SMAD3-SMURF2
reactome	Growth hormone receptor signaling	3	0.831456	0.71981	0.89881	SOCS3-JAK2,JAK2-IRS1,SOCS1-JAK2
reactome	Regulation of Rheb GTPase activity by AMPK	2	0.800662	0.735027	0.908201	PRKAB2-PRKAG2,PRKAB2-PRKAG1
reactome	PLCG1 events in ERBB2 signaling	2	0.800662	0.735027	0.908201	PRKACA-PRKAR1B,PRKACA-PRKAR2B
reactome	Visual phototransduction	2	0.800662	0.735027	0.908201	APOE-LRP8,GNB5-RGS9
reactome	Diseases associated with visual transduction	2	0.800662	0.735027	0.908201	APOE-LRP8,GNB5-RGS9
kegg	HIF-1 signaling pathway	7	0.752861	0.83897	0.927283	PIK3R1-AKT1,AKT1-MTOR,MAPK3-MAP2K2,PLCG2-PRKCA,EP300-CREBBP,PRKCA-MTOR,PIK3R2-IGF1R
reactome	ERK-MAPK targets	3	0.772067	0.766285	0.932725	ELK1-MAPK3,PPP2R1B-PPP2R5D,ELK1-MAPK1
reactome	Tat-mediated HIV elongation arrest and recovery	16	0.866882	0.766731	0.932725	CDK9-ELL,POLR2A-TCEB3,POLR2D-POLR2I,CDK9-CTDP1,POLR2I-POLR2F,POLR2C-NELFA,NELFB-NELFA,POLR2D-POLR2H,GTF2F1-CTDP1,POLR2H-POLR2L,POLR2D-POLR2L,POLR2A-CTDP1,SUPT5H-NELFA,POLR2A-NELFB,GTF2F1-POLR2F,POLR2F-CTDP1
reactome	Pausing and recovery of Tat-mediated HIV elongation	16	0.866882	0.766731	0.932725	CDK9-ELL,POLR2A-TCEB3,POLR2D-POLR2I,CDK9-CTDP1,POLR2I-POLR2F,POLR2C-NELFA,NELFB-NELFA,POLR2D-POLR2H,GTF2F1-CTDP1,POLR2H-POLR2L,POLR2D-POLR2L,POLR2A-CTDP1,SUPT5H-NELFA,POLR2A-NELFB,GTF2F1-POLR2F,POLR2F-CTDP1
reactome	RNA Polymerase I Transcription Initiation	16	0.866882	0.766731	0.932725	GTF2H2-GTF2H4,TAF1C-RRN3,POLR1B-RRN3,GTF2H2-GTF2H3,MNAT1-GTF2H2,GTF2H1-MNAT1,TAF1B-KAT2B,CHD4-EHMT2,GTF2H1-GTF2H3,POLR1A-RRN3,TAF1B-RRN3,GTF2H1-GTF2H4,EHMT2-MTA3,ERCC2-MNAT1,POLR1A-POLR1D,MTA1-RBBP7
reactome	Non-integrin membrane-ECM interactions	2	0.758522	0.762373	0.932725	ITGAV-ITGB5,ITGB3-ITGAV
reactome	YAP1- and WWTR1 (TAZ)-stimulated gene expression	2	0.758522	0.762373	0.932725	PPARA-CHD9,PPARA-HELZ2
reactome	Signal amplification	10	0.837902	0.77136	0.935943	GNAI1-GNB4,GNAI3-GNB4,GNG7-GNAI1,GNAI3-GNG11,GNG11-GNB4,GNB5-GNG7,GNGT2-GNB1,GNG7-GNB2,GNAI2-GNB2,GNG7-GNB4
reactome	Elongation arrest and recovery	16	0.854039	0.786705	0.947257	CDK9-ELL,POLR2A-TCEB3,POLR2D-POLR2I,CDK9-CTDP1,POLR2I-POLR2F,POLR2C-NELFA,NELFB-NELFA,POLR2D-POLR2H,GTF2F1-CTDP1,POLR2H-POLR2L,POLR2D-POLR2L,POLR2A-CTDP1,SUPT5H-NELFA,POLR2A-NELFB,GTF2F1-POLR2F,POLR2F-CTDP1
reactome	HIV elongation arrest and recovery	16	0.854039	0.786705	0.947257	CDK9-ELL,POLR2A-TCEB3,POLR2D-POLR2I,CDK9-CTDP1,POLR2I-POLR2F,POLR2C-NELFA,NELFB-NELFA,POLR2D-POLR2H,GTF2F1-CTDP1,POLR2H-POLR2L,POLR2D-POLR2L,POLR2A-CTDP1,SUPT5H-NELFA,POLR2A-NELFB,GTF2F1-POLR2F,POLR2F-CTDP1
reactome	Pausing and recovery of HIV elongation	16	0.854039	0.786705	0.947257	CDK9-ELL,POLR2A-TCEB3,POLR2D-POLR2I,CDK9-CTDP1,POLR2I-POLR2F,POLR2C-NELFA,NELFB-NELFA,POLR2D-POLR2H,GTF2F1-CTDP1,POLR2H-POLR2L,POLR2D-POLR2L,POLR2A-CTDP1,SUPT5H-NELFA,POLR2A-NELFB,GTF2F1-POLR2F,POLR2F-CTDP1
reactome	Deadenylation of mRNA	7	0.800662	0.788974	0.947572	PABPC1-PAIP1,EIF4G1-TNKS1BP1,PABPC1-EIF4A2,CNOT1-TNKS1BP1,EIF4E-PABPC1,CNOT6L-TNKS1BP1,EIF4A3-EIF4G1
reactome	Nuclear Events (kinase and transcription factor activation)	3	0.720596	0.806271	0.965888	ELK1-MAPK3,PPP2R1B-PPP2R5D,ELK1-MAPK1
reactome	Adrenaline,noradrenaline inhibits insulin secretion	8	0.789694	0.811404	0.969577	GNAI1-GNB4,GNG7-GNAI1,GNGT2-GNB1,GNG11-GNB4,GNB5-GNG7,GNG7-GNB2,GNAI2-GNB2,GNG7-GNB4
kegg	Calcium signaling pathway	4	0.640529	0.887754	0.970981	ATP2A2-PLN,ATP2A1-PLN,PLCG2-PRKCA,ITPR3-ITPR1
reactome	Post-Elongation Processing of Intron-Containing pre-mRNA	11	0.800662	0.826107	0.979705	RNPS1-UPF3B,NCBP1-UPF3B,CSTF2-CPSF3,U2AF1-DHX38,CSTF2-CSTF1,CPSF1-CPSF3,CPSF1-CSTF3,NCBP2-NCBP1,CSTF1-CSTF3,SRSF3-SRRM1,CSTF2-CPSF1
reactome	Peptide hormone metabolism	4	0.720596	0.824739	0.979705	EXOC5-EXOC6,EXOC5-EXOC3,EXOC5-EXOC2,EXOC5-EXOC8
reactome	mRNA 3'-end processing	11	0.800662	0.826107	0.979705	RNPS1-UPF3B,NCBP1-UPF3B,CSTF2-CPSF3,U2AF1-DHX38,CSTF2-CSTF1,CPSF1-CPSF3,CPSF1-CSTF3,NCBP2-NCBP1,CSTF1-CSTF3,SRSF3-SRRM1,CSTF2-CPSF1
reactome	Cell-Cell communication	8	0.768635	0.834235	0.986865	PIK3R2-PIK3CB,GRB2-SIRPA,PIK3R2-PIK3CA,CD47-SIRPG,WASL-NCK2,LIMS1-PARVB,PRKCI-PARD3,PIK3R2-FYN
kegg	Tight junction	4	0.488539	0.971648	0.998798	PRKCI-LLGL1,PARD3-JAM3,PRKCZ-LLGL1,PRKCI-PARD3
kegg	Hippo signaling pathway	16	0.71612	0.946116	0.998798	LLGL1-LLGL2,TGFBR1-TGFB2,DVL1-CSNK1E,SMAD7-TGFBR2,TGFB1-TGFBR1,GSK3B-AXIN2,DVL1-CSNK1D,BMP6-BMPR2,DVL1-DVL2,LATS2-LIMD1,AXIN1-AXIN2,DLG1-DLG3,STK3-LATS2,TGFB1-TGFBR2,TGFBR2-TGFB2,APC-AXIN2
kegg	Circadian entrainment	1	0.160132	0.998798	0.998798	ITPR3-ITPR1
kegg	Complement and coagulation cascades	1	0.18963	0.996578	0.998798	F8-PROS1
kegg	Axon guidance	6	0.547288	0.970932	0.998798	NCK2-EFNB1,GNAI2-RGS3,GNAI3-RGS3,HRAS-RASA1,NCK2-PTK2,PPP3R1-PPP3CA
kegg	Staphylococcus aureus infection	1	0.379261	0.941498	0.998798	ITGB2-ITGAL
kegg	Oxidative phosphorylation	10	0.667218	0.943475	0.998798	ATP6V1B2-ATP6V1D,ATP6V0A1-ATP6V1D,ATP6V1H-ATP6V1D,ATP6V1E1-ATP6V1D,ATP6V1E1-TCIRG1,TCIRG1-ATP6V1D,ATP6V1F-ATP6V1D,ATP6V0A2-ATP6V1D,ATP6V1A-ATP6V1D,ATP6V0D1-ATP6V1D
kegg	Salmonella infection	2	0.389511	0.972335	0.998798	CASP1-NLRC4,RELA-MAPK14
kegg	Adherens junction	3	0.415728	0.98149	0.998798	CTNND1-FYN,FYN-YES1,WASF1-BAIAP2
reactome	Cellular response to hypoxia	1	0.160132	0.998798	1	EP300-CREBBP
reactome	Integration of energy metabolism	13	0.761605	0.886655	1	GNAI1-GNB4,PRKACA-PRKAR1B,PRKACA-PRKAR2B,GNG7-GNAI1,PRKAB2-PRKAG2,GNGT2-GNB1,GNG11-GNB4,GNB5-GNG7,GNG7-GNB2,PPP2R1B-PPP2R5D,GNAI2-GNB2,STXBP1-STX1A,GNG7-GNB4
reactome	Potassium Channels	2	0.320265	0.990079	1	GNG7-GNB2,GNGT2-GNB1
reactome	Class A-1 (Rhodopsin-like receptors)	5	0.514711	0.973532	1	CXCL1-CXCR2,ACKR2-CCL5,CCL5-CCR4,PPBP-CXCR2,CXCL2-CXCR2
reactome	Formation of Fibrin Clot (Clotting Cascade)	1	0.327543	0.962632	1	GP9-GP5
reactome	mRNA Capping	14	0.764268	0.890919	1	GTF2H1-GTF2H3,POLR2I-POLR2F,GTF2H2-GTF2H3,POLR2D-POLR2H,MNAT1-GTF2H2,NCBP2-NCBP1,GTF2H1-MNAT1,GTF2H2-GTF2H4,POLR2H-POLR2L,POLR2D-POLR2L,ERCC2-MNAT1,POLR2D-POLR2I,GTF2H1-GTF2H4,GTF2F1-POLR2F
reactome	MAPK targets- Nuclear events mediated by MAP kinases	4	0.670322	0.865392	1	ELK1-MAPK3,ATF2-MAPK11,PPP2R1B-PPP2R5D,ELK1-MAPK1
reactome	G protein gated Potassium channels	2	0.411769	0.964426	1	GNG7-GNB2,GNGT2-GNB1
reactome	GABA B receptor activation	2	0.400331	0.96862	1	GNG7-GNB2,GNGT2-GNB1
reactome	Endosomal Sorting Complex Required For Transport (ESCRT)	1	0.18963	0.996578	1	UBA52-VPS36
reactome	Negative regulation of FGFR signaling	4	0.576476	0.929991	1	BRAF-MAPK1,BRAF-MAPK3,GRB2-FRS2,SRC-PPP2CB
reactome	NRAGE signals death through JNK	1	0.400331	0.93207	1	BCL2L11-MAPK8
reactome	Inhibition of voltage gated Ca2+ channels via Gbeta-gamma subunits	2	0.411769	0.964426	1	GNG7-GNB2,GNGT2-GNB1
reactome	Semaphorin interactions	3	0.554304	0.921818	1	PIP5K1C-TLN1,CDK5-CDK5R1,FYN-RRAS
reactome	Fcgamma receptor (FCGR) dependent phagocytosis	14	0.720596	0.931831	1	PIK3R2-PIK3CB,CYFIP2-NCKAP1,HCK-FCGR1A,PIK3R2-PIK3CA,DOCK1-ELMO1,GRB2-PTK2,WAS-WIPF2,CYFIP2-BAIAP2,CRK-DOCK1,CYFIP2-WASF2,FYN-CD3G,CYFIP2-WASF3,NCK1-PTK2,WASF1-BAIAP2
reactome	Antigen Presentation- Folding, assembly and peptide loading of class I MHC	1	0.240199	0.988692	1	TAP1-TAP2
reactome	Degradation of the extracellular matrix	1	0.288238	0.976131	1	TIMP2-MMP14
reactome	Activation of G protein gated Potassium channels	2	0.411769	0.964426	1	GNG7-GNB2,GNGT2-GNB1
reactome	Thromboxane signalling through TP receptor	5	0.610674	0.926076	1	GNG7-GNB2,GNB5-GNG7,GNGT2-GNB1,GNG11-GNB4,GNG7-GNB4
reactome	Asparagine N-linked glycosylation	1	0.360298	0.949617	1	LMAN1-MCFD2
reactome	CDO in myogenesis	1	0.240199	0.988692	1	MEF2A-MAPK14
reactome	Glucagon-like Peptide-1 (GLP1) regulates insulin secretion	7	0.646688	0.929098	1	PRKACA-PRKAR1B,GNGT2-GNB1,GNG11-GNB4,GNB5-GNG7,GNG7-GNB2,PRKACA-PRKAR2B,GNG7-GNB4
reactome	NOTCH2 Activation and Transmission of Signal to the Nucleus	1	0.450372	0.908413	1	JAG1-MIB1
reactome	p75NTR recruits signalling complexes	1	0.42388	0.921124	1	IRAK1-MYD88
reactome	Inwardly rectifying K+ channels	2	0.389511	0.972335	1	GNG7-GNB2,GNGT2-GNB1
reactome	EGFR downregulation	6	0.686282	0.886175	1	SPRY2-SPRY1,AP2A1-EPN1,SPRY1-CBL,HGS-SH3KBP1,AP2A2-AP2M1,HGS-EPS15
reactome	deactivation of the beta-catenin transactivating complex	3	0.514711	0.943285	1	BCL9-PYGO2,TLE2-LEF1,MEN1-TCF7L2
reactome	Golgi to ER Retrograde Transport	2	0.600496	0.865089	1	COPA-ARFGAP1,ARF1-ARFGAP1
reactome	Interferon gamma signaling	2	0.450372	0.948362	1	SOCS3-JAK2,SOCS1-JAK2
reactome	Platelet homeostasis	9	0.68267	0.924086	1	PPP2R1B-PPP2R5B,ATP2A2-ITPR3,GNB5-GNG7,GNGT2-GNB1,GNG11-GNB4,PPP2R1A-PPP2R5B,GNG7-GNB2,PPP2R1B-PPP2R5D,GNG7-GNB4
reactome	Activation of GABAB receptors	2	0.400331	0.96862	1	GNG7-GNB2,GNGT2-GNB1
reactome	Cross-presentation of soluble exogenous antigens (endosomes)	23	0.29702	1	1	PSMC6-PSMD1,PSMD14-PSMC5,PSMA4-PSME2,PSMB9-PSMD8,PSMD14-PSMC2,PSMD14-PSMB2,PSMD12-PSMD8,PSMD14-PSMC4,PSMA5-PSMC6,PSMC6-PSMD5,PSMA7-PSMA5,PSMD10-PSMC6,PSMD14-PSMB5,PSMC6-PSME4,PSMD3-PSMD8,PSMD14-PSMC3,PSMD14-PSMA6,PSMD14-PSMA4,PSMC3-PSMC6,PSMD8-PSMD1,PSMD3-PSMC6,PSMD8-PSMD13,PSMD3-PSMD10
reactome	Transmission across Chemical Synapses	10	0.550073	0.990573	1	UNC13B-STX1A,PRKCA-PICK1,GNGT2-GNB1,GNG11-GNB4,GNB5-GNG7,AP2A2-AP2M1,DLG1-DLG3,GNG7-GNB2,STXBP1-STX1A,GNG7-GNB4
reactome	Cell junction organization	2	0.271923	0.996529	1	PRKCI-PARD3,LIMS1-PARVB
reactome	Prostacyclin signalling through prostacyclin receptor	5	0.600496	0.932401	1	GNG7-GNB2,GNB5-GNG7,GNGT2-GNB1,GNG11-GNB4,GNG7-GNB4
reactome	Aquaporin-mediated transport	7	0.672556	0.910408	1	PRKACA-PRKAR1B,GNGT2-GNB1,GNG11-GNB4,GNB5-GNG7,GNG7-GNB2,PRKACA-PRKAR2B,GNG7-GNB4
reactome	ERKs are inactivated	1	0.42388	0.921124	1	PPP2R1B-PPP2R5D
reactome	COPI Mediated Transport	2	0.600496	0.865089	1	COPA-ARFGAP1,ARF1-ARFGAP1
reactome	ADP signalling through P2Y purinoceptor 1	5	0.679807	0.87597	1	GNG7-GNB2,GNB5-GNG7,GNGT2-GNB1,GNG11-GNB4,GNG7-GNB4
reactome	Presynaptic function of Kainate receptors	5	0.69288	0.865263	1	GNG7-GNB2,GNB5-GNG7,GNGT2-GNB1,GNG11-GNB4,GNG7-GNB4
reactome	p75NTR signals via NF-kB	1	0.300248	0.972284	1	IRAK1-MYD88
reactome	Glucagon signaling in metabolic regulation	5	0.655087	0.895221	1	GNG7-GNB2,PRKACA-PRKAR1B,GNG11-GNB4,PRKACA-PRKAR2B,GNG7-GNB4
reactome	GABA receptor activation	2	0.400331	0.96862	1	GNG7-GNB2,GNGT2-GNB1
reactome	G alpha (z) signalling events	5	0.632101	0.911828	1	GNG7-GNB2,GNB5-GNG7,GNGT2-GNB1,GNG11-GNB4,GNG7-GNB4
reactome	Oncogene Induced Senescence	2	0.411769	0.964426	1	CDKN2D-CDK6,CDK4-CDKN2D
reactome	Viral Messenger RNA Synthesis	6	0.617653	0.935784	1	POLR2I-POLR2F,POLR2D-POLR2H,POLR2H-POLR2L,POLR2D-POLR2L,POLR2D-POLR2I,GTF2F1-POLR2F
reactome	Muscle contraction	1	0.180149	0.997462	1	TNNC2-TNNI3
reactome	Myogenesis	1	0.240199	0.988692	1	MEF2A-MAPK14
reactome	Class B-2 (Secretin family receptors)	5	0.439388	0.992118	1	GNG7-GNB2,GNB5-GNG7,GNGT2-GNB1,GNG11-GNB4,GNG7-GNB4
reactome	G alpha (12-13) signalling events	9	0.745444	0.868759	1	PIK3R2-PIK3CA,RHOB-ARHGEF3,GNA12-ARHGEF12,GNGT2-GNB1,GNG11-GNB4,GNB5-GNG7,GNG7-GNB2,GNA13-ARHGEF1,GNG7-GNB4
reactome	Thrombin signalling through proteinase activated receptors (PARs)	5	0.554304	0.957305	1	GNG7-GNB2,GNB5-GNG7,GNGT2-GNB1,GNG11-GNB4,GNG7-GNB4
reactome	Regulatory RNA pathways	1	0.42388	0.921124	1	RAN-XPO5
reactome	Regulation of actin dynamics for phagocytic cup formation	10	0.562965	0.987905	1	CYFIP2-NCKAP1,DOCK1-ELMO1,GRB2-PTK2,WAS-WIPF2,CYFIP2-BAIAP2,CRK-DOCK1,CYFIP2-WASF2,NCK1-PTK2,CYFIP2-WASF3,WASF1-BAIAP2
reactome	Stimuli-sensing channels	1	0.400331	0.93207	1	SGK1-NEDD4L
reactome	Signaling by BMP	2	0.42388	0.959696	1	SMAD7-BMPR1A,SMAD7-BMPR2
reactome	Neurotransmitter Receptor Binding And Downstream Transmission In The Postsynaptic Cell	8	0.510156	0.991911	1	PRKCA-PICK1,GNGT2-GNB1,GNG11-GNB4,GNB5-GNG7,AP2A2-AP2M1,DLG1-DLG3,GNG7-GNB2,GNG7-GNB4
reactome	Activation of Kainate Receptors upon glutamate binding	6	0.720596	0.856501	1	GNGT2-GNB1,GNG11-GNB4,GNB5-GNG7,DLG1-DLG3,GNG7-GNB2,GNG7-GNB4
reactome	Cell-cell junction organization	1	0.194756	0.996027	1	PRKCI-PARD3
reactome	Ca2+ pathway	7	0.646688	0.929098	1	NLK-LEF1,GNGT2-GNB1,GNG11-GNB4,GNB5-GNG7,GNG7-GNB4,GNG7-GNB2,PPP3R1-PPP3CA
reactome	Glucose metabolism	2	0.42388	0.959696	1	PPP2R1B-PPP2R5D,ENO2-ENO3
reactome	Phospholipase C-mediated cascade	2	0.369536	0.978532	1	PRKACA-PRKAR1B,PRKACA-PRKAR2B
reactome	Peptide ligand-binding receptors	5	0.537758	0.964663	1	CXCL1-CXCR2,ACKR2-CCL5,CCL5-CCR4,PPBP-CXCR2,CXCL2-CXCR2
reactome	p75 NTR receptor-mediated signalling	2	0.257356	0.997671	1	IRAK1-MYD88,BCL2L11-MAPK8
reactome	Glucagon-type ligand receptors	5	0.571901	0.948568	1	GNG7-GNB2,GNB5-GNG7,GNGT2-GNB1,GNG11-GNB4,GNG7-GNB4
reactome	Regulation of insulin secretion	11	0.73394	0.89856	1	GNAI1-GNB4,PRKACA-PRKAR1B,PRKACA-PRKAR2B,GNG7-GNAI1,GNGT2-GNB1,GNG11-GNB4,GNB5-GNG7,GNG7-GNB2,GNAI2-GNB2,STXBP1-STX1A,GNG7-GNB4
reactome	Striated Muscle Contraction	1	0.23245	0.990262	1	TNNC2-TNNI3
reactome	Cell death signalling via NRAGE, NRIF and NADE	1	0.218362	0.992777	1	BCL2L11-MAPK8
reactome	SHC-mediated cascade	2	0.4649	0.941609	1	HRAS-SOS1,FGFR1-SOS1
reactome	GPCR ligand binding	10	0.4649	0.99888	1	CCL5-CCR4,ACKR2-CCL5,CXCL1-CXCR2,PPBP-CXCR2,GNG11-GNB4,GNB5-GNG7,GNG7-GNB4,GNGT2-GNB1,GNG7-GNB2,CXCL2-CXCR2
reactome	G beta-gamma signalling through PLC beta	5	0.69288	0.865263	1	GNG7-GNB2,GNB5-GNG7,GNGT2-GNB1,GNG11-GNB4,GNG7-GNB4
reactome	Regulation of Hypoxia-inducible Factor (HIF) by oxygen	1	0.160132	0.998798	1	EP300-CREBBP
reactome	Regulation of water balance by renal Aquaporins	7	0.672556	0.910408	1	PRKACA-PRKAR1B,GNGT2-GNB1,GNG11-GNB4,GNB5-GNG7,GNG7-GNB2,PRKACA-PRKAR2B,GNG7-GNB4
reactome	RNA Pol II CTD phosphorylation and interaction with CE	13	0.715095	0.929987	1	GTF2H1-GTF2H3,POLR2I-POLR2F,GTF2H2-GTF2H3,POLR2D-POLR2H,MNAT1-GTF2H2,GTF2H1-MNAT1,GTF2H2-GTF2H4,POLR2H-POLR2L,POLR2D-POLR2L,GTF2H1-GTF2H4,POLR2D-POLR2I,ERCC2-MNAT1,GTF2F1-POLR2F

## Sheet: DE
pathway database	pathway name	#observed (55932 in total)	fold enrichment	p-value	p-value (BH-adj.)	interactions (HGNC genes)
kegg	Cell cycle	132	1.29192	0.000526037	0.0557599	CHEK2-CDC25C,ANAPC1-ANAPC7,CDC25B-YWHAB,ANAPC13-CDC23,CCND1-GSK3B,CHEK1-CDC25A,MCM4-MCM5,YWHAQ-CDC25C,ORC3-ORC6,MAD2L1-ANAPC2,CDKN1C-SKP2,CDK4-CCND2,CDC25C-YWHAG,ORC4-ORC6,SMAD3-SMAD4,ANAPC1-ANAPC5,CDC25B-YWHAE,MCM3-MCM5,BUB1B-CDC27,CDC26-ANAPC1,SMC1B-SMC3,ORC4-MCM4,TP53-MDM2,ORC5-MCM5,CDC16-ANAPC7,PCNA-CCND1,CDC25B-YWHAZ,TFDP2-E2F4,CDC20-ANAPC5,CDK1-CDK7,GADD45G-PCNA,CDKN1A-SKP1,TP53-GADD45A,CDC…
reactome	Cyclin D associated events in G1	36	1.59939	0.00121467	0.173649	CDK7-MNAT1,CCND2-RBL2,TFDP2-E2F4,RB1-CDK4,SKP1-RBL2,CDKN2C-CDK6,TFDP1-E2F2,CDK4-CCND1,CCND2-CDKN1A,PPP2R1B-PPP2CA,CDKN1B-CDK6,RBL2-E2F4,CDK4-CDKN1B,RB1-E2F2,CDK6-RBL2,CCND1-CDK6,RBL2-CUL1,CDK7-CDK6,PPP2R1B-PPP2CB,CKS1B-SKP1,RB1-CCND1,CCND3-CDKN2C,CCND2-CDK6,CDK4-CCND2,PPP2CA-PPP2R3B,RB1-CDK6,RBL2-SKP2,CCNH-MNAT1,CDK4-CDKN2C,PPP2CA-RBL2,SKP1-SKP2,PPP2R1B-PPP2R2A,CDK6-TFDP1,CDK4-CDK7,RB1-CDKN1A,CDK…
reactome	APC-Cdc20 mediated degradation of Nek2A	40	1.55061	0.00136702	0.173649	BUB3-ANAPC1,BUB3-BUB1B,CDC20-ANAPC5,BUB3-CDC16,NEK2-ANAPC4,UBE2C-ANAPC2,ANAPC1-ANAPC7,UBE2D1-ANAPC11,CDC16-ANAPC5,CDC20-CDC26,CDC23-ANAPC7,CDC16-CDC26,BUB1B-CDC26,ANAPC11-ANAPC2,BUB3-CDC23,BUB1B-ANAPC4,NEK2-CDC23,CDC27-NEK2,CDC26-CDC23,CDC20-ANAPC2,NEK2-ANAPC1,NEK2-CDC26,MAD2L1-ANAPC2,CDC26-ANAPC2,BUB1B-ANAPC5,NEK2-ANAPC7,CDC27-MAD2L1,CDC26-ANAPC10,BUB3-CDC20,ANAPC1-ANAPC5,CDC27-CDC20,UBE2C-ANAPC…
reactome	Regulation of signaling by CBL	20	1.88288	0.00145923	0.173649	YES1-CBL,PIK3R1-PIK3CB,PIK3R2-SYK,CBL-PIK3R3,PIK3R1-SYK,CBL-SYK,HCK-PIK3CB,PIK3CB-PIK3R3,HCK-CBL,PIK3R2-HCK,HCK-PIK3R1,FYN-PIK3R3,LYN-PIK3R3,LYN-CBL,FYN-CBL,GRB2-PIK3R3,SYK-GRB2,FYN-PIK3R1,PIK3CA-PIK3R3,CBL-BLNK
reactome	G1 Phase	36	1.59939	0.00121467	0.173649	CDK7-MNAT1,CCND2-RBL2,TFDP2-E2F4,RB1-CDK4,SKP1-RBL2,CDKN2C-CDK6,TFDP1-E2F2,CDK4-CCND1,CCND2-CDKN1A,PPP2R1B-PPP2CA,CDKN1B-CDK6,RBL2-E2F4,CDK4-CDKN1B,RB1-E2F2,CDK6-RBL2,CCND1-CDK6,RBL2-CUL1,CDK7-CDK6,PPP2R1B-PPP2CB,CKS1B-SKP1,RB1-CCND1,CCND3-CDKN2C,CCND2-CDK6,CDK4-CCND2,PPP2CA-PPP2R3B,RB1-CDK6,RBL2-SKP2,CCNH-MNAT1,CDK4-CDKN2C,PPP2CA-RBL2,SKP1-SKP2,PPP2R1B-PPP2R2A,CDK6-TFDP1,CDK4-CDK7,RB1-CDKN1A,CDK…
reactome	Generic Transcription Pathway	107	1.28597	0.00194517	0.18518	CDK8-MED4,TRIM28-ZNF2,TRIM28-ZNF274,CDK8-MED17,MED14-MED12,MED1-MED12,ZNF133-TRIM28,SMARCD3-TBL1XR1,TRIM28-ZNF382,CCNC-MED15,MED14-CCNC,MED1-MED31,SMAD7-RNF111,TRIM28-ZNF224,PPARA-NCOA2,MED27-MED12,MED26-MED12,TRIM28-ZNF621,MED15-MED10,CCNC-MED17,MED7-CCNC,CDK8-MED27,MED14-CDK8,MED24-MED10,SMAD3-SMAD4,SMAD7-SMAD4,TRIM28-ZNF420,MED15-MED13,CCNC-MED10,RXRA-MED1,CDK8-SMAD2,MED10-MED31,MED15-MED4,CCN…
reactome	Factors involved in megakaryocyte development and platelet production	30	1.56081	0.00456213	0.271447	HDAC1-HMG20B,GATA1-ZFPM1,ABL1-CABLES2,PRKAR2A-PRKACA,PRKAR2A-PRKACB,PRKACA-AKAP1,KIF3B-KIFAP3,GATA2-ZFPM1,KDM1A-HDAC2,CBX5-HIST1H3J,PRKAR1A-PRKACB,CDK5-CABLES2,HDAC2-HMG20B,TP53-SIN3A,GATA1-ZFPM2,EP300-IRF7,MYB-SIN3A,CBX5-H3F3B,KDM1A-HDAC1,CBX5-HIST2H3D,PRKAR1A-PRKACA,CREBBP-IRF7,KDM1A-HMG20B,RAC1-DOCK1,CDK5-CABLES1,PRKAR1A-AKAP1,KIF5B-KLC1,KDM1A-PHF21A,KIF5A-KLC4,RAB5A-VPS45
reactome	RNA Polymerase III Transcription Initiation From Type 2 Promoter	36	1.49838	0.00449931	0.271447	GTF3C1-GTF3C3,POLR1C-POLR2E,GTF3C1-POLR3C,POLR2E-POLR3E,POLR2F-POLR1D,POLR2E-POLR3C,POLR2F-POLR3C,GTF3C5-GTF3C3,POLR2E-POLR2H,POLR3C-GTF3C5,POLR3GL-POLR3E,POLR2H-POLR2K,POLR3D-POLR2E,TBP-GTF3C4,POLR3G-POLR3C,TBP-POLR3F,POLR2H-POLR3H,BRF1-GTF3C5,GTF3C1-GTF3C4,POLR2E-POLR3F,POLR1D-POLR3H,POLR2F-GTF3C1,POLR2F-POLR3GL,POLR2K-POLR3E,GTF3C4-GTF3C5,BRF1-GTF3C3,POLR2F-POLR3K,POLR2E-POLR2F,POLR3A-POLR2F,T…
reactome	RNA Polymerase III Transcription Initiation From Type 1 Promoter	36	1.49838	0.00449931	0.271447	GTF3C1-GTF3C3,POLR1C-POLR2E,GTF3C1-POLR3C,POLR2E-POLR3E,POLR2F-POLR1D,POLR2E-POLR3C,POLR2F-POLR3C,GTF3C5-GTF3C3,POLR2E-POLR2H,POLR3C-GTF3C5,POLR3GL-POLR3E,POLR2H-POLR2K,POLR3D-POLR2E,TBP-GTF3C4,POLR3G-POLR3C,TBP-POLR3F,POLR2H-POLR3H,BRF1-GTF3C5,GTF3C1-GTF3C4,POLR2E-POLR3F,POLR1D-POLR3H,POLR2F-GTF3C1,POLR2F-POLR3GL,POLR2K-POLR3E,GTF3C4-GTF3C5,BRF1-GTF3C3,POLR2F-POLR3K,POLR2E-POLR2F,POLR3A-POLR2F,T…
reactome	Pyruvate metabolism and Citric Acid (TCA) cycle	19	1.74714	0.0053986	0.285526	DLAT-PDK1,IDH3A-ACO2,PDHA1-PDK1,DLD-DLAT,PDHX-PDK2,MDH2-IDH3A,DLST-SUCLA2,IDH3B-IDH3A,SDHB-SUCLA2,DLD-SUCLG2,IDH3A-IDH3G,DLD-PDK3,BSG-SLC16A1,PDHX-DLAT,SUCLG1-SUCLG2,PDHA1-DLD,SUCLG1-SUCLA2,PDHB-PDK3,DLAT-PDK3
reactome	RNA Polymerase III Transcription	39	1.42785	0.00817018	0.324084	GTF3C1-GTF3C3,SNAPC5-SNAPC4,POLR1C-POLR2E,GTF3C1-POLR3C,POLR2E-POLR3E,POLR2F-POLR1D,POLR2E-POLR3C,SNAPC1-SNAPC4,POLR2F-POLR3C,GTF3C5-GTF3C3,POLR2E-POLR2H,POLR3C-GTF3C5,POLR3GL-POLR3E,POLR2H-POLR2K,POLR3D-POLR2E,TBP-GTF3C4,POLR3G-POLR3C,TBP-POLR3F,POLR2H-POLR3H,BRF1-GTF3C5,GTF3C1-GTF3C4,POLR2E-POLR3F,POLR1D-POLR3H,POLR2F-GTF3C1,POLR2F-POLR3GL,POLR2K-POLR3E,GTF3C4-GTF3C5,BRF1-GTF3C3,POLR2F-POLR3K,T…
reactome	RNA Polymerase III Transcription Initiation	39	1.42785	0.00817018	0.324084	GTF3C1-GTF3C3,SNAPC5-SNAPC4,POLR1C-POLR2E,GTF3C1-POLR3C,POLR2E-POLR3E,POLR2F-POLR1D,POLR2E-POLR3C,SNAPC1-SNAPC4,POLR2F-POLR3C,GTF3C5-GTF3C3,POLR2E-POLR2H,POLR3C-GTF3C5,POLR3GL-POLR3E,POLR2H-POLR2K,POLR3D-POLR2E,TBP-GTF3C4,POLR3G-POLR3C,TBP-POLR3F,POLR2H-POLR3H,BRF1-GTF3C5,GTF3C1-GTF3C4,POLR2E-POLR3F,POLR1D-POLR3H,POLR2F-GTF3C1,POLR2F-POLR3GL,POLR2K-POLR3E,GTF3C4-GTF3C5,BRF1-GTF3C3,POLR2F-POLR3K,T…
reactome	RNA Polymerase III Abortive And Retractive Initiation	39	1.42785	0.00817018	0.324084	GTF3C1-GTF3C3,SNAPC5-SNAPC4,POLR1C-POLR2E,GTF3C1-POLR3C,POLR2E-POLR3E,POLR2F-POLR1D,POLR2E-POLR3C,SNAPC1-SNAPC4,POLR2F-POLR3C,GTF3C5-GTF3C3,POLR2E-POLR2H,POLR3C-GTF3C5,POLR3GL-POLR3E,POLR2H-POLR2K,POLR3D-POLR2E,TBP-GTF3C4,POLR3G-POLR3C,TBP-POLR3F,POLR2H-POLR3H,BRF1-GTF3C5,GTF3C1-GTF3C4,POLR2E-POLR3F,POLR1D-POLR3H,POLR2F-GTF3C1,POLR2F-POLR3GL,POLR2K-POLR3E,GTF3C4-GTF3C5,BRF1-GTF3C3,POLR2F-POLR3K,T…
reactome	Cytosolic sensors of pathogen-associated DNA	44	1.38078	0.0101769	0.32871	RIPK1-TICAM1,IRF7-MYD88,RIPK1-IKBKG,POLR1C-POLR2E,POLR2E-POLR3E,POLR2F-POLR1D,UBA52-TMEM173,POLR2F-POLR3C,HMGB1-RELA,NFKBIA-RELA,POLR2E-POLR2H,NFKB1-RELA,IFI16-TMEM173,STAT6-TMEM173,POLR3GL-POLR3E,POLR2H-POLR2K,POLR3G-POLR3D,POLR3D-POLR2E,POLR3G-POLR3C,RELA-NFKBIB,NFKB1-IKBKG,POLR2K-POLR2F,NFKB2-DHX9,TMEM173-TRIM56,POLR2E-POLR3F,NFKBIA-NFKB2,TBK1-DTX4,TMEM173-TBK1,POLR2H-POLR3H,POLR2F-POLR3GL,POL…
reactome	Deposition of new CENPA-containing nucleosomes at the centromere	29	1.48919	0.0110491	0.32871	CENPA-RBBP4,CENPA-RUVBL1,CENPA-HIST2H2BE,CENPQ-CENPI,ITGB3BP-CENPI,HJURP-MIS18A,HIST1H2AD-CENPA,HIST1H4A-CENPQ,HIST1H4A-HJURP,CENPI-CENPH,HIST1H2AD-HIST1H2BB,OIP5-MIS18BP1,NPM1-CENPA,RBBP4-HJURP,CENPA-CENPN,CENPA-HIST1H4A,HJURP-RUVBL1,MIS18BP1-MIS18A,NPM1-HJURP,RBBP7-HJURP,NPM1-H2AFX,H2AFZ-RUVBL1,ITGB3BP-CENPQ,HIST1H2AE-CENPA,ITGB3BP-CENPO,SMARCA5-CENPA,RBBP4-MIS18A,CENPA-CENPH,CENPA-CENPK
reactome	Nucleosome assembly	29	1.48919	0.0110491	0.32871	CENPA-RBBP4,CENPA-RUVBL1,CENPA-HIST2H2BE,CENPQ-CENPI,ITGB3BP-CENPI,HJURP-MIS18A,HIST1H2AD-CENPA,HIST1H4A-CENPQ,HIST1H4A-HJURP,CENPI-CENPH,HIST1H2AD-HIST1H2BB,OIP5-MIS18BP1,NPM1-CENPA,RBBP4-HJURP,CENPA-CENPN,CENPA-HIST1H4A,HJURP-RUVBL1,MIS18BP1-MIS18A,NPM1-HJURP,RBBP7-HJURP,NPM1-H2AFX,H2AFZ-RUVBL1,ITGB3BP-CENPQ,HIST1H2AE-CENPA,ITGB3BP-CENPO,SMARCA5-CENPA,RBBP4-MIS18A,CENPA-CENPH,CENPA-CENPK
reactome	Regulation of KIT signaling	10	2.08108	0.00969637	0.32871	YES1-CBL,SRC-CBL,KIT-PTPN6,KIT-CBL,KIT-SRC,LCK-CBL,KIT-SH2B3,LYN-CBL,FYN-CBL,KIT-GRB2
kegg	Cytosolic DNA-sensing pathway	12	1.97703	0.00793805	0.335956	NFKBIA-IKBKG,NFKBIA-RELA,IKBKB-NFKBIB,TMEM173-TBK1,IRF7-TBK1,CASP1-PYCARD,CHUK-NFKBIA,RELA-NFKBIB,RIPK1-IKBKG,AIM2-PYCARD,MAVS-TMEM173,NFKB1-NFKBIB
kegg	Osteoclast differentiation	36	1.43784	0.00950818	0.335956	TRAF6-TNFRSF11A,TRAF2-CYLD,FCGR1A-SYK,CSF1R-PIK3R1,FCGR3A-FCGR1A,JUN-MAPK9,IL1B-IL1R1,SIRPB1-SYK,NFKBIA-RELA,MAP2K6-MAPK12,JUN-MAPK14,MAP3K7-TRAF2,TYK2-STAT1,SIRPB1-TYROBP,FYN-TRAF6,BTK-BLNK,IL1R1-TRAF6,SOCS3-JAK1,TAB1-TRAF6,AKT1-PIK3CA,TRAF2-TAB2,SOCS1-JAK1,FCGR3A-SYK,FYN-PIK3R3,FCGR2A-SYK,FYN-PIK3R1,TAB1-TAB2,LCK-PIK3R1,TNFRSF1A-TRAF2,PLCG2-BLNK,CSF1R-CSF1,NCF2-RAC1,CSF1R-GRB2,TNF-TNFRSF1A,JUN-…
reactome	TAK1 activates NFkB by phosphorylation and activation of IKKs complex	26	1.48993	0.0154434	0.432415	TAB1-TAB3,RIPK2-IKBKG,IKBKB-TAB1,NFKBIA-RELA,HMGB1-RELA,NFKB1-RELA,CHUK-NFKB1,RELA-NFKBIB,TAB2-IKBKG,CHUK-IRAK1,TAB1-TRAF6,NFKBIA-NFKB2,RELA-DHX9,NFKB1-IKBKG,CHUK-TRAF6,NFKB1-NFKBIB,CHUK-RIPK2,IKBKB-NFKBIB,NFKBIA-IKBKG,MAP3K7-NOD2,NFKB2-DHX9,IRAK2-TRAF6,TAB1-TAB2,RIPK2-NOD2,CHUK-NFKBIA,CHUK-TAB2
reactome	Inhibition of the proteolytic activity of APC-C required for the onset of anaphase by mitotic spindle checkpoint components	33	1.38812	0.0217704	0.545405	BUB3-ANAPC1,BUB3-BUB1B,CDC20-CDC26,CDC20-ANAPC5,BUB3-CDC16,UBE2C-ANAPC2,ANAPC1-ANAPC7,UBE2D1-ANAPC11,CDC16-ANAPC5,BUB1B-ANAPC4,CDC23-ANAPC7,CDC16-CDC26,BUB1B-CDC26,ANAPC11-ANAPC2,BUB3-CDC23,CDC27-CDC20,CDC26-CDC23,CDC20-ANAPC2,MAD2L1-ANAPC2,CDC26-ANAPC2,BUB1B-ANAPC5,CDC27-MAD2L1,CDC26-ANAPC10,BUB3-CDC20,ANAPC1-ANAPC5,UBE2C-ANAPC11,BUB1B-CDC27,CDC26-ANAPC1,BUB1B-ANAPC1,CDC20-ANAPC7,BUB1B-ANAPC7,CD…
reactome	Inactivation of APC-C via direct inhibition of the APC-C complex	33	1.38812	0.0217704	0.545405	BUB3-ANAPC1,BUB3-BUB1B,CDC20-CDC26,CDC20-ANAPC5,BUB3-CDC16,UBE2C-ANAPC2,ANAPC1-ANAPC7,UBE2D1-ANAPC11,CDC16-ANAPC5,BUB1B-ANAPC4,CDC23-ANAPC7,CDC16-CDC26,BUB1B-CDC26,ANAPC11-ANAPC2,BUB3-CDC23,CDC27-CDC20,CDC26-CDC23,CDC20-ANAPC2,MAD2L1-ANAPC2,CDC26-ANAPC2,BUB1B-ANAPC5,CDC27-MAD2L1,CDC26-ANAPC10,BUB3-CDC20,ANAPC1-ANAPC5,UBE2C-ANAPC11,BUB1B-CDC27,CDC26-ANAPC1,BUB1B-ANAPC1,CDC20-ANAPC7,BUB1B-ANAPC7,CD…
kegg	HTLV-I infection	71	1.2422	0.0223264	0.591649	BUB3-ANAPC1,BUB3-BUB1B,RB1-CDK4,PCNA-POLD2,CDC20-ANAPC5,BUB3-CDC16,CDK4-CCND1,ANAPC1-ANAPC5,MAP3K3-IKBKG,ANAPC1-ANAPC7,CDC16-ANAPC5,MYC-KAT5,CDC20-CDC26,SMAD3-SMAD4,CDC23-ANAPC7,CDC16-CDC26,MYB-CREBBP,NFKBIA-RELA,BUB1B-CDC26,PTTG1-ANAPC2,CHEK1-ATM,SMAD3-SMAD2,ANAPC11-ANAPC2,BUB3-CDC23,TP53-TBP,RB1-E2F2,BUB1B-ANAPC4,CDC16-ANAPC7,SMAD3-EP300,MAPK8-MAP2K4,PCNA-POLE,PIK3CA-PIK3R3,PCNA-CDKN1A,RB1-CCND…
reactome	Mitotic Spindle Checkpoint	33	1.37351	0.0254424	0.605529	BUB3-ANAPC1,BUB3-BUB1B,CDC20-CDC26,CDC20-ANAPC5,BUB3-CDC16,UBE2C-ANAPC2,ANAPC1-ANAPC7,UBE2D1-ANAPC11,CDC16-ANAPC5,BUB1B-ANAPC4,CDC23-ANAPC7,CDC16-CDC26,BUB1B-CDC26,ANAPC11-ANAPC2,BUB3-CDC23,CDC27-CDC20,CDC26-CDC23,CDC20-ANAPC2,MAD2L1-ANAPC2,CDC26-ANAPC2,BUB1B-ANAPC5,CDC27-MAD2L1,CDC26-ANAPC10,BUB3-CDC20,ANAPC1-ANAPC5,UBE2C-ANAPC11,BUB1B-CDC27,CDC26-ANAPC1,BUB1B-ANAPC1,CDC20-ANAPC7,BUB1B-ANAPC7,CD…
kegg	p53 signaling pathway	20	1.49209	0.0306403	0.649575	GADD45B-CDK1,CCND2-CDK6,TP53-PTEN,GADD45G-CCNB1,TP53-RFWD2,TP53-MDM2,TP53-RCHY1,TP53-BAX,TP53-RRM2,CCND2-CDKN1A,CCNB1-GADD45A,TP53-GADD45A,MDM4-TP53,TP53-CCNG1,CCND1-CDK6,CDK4-CCND2,TP53-ATM,GADD45B-CCNB1,TNFRSF10B-CASP8,CDK4-CCND1
reactome	Pyruvate metabolism	10	1.7973	0.0318387	0.688875	PDHA1-PDK1,DLD-DLAT,DLAT-PDK1,PDHX-PDK2,PDHA1-DLD,DLD-PDK3,BSG-SLC16A1,PDHX-DLAT,PDHB-PDK3,DLAT-PDK3
reactome	YAP1- and WWTR1 (TAZ)-stimulated gene expression	9	1.87297	0.0308743	0.688875	RXRA-NCOA6,SMARCD3-TBL1XR1,RXRA-CHD9,RXRA-MED1,RXRA-NCOA1,PPARA-NCOA1,PPARA-NCOA2,RXRA-NCOA2,TBL1X-TBL1XR1
kegg	Legionellosis	8	1.75736	0.0605107	0.691591	CASP1-IL18,TLR2-MYD88,CASP1-PYCARD,TLR5-MYD88,NLRC4-PYCARD,IL1B-CASP1,NFKBIA-RELA,HSPA8-HSF1
kegg	Adipocytokine signaling pathway	17	1.37181	0.0913422	0.691591	SOCS3-NFKB1,MTOR-TRAF2,NFKBIA-RELA,IKBKB-NFKBIB,IRS1-MTOR,TNFRSF1A-TRADD,CHUK-IRS1,CHUK-NFKBIA,IKBKB-TRAF2,TNF-TNFRSF1A,RELA-NFKBIB,PRKAG1-CAMKK2,PRKAA1-STK11,NFKBIA-IKBKG,STK11-ADIPOR1,PRKAA1-CAMKK1,NFKB1-NFKBIB
kegg	NF-kappa B signaling pathway	33	1.27925	0.066014	0.691591	RIPK1-TICAM1,TRAF5-MAP3K7,TNFSF14-LTBR,TRAF6-TNFRSF11A,TAB1-TAB3,TNFRSF1A-TRADD,PRKCB-CARD11,IL1B-IL1R1,LTBR-TRAF3,NFKBIA-RELA,TRAF2-TAB3,TRAF5-LTBR,MAP3K7-TRAF2,NFKB1-RELA,TNFRSF13C-TNFSF13B,TRAF2-RIPK1,BTK-BLNK,IL1R1-TRAF6,IL1R1-IRAK4,NFKB1-NFKB2,TICAM2-TRAF6,TAB1-TRAF6,TRAF2-TAB2,TICAM1-TRAF6,TAB1-TAB2,TNFRSF1A-TRAF2,MYD88-TRAF6,PLCG2-BLNK,TRAF3-BIRC3,TNF-TNFRSF1A,TRAF5-RIPK1,TRAF2-TRAF6,LTBR-…
kegg	Adrenergic signaling in cardiomyocytes	11	1.55338	0.072928	0.691591	ADRB2-GNAI3,PRKACB-RYR2,AKT1-PIK3CA,GNAI2-ADRB2,GNAQ-PLCB2,CREB1-CREM,PRKACA-RYR2,PPP1CC-RYR2,PPP1CA-RYR2,CREB1-PRKACA,PPP1CB-RYR2
kegg	Chagas disease (American trypanosomiasis)	20	1.34036	0.0878746	0.691591	PPP2R1A-RELA,PIK3R1-PIK3CB,AKT1-PIK3CA,NFKBIA-RELA,TLR2-MYD88,JUN-MAPK9,TNF-TNFRSF1A,PPP2CA-RELA,GNAQ-PLCB2,CHUK-NFKBIA,CHUK-TRAF6,JUN-MAPK14,MAPK8-MAP2K4,JUN-MAPK3,JUN-MAPK1,JUN-MAPK8,PIK3CA-PIK3R3,PIK3CB-PIK3R3,TGFBR1-SMAD3,NFKBIA-IKBKG
kegg	TNF signaling pathway	22	1.31802	0.0892254	0.691591	TRAF5-MAP3K7,RIPK1-IKBKG,TNFRSF1A-TRADD,JUN-MAPK9,MAP3K7-MAP2K4,NFKBIA-RELA,MAP2K6-MAPK12,MAP3K7-TRAF2,TNF-TNFRSF1A,MAPK8-MAP2K4,RPS6KA4-MAPK14,AKT1-PIK3CA,CASP7-CASP8,MAP2K4-MAP3K5,TRAF2-BIRC2,RPS6KA4-MAPK3,NFKBIA-IKBKG,RPS6KA4-MAPK1,CHUK-NFKBIA,RPS6KA4-CREB1,JUN-MAPK8,MAP3K8-MAP2K4
kegg	Salmonella infection	14	1.49613	0.0627476	0.691591	CASP1-PYCARD,RAC1-WASF1,CASP1-IL18,NLRC4-PYCARD,TLR5-MYD88,PFN2-ACTG1,FLNA-ACTB,FLNA-ACTG1,JUN-MAPK9,JUN-MAPK3,JUN-MAPK1,JUN-MAPK8,IL1B-CASP1,JUN-MAPK14
kegg	Toll-like receptor signaling pathway	27	1.33449	0.0565673	0.691591	RIPK1-TICAM1,TRAF3-TBK1,TLR2-TOLLIP,JUN-MAPK9,MAP3K7-MAP2K4,NFKBIA-RELA,MAP2K6-MAPK12,IRF7-TRAF6,FADD-MYD88,IRAK1-IRF7,TLR4-LY96,JUN-MAPK14,TLR2-MYD88,AKT1-PIK3CA,NFKB1-IKBKG,MAPK8-MAP2K4,TLR5-MYD88,TICAM1-TRAF6,TAB1-TAB2,MAPK1-MAP2K2,MYD88-TRAF6,IRF7-TBK1,CHUK-NFKB1,JUN-MAPK3,JUN-MAPK1,JUN-MAPK8,IKBKE-TBK1
kegg	Adherens junction	18	1.36871	0.0856225	0.691591	RAC1-WASF1,FYN-CTNNB1,CTNND1-YES1,CTNNB1-TCF7,CTNND1-PTPN6,SMAD3-SMAD2,FER-CTNNB1,VCL-SORBS1,ACP1-CTNNB1,BAIAP2-WASF2,CTNNB1-TCF7L2,ACTN1-SSX2IP,CTNND1-PTPRJ,RAC1-BAIAP2,CTNNB1-LEF1,SMAD3-SMAD4,TGFBR1-SMAD3,CTNNB1-TCF7L1
reactome	Abortive elongation of HIV-1 transcript in the absence of Tat	38	1.31802	0.0335481	0.694299	POLR2C-POLR2F,SUPT5H-POLR2H,POLR2H-POLR2J,POLR2D-POLR2C,POLR2B-POLR2H,NCBP1-NELFA,POLR2B-CTDP1,POLR2D-POLR2G,GTF2F2-POLR2H,POLR2F-SUPT4H1,POLR2B-POLR2I,POLR2I-POLR2G,NELFE-NELFA,POLR2C-NELFB,POLR2H-POLR2K,POLR2F-POLR2G,NELFE-NELFB,SUPT5H-POLR2I,POLR2D-POLR2B,POLR2J-CTDP1,NCBP1-NELFB,SUPT5H-POLR2D,POLR2D-GTF2F1,POLR2G-CTDP1,SUPT5H-POLR2F,POLR2J-POLR2F,POLR2C-POLR2H,POLR2D-POLR2J,GTF2F2-CTDP1,GTF2F…
kegg	Shigellosis	13	1.42785	0.0993243	0.701892	RAC1-WASF1,NFKBIA-RELA,IKBKB-NFKBIB,RIPK2-IKBKG,RIPK2-NOD2,NFKBIB-BTRC,CHUK-NFKBIA,NFKB1-NFKBIB,CHUK-RIPK2,NFKBIB-FBXW11,RAC1-DOCK1,NFKBIA-IKBKG,RELA-NFKBIB
reactome	Attenuation phase	8	1.86073	0.0428805	0.747791	FKBP4-PTGES3,HSBP1-HSF1,HSPA1A-DNAJB1,HSP90AA1-FKBP4,HSPA1B-DNAJB1,HSF1-PTGES3,HSP90AA1-HSF1,HSPA8-HSF1
reactome	TNF signaling	8	1.86073	0.0428805	0.747791	TRAF2-CASP8,TRAF2-FADD,TNFRSF1A-TRAF2,TNFRSF1A-TRADD,TRAF2-RIPK1,CASP8-TRADD,TNF-RIPK1,TNF-TNFRSF1A
reactome	Formation of the HIV-1 Early Elongation Complex	47	1.25568	0.0455587	0.747791	CDK7-MNAT1,POLR2C-POLR2F,SUPT5H-POLR2H,POLR2H-POLR2J,POLR2D-POLR2C,POLR2B-POLR2H,NCBP1-NELFA,POLR2B-CTDP1,CDK7-GTF2H4,POLR2D-POLR2G,GTF2F2-POLR2H,POLR2F-SUPT4H1,POLR2B-POLR2I,POLR2I-POLR2G,NELFE-NELFA,POLR2C-NELFB,CDK7-CTDP1,POLR2H-POLR2K,POLR2F-POLR2G,NELFE-NELFB,SUPT5H-POLR2I,POLR2D-POLR2B,POLR2J-CTDP1,NCBP1-NELFB,SUPT5H-POLR2D,POLR2D-GTF2F1,POLR2G-CTDP1,SUPT5H-POLR2F,ERCC3-MNAT1,POLR2J-POLR2F,…
reactome	TRAF6 mediated IRF7 activation	11	1.67287	0.0433139	0.747791	EP300-IRF7,IRF7-MYD88,IKBKE-MAVS,IKBKE-TANK,TRAF2-MAVS,CREBBP-IRF7,TRAF2-TBK1,TANK-IRF7,MAVS-IRF7,IRF7-TBK1,IRF7-TRAF6
reactome	Formation of the Early Elongation Complex	47	1.25568	0.0455587	0.747791	CDK7-MNAT1,POLR2C-POLR2F,SUPT5H-POLR2H,POLR2H-POLR2J,POLR2D-POLR2C,POLR2B-POLR2H,NCBP1-NELFA,POLR2B-CTDP1,CDK7-GTF2H4,POLR2D-POLR2G,GTF2F2-POLR2H,POLR2F-SUPT4H1,POLR2B-POLR2I,POLR2I-POLR2G,NELFE-NELFA,POLR2C-NELFB,CDK7-CTDP1,POLR2H-POLR2K,POLR2F-POLR2G,NELFE-NELFB,SUPT5H-POLR2I,POLR2D-POLR2B,POLR2J-CTDP1,NCBP1-NELFB,SUPT5H-POLR2D,POLR2D-GTF2F1,POLR2G-CTDP1,SUPT5H-POLR2F,ERCC3-MNAT1,POLR2J-POLR2F,…
reactome	Regulation of pyruvate dehydrogenase (PDH) complex	9	1.77932	0.0438198	0.747791	PDHA1-PDK1,DLD-DLAT,DLAT-PDK1,PDHX-PDK2,PDHA1-DLD,DLD-PDK3,PDHX-DLAT,PDHB-PDK3,DLAT-PDK3
kegg	Citrate cycle (TCA cycle)	13	1.38926	0.119137	0.789281	IDH3A-ACO2,DLAT-DLST,DLD-DLAT,DLST-SUCLA2,SDHB-SUCLA2,PDHA1-DLD,IDH3A-IDH3G,IDH3B-IDH3A,IDH2-IDH3A,IDH1-IDH3A,PDHA1-OGDH,SUCLG1-SUCLA2,SUCLG1-SUCLG2
reactome	RNA Polymerase I Transcription Termination	22	1.35921	0.0664716	0.858896	CDK7-MNAT1,CDK7-GTF2H4,POLR1C-TAF1D,ERCC3-GTF2H3,TBP-TAF1B,TAF1D-POLR1B,POLR1A-TAF1D,POLR1A-POLR2K,TBP-GTF2H4,POLR2H-POLR2K,POLR1A-UBTF,TTF1-PTRF,TBP-TAF1C,TAF1B-TAF1D,UBTF-TAF1C,ERCC3-MNAT1,CDK7-GTF2H3,TAF1C-TAF1D,ERCC3-GTF2H4,CCNH-MNAT1,CCNH-GTF2H4,UBTF-TAF1B
reactome	ISG15 antiviral mechanism	53	1.19751	0.0777313	0.858896	NUP214-SEH1L,EIF4A1-EIF4G1,KPNB1-NUP210,UBE2E1-HERC5,NUP153-NUP205,NUP153-KPNA2,TPR-NUP107,KPNA4-NUP107,NUP153-NUP210,RANBP2-SEH1L,KPNA5-NUP50,KPNB1-NUP43,RANBP2-NUP107,EIF4E2-ARIH1,NUP153-NUP43,NUP153-NUP85,NUP107-NUP50,NUP153-AAAS,KPNB1-AAAS,NUP153-NUP37,TPR-NUP205,NUP98-SEH1L,ISG15-IFIT1,UBE2L6-FLNB,NUP153-NUP107,EIF4E-EIF4G1,KPNA2-NUP50,NUP214-NUP107,KPNB1-NUP205,NUP98-NUP88,ISG15-HERC5,NUP15…
reactome	RNA Polymerase III Transcription Termination	22	1.33829	0.0772877	0.858896	POLR1C-POLR2E,POLR2E-POLR3E,POLR2F-POLR1D,POLR2F-POLR3C,POLR2E-POLR2H,POLR3GL-POLR3E,POLR2H-POLR2K,POLR3D-POLR2E,POLR3G-POLR3C,POLR2K-POLR2F,POLR2E-POLR3F,POLR1D-POLR3H,POLR2H-POLR3H,POLR2F-POLR3GL,POLR2K-POLR3E,POLR2F-POLR3K,POLR2E-POLR2F,POLR3A-POLR2F,POLR3G-POLR3F,POLR2F-POLR3F,POLR3G-POLR3D,POLR2E-POLR3C
reactome	ZBP1(DAI) mediated induction of type I IFNs	17	1.43019	0.0645279	0.858896	NFKBIA-NFKB2,HMGB1-RELA,NFKBIA-RELA,NFKBIA-IKBKG,NFKB1-RELA,RIPK1-TICAM1,TMEM173-TBK1,NFKB1-IKBKG,RIPK1-IKBKG,TBK1-DTX4,CHUK-NFKBIA,RELA-DHX9,CHUK-NFKB1,RELA-NFKBIB,IKBKB-NFKBIB,NFKB2-DHX9,NFKB1-NFKBIB
reactome	Transcriptional activation of mitochondrial biogenesis	9	1.61757	0.0793937	0.858896	RXRA-NCOA6,SMARCD3-TBL1XR1,RXRA-CHD9,RXRA-MED1,RXRA-NCOA1,PPARA-NCOA1,PPARA-NCOA2,RXRA-NCOA2,TBL1X-TBL1XR1
reactome	RNA Polymerase III Transcription Initiation From Type 3 Promoter	27	1.30194	0.0743541	0.858896	SNAPC5-SNAPC4,POLR1C-POLR2E,POLR2E-POLR3E,POLR2F-POLR1D,SNAPC1-SNAPC4,POLR2F-POLR3C,POLR2E-POLR2H,POLR3GL-POLR3E,POLR2H-POLR2K,POLR3D-POLR2E,POLR3G-POLR3C,TBP-POLR3F,POLR2K-POLR2F,POLR2E-POLR3F,POLR1D-POLR3H,POLR2H-POLR3H,POLR2F-POLR3GL,POLR2K-POLR3E,POLR2F-POLR3K,TBP-SNAPC4,POLR2E-POLR2F,POLR3A-POLR2F,POLR3G-POLR3F,TBP-POLR3C,POLR2F-POLR3F,POLR3G-POLR3D,POLR2E-POLR3C
reactome	RIP-mediated NFkB activation via ZBP1	15	1.4466	0.0726108	0.858896	NFKBIA-NFKB2,HMGB1-RELA,NFKBIA-RELA,NFKBIA-IKBKG,NFKB1-RELA,RIPK1-TICAM1,NFKB1-IKBKG,RIPK1-IKBKG,CHUK-NFKBIA,RELA-DHX9,CHUK-NFKB1,NFKB1-NFKBIB,IKBKB-NFKBIB,NFKB2-DHX9,RELA-NFKBIB
reactome	Antiviral mechanism by IFN-stimulated genes	53	1.19751	0.0777313	0.858896	NUP214-SEH1L,EIF4A1-EIF4G1,KPNB1-NUP210,UBE2E1-HERC5,NUP153-NUP205,NUP153-KPNA2,TPR-NUP107,KPNA4-NUP107,NUP153-NUP210,RANBP2-SEH1L,KPNA5-NUP50,KPNB1-NUP43,RANBP2-NUP107,EIF4E2-ARIH1,NUP153-NUP43,NUP153-NUP85,NUP107-NUP50,NUP153-AAAS,KPNB1-AAAS,NUP153-NUP37,TPR-NUP205,NUP98-SEH1L,ISG15-IFIT1,UBE2L6-FLNB,NUP153-NUP107,EIF4E-EIF4G1,KPNA2-NUP50,NUP214-NUP107,KPNB1-NUP205,NUP98-NUP88,ISG15-HERC5,NUP15…
reactome	SMAD2-SMAD3-SMAD4 heterotrimer regulates transcription	15	1.4466	0.0726108	0.858896	SP1-SMAD3,CCNC-CDK8,SMAD7-SMAD4,TFDP2-E2F4,SMAD3-HDAC1,SMAD3-E2F4,CDK9-SMAD3,SMAD7-RNF111,CDK8-SMAD3,CDK8-SMAD2,CCNT1-SMAD3,SMAD7-SMAD2,MYC-SMAD2,SMAD3-SMAD4,MEN1-SMAD3
reactome	REV-ERBA represses gene expression	9	1.69459	0.0599394	0.858896	RXRA-NCOA6,SMARCD3-TBL1XR1,RXRA-CHD9,RXRA-MED1,RXRA-NCOA1,PPARA-NCOA1,PPARA-NCOA2,RXRA-NCOA2,TBL1X-TBL1XR1
reactome	RORA activates circadian gene expression	10	1.64752	0.0586258	0.858896	RXRA-NCOA6,SMARCD3-TBL1XR1,ARNTL-CLOCK,RXRA-CHD9,RXRA-MED1,RXRA-NCOA1,PPARA-NCOA1,PPARA-NCOA2,RXRA-NCOA2,TBL1X-TBL1XR1
reactome	RNA Polymerase III Chain Elongation	22	1.33829	0.0772877	0.858896	POLR1C-POLR2E,POLR2E-POLR3E,POLR2F-POLR1D,POLR2F-POLR3C,POLR2E-POLR2H,POLR3GL-POLR3E,POLR2H-POLR2K,POLR3D-POLR2E,POLR3G-POLR3C,POLR2K-POLR2F,POLR2E-POLR3F,POLR1D-POLR3H,POLR2H-POLR3H,POLR2F-POLR3GL,POLR2K-POLR3E,POLR2F-POLR3K,POLR2E-POLR2F,POLR3A-POLR2F,POLR3G-POLR3F,POLR2F-POLR3F,POLR3G-POLR3D,POLR2E-POLR3C
reactome	Citric acid cycle (TCA cycle)	9	1.69459	0.0599394	0.858896	IDH3A-ACO2,MDH2-IDH3A,DLST-SUCLA2,DLD-SUCLG2,SDHB-SUCLA2,IDH3B-IDH3A,IDH3A-IDH3G,SUCLG1-SUCLA2,SUCLG1-SUCLG2
reactome	RNA Polymerase I Promoter Escape	24	1.33658	0.0681237	0.858896	CDK7-MNAT1,CDK7-GTF2H4,POLR1C-TAF1D,ERCC3-GTF2H3,TBP-TAF1B,UBTF-RRN3,TAF1D-POLR1B,POLR1A-TAF1D,POLR1A-POLR2K,TBP-GTF2H4,POLR2H-POLR2K,POLR1A-UBTF,TAF1D-RRN3,TBP-TAF1C,TAF1B-TAF1D,TBP-RRN3,UBTF-TAF1C,ERCC3-MNAT1,CDK7-GTF2H3,TAF1C-TAF1D,ERCC3-GTF2H4,CCNH-MNAT1,CCNH-GTF2H4,UBTF-TAF1B
reactome	Activation of gene expression by SREBF (SREBP)	12	1.58162	0.0548179	0.858896	RXRA-NCOA6,SMARCD3-TBL1XR1,RXRA-CHD9,RXRA-MED1,RXRA-NCOA1,PPARA-NCOA1,PPARA-NCOA2,SP1-SREBF1,SP1-SREBF2,RXRA-NCOA2,TBL1X-TBL1XR1,SP1-RXRA
kegg	NOD-like receptor signaling pathway	15	1.31802	0.142865	0.890805	RIPK2-NOD2,NFKBIA-RELA,HSP90AA1-SUGT1,TAB1-MAPK14,TAB1-TAB3,MEFV-PYCARD,CASP1-PYCARD,CHUK-TRAF6,NAIP-NLRC4,RELA-NFKBIB,NLRC4-PYCARD,IKBKB-NFKBIB,NLRP3-SUGT1,TAB1-TAB2,NFKB1-NFKBIB
reactome	RIG-I-MDA5 mediated induction of IFN-alpha-beta pathways	38	1.21173	0.103845	0.898733	TRAF3-OTUD5,IRF7-MYD88,RIPK1-IKBKG,TNFAIP3-TAX1BP1,TRAF3-TBK1,NFKBIA-RELA,IRF7-TRAF6,HMGB1-RELA,NFKB1-RELA,UBE2D3-RNF125,TRAF3-MAVS,CHUK-NFKB1,RELA-NFKBIB,NFKB2-DHX9,MAVS-IRF7,EP300-IRF7,NFKBIA-NFKB2,NFKB1-IKBKG,ISG15-HERC5,CREBBP-IRF7,IKBKB-TRAF2,CHUK-TRAF6,IKBKE-MAVS,NFKB1-NFKBIB,CHUK-CASP8,TRAF2-MAVS,UBE2K-RNF125,NFKBIA-IKBKG,RELA-DHX9,TANK-IRF7,UBE2L6-HERC5,IKBKB-NFKBIB,IRF7-TBK1,CHUK-NFKBIA,…
reactome	HIV Transcription Initiation	63	1.15863	0.102348	0.898733	CDK7-MNAT1,POLR2E-TAF10,ERCC3-GTF2E1,GTF2F2-POLR2F,TAF1-TAF5,POLR2H-POLR2J,TAF10-TAF9,GTF2F1-GTF2A1,POLR2D-POLR2C,GTF2F1-GTF2H4,TAF5-TAF9,GTF2E1-GTF2B,ERCC3-GTF2H3,POLR2I-POLR2G,TAF4-GTF2F2,TAF5-TAF11,GTF2F2-POLR2H,POLR2D-POLR2E,POLR2B-POLR2I,POLR2C-POLR2F,TAF4-GTF2A2,CDK7-GTF2H4,TAF1-GTF2A1,TBP-GTF2H4,TBP-TAF10,TAF4-TBP,TAF6-TAF10,POLR2H-POLR2K,POLR2F-POLR2G,POLR2D-POLR2G,POLR2D-POLR2B,GTF2E1-TA…
reactome	mTOR signalling	16	1.37532	0.0975064	0.898733	TSC2-PRKAA1,TSC2-RHEB,PRKAA1-PRKAG2,STRADB-CAB39,MTOR-EIF4EBP1,PRKAG2-PRKAB1,EEF2K-RPS6KB1,MTOR-MLST8,STRADA-CAB39L,STK11-STRADA,STK11-STRADB,PRKAA1-STK11,PRKAB2-PRKAA1,EIF4EBP1-RPTOR,TSC2-TSC1,EIF4E-RPTOR
reactome	PKB-mediated events	16	1.37532	0.0975064	0.898733	TSC2-PRKAA1,TSC2-RHEB,PRKAA1-PRKAG2,STRADB-CAB39,MTOR-EIF4EBP1,PRKAG2-PRKAB1,EEF2K-RPS6KB1,MTOR-MLST8,STRADA-CAB39L,STK11-STRADA,STK11-STRADB,PRKAA1-STK11,PRKAB2-PRKAA1,EIF4EBP1-RPTOR,TSC2-TSC1,EIF4E-RPTOR
reactome	RNA Polymerase II Transcription Pre-Initiation And Promoter Opening	63	1.15863	0.102348	0.898733	CDK7-MNAT1,POLR2E-TAF10,ERCC3-GTF2E1,GTF2F2-POLR2F,TAF1-TAF5,POLR2H-POLR2J,TAF10-TAF9,GTF2F1-GTF2A1,POLR2D-POLR2C,GTF2F1-GTF2H4,TAF5-TAF9,GTF2E1-GTF2B,ERCC3-GTF2H3,POLR2I-POLR2G,TAF4-GTF2F2,TAF5-TAF11,GTF2F2-POLR2H,POLR2D-POLR2E,POLR2B-POLR2I,POLR2C-POLR2F,TAF4-GTF2A2,CDK7-GTF2H4,TAF1-GTF2A1,TBP-GTF2H4,TBP-TAF10,TAF4-TBP,TAF6-TAF10,POLR2H-POLR2K,POLR2F-POLR2G,POLR2D-POLR2G,POLR2D-POLR2B,GTF2E1-TA…
reactome	RNA Polymerase II Transcription Initiation	63	1.15863	0.102348	0.898733	CDK7-MNAT1,POLR2E-TAF10,ERCC3-GTF2E1,GTF2F2-POLR2F,TAF1-TAF5,POLR2H-POLR2J,TAF10-TAF9,GTF2F1-GTF2A1,POLR2D-POLR2C,GTF2F1-GTF2H4,TAF5-TAF9,GTF2E1-GTF2B,ERCC3-GTF2H3,POLR2I-POLR2G,TAF4-GTF2F2,TAF5-TAF11,GTF2F2-POLR2H,POLR2D-POLR2E,POLR2B-POLR2I,POLR2C-POLR2F,TAF4-GTF2A2,CDK7-GTF2H4,TAF1-GTF2A1,TBP-GTF2H4,TBP-TAF10,TAF4-TBP,TAF6-TAF10,POLR2H-POLR2K,POLR2F-POLR2G,POLR2D-POLR2G,POLR2D-POLR2B,GTF2E1-TA…
reactome	RNA Polymerase II Transcription Initiation And Promoter Clearance	63	1.15863	0.102348	0.898733	CDK7-MNAT1,POLR2E-TAF10,ERCC3-GTF2E1,GTF2F2-POLR2F,TAF1-TAF5,POLR2H-POLR2J,TAF10-TAF9,GTF2F1-GTF2A1,POLR2D-POLR2C,GTF2F1-GTF2H4,TAF5-TAF9,GTF2E1-GTF2B,ERCC3-GTF2H3,POLR2I-POLR2G,TAF4-GTF2F2,TAF5-TAF11,GTF2F2-POLR2H,POLR2D-POLR2E,POLR2B-POLR2I,POLR2C-POLR2F,TAF4-GTF2A2,CDK7-GTF2H4,TAF1-GTF2A1,TBP-GTF2H4,TBP-TAF10,TAF4-TBP,TAF6-TAF10,POLR2H-POLR2K,POLR2F-POLR2G,POLR2D-POLR2G,POLR2D-POLR2B,GTF2E1-TA…
reactome	Polo-like kinase mediated events	9	1.54724	0.102234	0.898733	FOXM1-LIN54,CCNB1-FOXM1,MYBL2-RBBP4,LIN52-LIN54,RBBP4-LIN9,LIN9-LIN54,FOXM1-LIN37,MYBL2-FOXM1,RBBP4-LIN52
reactome	RNA Polymerase II Promoter Escape	63	1.15863	0.102348	0.898733	CDK7-MNAT1,POLR2E-TAF10,ERCC3-GTF2E1,GTF2F2-POLR2F,TAF1-TAF5,POLR2H-POLR2J,TAF10-TAF9,GTF2F1-GTF2A1,POLR2D-POLR2C,GTF2F1-GTF2H4,TAF5-TAF9,GTF2E1-GTF2B,ERCC3-GTF2H3,POLR2I-POLR2G,TAF4-GTF2F2,TAF5-TAF11,GTF2F2-POLR2H,POLR2D-POLR2E,POLR2B-POLR2I,POLR2C-POLR2F,TAF4-GTF2A2,CDK7-GTF2H4,TAF1-GTF2A1,TBP-GTF2H4,TBP-TAF10,TAF4-TBP,TAF6-TAF10,POLR2H-POLR2K,POLR2F-POLR2G,POLR2D-POLR2G,POLR2D-POLR2B,GTF2E1-TA…
reactome	RNA Polymerase II HIV Promoter Escape	63	1.15863	0.102348	0.898733	CDK7-MNAT1,POLR2E-TAF10,ERCC3-GTF2E1,GTF2F2-POLR2F,TAF1-TAF5,POLR2H-POLR2J,TAF10-TAF9,GTF2F1-GTF2A1,POLR2D-POLR2C,GTF2F1-GTF2H4,TAF5-TAF9,GTF2E1-GTF2B,ERCC3-GTF2H3,POLR2I-POLR2G,TAF4-GTF2F2,TAF5-TAF11,GTF2F2-POLR2H,POLR2D-POLR2E,POLR2B-POLR2I,POLR2C-POLR2F,TAF4-GTF2A2,CDK7-GTF2H4,TAF1-GTF2A1,TBP-GTF2H4,TBP-TAF10,TAF4-TBP,TAF6-TAF10,POLR2H-POLR2K,POLR2F-POLR2G,POLR2D-POLR2G,POLR2D-POLR2B,GTF2E1-TA…
reactome	CD28 dependent PI3K-Akt signaling	10	1.52079	0.0968688	0.898733	LCK-PIK3R1,MAPKAP1-MLST8,CD28-PIK3CA,CD28-PIK3R1,MTOR-MLST8,RICTOR-MLST8,FYN-PIK3R3,FYN-PIK3R1,PIK3CA-PIK3R3,AKT1-RICTOR
kegg	Herpes simplex infection	28	1.20341	0.154941	0.91243	USP7-IKBKG,SRPK1-SRSF8,JUN-MAPK9,NFKBIA-RELA,TYK2-STAT1,JAK2-IFNGR2,RELA-NFKBIB,TLR2-MYD88,TAB1-TAB2,TAB1-TRAF6,EIF2S1-EIF2AK2,SOCS3-JAK1,C1QBP-SRSF1,PPP1CA-EIF2AK4,TAB2-IKBKG,IKBKE-MAVS,NFKB1-NFKBIB,C1QBP-SRSF9,TICAM1-TRAF6,IKBKB-NFKBIB,EIF2S1-EIF2AK3,CDK1-CSNK2A1,MYD88-TRAF6,IRF7-TBK1,TNF-TNFRSF1A,PPP1CC-EIF2AK4,JUN-MAPK8,IKBKE-TBK1
kegg	Colorectal cancer	13	1.31802	0.164965	0.92033	KRAS-RALGDS,GSK3B-AKT3,AKT1-PIK3CA,CTNNB1-TCF7,CTNNB1-TCF7L1,MYC-MAPK1,CTNNB1-TCF7L2,CTNNB1-LEF1,JUN-MAPK3,JUN-MAPK1,MYC-MAPK3,SMAD3-SMAD4,TGFBR1-SMAD3
reactome	Energy dependent regulation of mTOR by LKB1-AMPK	11	1.44982	0.112902	0.959671	TSC2-PRKAA1,TSC2-RHEB,PRKAA1-PRKAG2,STRADB-CAB39,PRKAG2-PRKAB1,STRADA-CAB39L,STK11-STRADA,STK11-STRADB,PRKAA1-STK11,PRKAB2-PRKAA1,TSC2-TSC1
kegg	RIG-I-like receptor signaling pathway	15	1.23564	0.213465	0.964295	MAP3K7-TRAF2,NFKBIA-RELA,TRAF3-OTUD5,IKBKB-NFKBIB,TANK-IKBKG,MAVS-TMEM173,TRAF3-MAVS,TBK1-IKBKG,TBKBP1-AZI2,TRAF2-MAVS,RELA-NFKBIB,CHUK-CASP8,IKBKE-TBK1,IRF7-TBK1,NFKB1-NFKBIB
kegg	Chronic myeloid leukemia	35	1.14373	0.205725	0.964295	RB1-CDK4,CTBP2-HDAC2,CDK4-CCND1,ABL1-CRKL,CRK-CBLB,PIK3R2-GAB2,NFKBIA-RELA,ABL1-GRB2,PIK3R1-CBLB,GRB2-GAB2,CBL-CBLB,CCND1-CDK6,TGFBR1-SMAD3,MECOM-HDAC1,PIK3CA-PIK3R3,RB1-CCND1,CBL-PIK3R3,AKT1-PIK3CA,RAF1-MAP2K2,RB1-CDK6,CTBP2-CTBP1,SMAD3-SMAD4,ABL1-SHC1,NFKBIA-IKBKG,CRK-PIK3R3,PIK3R1-PIK3CB,ABL1-CBL,MAPK1-MAP2K2,TP53-MDM2,MECOM-CTBP1,CTBP2-RUNX1,CHUK-NFKBIA,CRKL-CBLB,RB1-E2F2,PIK3CB-PIK3R3
kegg	Influenza A	33	1.15472	0.196548	0.964295	TICAM1-TBK1,JUN-MAPK9,NFKBIA-RELA,MAP2K6-MAPK12,EIF2S1-EIF2AK2,HSPA1B-DNAJB1,DNAJC3-EIF2AK3,RELA-NFKBIB,MAPK8-MAP2K4,IL1B-CASP1,PIK3CA-PIK3R3,HSPA1A-DNAJB1,AKT1-PIK3CA,TYK2-STAT1,IKBKE-MAVS,NFKB1-NFKBIB,RAF1-MAP2K2,IKBKB-NFKBIB,JUN-MAPK8,HSPA1A-HSPA2,EIF2S1-EIF2AK3,PIK3R1-PIK3CB,MAPK1-MAP2K2,HSPA1A-HSPA8,CASP1-IL18,SOCS3-JAK1,CASP1-PYCARD,HSPA8-HSPA2,JAK2-IFNGR2,HSPA8-HSPA6,IKBKE-TBK1,PIK3CB-PIK3…
kegg	Thyroid cancer	6	1.48277	0.197397	0.964295	HRAS-TPR,MAPK1-MAP2K2,CTNNB1-TCF7,CTNNB1-TCF7L1,CTNNB1-TCF7L2,CTNNB1-LEF1
kegg	Leishmaniasis	13	1.25372	0.218331	0.964295	NCF1-NCF4,NFKBIA-RELA,PRKCB-NCF1,TAB1-TRAF6,CYBA-NCF1,JAK2-IFNGR2,NFKB1-NFKBIB,FCGR3A-FCGR1A,TLR2-MYD88,JUN-MAPK3,JUN-MAPK1,TAB1-TAB2,RELA-NFKBIB
reactome	Constitutive Signaling by NOTCH1 PEST Domain Mutants	15	0.681733	0.972092	1	CCNC-CDK8,NOTCH1-UBA52,CCNC-CREBBP,MYC-EP300,MYC-SNW1,MYC-KAT2B,HDAC4-TBL1XR1,MYC-RBPJ,HDAC7-TBL1XR1,JAG1-ADAM17,RBPJ-KAT2A,MYC-CREBBP,CDK8-KAT2A,NOTCH1-SNW1,NCOR1-HDAC4
reactome	Cellular response to hypoxia	6	0.527207	0.98384	1	HIF1A-EGLN2,UBE2D1-RBX1,UBE2D1-HIF1A,VHL-UBE2D1,HIF1A-EGLN3,UBE2D1-CUL2
reactome	GRB2 events in ERBB2 signaling	4	0.439339	0.989989	1	IL6R-JAK1,YWHAB-MAP2K2,MAPK1-MAP2K2,RAF1-MAP2K2
reactome	Gap-filling DNA repair synthesis and ligation in TC-NER	9	1.27095	0.261611	1	POLD1-RPA3,RFC2-RFC3,POLD2-POLD4,PCNA-POLD2,RFC4-RFC2,RPA2-POLD1,PCNA-POLD1,POLD2-POLD3,PCNA-POLE
reactome	IRAK1 recruits IKK complex	3	0.474486	0.970065	1	UBE2V1-PELI3,CHUK-IRAK1,CHUK-TRAF6
reactome	Nuclear Pore Complex (NPC) Disassembly	24	0.912473	0.732601	1	NUP214-SEH1L,NUP153-NUP205,TPR-NUP107,NUP153-NUP210,NUP214-NUP88,RANBP2-NUP107,NUP153-NUP43,NUP153-NUP85,NUP107-NUP50,NUP153-AAAS,NUP153-NUP37,TPR-NUP205,NUP98-SEH1L,NUP153-NUP107,NUP98-NUP88,NUP214-NUP107,NUP153-NUP35,NUP98-NUP107,NUP153-NUP188,NUP153-NUP88,RANBP2-SEH1L,NUP98-NUP43,NUP153-SEH1L,NUP98-NUP85
reactome	Homologous recombination repair of replication-independent double-strand breaks	5	0.706081	0.871931	1	ATM-MDC1,TP53BP1-MDC1,NBN-MRE11A,RPA2-RAD52,RPA2-RAD51
reactome	Integration of energy metabolism	32	1.0287	0.460793	1	GNB1-GNAI1,GNGT2-GNB2,GNAI2-ADRA2A,AKAP5-IQGAP1,GNB5-GNG5,GNAQ-PLCB2,RAPGEF3-RAP1A,GNG7-GNB1,PRKAR2A-PRKACA,PRKAR1A-PRKACB,PPP2R1B-PPP2CA,ADRA2A-GNB1,GNB2-GNAI1,PRKAR2A-PRKACB,GNG2-GNAI1,GNG10-GNAI1,GNGT2-GNB4,PPP2R1B-PPP2CB,GNG7-GNAI2,GNG2-GNB4,PRKACB-AKAP5,GNB2-GNG8,PRKAR1A-PRKACA,GNB4-GNG8,PRKAR2A-AKAP5,GNG5-GNB4,GNAI1-GNG5,GNB5-GNG2,PRKACA-IQGAP1,GNB1-GNG8,VAMP2-STX1A,GNG10-GNB4
reactome	E2F-enabled inhibition of pre-replication complex formation	4	0.988513	0.605426	1	ORC3-ORC6,ORC5-ORC6,ORC2-ORC6,ORC4-ORC6
reactome	Association of TriC-CCT with target proteins during biosynthesis	5	0.52027	0.978549	1	TCP1-FBXW4,CCT2-FBXO6,CCT2-CCT7,FBXW4-CCT7,TCP1-CCT2
reactome	Downregulation of SMAD2-3-SMAD4 transcriptional activity	7	0.659009	0.934154	1	PPM1A-SMAD3,SMAD3-HDAC1,SMAD3-TRIM33,SKI-SMAD4,SMAD3-RNF111,SKIL-SMAD3,SMAD3-SMAD4
reactome	Toll Like Receptor 3 (TLR3) Cascade	52	1.07089	0.30891	1	RIPK1-TICAM1,RELA-DHX9,TLR4-TBK1,CHUK-IRAK1,TAB1-TAB3,RIPK1-IKBKG,TICAM1-TBK1,RIPK2-IKBKG,IKBKB-TAB1,TRAF3-TBK1,RIPK2-NOD2,JUN-MAPK9,MAP3K7-MAP2K4,NFKBIA-RELA,PPP2R1B-PPP2CA,HMGB1-RELA,NFKB1-RELA,TLR4-LY96,RELA-NFKBIB,MAPK8-MAP2K4,NFKB2-DHX9,TICAM2-TRAF6,TAB1-TRAF6,NFKBIA-NFKB2,CASP8-TICAM1,NFKB1-IKBKG,MAPKAPK2-MAPK11,CHUK-TRAF6,TLR4-TRAF6,NFKB1-NFKBIB,CHUK-RIPK2,TICAM1-TRAF6,IKBKB-NFKBIB,JUN-ATF…
reactome	PI3K-AKT activation	21	0.561048	0.999656	1	FYN-PIK3R3,LCK-PIK3R1,GSK3B-AKT3,MAPKAP1-MLST8,CD28-PIK3CA,FGFR1-FRS2,CD28-PIK3R1,PTPN11-GAB1,MTOR-MLST8,RICTOR-MLST8,TNRC6C-AGO2,TNRC6C-AGO1,PIK3R1-PIK3CB,KIT-PIK3R1,FGFR1-PIK3R1,AGO3-TNRC6C,FYN-PIK3R1,PIK3CA-PIK3R3,KIT-PIK3R3,AKT1-RICTOR,TNRC6C-AGO4
reactome	Elongation arrest and recovery	39	1.14228	0.192871	1	POLR2C-POLR2F,SUPT5H-POLR2H,POLR2H-POLR2J,POLR2D-POLR2C,POLR2B-POLR2H,POLR2B-CTDP1,POLR2D-POLR2G,GTF2F2-POLR2H,POLR2F-SUPT4H1,POLR2B-POLR2I,POLR2I-POLR2G,NELFE-NELFA,POLR2C-NELFB,POLR2H-POLR2K,POLR2F-POLR2G,NELFE-NELFB,SUPT5H-POLR2I,POLR2D-POLR2B,POLR2J-CTDP1,TCEA1-CTDP1,SUPT5H-POLR2D,POLR2D-GTF2F1,POLR2G-CTDP1,SUPT5H-POLR2F,POLR2J-POLR2F,SSRP1-SUPT16H,POLR2C-POLR2H,POLR2D-POLR2J,GTF2F2-CTDP1,TCE…
reactome	Latent infection of Homo sapiens with Mycobacterium tuberculosis	9	0.573975	0.986417	1	NCF1-NCF4,CYBA-NCF1,ATP6V1F-ATP6V1C2,ATP6V1G1-ATP6V1D,ATP6V1B2-ATP6V1C2,ATP6V1A-ATP6V1C2,ATP6V1G1-ATP6V1C2,ATP6V1G2-ATP6V1E1,ATP6V1E1-ATP6V1C2
reactome	Post-translational modification- synthesis of GPI-anchored proteins	5	1.09835	0.492859	1	DPM1-DPM2,PIGT-PIGU,DPM2-PIGP,PIGK-PIGT,PIGA-PIGP
reactome	Integrin cell surface interactions	10	0.859576	0.76102	1	ITGB2-ICAM2,SPP1-CD44,ITGB3-ITGA2B,ITGB1-ITGA2,ITGB1-SPP1,ITGB1-COL18A1,ITGAV-SPP1,ITGB2-ICAM1,ITGB1-THBS1,ICAM1-ITGAL
reactome	Deadenylation of mRNA	19	1.19249	0.225228	1	EIF4A1-EIF4G1,EIF4B-EIF4G1,PARN-PABPC1,TNKS1BP1-CNOT2,PABPC1-EIF4A1,CNOT3-CNOT6L,PABPC1-CNOT7,TNKS1BP1-CNOT6,CNOT3-RQCD1,PABPC1-EIF4B,CNOT3-CNOT7,CNOT3-CNOT8,PABPC1-CNOT6,PABPC1-EIF4A3,CNOT3-CNOT2,EIF4G1-EIF4A2,CNOT3-CNOT6,EIF4E-EIF4G1,TNKS1BP1-CNOT7
reactome	HIV elongation arrest and recovery	39	1.14228	0.192871	1	POLR2C-POLR2F,SUPT5H-POLR2H,POLR2H-POLR2J,POLR2D-POLR2C,POLR2B-POLR2H,POLR2B-CTDP1,POLR2D-POLR2G,GTF2F2-POLR2H,POLR2F-SUPT4H1,POLR2B-POLR2I,POLR2I-POLR2G,NELFE-NELFA,POLR2C-NELFB,POLR2H-POLR2K,POLR2F-POLR2G,NELFE-NELFB,SUPT5H-POLR2I,POLR2D-POLR2B,POLR2J-CTDP1,TCEA1-CTDP1,SUPT5H-POLR2D,POLR2D-GTF2F1,POLR2G-CTDP1,SUPT5H-POLR2F,POLR2J-POLR2F,SSRP1-SUPT16H,POLR2C-POLR2H,POLR2D-POLR2J,GTF2F2-CTDP1,TCE…
reactome	RNA Polymerase I Transcription	33	0.815523	0.928951	1	CDK7-MNAT1,CDK7-GTF2H4,POLR1C-TAF1D,RBBP4-MTA1,ERCC3-GTF2H3,TBP-TAF1B,UBTF-RRN3,MTA1-GATAD2A,TAF1D-POLR1B,POLR1A-TAF1D,POLR1A-POLR2K,TBP-GTF2H4,POLR2H-POLR2K,POLR1A-UBTF,TTF1-PTRF,HDAC1-EHMT2,TAF1D-RRN3,HIST1H2AD-HIST1H2BB,TBP-TAF1C,TAF1B-TAF1D,TBP-RRN3,UBTF-TAF1C,ERCC3-MNAT1,HIST1H2BB-HIST1H3J,CDK7-GTF2H3,TAF1C-TAF1D,ERCC3-GTF2H4,CCNH-MNAT1,CCNH-GTF2H4,ERCC6-HDAC1,HDAC1-TAF1B,HDAC2-EHMT2,UBTF-TA…
reactome	Formation of HIV-1 elongation complex containing HIV-1 Tat	52	1.06534	0.324087	1	CDK7-MNAT1,POLR2C-POLR2F,SUPT5H-POLR2H,POLR2H-POLR2J,POLR2D-POLR2C,GTF2F1-GTF2H4,NCBP1-NELFA,POLR2B-CTDP1,CDK7-GTF2H4,POLR2D-POLR2G,GTF2F2-POLR2H,POLR2F-SUPT4H1,POLR2B-POLR2I,POLR2I-POLR2G,NELFE-NELFA,POLR2C-NELFB,CDK7-CTDP1,POLR2H-POLR2K,POLR2F-POLR2G,NELFE-NELFB,SUPT5H-POLR2I,POLR2D-POLR2B,POLR2J-CTDP1,TCEA1-CTDP1,NCBP1-NELFB,SUPT5H-POLR2D,POLR2D-GTF2F1,POLR2G-CTDP1,SUPT5H-POLR2F,ERCC3-MNAT1,PO…
reactome	Signal amplification	21	0.965524	0.614523	1	GNG7-GNAI2,GNB2-GNAI1,GNB1-GNAI1,TBXA2R-GNB1,GNB5-GNG2,GNG2-GNAI1,GNG2-GNB4,GNGT2-GNB2,GNB2-GNG8,GNG7-GNAI3,GNB5-GNG5,GNG10-GNAI1,TBXA2R-GNAQ,TBXA2R-GNA13,GNB4-GNG8,GNB1-GNG8,GNG7-GNB1,GNG5-GNB4,GNAI1-GNG5,GNGT2-GNB4,GNG10-GNB4
reactome	Signalling to ERKs	8	0.735637	0.884814	1	YWHAB-MAP2K2,KRAS-RALGDS,MAPK1-MAP2K2,IL6R-JAK1,BRAF-YWHAB,MAPKAPK2-MAPK11,RAF1-MAP2K2,HRAS-RALGDS
reactome	Potassium Channels	4	0.351471	0.998638	1	GNG7-GNB1,GNB2-GNG8,GNGT2-GNB2,GNB1-GNG8
reactome	RNA Polymerase I Promoter Clearance	32	0.821621	0.918796	1	CDK7-MNAT1,CDK7-GTF2H4,POLR1C-TAF1D,RBBP4-MTA1,ERCC3-GTF2H3,TBP-TAF1B,UBTF-RRN3,MTA1-GATAD2A,TAF1D-POLR1B,POLR1A-TAF1D,POLR1A-POLR2K,TBP-GTF2H4,POLR2H-POLR2K,POLR1A-UBTF,HDAC1-EHMT2,TAF1D-RRN3,HIST1H2AD-HIST1H2BB,TBP-TAF1C,TAF1B-TAF1D,TBP-RRN3,UBTF-TAF1C,ERCC3-MNAT1,HIST1H2BB-HIST1H3J,CDK7-GTF2H3,TAF1C-TAF1D,ERCC3-GTF2H4,CCNH-MNAT1,CCNH-GTF2H4,ERCC6-HDAC1,HDAC1-TAF1B,HDAC2-EHMT2,UBTF-TAF1B
reactome	Sema4D in semaphorin signaling	4	0.832432	0.746213	1	RHOC-RAC1,ARHGEF11-CDC42,RHOA-ARHGEF12,ARHGEF11-RHOA
reactome	Formation of HIV elongation complex in the absence of HIV Tat	52	1.05441	0.355118	1	CDK7-MNAT1,POLR2C-POLR2F,SUPT5H-POLR2H,POLR2H-POLR2J,POLR2D-POLR2C,GTF2F1-GTF2H4,NCBP1-NELFA,POLR2B-CTDP1,CDK7-GTF2H4,POLR2D-POLR2G,GTF2F2-POLR2H,POLR2F-SUPT4H1,POLR2B-POLR2I,POLR2I-POLR2G,NELFE-NELFA,POLR2C-NELFB,CDK7-CTDP1,POLR2H-POLR2K,POLR2F-POLR2G,NELFE-NELFB,SUPT5H-POLR2I,POLR2D-POLR2B,POLR2J-CTDP1,TCEA1-CTDP1,NCBP1-NELFB,SUPT5H-POLR2D,POLR2D-GTF2F1,POLR2G-CTDP1,SUPT5H-POLR2F,ERCC3-MNAT1,PO…
reactome	Repair synthesis of patch ~27-30 bases long by DNA polymerase	9	1.27095	0.261611	1	POLD1-RPA3,RFC2-RFC3,POLD2-POLD4,PCNA-POLD2,RFC4-RFC2,RPA2-POLD1,PCNA-POLD1,POLD2-POLD3,PCNA-POLE
reactome	Non-coding RNA Metabolism	37	0.724257	0.992552	1	NUP214-SEH1L,GEMIN5-GEMIN7,TPR-SNRPD1,TPR-NUP107,SNRPB-SNRPF,NUP153-NUP210,RANBP2-SEH1L,RANBP2-NUP107,NUP153-NUP43,SNRPB-GEMIN4,NUP153-NUP85,NUP107-NUP50,NUP153-AAAS,NUP153-NUP205,SNRPB-SNRPD1,TPR-NUP205,NUP98-SEH1L,PRMT5-WDR77,NUP153-NUP107,SNUPN-SNRPB,NUP98-NUP88,NUP214-NUP107,NUP153-NUP35,SNRPB-WDR77,SNRPD1-GEMIN7,NUP153-NUP188,NUP153-NUP88,SNRPB-GEMIN5,NUP98-NUP107,NUP153-NUP37,NCBP2-NUP98,NU…
reactome	Integrin alphaIIb beta3 signaling	11	1.40305	0.13677	1	SRC-SOS1,ITGB3-ITGA2B,SRC-SYK,SRC-PTPN1,RAPGEF3-RAP1A,ITGA2B-GRB2,ITGB3-SYK,ITGB3-PTPN1,ITGB3-TLN1,SRC-CSK,RAPGEF3-RAP1B
reactome	Caspase-8 activation	7	0.988513	0.586047	1	TRAF2-CASP8,TRAF2-FADD,CFLAR-TRAF2,TRAF2-RIPK1,TNFRSF10B-CFLAR,TNFRSF10B-CASP8,CASP8-TRADD
reactome	Class A-1 (Rhodopsin-like receptors)	1	0.0564864	1	1	CCL5-CCR5
reactome	Regulation of Rheb GTPase activity by AMPK	6	1.31802	0.29261	1	TSC2-PRKAA1,TSC2-RHEB,PRKAA1-PRKAG2,PRKAG2-PRKAB1,TSC2-TSC1,PRKAB2-PRKAA1
reactome	Golgi Associated Vesicle Biogenesis	7	0.532276	0.987831	1	CLTC-SNX5,AP1G1-AP1B1,BLOC1S4-BLOC1S6,ARF1-AP1B1,DTNBP1-BLOC1S4,BLOC1S1-BLOC1S4,ARF1-AP4E1
reactome	mRNA Capping	36	1.07838	0.330969	1	CDK7-MNAT1,POLR2C-POLR2F,SUPT5H-POLR2H,POLR2H-POLR2J,POLR2D-POLR2C,GTF2F1-GTF2H4,ERCC3-GTF2H3,CDK7-GTF2H4,GTF2F2-POLR2H,POLR2D-POLR2E,POLR2B-POLR2I,POLR2I-POLR2G,POLR2E-POLR2H,POLR2H-POLR2K,POLR2F-POLR2G,POLR2D-POLR2G,SUPT5H-POLR2I,POLR2D-POLR2B,SUPT5H-POLR2D,POLR2D-GTF2F1,SUPT5H-POLR2F,ERCC3-MNAT1,POLR2J-POLR2F,POLR2C-POLR2H,CDK7-GTF2H3,POLR2D-POLR2J,ERCC3-GTF2H4,GTF2F2-POLR2F,POLR2C-POLR2I,POLR…
reactome	Loss of Function of SMAD4 in Cancer	34	1.05029	0.403152	1	CCNC-CDK8,TFDP2-E2F4,CDK9-SMAD3,PPM1A-SMAD3,SMAD7-SMURF2,TGFB1-SMAD3,SMAD7-PPP1R15A,SMAD7-STRAP,SMAD7-RNF111,SMAD7-UCHL5,SKI-SMAD4,RHOA-ARHGEF18,TGFBR1-SMAD3,SP1-SMAD3,SMAD7-SMURF1,SMAD7-USP15,SMAD3-TRIM33,SMAD3-E2F4,SMAD7-TGFBR1,SKIL-SMAD3,SMAD7-SMAD2,TGFB1-FKBP1A,SMAD3-SMAD4,MEN1-SMAD3,SMAD7-SMAD4,SMAD3-HDAC1,SMAD3-MTMR4,SMAD3-STUB1,CDK8-SMAD3,CDK8-SMAD2,CCNT1-SMAD3,MYC-SMAD2,PARD3-F11R,SMAD3-R…
reactome	Transferrin endocytosis and recycling	7	0.485585	0.995172	1	ATP6V1F-ATP6V1C2,ATP6V1G1-ATP6V1D,ATP6V1B2-ATP6V1C2,ATP6V1A-ATP6V1C2,ATP6V1G1-ATP6V1C2,ATP6V1G2-ATP6V1E1,ATP6V1E1-ATP6V1C2
reactome	SHC1 events in EGFR signaling	4	0.545386	0.957651	1	IL6R-JAK1,YWHAB-MAP2K2,MAPK1-MAP2K2,RAF1-MAP2K2
reactome	DNA strand elongation	19	1.00169	0.540783	1	POLD1-RPA3,MCM5-MCM2,PRIM1-POLA2,POLD2-POLD4,MCM3-MCM5,PCNA-POLD2,RFC4-RFC2,MCM4-MCM5,RPA2-POLD1,RPA2-DNA2,MCM5-MCM6,RFC2-RFC3,RPA2-PRIM1,PCNA-RFC4,PCNA-POLD1,PCNA-FEN1,MCM5-MCM7,POLD2-POLD3,PCNA-RFC3
reactome	Adrenaline,noradrenaline inhibits insulin secretion	19	1.02914	0.48702	1	ADRA2A-GNB1,GNB2-GNAI1,GNB1-GNAI1,GNB5-GNG2,GNG2-GNAI1,GNG2-GNB4,GNAI2-ADRA2A,GNB2-GNG8,GNG7-GNAI2,GNB1-GNG8,GNB5-GNG5,GNG10-GNAI1,GNGT2-GNB4,GNGT2-GNB2,GNB4-GNG8,GNG7-GNB1,GNG5-GNB4,GNAI1-GNG5,GNG10-GNB4
reactome	MAPK targets- Nuclear events mediated by MAP kinases	9	0.827592	0.79503	1	PPP2R1B-PPP2CA,MEF2A-MAPK7,MAPK1-DUSP7,JUN-ATF2,MEF2C-MAPK7,JUN-MAPK9,JUN-MAPK8,FOS-JUN,PPP2R1B-PPP2CB
reactome	Activation of IRF3-IRF7 mediated by TBK1-IKK epsilon	5	1.09835	0.492859	1	IRF7-TBK1,TRAF3-TBK1,TICAM1-TBK1,TLR4-LY96,TLR4-TBK1
reactome	KSRP destabilizes mRNA	7	0.588901	0.97083	1	EXOSC6-EXOSC3,EXOSC5-EXOSC3,EXOSC7-EXOSC3,AKT1-KHSRP,EXOSC8-EXOSC3,EXOSC2-KHSRP,EXOSC2-EXOSC3
reactome	Signaling by Type 1 Insulin-like Growth Factor 1 Receptor (IGF1R)	24	0.718918	0.979211	1	TSC2-PRKAA1,MTOR-MLST8,PRKAA1-STK11,EIF4EBP1-RPTOR,YWHAB-MAP2K2,MTOR-EIF4EBP1,PRKAG2-PRKAB1,FGFR1-FRS2,STK11-STRADA,TSC2-TSC1,PRKAB2-PRKAA1,TSC2-RHEB,STRADB-CAB39,PTPN11-GAB1,STRADA-CAB39L,RAF1-MAP2K2,STK11-STRADB,PIK3R1-PIK3CB,PRKAA1-PRKAG2,MAPK1-MAP2K2,IL6R-JAK1,EEF2K-RPS6KB1,EIF4E-RPTOR,FGFR1-PIK3R1
reactome	Toll Like Receptor 7-8 (TLR7-8) Cascade	45	1.04666	0.390037	1	RELA-DHX9,IRF7-MYD88,CHUK-IRAK1,TAB1-TAB3,RIPK2-IKBKG,IKBKB-TAB1,RIPK2-NOD2,JUN-MAPK9,MAP3K7-MAP2K4,NFKBIA-RELA,IRF7-TRAF6,PPP2R1B-PPP2CA,HMGB1-RELA,NFKB1-RELA,CHUK-NFKB1,RELA-NFKBIB,MAPK8-MAP2K4,NFKB2-DHX9,PPP2R1B-PPP2CB,TAB1-TRAF6,NFKBIA-NFKB2,IRAK1-IRF7,NFKB1-IKBKG,MAPKAPK2-MAPK11,CHUK-TRAF6,NFKB1-NFKBIB,CHUK-RIPK2,IKBKB-NFKBIB,UBE2V1-PELI3,JUN-ATF2,TAB1-TAB2,MAP3K7-NOD2,NFKBIA-IKBKG,MEF2A-MAP…
reactome	PI3K events in ERBB2 signaling	21	0.584754	0.999156	1	FYN-PIK3R3,LCK-PIK3R1,GSK3B-AKT3,MAPKAP1-MLST8,CD28-PIK3CA,FGFR1-FRS2,CD28-PIK3R1,PTPN11-GAB1,MTOR-MLST8,RICTOR-MLST8,TNRC6C-AGO2,TNRC6C-AGO1,PIK3R1-PIK3CB,KIT-PIK3R1,FGFR1-PIK3R1,AGO3-TNRC6C,FYN-PIK3R1,PIK3CA-PIK3R3,KIT-PIK3R3,AKT1-RICTOR,TNRC6C-AGO4
reactome	G protein gated Potassium channels	4	0.451892	0.987614	1	GNG7-GNB1,GNB2-GNG8,GNGT2-GNB2,GNB1-GNG8
reactome	TGFBR2 MSI Frameshift Mutants in Cancer	34	1.05029	0.403152	1	CCNC-CDK8,TFDP2-E2F4,CDK9-SMAD3,PPM1A-SMAD3,SMAD7-SMURF2,TGFB1-SMAD3,SMAD7-PPP1R15A,SMAD7-STRAP,SMAD7-RNF111,SMAD7-UCHL5,SKI-SMAD4,RHOA-ARHGEF18,TGFBR1-SMAD3,SP1-SMAD3,SMAD7-SMURF1,SMAD7-USP15,SMAD3-TRIM33,SMAD3-E2F4,SMAD7-TGFBR1,SKIL-SMAD3,SMAD7-SMAD2,TGFB1-FKBP1A,SMAD3-SMAD4,MEN1-SMAD3,SMAD7-SMAD4,SMAD3-HDAC1,SMAD3-MTMR4,SMAD3-STUB1,CDK8-SMAD3,CDK8-SMAD2,CCNT1-SMAD3,MYC-SMAD2,PARD3-F11R,SMAD3-R…
reactome	cell division	1	0.158162	0.999317	1	PLK1-NUDC
reactome	GABA B receptor activation	4	0.439339	0.989989	1	GNG7-GNB1,GNB2-GNG8,GNGT2-GNB2,GNB1-GNG8
reactome	Role of LAT2-NTAL-LAB on calcium mobilization	26	0.634601	0.998282	1	MTOR-MLST8,PIK3R2-GAB2,SYK-GRB2,MAPKAP1-MLST8,CD28-PIK3R1,RICTOR-MLST8,PIK3CA-PIK3R3,AKT1-RICTOR,GSK3B-AKT3,FGFR1-FRS2,PTPN11-GAB1,FYN-PIK3R3,PIK3R1-PIK3CB,KIT-PIK3R1,FYN-PIK3R1,LCK-PIK3R1,CD28-PIK3CA,GRB2-GAB2,KIT-PIK3R3,TNRC6C-AGO2,TNRC6C-AGO1,FGFR1-PIK3R1,AGO3-TNRC6C,FYN-SHC1,GRB2-LAT2,TNRC6C-AGO4
reactome	Conversion from APC-C-Cdc20 to APC-C-Cdh1 in late anaphase	22	1.11525	0.316126	1	CDC20-ANAPC5,UBE2C-ANAPC2,CDC26-FZR1,ANAPC1-ANAPC7,UBE2D1-ANAPC11,CDC16-ANAPC5,CDC27-CDC20,ANAPC11-FZR1,CDC16-CDC26,ANAPC11-ANAPC2,CDC20-CDC26,CDC26-CDC23,CDC20-ANAPC2,CDC26-ANAPC2,CDC26-ANAPC10,CDC23-ANAPC7,ANAPC1-ANAPC5,UBE2C-ANAPC11,CDC26-ANAPC1,CDC20-ANAPC7,CDC23-ANAPC5,CDC16-ANAPC7
reactome	Rev-mediated nuclear export of HIV RNA	25	0.890552	0.780252	1	NUP214-SEH1L,XPO1-RANBP1,NUP153-NUP205,TPR-NUP107,NUP153-NUP210,RANBP2-SEH1L,RANBP2-NUP107,NUP153-NUP43,NUP153-NUP85,NUP107-NUP50,NUP153-AAAS,NUP153-NUP37,TPR-NUP205,NUP98-SEH1L,NUP153-NUP107,NUP98-NUP88,NUP214-NUP107,NUP153-NUP35,NUP98-NUP107,NUP153-NUP188,NUP153-NUP88,NUP214-NUP88,NUP98-NUP43,NUP153-SEH1L,NUP98-NUP85
reactome	Activation of the pre-replicative complex	35	0.823761	0.924391	1	PRIM1-POLA2,ORC4-MCM2,MCM4-MCM5,CDC45-RPA2,RPA2-RPA4,RPA2-PRIM1,CDC7-MCM5,RPA3-RPA4,ORC5-RPA2,RPA2-MCM2,MCM5-MCM2,ORC4-MCM7,ORC4-MCM3,MCM7-ORC2,MCM7-ORC3,ORC4-DBF4,MCM5-ORC6,ORC5-ORC6,MCM5-MCM6,RPA1-MCM7,ORC4-MCM6,RPA2-ORC1,MCM3-MCM5,RPA1-ORC6,ORC4-ORC6,RPA1-RPA4,ORC2-ORC6,MCM5-MCM7,ORC3-ORC6,ORC4-MCM10,ORC4-MCM4,RPA2-MCM4,ORC5-MCM5,MCM5-ORC1,RPA2-MCM3
reactome	SHC1 events in ERBB4 signaling	4	0.527207	0.965277	1	IL6R-JAK1,YWHAB-MAP2K2,MAPK1-MAP2K2,RAF1-MAP2K2
reactome	Endosomal Sorting Complex Required For Transport (ESCRT)	11	1.14459	0.359824	1	CHMP4B-VPS4A,CHMP2A-CHMP4B,CHMP4C-VPS4A,VPS37C-VPS28,HGS-STAM2,CHMP4B-CHMP5,VPS37C-TSG101,CHMP4B-CHMP2B,CHMP4B-CHMP3,HGS-STAM,CHMP6-CHMP4B
reactome	Signaling by Activin	2	0.395405	0.977203	1	SMAD3-SMAD4,ACVR1B-SMAD2
reactome	Signaling by Insulin receptor	35	0.720791	0.991974	1	TSC2-PRKAA1,MTOR-MLST8,PRKAA1-STK11,EIF4EBP1-RPTOR,ATP6V1G2-ATP6V1E1,YWHAB-MAP2K2,ATP6V1F-ATP6V1C2,MTOR-EIF4EBP1,PRKAG2-PRKAB1,ATP6V1G1-ATP6V1D,FGFR1-FRS2,STK11-STRADA,TSC2-TSC1,PRKAB2-PRKAA1,INSR-IRS2,TSC2-RHEB,STRADB-CAB39,PTPN11-GAB1,INSR-DOK1,ATP6V1B2-ATP6V1C2,ATP6V1A-ATP6V1C2,STRADA-CAB39L,RAF1-MAP2K2,ATP6V1G1-ATP6V1C2,STK11-STRADB,PIK3R1-PIK3CB,PRKAA1-PRKAG2,MAPK1-MAP2K2,IL6R-JAK1,EEF2K-RPS…
reactome	Nuclear import of Rev protein	35	1.08119	0.32771	1	NUP214-SEH1L,KPNB1-NUP210,NUP153-NUP205,TPR-NUP107,NUP153-NUP210,RANBP2-SEH1L,NUP107-KPNB1,KPNB1-NUP43,RANBP2-NUP107,NUP153-NUP43,NUP153-NUP85,NUP107-NUP50,NUP153-AAAS,KPNB1-AAAS,NUP153-NUP37,TPR-NUP205,NUP98-SEH1L,NUP153-NUP107,KPNB1-NUP205,NUP98-NUP88,NUP214-NUP107,NUP153-NUP35,KPNB1-NUP35,NUP98-NUP107,NUP153-NUP188,KPNB1-NUP88,NUP153-NUP88,KPNB1-NUP188,NUP214-NUP88,KPNB1-NUP37,NUP98-NUP43,KPNB…
reactome	Export of Viral Ribonucleoproteins from Nucleus	24	0.88689	0.783811	1	NUP214-SEH1L,NUP153-NUP205,TPR-NUP107,NUP153-NUP210,NUP214-NUP88,RANBP2-NUP107,NUP153-NUP43,NUP153-NUP85,NUP107-NUP50,NUP153-AAAS,NUP153-NUP37,TPR-NUP205,NUP98-SEH1L,NUP153-NUP107,NUP98-NUP88,NUP214-NUP107,NUP153-NUP35,NUP98-NUP107,NUP153-NUP188,NUP153-NUP88,RANBP2-SEH1L,NUP98-NUP43,NUP153-SEH1L,NUP98-NUP85
reactome	Prefoldin mediated transfer of substrate to CCT-TriC	10	0.806949	0.82857	1	CCT2-TUBB2A,PFDN1-TUBA1A,ACTB-CCT2,PFDN6-PFDN5,CCT2-CCT7,PFDN4-PFDN2,PFDN1-PFDN5,PFDN6-PFDN4,VBP1-PFDN4,TCP1-CCT2
reactome	Phosphorylation of CD3 and TCR zeta chains	2	0.494256	0.93957	1	LCK-PAG1,HLA-DRA-HLA-DRB5
reactome	Interleukin receptor SHC signaling	10	0.659009	0.959378	1	PIK3R1-PIK3CB,GRB2-GAB2,PIK3CB-PIK3R3,IL2RB-GRB2,PIK3R2-GAB2,IL3RA-GRB2,GRB2-PIK3R3,PIK3CA-PIK3R3,CSF2RA-PIK3R1,IL2RB-JAK1
reactome	Signaling by NOTCH2	1	0.164752	0.999086	1	JAG1-NOTCH2
reactome	Signaling by NOTCH1	17	0.63414	0.991917	1	CCNC-CDK8,NOTCH1-UBA52,NOTCH1-ITCH,CCNC-CREBBP,MYC-EP300,MYC-SNW1,MYC-KAT2B,NOTCH1-HIF1A,MYC-RBPJ,HDAC7-TBL1XR1,JAG1-ADAM17,RBPJ-KAT2A,CDK8-KAT2A,MYC-CREBBP,HDAC4-TBL1XR1,NOTCH1-SNW1,NCOR1-HDAC4
reactome	Interleukin-6 signaling	5	0.859576	0.727439	1	IL6R-JAK1,SOCS3-JAK1,IL6R-STAT3,CBL-TYK2,TYK2-STAT1
reactome	Toll Like Receptor 4 (TLR4) Cascade	62	1.03878	0.388524	1	RIPK1-TICAM1,RELA-DHX9,TLR4-TBK1,CHUK-IRAK1,TAB1-TAB3,RIPK1-IKBKG,TLR4-BTK,TICAM1-TBK1,RIPK2-IKBKG,IKBKB-TAB1,TRAF3-TBK1,RIPK2-NOD2,JUN-MAPK9,MAP3K7-MAP2K4,NFKBIA-RELA,PPP2R1B-PPP2CA,HMGB1-RELA,NFKB1-RELA,TLR2-IRAK1,TLR4-LY96,RELA-NFKBIB,MAPK8-MAP2K4,NFKB2-DHX9,CD14-IRAK3,TICAM2-TRAF6,TAB1-TRAF6,NFKBIA-NFKB2,CASP8-TICAM1,NFKB1-IKBKG,BTK-MYD88,TLR2-MYD88,MAPKAPK2-MAPK11,IKBKB-NFKBIB,CHUK-TRAF6,TLR…
reactome	Negative regulation of FGFR signaling	7	0.553567	0.982623	1	SPRY2-PPP2CA,FGFR1-FRS2,SPRY2-MKNK1,SPRY2-PPP2R1A,SPRY2-CBL,SPRY2-MAPK1,SPRY2-GRB2
reactome	Oxygen-dependent proline hydroxylation of Hypoxia-inducible Factor Alpha	6	0.677837	0.9088	1	HIF1A-EGLN2,UBE2D1-RBX1,UBE2D1-HIF1A,VHL-UBE2D1,HIF1A-EGLN3,UBE2D1-CUL2
reactome	PD-1 signaling	3	0.697774	0.842806	1	LCK-PTPN6,HLA-DRA-HLA-DRB5,PTPN11-CD274
reactome	Extension of Telomeres	14	1.04447	0.477447	1	POLD1-RPA3,PCNA-FEN1,PRIM1-POLA2,POLD2-POLD4,PCNA-POLD2,RFC4-RFC2,RPA2-POLD1,RPA2-DNA2,RFC2-RFC3,PCNA-RFC4,PCNA-POLD1,PCNA-LIG1,POLD2-POLD3,PCNA-RFC3
reactome	Activated NOTCH1 Transmits Signal to the Nucleus	3	0.370692	0.99391	1	NOTCH1-UBA52,NOTCH1-ITCH,JAG1-ADAM17
reactome	MHC class II antigen presentation	16	0.762227	0.920746	1	KIF11-DCTN1,AP1G1-AP1B1,DYNC1I2-DCTN1,KIF3B-KIFAP3,SEC24D-SEC23A,HLA-DRA-HLA-DRB5,DYNC1I2-DYNC1H1,CTSV-HLA-DPB1,HLA-DQA1-CD74,DCTN1-DYNC2LI1,CD74-HLA-DPA1,KIF5A-KLC4,DCTN1-KIF2C,DYNC1LI2-DYNC1I2,CD74-HLA-DPB1,KIF5B-KLC1
reactome	Processive synthesis on the lagging strand	10	1.12973	0.389037	1	POLD1-RPA3,PCNA-FEN1,PRIM1-POLA2,POLD2-POLD4,PCNA-POLD2,RPA2-POLD1,RPA2-DNA2,RPA2-PRIM1,PCNA-POLD1,POLD2-POLD3
reactome	IGF1R signaling cascade	24	0.718918	0.979211	1	TSC2-PRKAA1,MTOR-MLST8,PRKAA1-STK11,EIF4EBP1-RPTOR,YWHAB-MAP2K2,MTOR-EIF4EBP1,PRKAG2-PRKAB1,FGFR1-FRS2,STK11-STRADA,TSC2-TSC1,PRKAB2-PRKAA1,TSC2-RHEB,STRADB-CAB39,PTPN11-GAB1,STRADA-CAB39L,RAF1-MAP2K2,STK11-STRADB,PIK3R1-PIK3CB,PRKAA1-PRKAG2,MAPK1-MAP2K2,IL6R-JAK1,EEF2K-RPS6KB1,EIF4E-RPTOR,FGFR1-PIK3R1
reactome	Folding of actin by CCT-TriC	3	0.494256	0.962753	1	ACTB-CCT2,CCT2-CCT7,TCP1-CCT2
reactome	mRNA decay by 5' to 3' exoribonuclease	11	1.17553	0.323874	1	LSM3-LSM5,DDX6-DCP1B,DCP1B-DCP1A,DDX6-EDC3,EDC3-DCP1A,DCP2-DCP1B,XRN1-LSM4,DCP2-EDC3,EDC4-DCP1A,LSM3-LSM4,LSM3-LSM2
reactome	Signaling by SCF-KIT	53	0.943985	0.710279	1	JAK2-LYN,SRC-CBL,SRC-PTPN11,FYN-PIK3R3,MTOR-MLST8,PIK3R2-GAB2,LYN-CBL,GRB2-PIK3R3,SRC-STAT1,YWHAB-MAP2K2,KIT-PTPN11,MAPKAP1-MLST8,TNRC6C-AGO2,CD28-PIK3R1,RICTOR-MLST8,FYN-CBL,PIK3CA-PIK3R3,GRAP2-KIT,KIT-PIK3R3,AKT1-RICTOR,LYN-PIK3R3,GSK3B-AKT3,YES1-CBL,FGFR1-FRS2,KIT-CBL,PTPN11-GAB1,LYN-STAT3,KIT-GRAP,PIK3R1-PIK3CB,LCK-STAT3,KIT-PIK3R1,RAF1-MAP2K2,FYN-PIK3R1,SRC-STAT3,KIT-GRB2,JAK2-KIT,KIT-STAT1,…
reactome	NF-kB activation through FADD-RIP-1 pathway mediated by caspase-8 and -10	2	0.359459	0.986168	1	CHUK-CASP8,RIPK1-IKBKG
reactome	NoRC negatively regulates rRNA expression	40	1.10603	0.257564	1	CDK7-MNAT1,SIN3A-DNMT3B,HDAC2-SAP30L,TBP-TAF1B,DNMT1-HDAC1,HDAC1-DNMT3B,ERCC3-GTF2H3,CDK7-GTF2H4,SMARCA5-DNMT3B,TAF1D-POLR1B,POLR1A-TAF1D,HDAC1-SAP30L,POLR1A-POLR2K,DNMT3B-BAZ2A,TBP-GTF2H4,SMARCA5-DNMT1,POLR2H-POLR2K,DNMT1-HDAC2,SIN3A-SAP30L,POLR1A-UBTF,HDAC1-HIST3H2BB,HIST1H2AD-HIST1H2BB,TBP-TAF1C,TAF1B-TAF1D,UBTF-TAF1C,SIN3B-HDAC2,HIST1H2BB-HIST1H3J,CDK7-GTF2H3,TAF1C-TAF1D,ERCC3-GTF2H4,SIN3B-HD…
reactome	Signaling by NOTCH1 HD+PEST Domain Mutants in Cancer	17	0.63414	0.991917	1	CCNC-CDK8,NOTCH1-UBA52,NOTCH1-ITCH,CCNC-CREBBP,MYC-EP300,MYC-SNW1,MYC-KAT2B,NOTCH1-HIF1A,MYC-RBPJ,HDAC7-TBL1XR1,JAG1-ADAM17,RBPJ-KAT2A,CDK8-KAT2A,MYC-CREBBP,HDAC4-TBL1XR1,NOTCH1-SNW1,NCOR1-HDAC4
reactome	Processing and activation of SUMO	3	0.593108	0.913319	1	SUMO2-UBA2,SUMO1-UBA2,UBE2I-UBA2
reactome	Formation of ATP by chemiosmotic coupling	1	0.106866	0.999979	1	ATP5F1-ATP5S
reactome	Signaling by EGFR in Cancer	49	0.731126	0.996526	1	PXN-GRB2,PRKAR1A-PRKACA,MTOR-MLST8,AP2M1-EPN1,AP2B1-EPN1,HGS-SPRY2,PRKAR2A-PRKACA,PXN-PTPN11,YWHAB-MAP2K2,PRKAR2A-PRKACB,MAPKAP1-MLST8,CD28-PIK3R1,SRC-PXN,PRKAR1A-PRKACB,HGS-STAM2,HGS-STAM,PIK3CA-PIK3R3,AKT1-RICTOR,PDE1A-CALM3,GSK3B-AKT3,EPS15-EPN1,FGFR1-FRS2,SPRY2-CBL,PTPN11-GAB1,FYN-PIK3R3,EPS15L1-EPN1,PIK3R1-PIK3CB,RICTOR-MLST8,KIT-PIK3R1,RAF1-MAP2K2,FYN-PIK3R1,SRC-CSK,SRC-PTPN11,LCK-PIK3R1,SP…
reactome	Lagging Strand Synthesis	14	1.10713	0.381119	1	POLD1-RPA3,PCNA-FEN1,PRIM1-POLA2,POLD2-POLD4,PCNA-POLD2,RFC4-RFC2,RPA2-POLD1,RPA2-DNA2,RFC2-RFC3,RPA2-PRIM1,PCNA-RFC4,PCNA-POLD1,POLD2-POLD3,PCNA-RFC3
reactome	IRS-related events triggered by IGF1R	24	0.735637	0.971089	1	TSC2-PRKAA1,MTOR-MLST8,PRKAA1-STK11,EIF4EBP1-RPTOR,YWHAB-MAP2K2,MTOR-EIF4EBP1,PRKAG2-PRKAB1,FGFR1-FRS2,STK11-STRADA,TSC2-TSC1,PRKAB2-PRKAA1,TSC2-RHEB,STRADB-CAB39,PTPN11-GAB1,STRADA-CAB39L,RAF1-MAP2K2,STK11-STRADB,PIK3R1-PIK3CB,PRKAA1-PRKAG2,MAPK1-MAP2K2,IL6R-JAK1,EEF2K-RPS6KB1,EIF4E-RPTOR,FGFR1-PIK3R1
reactome	Chaperonin-mediated protein folding	14	0.838738	0.815892	1	TCP1-FBXW4,CCT2-TUBB2A,PFDN1-TUBA1A,ACTB-CCT2,PFDN6-PFDN5,CCT2-FBXO6,CCT2-CCT7,FBXW4-CCT7,TUBA1B-CCT2,PFDN4-PFDN2,PFDN1-PFDN5,PFDN6-PFDN4,VBP1-PFDN4,TCP1-CCT2
reactome	Formation of tubulin folding intermediates by CCT-TriC	4	0.427465	0.991925	1	CCT2-TUBB2A,TUBA1B-CCT2,CCT2-CCT7,TCP1-CCT2
reactome	Dimerization of procaspase-8	7	0.988513	0.586047	1	TRAF2-CASP8,TRAF2-FADD,CFLAR-TRAF2,TRAF2-RIPK1,TNFRSF10B-CFLAR,TNFRSF10B-CASP8,CASP8-TRADD
reactome	RNA Polymerase II Transcription Termination	8	0.282432	1	1	CSTF1-CPSF3,CSTF2-SRRM1,UPF3B-RBM8A,SNRPB-SNRPF,CSTF2-CPSF2,MAGOH-UPF3B,NCBP2-RBM8A,CPSF2-CPSF3
reactome	DNA Damage-Telomere Stress Induced Senescence	13	0.815915	0.840288	1	UBN1-ASF1A,HIST1H2AD-HIST1H2BB,NBN-MRE11A,H2AFX-TERF2IP,CCNA2-CDKN1B,ACD-TINF2,RB1-HMGA2,HIRA-ASF1A,TP53-ATM,TERF1-ACD,TERF2-ACD,ACD-TERF2IP,CDKN1B-CCNA1
reactome	FBXW7 Mutants and NOTCH1 in Cancer	17	0.63414	0.991917	1	CCNC-CDK8,NOTCH1-UBA52,NOTCH1-ITCH,CCNC-CREBBP,MYC-EP300,MYC-SNW1,MYC-KAT2B,NOTCH1-HIF1A,MYC-RBPJ,HDAC7-TBL1XR1,JAG1-ADAM17,RBPJ-KAT2A,CDK8-KAT2A,MYC-CREBBP,HDAC4-TBL1XR1,NOTCH1-SNW1,NCOR1-HDAC4
reactome	Protein folding	21	0.94358	0.660419	1	TCP1-FBXW4,CCT2-TUBB2A,PFDN1-TUBA1A,ACTB-CCT2,TUBA1B-TUBB6,CCT2-FBXO6,TUBA4A-TUBB2A,TUBB2A-TUBA1A,ARL2-TUBB2A,TUBA1A-TUBB6,PFDN6-PFDN5,TUBA4A-TUBB6,CCT2-CCT7,FBXW4-CCT7,TUBA1B-CCT2,PFDN4-PFDN2,PFDN1-PFDN5,TUBA1B-TUBB1,PFDN6-PFDN4,VBP1-PFDN4,TCP1-CCT2
reactome	Butyrate Response Factor 1 (BRF1) destabilizes mRNA	7	0.532276	0.987831	1	EXOSC6-EXOSC3,EXOSC5-EXOSC3,EXOSC7-EXOSC3,EXOSC6-XRN1,EXOSC8-EXOSC3,XRN1-EXOSC8,EXOSC2-EXOSC3
reactome	SIRT1 negatively regulates rRNA Expression	10	1.04054	0.503953	1	TAF1B-TAF1D,TBP-TAF1C,SUV39H1-HIST1H3J,HIST1H2BB-HIST1H3J,HIST1H2BI-SIRT1,TAF1C-TAF1D,HIST1H3J-SIRT1,TBP-TAF1B,SUV39H1-H3F3B,HIST1H2AD-HIST1H2BB
reactome	Formation of transcription-coupled NER (TC-NER) repair complex	29	1.08177	0.3469	1	CDK7-MNAT1,POLR2C-POLR2F,POLR2H-POLR2J,POLR2D-POLR2C,POLR2B-POLR2H,ERCC3-GTF2H3,CDK7-GTF2H4,POLR2D-POLR2E,POLR2B-POLR2I,POLR2I-POLR2G,POLR2E-POLR2H,POLR2H-POLR2K,POLR2F-POLR2G,POLR2D-POLR2G,POLR2D-POLR2B,ERCC8-XAB2,ERCC3-MNAT1,POLR2J-POLR2F,POLR2C-POLR2H,CDK7-GTF2H3,POLR2D-POLR2J,ERCC3-GTF2H4,POLR2C-POLR2I,POLR2E-POLR2F,CCNH-MNAT1,POLR2H-POLR2G,CCNH-GTF2H4,ERCC3-ERCC6,POLR2K-POLR2F
reactome	Downstream signal transduction	31	0.603821	0.999802	1	PRKAR1A-PRKACA,MTOR-MLST8,PRKAR2A-PRKACA,RICTOR-MLST8,YWHAB-MAP2K2,PRKAR2A-PRKACB,MAPKAP1-MLST8,CD28-PIK3R1,PRKAR1A-PRKACB,PIK3CA-PIK3R3,AKT1-RICTOR,PDE1A-CALM3,GSK3B-AKT3,FGFR1-FRS2,PTPN11-GAB1,FYN-PIK3R3,PIK3R1-PIK3CB,KIT-PIK3R1,RAF1-MAP2K2,FYN-PIK3R1,LCK-PIK3R1,MAPK1-MAP2K2,CD28-PIK3CA,KIT-PIK3R3,TNRC6C-AGO2,IL6R-JAK1,TNRC6C-AGO1,FGFR1-PIK3R1,AGO3-TNRC6C,CREB1-PRKACA,TNRC6C-AGO4
reactome	ECM proteoglycans	2	0.395405	0.977203	1	ITGB1-ITGA2,ITGB3-ITGA2B
reactome	Chemokine receptors bind chemokines	1	0.146446	0.999619	1	CCL5-CCR5
reactome	Signaling by NOTCH1 t(7;9)(NOTCH1-M1580_K2555) Translocation Mutant	17	0.63414	0.991917	1	CCNC-CDK8,NOTCH1-UBA52,NOTCH1-ITCH,CCNC-CREBBP,MYC-EP300,MYC-SNW1,MYC-KAT2B,NOTCH1-HIF1A,MYC-RBPJ,HDAC7-TBL1XR1,JAG1-ADAM17,RBPJ-KAT2A,CDK8-KAT2A,MYC-CREBBP,HDAC4-TBL1XR1,NOTCH1-SNW1,NCOR1-HDAC4
reactome	DAP12 signaling	46	0.797747	0.970546	1	PIK3R1-SYK,PDE1A-CALM3,PRKAR1A-PRKACA,MTOR-MLST8,PRKAR2A-PRKACA,RICTOR-MLST8,SYK-VAV2,YWHAB-MAP2K2,PRKAR2A-PRKACB,SYK-GRB2,FYN-LCP2,MAPKAP1-MLST8,CD28-PIK3R1,PRKAR1A-PRKACB,FYN-VAV2,GRAP2-SYK,LCK-LCP2,PIK3CA-PIK3R3,AKT1-RICTOR,PIK3R2-SYK,GSK3B-AKT3,PLCG1-RAC1,FGFR1-FRS2,FYN-BTK,PTPN11-GAB1,FYN-PIK3R3,PIK3R1-PIK3CB,KIT-PIK3R1,RAF1-MAP2K2,LAT-SYK,FYN-PIK3R1,LCK-PIK3R1,LAT-GRB2,MAPK1-MAP2K2,CD28-PIK…
reactome	Mitochondrial biogenesis	10	1.23564	0.276203	1	RXRA-NCOA6,SMARCD3-TBL1XR1,PRKAG2-PRKAB1,RXRA-CHD9,RXRA-MED1,RXRA-NCOA1,PPARA-NCOA1,PPARA-NCOA2,RXRA-NCOA2,TBL1X-TBL1XR1
reactome	HIV Transcription Elongation	52	1.06534	0.324087	1	CDK7-MNAT1,POLR2C-POLR2F,SUPT5H-POLR2H,POLR2H-POLR2J,POLR2D-POLR2C,GTF2F1-GTF2H4,NCBP1-NELFA,POLR2B-CTDP1,CDK7-GTF2H4,POLR2D-POLR2G,GTF2F2-POLR2H,POLR2F-SUPT4H1,POLR2B-POLR2I,POLR2I-POLR2G,NELFE-NELFA,POLR2C-NELFB,CDK7-CTDP1,POLR2H-POLR2K,POLR2F-POLR2G,NELFE-NELFB,SUPT5H-POLR2I,POLR2D-POLR2B,POLR2J-CTDP1,TCEA1-CTDP1,NCBP1-NELFB,SUPT5H-POLR2D,POLR2D-GTF2F1,POLR2G-CTDP1,SUPT5H-POLR2F,ERCC3-MNAT1,PO…
reactome	NRAGE signals death through JNK	4	0.878678	0.704124	1	KALRN-RAC1,AATF-MAGED1,RAC1-TIAM1,TRIO-RAC1
reactome	Negative regulators of RIG-I-MDA5 signaling	9	0.912473	0.683673	1	ISG15-HERC5,TRAF3-OTUD5,UBE2L6-HERC5,UBE2D3-RNF125,TRAF3-MAVS,TNFAIP3-TAX1BP1,UBE2L6-RNF125,TNFAIP3-TBK1,UBE2K-RNF125
reactome	Signaling by NOTCH1 PEST Domain Mutants in Cancer	17	0.63414	0.991917	1	CCNC-CDK8,NOTCH1-UBA52,NOTCH1-ITCH,CCNC-CREBBP,MYC-EP300,MYC-SNW1,MYC-KAT2B,NOTCH1-HIF1A,MYC-RBPJ,HDAC7-TBL1XR1,JAG1-ADAM17,RBPJ-KAT2A,CDK8-KAT2A,MYC-CREBBP,HDAC4-TBL1XR1,NOTCH1-SNW1,NCOR1-HDAC4
reactome	TCR signaling	20	0.79081	0.911475	1	PIK3R1-PIK3CB,FYB-EVL,BCL10-CARD11,MAP3K7-MALT1,NFKBIA-RELA,NFKB1-IKBKG,HLA-DRA-HLA-DRB5,CHUK-TAB2,LCK-LCP2,CHUK-NFKBIA,UBE2N-MALT1,TAB2-MALT1,LCK-PAG1,MALT1-TRAF6,PDPK1-PRKCQ,TAB2-IKBKG,CHUK-TRAF6,CHUK-NFKB1,NFKBIA-IKBKG,NFKB1-RELA
reactome	Inhibition of voltage gated Ca2+ channels via Gbeta-gamma subunits	4	0.451892	0.987614	1	GNG7-GNB1,GNB2-GNG8,GNGT2-GNB2,GNB1-GNG8
reactome	RNA Polymerase I Promoter Opening	2	0.376576	0.982227	1	HIST1H2BB-HIST1H3J,HIST1H2AD-HIST1H2BB
reactome	ATF4 activates genes	7	0.542713	0.985443	1	EXOSC6-EXOSC3,EXOSC5-EXOSC3,EXOSC7-EXOSC3,EXOSC8-EXOSC3,EXOSC2-KHSRP,EXOSC2-EXOSC3,ATF3-ATF4
reactome	Interactions of Vpr with host cellular proteins	25	0.96913	0.609424	1	NUP214-SEH1L,NUP153-NUP205,TPR-NUP107,NUP153-NUP210,RANBP2-SEH1L,RANBP2-NUP107,NUP153-NUP43,NUP153-NUP85,NUP107-NUP50,NUP153-AAAS,NUP153-NUP37,PSIP1-BANF1,TPR-NUP205,NUP98-SEH1L,NUP153-NUP107,NUP98-NUP88,NUP214-NUP107,NUP153-NUP35,NUP98-NUP107,NUP153-NUP188,NUP153-NUP88,NUP214-NUP88,NUP98-NUP43,NUP153-SEH1L,NUP98-NUP85
reactome	Signaling by TGF-beta Receptor Complex in Cancer	34	1.05029	0.403152	1	CCNC-CDK8,TFDP2-E2F4,CDK9-SMAD3,PPM1A-SMAD3,SMAD7-SMURF2,TGFB1-SMAD3,SMAD7-PPP1R15A,SMAD7-STRAP,SMAD7-RNF111,SMAD7-UCHL5,SKI-SMAD4,RHOA-ARHGEF18,TGFBR1-SMAD3,SP1-SMAD3,SMAD7-SMURF1,SMAD7-USP15,SMAD3-TRIM33,SMAD3-E2F4,SMAD7-TGFBR1,SKIL-SMAD3,SMAD7-SMAD2,TGFB1-FKBP1A,SMAD3-SMAD4,MEN1-SMAD3,SMAD7-SMAD4,SMAD3-HDAC1,SMAD3-MTMR4,SMAD3-STUB1,CDK8-SMAD3,CDK8-SMAD2,CCNT1-SMAD3,MYC-SMAD2,PARD3-F11R,SMAD3-R…
reactome	CTLA4 inhibitory signaling	10	1.12973	0.389037	1	PPP2R1B-PPP2R5C,SRC-PTPN11,AKT1-PPP2CA,PPP2CA-PPP2R5B,FYN-PTPN11,CTLA4-PPP2R5A,PPP2R1B-PPP2R5A,PPP2R1B-PPP2CA,PPP2R1B-PPP2CB,PPP2R1B-PPP2R5E
reactome	Interactions of Rev with host cellular proteins	36	1.02407	0.466701	1	NUP214-SEH1L,XPO1-RANBP1,KPNB1-NUP210,NUP153-NUP205,TPR-NUP107,NUP153-NUP210,RANBP2-SEH1L,NUP107-KPNB1,KPNB1-NUP43,RANBP2-NUP107,NUP153-NUP43,NUP153-NUP85,NUP107-NUP50,NUP153-AAAS,KPNB1-AAAS,NUP153-NUP37,TPR-NUP205,NUP98-SEH1L,NUP153-NUP107,KPNB1-NUP205,NUP98-NUP88,NUP214-NUP107,NUP153-NUP35,KPNB1-NUP35,NUP98-NUP107,NUP153-NUP188,KPNB1-NUP88,NUP153-NUP88,KPNB1-NUP188,NUP214-NUP88,KPNB1-NUP37,NUP9…
reactome	Semaphorin interactions	12	1.21663	0.267041	1	FYN-LIMK1,RHOA-ARHGEF12,HSP90AA1-LIMK1,ARHGEF11-CDC42,FYN-PAK2,LIMK1-PAK1,LIMK1-PAK2,ARHGEF11-RHOA,CFL1-LIMK1,RHOC-RAC1,CD72-SEMA4D,HSP90AB1-LIMK1
reactome	RAF-MAP kinase cascade	4	0.753153	0.816373	1	IL6R-JAK1,YWHAB-MAP2K2,MAPK1-MAP2K2,RAF1-MAP2K2
reactome	Signaling by FGFR mutants	3	0.275864	0.999573	1	FGFR1-FRS2,FGFR1-PIK3R1,GRB2-GAB2
reactome	Establishment of Sister Chromatid Cohesion	7	1.02512	0.5431	1	STAG2-CDCA5,STAG1-CDCA5,CDCA5-PDS5B,SMC1A-CDCA5,CDCA5-SMC3,RAD21-CDCA5,PDS5A-CDCA5
reactome	mRNA decay by 3' to 5' exoribonuclease	5	0.449324	0.99351	1	EXOSC6-EXOSC3,EXOSC5-EXOSC3,EXOSC2-EXOSC3,EXOSC7-EXOSC3,EXOSC8-EXOSC3
reactome	Interferon alpha-beta signaling	6	0.677837	0.9088	1	TYK2-STAT1,JAK1-TYK2,SOCS3-JAK1,PTPN1-TYK2,SOCS1-JAK1,PTPN6-TYK2
reactome	The role of Nef in HIV-1 replication and disease pathogenesis	1	0.17973	0.998363	1	AP1G1-AP1B1
reactome	tRNA Aminoacylation	11	0.988513	0.575181	1	RARS-AIMP2,RARS-AIMP1,RARS-LARS,IARS-KARS,IARS-RARS,EPRS-KARS,AIMP1-KARS,EPRS-RARS,MARS-AIMP2,AIMP2-KARS,EEF1E1-KARS
reactome	Post-Elongation Processing of Intron-Containing pre-mRNA	7	0.279579	0.999999	1	CSTF1-CPSF3,CSTF2-SRRM1,UPF3B-RBM8A,CSTF2-CPSF2,MAGOH-UPF3B,NCBP2-RBM8A,CPSF2-CPSF3
reactome	Inhibition of replication initiation of damaged DNA by RB1-E2F1	4	0.988513	0.605426	1	PRIM1-POLA2,PPP2R1B-PPP2CA,PPP2R1B-PPP2CB,PPP2CA-PPP2R3B
reactome	Fcgamma receptor (FCGR) dependent phagocytosis	35	0.988513	0.563809	1	WASF1-CYFIP2,RAC1-NCKAP1,CFL1-LIMK1,PIK3R1-SYK,WASF1-NCKAP1,BRK1-NCKAP1,RAC1-WASF1,FCGR1A-SYK,LIMK1-PAK1,ABI1-BAIAP2,NCKAP1-WASF2,RAC1-ABI2,SYK-VAV2,ABI2-NCKAP1,ABI1-WASF1,BRK1-WASF1,MYO1C-ACTG1,ABI1-NCKAP1,PIK3R2-SYK,HSP90AA1-LIMK1,MYO1C-ARPC3,FCGR3A-SYK,BAIAP2-WASF2,FCGR2A-SYK,FCGR2A-PIK3R1,RAC1-DOCK1,LYN-FCGR2A,PIK3R1-PIK3CB,ACTR3-WASF3,HSP90AB1-LIMK1,MYO1C-GRB2,ABL1-ABI1,ABI2-WASF2,RAC1-BAIAP…
reactome	Loss of Function of SMAD2-3 in Cancer	34	1.05029	0.403152	1	CCNC-CDK8,TFDP2-E2F4,CDK9-SMAD3,PPM1A-SMAD3,SMAD7-SMURF2,TGFB1-SMAD3,SMAD7-PPP1R15A,SMAD7-STRAP,SMAD7-RNF111,SMAD7-UCHL5,SKI-SMAD4,RHOA-ARHGEF18,TGFBR1-SMAD3,SP1-SMAD3,SMAD7-SMURF1,SMAD7-USP15,SMAD3-TRIM33,SMAD3-E2F4,SMAD7-TGFBR1,SKIL-SMAD3,SMAD7-SMAD2,TGFB1-FKBP1A,SMAD3-SMAD4,MEN1-SMAD3,SMAD7-SMAD4,SMAD3-HDAC1,SMAD3-MTMR4,SMAD3-STUB1,CDK8-SMAD3,CDK8-SMAD2,CCNT1-SMAD3,MYC-SMAD2,PARD3-F11R,SMAD3-R…
reactome	Phosphorylation of the APC-C	16	1.10991	0.362236	1	CDC16-ANAPC5,CCNB1-CDC27,UBE2C-ANAPC11,CDC26-ANAPC1,ANAPC11-ANAPC2,CDC26-ANAPC2,UBE2C-ANAPC2,ANAPC1-ANAPC7,UBE2D1-ANAPC11,CDC23-ANAPC5,CDC26-ANAPC10,CDC16-ANAPC7,CDC26-CDC23,CDC23-ANAPC7,ANAPC1-ANAPC5,CDC16-CDC26
reactome	Downregulation of TGF-beta receptor signaling	9	0.936486	0.650767	1	SMAD7-SMURF1,SMAD7-USP15,SMAD7-PPP1R15A,SMAD7-STRAP,SMAD7-UCHL5,SMAD3-MTMR4,SMAD7-TGFBR1,SMAD7-SMURF2,SMAD3-STUB1
reactome	Platelet Aggregation (Plug Formation)	11	1.27925	0.222361	1	SRC-SOS1,ITGB3-ITGA2B,SRC-SYK,SRC-PTPN1,RAPGEF3-RAP1A,ITGA2B-GRB2,ITGB3-SYK,ITGB3-PTPN1,ITGB3-TLN1,SRC-CSK,RAPGEF3-RAP1B
reactome	Transport of Mature mRNAs Derived from Intronless Transcripts	31	1.03005	0.459174	1	NUP214-SEH1L,NUP153-NUP205,TPR-NUP107,NUP153-NUP210,RANBP2-SEH1L,RANBP2-NUP107,NUP88-NXF1,NUP153-NUP43,NUP153-NUP85,NUP107-NUP50,NUP153-AAAS,SEH1L-NXF1,NUP153-NUP37,TPR-NUP205,NUP98-SEH1L,NUP153-NUP107,NUP107-NXF1,NUP98-NUP88,NUP214-NUP107,NUP153-NUP35,NUP98-NUP107,NUP205-NXF1,NUP153-NUP188,CPSF2-CPSF3,NUP153-NUP88,NCBP2-NUP98,NUP214-NUP88,NUP188-NXF1,NUP98-NUP43,NUP153-SEH1L,NUP98-NUP85
reactome	Signaling by NOTCH	26	0.734324	0.976073	1	CCNC-CDK8,JUN-MOV10,CDK8-KAT2A,NOTCH1-HIF1A,NOTCH1-UBA52,MYC-RBPJ,JAG1-ADAM17,RBPJ-KAT2A,JAG1-NOTCH2,CCNC-CREBBP,MYC-KAT2B,NCOR1-HDAC4,HDAC7-TBL1XR1,TP53-AGO2,NOTCH1-SNW1,E2F3-TFDP2,NOTCH1-ITCH,MYC-EP300,MYC-SNW1,HDAC4-TBL1XR1,TNRC6C-AGO2,TNRC6C-AGO1,AGO3-TNRC6C,TP53-AGO1,MYC-CREBBP,TNRC6C-AGO4
reactome	Processive synthesis on the C-strand of the telomere	9	1.48277	0.128398	1	POLD1-RPA3,PCNA-FEN1,POLD2-POLD4,PCNA-POLD2,RPA2-POLD1,RPA2-DNA2,PCNA-POLD1,PCNA-LIG1,POLD2-POLD3
reactome	WNT5A-dependent internalization of FZD2, FZD5 and ROR2	4	0.878678	0.704124	1	CLTB-AP2B1,AP2A2-CLTB,CLTB-AP2S1,CLTB-AP2M1
reactome	Antigen Presentation- Folding, assembly and peptide loading of class I MHC	3	0.395405	0.990307	1	B2M-TAP2,SEC24D-SEC23A,TAPBP-TAP2
reactome	Degradation of the extracellular matrix	3	0.474486	0.970065	1	MMP1-BSG,TIMP1-MMP9,FURIN-MMP14
reactome	PLCG1 events in ERBB2 signaling	6	1.31802	0.29261	1	PRKAR2A-PRKACB,PDE1A-CALM3,PRKAR1A-PRKACA,PRKAR1A-PRKACB,PRKAR2A-PRKACA,CREB1-PRKACA
reactome	MyD88 dependent cascade initiated on endosome	45	1.04666	0.390037	1	RELA-DHX9,IRF7-MYD88,CHUK-IRAK1,TAB1-TAB3,RIPK2-IKBKG,IKBKB-TAB1,RIPK2-NOD2,JUN-MAPK9,MAP3K7-MAP2K4,NFKBIA-RELA,IRF7-TRAF6,PPP2R1B-PPP2CA,HMGB1-RELA,NFKB1-RELA,CHUK-NFKB1,RELA-NFKBIB,MAPK8-MAP2K4,NFKB2-DHX9,PPP2R1B-PPP2CB,TAB1-TRAF6,NFKBIA-NFKB2,IRAK1-IRF7,NFKB1-IKBKG,MAPKAPK2-MAPK11,CHUK-TRAF6,NFKB1-NFKBIB,CHUK-RIPK2,IKBKB-NFKBIB,UBE2V1-PELI3,JUN-ATF2,TAB1-TAB2,MAP3K7-NOD2,NFKBIA-IKBKG,MEF2A-MAP…
reactome	Transport of the SLBP Dependant Mature mRNA	30	1.0226	0.47909	1	NUP214-SEH1L,NUP153-NUP205,TPR-NUP107,NUP153-NUP210,RANBP2-SEH1L,RANBP2-NUP107,NUP88-NXF1,NUP153-NUP43,NUP153-NUP85,NUP107-NUP50,NUP153-AAAS,SEH1L-NXF1,NUP153-NUP37,TPR-NUP205,NUP98-SEH1L,NUP153-NUP107,NUP107-NXF1,NUP98-NUP88,NUP214-NUP107,NUP153-NUP35,NUP98-NUP107,NUP205-NXF1,NUP153-NUP188,NUP153-NUP88,NCBP2-NUP98,NUP214-NUP88,NUP188-NXF1,NUP98-NUP43,NUP153-SEH1L,NUP98-NUP85
reactome	Budding and maturation of HIV virion	13	1.25372	0.218331	1	CHMP4B-VPS4A,CHMP2A-CHMP4B,PDCD6IP-CHMP4C,PDCD6IP-CHMP4B,CHMP4C-VPS4A,VPS37C-PDCD6IP,VPS37C-VPS28,TSG101-CHMP4B,VPS37C-TSG101,CHMP4B-CHMP2B,CHMP4B-CHMP3,CHMP4B-CHMP5,CHMP6-CHMP4B
reactome	Activation of G protein gated Potassium channels	4	0.451892	0.987614	1	GNG7-GNB1,GNB2-GNG8,GNGT2-GNB2,GNB1-GNG8
reactome	Signaling by EGFR	49	0.745187	0.994347	1	PXN-GRB2,PRKAR1A-PRKACA,MTOR-MLST8,AP2M1-EPN1,AP2B1-EPN1,HGS-SPRY2,PRKAR2A-PRKACA,PXN-PTPN11,YWHAB-MAP2K2,PRKAR2A-PRKACB,MAPKAP1-MLST8,CD28-PIK3R1,SRC-PXN,PRKAR1A-PRKACB,HGS-STAM2,HGS-STAM,PIK3CA-PIK3R3,AKT1-RICTOR,PDE1A-CALM3,GSK3B-AKT3,EPS15-EPN1,FGFR1-FRS2,SPRY2-CBL,PTPN11-GAB1,FYN-PIK3R3,EPS15L1-EPN1,PIK3R1-PIK3CB,RICTOR-MLST8,KIT-PIK3R1,RAF1-MAP2K2,FYN-PIK3R1,SRC-CSK,SRC-PTPN11,LCK-PIK3R1,SP…
reactome	PIP3 activates AKT signaling	21	0.584754	0.999156	1	FYN-PIK3R3,LCK-PIK3R1,GSK3B-AKT3,MAPKAP1-MLST8,CD28-PIK3CA,FGFR1-FRS2,CD28-PIK3R1,PTPN11-GAB1,MTOR-MLST8,RICTOR-MLST8,TNRC6C-AGO2,TNRC6C-AGO1,PIK3R1-PIK3CB,KIT-PIK3R1,FGFR1-PIK3R1,AGO3-TNRC6C,FYN-PIK3R1,PIK3CA-PIK3R3,KIT-PIK3R3,AKT1-RICTOR,TNRC6C-AGO4
reactome	Interleukin-1 signaling	24	0.948972	0.653868	1	TAB1-TAB3,RIPK2-IKBKG,IKBKB-TAB1,IL1B-IL1R1,CHUK-NFKB1,IL1R1-TRAF6,IL1R1-IRAK4,TAB2-IKBKG,CHUK-IRAK1,TAB1-TRAF6,TOLLIP-IL1RAP,NFKB1-IKBKG,MYD88-IRAK3,CHUK-TRAF6,IRAK4-IRAK3,CHUK-RIPK2,UBE2V1-PELI3,TAB1-TAB2,MAP3K7-NOD2,IRAK2-TRAF6,MYD88-TRAF6,RIPK2-NOD2,CHUK-TAB2,MAP3K8-MAP2K4
reactome	IRAK1 recruits IKK complex upon TLR7-8 or 9 stimulation	3	0.474486	0.970065	1	UBE2V1-PELI3,CHUK-IRAK1,CHUK-TRAF6
reactome	Thromboxane signalling through TP receptor	14	0.938249	0.657131	1	TBXA2R-GNB1,GNB5-GNG2,GNGT2-GNB2,GNG2-GNB4,GNB2-GNG8,GNB5-GNG5,GNB1-GNG8,TBXA2R-GNAQ,TBXA2R-GNA13,GNB4-GNG8,GNG7-GNB1,GNG5-GNB4,GNGT2-GNB4,GNG10-GNB4
reactome	Death Receptor Signalling	11	1.2427	0.254815	1	TNFRSF10B-CFLAR,TRAF2-CASP8,TNFRSF10B-CASP10,TNFRSF1A-TRAF2,TNFRSF1A-TRADD,TRAF2-RIPK1,CASP8-TRADD,TNFRSF10B-CASP8,TNF-TNFRSF1A,TRAF2-FADD,TNF-RIPK1
reactome	TGFBR1 LBD Mutants in Cancer	34	1.05029	0.403152	1	CCNC-CDK8,TFDP2-E2F4,CDK9-SMAD3,PPM1A-SMAD3,SMAD7-SMURF2,TGFB1-SMAD3,SMAD7-PPP1R15A,SMAD7-STRAP,SMAD7-RNF111,SMAD7-UCHL5,SKI-SMAD4,RHOA-ARHGEF18,TGFBR1-SMAD3,SP1-SMAD3,SMAD7-SMURF1,SMAD7-USP15,SMAD3-TRIM33,SMAD3-E2F4,SMAD7-TGFBR1,SKIL-SMAD3,SMAD7-SMAD2,TGFB1-FKBP1A,SMAD3-SMAD4,MEN1-SMAD3,SMAD7-SMAD4,SMAD3-HDAC1,SMAD3-MTMR4,SMAD3-STUB1,CDK8-SMAD3,CDK8-SMAD2,CCNT1-SMAD3,MYC-SMAD2,PARD3-F11R,SMAD3-R…
reactome	RNA Polymerase II Transcription Elongation	52	1.05441	0.355118	1	CDK7-MNAT1,POLR2C-POLR2F,SUPT5H-POLR2H,POLR2H-POLR2J,POLR2D-POLR2C,GTF2F1-GTF2H4,NCBP1-NELFA,POLR2B-CTDP1,CDK7-GTF2H4,POLR2D-POLR2G,GTF2F2-POLR2H,POLR2F-SUPT4H1,POLR2B-POLR2I,POLR2I-POLR2G,NELFE-NELFA,POLR2C-NELFB,CDK7-CTDP1,POLR2H-POLR2K,POLR2F-POLR2G,NELFE-NELFB,SUPT5H-POLR2I,POLR2D-POLR2B,POLR2J-CTDP1,TCEA1-CTDP1,NCBP1-NELFB,SUPT5H-POLR2D,POLR2D-GTF2F1,POLR2G-CTDP1,SUPT5H-POLR2F,ERCC3-MNAT1,PO…
reactome	Post-translational protein modification	9	0.531141	0.994186	1	DPM1-DPM2,PIGA-PIGP,SEC24D-SEC23A,PIGK-PIGT,PIGT-PIGU,DPM2-PIGP,SUMO1-UBA2,SUMO2-UBA2,UBE2I-UBA2
reactome	Repair synthesis for gap-filling by DNA polymerase in TC-NER	9	1.27095	0.261611	1	POLD1-RPA3,RFC2-RFC3,POLD2-POLD4,PCNA-POLD2,RFC4-RFC2,RPA2-POLD1,PCNA-POLD1,POLD2-POLD3,PCNA-POLE
reactome	Asparagine N-linked glycosylation	2	0.395405	0.977203	1	DPM1-DPM2,SEC24D-SEC23A
reactome	Regulation of Glucokinase by Glucokinase Regulatory Protein	24	0.948972	0.653868	1	NUP214-SEH1L,NUP153-NUP205,TPR-NUP107,NUP153-NUP210,NUP214-NUP88,RANBP2-NUP107,NUP153-NUP43,NUP153-NUP85,NUP107-NUP50,NUP153-AAAS,NUP153-NUP37,TPR-NUP205,NUP98-SEH1L,NUP153-NUP107,NUP98-NUP88,NUP214-NUP107,NUP153-NUP35,NUP98-NUP107,NUP153-NUP188,NUP153-NUP88,RANBP2-SEH1L,NUP98-NUP43,NUP153-SEH1L,NUP98-NUP85
reactome	DARPP-32 events	6	1.07838	0.495909	1	PRKAR2A-PRKACB,PRKAR1A-PRKACA,PRKAR1A-PRKACB,PPP2R1B-PPP2CB,PRKAR2A-PRKACA,PPP2R1B-PPP2CA
reactome	NCAM signaling for neurite out-growth	10	0.823761	0.807878	1	YWHAB-MAP2K2,GRB2-SPTAN1,MAPK1-MAP2K2,IL6R-JAK1,SPTA1-SPTB,SRC-PTPRA,SOS1-SPTAN1,FYN-PTPRA,RAF1-MAP2K2,GRB2-SPTBN1
reactome	Dual incision reaction in TC-NER	29	1.08177	0.3469	1	CDK7-MNAT1,POLR2C-POLR2F,POLR2H-POLR2J,POLR2D-POLR2C,POLR2B-POLR2H,ERCC3-GTF2H3,CDK7-GTF2H4,POLR2D-POLR2E,POLR2B-POLR2I,POLR2I-POLR2G,POLR2E-POLR2H,POLR2H-POLR2K,POLR2F-POLR2G,POLR2D-POLR2G,POLR2D-POLR2B,ERCC8-XAB2,ERCC3-MNAT1,POLR2J-POLR2F,POLR2C-POLR2H,CDK7-GTF2H3,POLR2D-POLR2J,ERCC3-GTF2H4,POLR2C-POLR2I,POLR2E-POLR2F,CCNH-MNAT1,POLR2H-POLR2G,CCNH-GTF2H4,ERCC3-ERCC6,POLR2K-POLR2F
reactome	Nucleotide Excision Repair	43	1.00606	0.511187	1	POLD1-RPA3,CDK7-MNAT1,POLR2C-POLR2F,PCNA-POLD2,POLR2H-POLR2J,POLR2D-POLR2C,POLR2B-POLR2H,ERCC3-GTF2H3,CDK7-GTF2H4,POLR2D-POLR2E,POLR2B-POLR2I,POLR2I-POLR2G,POLD2-POLD4,POLR2E-POLR2H,POLR2H-POLR2K,POLR2F-POLR2G,POLR2D-POLR2G,RPA2-XPA,POLR2D-POLR2B,ERCC8-XAB2,PCNA-POLE,XPC-ERCC4,RFC2-RFC3,POLR2C-POLR2H,ERCC3-MNAT1,POLR2J-POLR2F,RPA2-POLD1,XPC-DDB2,CDK7-GTF2H3,POLR2D-POLR2J,ERCC3-GTF2H4,RPA2-GTF2H3,…
reactome	CDO in myogenesis	7	0.922612	0.665349	1	CDH2-CTNNB1,MEF2C-MAPK14,ABL1-CTNNB1,SPAG9-MAPK14,SPAG9-ABL1,CDH2-CTNNA1,MAP2K6-MAPK12
reactome	SUMOylation	3	0.593108	0.913319	1	SUMO2-UBA2,SUMO1-UBA2,UBE2I-UBA2
reactome	Notch-HLH transcription pathway	2	0.395405	0.977203	1	NOTCH1-SNW1,RBPJ-KAT2A
reactome	Meiotic recombination	10	0.573051	0.989853	1	NBN-MRE11A,HIST1H2BB-HIST1H3J,RPA2-RAD51,RPA2-BRCA2,RPA1-BRCA1,RPA1-DMC1,RPA2-BLM,NBN-RBBP8,HIST1H2AD-HIST1H2BB,MLH1-ATM
reactome	Glucagon-like Peptide-1 (GLP1) regulates insulin secretion	20	1.01386	0.514921	1	PRKAR2A-PRKACB,GNB5-GNG2,GNGT2-GNB2,GNG2-GNB4,PRKACA-IQGAP1,GNB2-GNG8,PRKAR1A-PRKACA,GNB5-GNG5,PRKAR1A-PRKACB,GNGT2-GNB4,GNB4-GNG8,PRKAR2A-AKAP5,RAPGEF3-RAP1A,GNG7-GNB1,PRKAR2A-PRKACA,GNG5-GNB4,GNB1-GNG8,AKAP5-IQGAP1,GNG10-GNB4,PRKACB-AKAP5
reactome	MyD88 cascade initiated on plasma membrane	43	1.03673	0.421464	1	CHUK-IRAK1,TAB1-TAB3,RIPK2-IKBKG,IKBKB-TAB1,RIPK2-NOD2,JUN-MAPK9,MAP3K7-MAP2K4,NFKBIA-RELA,PPP2R1B-PPP2CA,HMGB1-RELA,NFKB1-RELA,CHUK-NFKB1,RELA-NFKBIB,MAPK8-MAP2K4,NFKB2-DHX9,PPP2R1B-PPP2CB,TAB1-TRAF6,NFKBIA-NFKB2,RELA-DHX9,NFKB1-IKBKG,TLR5-MYD88,MAPKAPK2-MAPK11,CHUK-TRAF6,NFKB1-NFKBIB,CHUK-RIPK2,IKBKB-NFKBIB,UBE2V1-PELI3,JUN-ATF2,TAB1-TAB2,MAP3K7-NOD2,NFKBIA-IKBKG,MEF2A-MAPK7,IRAK2-TRAF6,MAPK1-M…
reactome	Processing of Capped Intronless Pre-mRNA	4	0.439339	0.989989	1	SNRPB-SNRPF,CSTF2-CPSF2,CSTF1-CPSF3,CPSF2-CPSF3
reactome	GRB2-SOS provides linkage to MAPK signaling for Integrins	4	0.930365	0.657177	1	ITGA2B-GRB2,SRC-SOS1,ITGB3-ITGA2B,ITGB3-TLN1
reactome	Regulation of HSF1-mediated heat shock response	5	1.04054	0.54629	1	MAPKAPK2-HSF1,HSPA1B-DNAJB1,YWHAE-HSF1,HSPA1A-DNAJB1,HSPA8-HSF1
reactome	Peptide hormone metabolism	6	0.593108	0.960298	1	SPCS2-SEC11C,EXOC5-EXOC4,CTNNB1-TCF7L2,ATP6AP2-REN,VAMP2-STX1A,EXOC5-EXOC7
reactome	NOTCH2 Activation and Transmission of Signal to the Nucleus	1	0.247128	0.990583	1	JAG1-NOTCH2
reactome	Growth hormone receptor signaling	2	0.304158	0.995001	1	JAK2-LYN,LYN-MAPK3
reactome	Regulation of cholesterol biosynthesis by SREBP (SREBF)	15	1.34797	0.122628	1	RXRA-NCOA6,SMARCD3-TBL1XR1,SEC24D-SEC23A,SP1-SREBF1,RXRA-CHD9,RXRA-MED1,RXRA-NCOA1,RXRA-NCOA2,PPARA-NCOA1,PPARA-NCOA2,SREBF2-KPNB1,SP1-SREBF2,SEC24B-SCAP,TBL1X-TBL1XR1,SP1-RXRA
reactome	p75NTR recruits signalling complexes	1	0.232591	0.992964	1	MYD88-TRAF6
reactome	snRNP Assembly	37	0.724257	0.992552	1	NUP214-SEH1L,GEMIN5-GEMIN7,TPR-SNRPD1,TPR-NUP107,SNRPB-SNRPF,NUP153-NUP210,RANBP2-SEH1L,RANBP2-NUP107,NUP153-NUP43,SNRPB-GEMIN4,NUP153-NUP85,NUP107-NUP50,NUP153-AAAS,NUP153-NUP205,SNRPB-SNRPD1,TPR-NUP205,NUP98-SEH1L,PRMT5-WDR77,NUP153-NUP107,SNUPN-SNRPB,NUP98-NUP88,NUP214-NUP107,NUP153-NUP35,SNRPB-WDR77,SNRPD1-GEMIN7,NUP153-NUP188,NUP153-NUP88,SNRPB-GEMIN5,NUP98-NUP107,NUP153-NUP37,NCBP2-NUP98,NU…
reactome	Extrinsic Pathway for Apoptosis	12	1.18622	0.299724	1	TNFRSF10B-CFLAR,TRAF2-CASP8,TNFRSF10B-CASP10,TNFRSF1A-TRAF2,CFLAR-TRAF2,TNFRSF1A-TRADD,TRAF2-RIPK1,CASP8-TRADD,TNFRSF10B-CASP8,TNF-TNFRSF1A,TRAF2-FADD,TNF-RIPK1
reactome	TRIF-mediated TLR3-TLR4 signaling	52	1.07089	0.30891	1	RIPK1-TICAM1,RELA-DHX9,TLR4-TBK1,CHUK-IRAK1,TAB1-TAB3,RIPK1-IKBKG,TICAM1-TBK1,RIPK2-IKBKG,IKBKB-TAB1,TRAF3-TBK1,RIPK2-NOD2,JUN-MAPK9,MAP3K7-MAP2K4,NFKBIA-RELA,PPP2R1B-PPP2CA,HMGB1-RELA,NFKB1-RELA,TLR4-LY96,RELA-NFKBIB,MAPK8-MAP2K4,NFKB2-DHX9,TICAM2-TRAF6,TAB1-TRAF6,NFKBIA-NFKB2,CASP8-TICAM1,NFKB1-IKBKG,MAPKAPK2-MAPK11,CHUK-TRAF6,TLR4-TRAF6,NFKB1-NFKBIB,CHUK-RIPK2,TICAM1-TRAF6,IKBKB-NFKBIB,JUN-ATF…
reactome	Downstream signaling of activated FGFR	31	0.659009	0.998184	1	PRKAR1A-PRKACA,MTOR-MLST8,PRKAR2A-PRKACA,RICTOR-MLST8,YWHAB-MAP2K2,PRKAR2A-PRKACB,MAPKAP1-MLST8,CD28-PIK3R1,PRKAR1A-PRKACB,PIK3CA-PIK3R3,AKT1-RICTOR,PDE1A-CALM3,GSK3B-AKT3,FGFR1-FRS2,PTPN11-GAB1,FYN-PIK3R3,PIK3R1-PIK3CB,KIT-PIK3R1,RAF1-MAP2K2,FYN-PIK3R1,LCK-PIK3R1,MAPK1-MAP2K2,CD28-PIK3CA,KIT-PIK3R3,TNRC6C-AGO2,IL6R-JAK1,TNRC6C-AGO1,FGFR1-PIK3R1,AGO3-TNRC6C,CREB1-PRKACA,TNRC6C-AGO4
reactome	TRAF3-dependent IRF activation pathway	5	0.941441	0.644071	1	IRF7-TBK1,TRAF3-TBK1,MAVS-IRF7,TRAF3-MAVS,IKBKE-MAVS
reactome	Inwardly rectifying K+ channels	4	0.427465	0.991925	1	GNG7-GNB1,GNB2-GNG8,GNGT2-GNB2,GNB1-GNG8
reactome	Telomere Maintenance	20	0.941441	0.66295	1	POLD1-RPA3,PCNA-FEN1,PRIM1-POLA2,POLD2-POLD4,RPA2-DNA2,TERF1-ACD,PCNA-POLD2,RFC4-RFC2,H2AFX-TERF2IP,ACD-TINF2,TERF2-ACD,RFC2-RFC3,HIST1H2AD-HIST1H2BB,PCNA-RFC4,PCNA-POLD1,PCNA-LIG1,POLD2-POLD3,PCNA-RFC3,ACD-TERF2IP,RPA2-POLD1
reactome	Pausing and recovery of HIV elongation	39	1.14228	0.192871	1	POLR2C-POLR2F,SUPT5H-POLR2H,POLR2H-POLR2J,POLR2D-POLR2C,POLR2B-POLR2H,POLR2B-CTDP1,POLR2D-POLR2G,GTF2F2-POLR2H,POLR2F-SUPT4H1,POLR2B-POLR2I,POLR2I-POLR2G,NELFE-NELFA,POLR2C-NELFB,POLR2H-POLR2K,POLR2F-POLR2G,NELFE-NELFB,SUPT5H-POLR2I,POLR2D-POLR2B,POLR2J-CTDP1,TCEA1-CTDP1,SUPT5H-POLR2D,POLR2D-GTF2F1,POLR2G-CTDP1,SUPT5H-POLR2F,POLR2J-POLR2F,SSRP1-SUPT16H,POLR2C-POLR2H,POLR2D-POLR2J,GTF2F2-CTDP1,TCE…
reactome	Frs2-mediated activation	5	0.681733	0.891297	1	IL6R-JAK1,YWHAB-MAP2K2,BRAF-YWHAB,MAPK1-MAP2K2,RAF1-MAP2K2
reactome	Respiratory electron transport, ATP synthesis by chemiosmotic coupling, and heat production by uncoupling proteins.	76	0.950974	0.713924	1	NDUFA10-NDUFA11,NDUFS7-NDUFS1,NDUFB10-NDUFA6,NDUFB7-NDUFA9,NDUFA9-NDUFA11,NDUFA2-NDUFA6,NDUFA2-NDUFA5,NDUFA6-NDUFB11,NDUFS4-NDUFS2,NDUFA6-NDUFA11,NDUFB3-NDUFA9,NDUFB7-NDUFA8,NDUFA9-NDUFB11,NDUFA1-NDUFA8,NDUFS7-NDUFS2,NDUFS2-NDUFA6,NDUFA1-NDUFA6,NDUFC2-NDUFA8,NDUFB1-NDUFA9,NDUFB1-NDUFA6,NDUFS4-NDUFS6,NDUFS4-NDUFV2,NDUFS1-NDUFA8,NDUFB7-NDUFA6,NDUFS8-NDUFA2,NDUFB8-NDUFA6,NDUFA6-NDUFA5,NDUFB4-NDUFA6,…
reactome	TRAF6 mediated NF-kB activation	16	1.24049	0.198682	1	NFKBIA-NFKB2,HMGB1-RELA,NFKBIA-RELA,NFKBIA-IKBKG,NFKB1-RELA,RELA-DHX9,NFKB1-IKBKG,CHUK-NFKB1,CHUK-NFKBIA,IKBKB-TRAF2,CHUK-TRAF6,RELA-NFKBIB,IKBKB-NFKBIB,NFKB2-DHX9,TRAF2-MAVS,NFKB1-NFKBIB
reactome	IKK complex recruitment mediated by RIP1	7	0.79081	0.818437	1	RIPK1-TICAM1,RIPK1-IKBKG,TLR4-LY96,UBE2D1-BIRC3,TLR4-TRAF6,TICAM1-TRAF6,TICAM2-TRAF6
reactome	Cooperation of Prefoldin and TriC-CCT in actin and tubulin folding	11	0.869891	0.752822	1	CCT2-TUBB2A,PFDN1-TUBA1A,ACTB-CCT2,PFDN6-PFDN5,CCT2-CCT7,TUBA1B-CCT2,PFDN4-PFDN2,PFDN1-PFDN5,PFDN6-PFDN4,VBP1-PFDN4,TCP1-CCT2
reactome	Activation of ATR in response to replication stress	33	0.737196	0.985396	1	ORC4-MCM2,MCM4-MCM5,CHEK1-CDC25C,CDC7-MCM5,CHEK1-CDC25A,MCM5-MCM2,RAD17-RFC2,ORC4-MCM7,ORC4-MCM3,MCM7-ORC2,MCM7-ORC3,ORC4-DBF4,MCM5-MCM7,RFC2-RFC3,RAD1-RPA2,MCM5-ORC6,ORC5-ORC6,MCM5-MCM6,ORC4-MCM6,MCM3-MCM5,RPA2-RFC4,RPA2-RFC3,ORC4-ORC6,MCM7-ATR,ORC2-ORC6,HUS1-RPA2,ORC3-ORC6,ORC4-MCM10,RFC4-RFC2,ORC4-MCM4,ATR-CLSPN,ORC5-MCM5,MCM5-ORC1
reactome	ERK-MAPK targets	5	0.706081	0.871931	1	PPP2R1B-PPP2CA,MEF2A-MAPK7,PPP2R1B-PPP2CB,MAPK1-DUSP7,MEF2C-MAPK7
reactome	Pre-NOTCH Expression and Processing	10	0.898648	0.706721	1	E2F3-TFDP2,JUN-MOV10,RBPJ-KAT2A,TNRC6C-AGO2,TNRC6C-AGO1,AGO3-TNRC6C,TP53-AGO1,NOTCH1-SNW1,TP53-AGO2,TNRC6C-AGO4
reactome	EGFR downregulation	11	0.69039	0.947344	1	EPS15-EPN1,SPRY2-SH3KBP1,SPRY2-CBL,HGS-STAM2,EPS15L1-EPN1,AP2M1-EPN1,AP2B1-EPN1,HGS-SPRY2,HGS-STAM,SPRY1-SH3KBP1,HGS-GRB2
reactome	activated TAK1 mediates p38 MAPK activation	9	1.07838	0.462185	1	MAP3K7-NOD2,IRAK2-TRAF6,TAB2-IKBKG,RIPK2-IKBKG,RIPK2-NOD2,MAPKAPK2-MAPK11,TAB1-TAB3,TAB1-TRAF6,TAB1-TAB2
reactome	Cleavage of Growing Transcript in the Termination Region	8	0.282432	1	1	CSTF1-CPSF3,CSTF2-SRRM1,UPF3B-RBM8A,SNRPB-SNRPF,CSTF2-CPSF2,MAGOH-UPF3B,NCBP2-RBM8A,CPSF2-CPSF3
reactome	TGF-beta receptor signaling activates SMADs	13	1.0079	0.540452	1	SMAD7-SMURF1,SMAD7-USP15,TGFB1-SMAD3,SMAD7-PPP1R15A,SMAD7-STRAP,SMAD3-SMAD4,SMAD7-UCHL5,SMAD3-MTMR4,SMAD7-TGFBR1,SMAD7-SMURF2,TGFB1-FKBP1A,SMAD3-STUB1,TGFBR1-SMAD3
reactome	Translocation of GLUT4 to the plasma membrane	12	0.741385	0.914926	1	MYO1C-CALM3,EXOC4-MYO5A,EXOC3-MYO5A,KIF3B-KIFAP3,PRKAG2-PRKAB1,YWHAB-TBC1D1,EXOC5-RAB14,RHOQ-EXOC7,YWHAG-TBC1D1,EXOC5-EXOC4,YWHAE-TBC1D1,EXOC5-EXOC7
reactome	Removal of the Flap Intermediate from the C-strand	8	1.37532	0.205694	1	POLD1-RPA3,PCNA-FEN1,POLD2-POLD4,PCNA-POLD2,RPA2-POLD1,RPA2-DNA2,PCNA-POLD1,POLD2-POLD3
reactome	PI-3K cascade	21	0.584754	0.999156	1	FYN-PIK3R3,LCK-PIK3R1,GSK3B-AKT3,MAPKAP1-MLST8,CD28-PIK3CA,FGFR1-FRS2,CD28-PIK3R1,PTPN11-GAB1,MTOR-MLST8,RICTOR-MLST8,TNRC6C-AGO2,TNRC6C-AGO1,PIK3R1-PIK3CB,KIT-PIK3R1,FGFR1-PIK3R1,AGO3-TNRC6C,FYN-PIK3R1,PIK3CA-PIK3R3,KIT-PIK3R3,AKT1-RICTOR,TNRC6C-AGO4
reactome	DCC mediated attractive signaling	5	1.16296	0.437235	1	FYN-NCK1,RAC1-DOCK1,RAC1-PTK2,TRIO-RAC1,SRC-DOCK1
reactome	deactivation of the beta-catenin transactivating complex	13	1.22387	0.247433	1	BCL9-CTNNB1,CTNNB1-BCL9L,CTNNB1-TCF7,CTNNB1-TCF7L1,TLE1-HDAC1,CTBP1-TCF7L2,CTNNB1-TCF7L2,HDAC1-LEF1,CTNNB1-LEF1,YWHAZ-CBY1,CTNNB1-CBY1,AKT1-CTNNB1,TLE3-HDAC1
reactome	Insulin processing	3	0.474486	0.970065	1	VAMP2-STX1A,EXOC5-EXOC4,EXOC5-EXOC7
reactome	Interleukin-3, 5 and GM-CSF signaling	26	1.04903	0.426699	1	HCK-PIK3R1,PIK3R1-SYK,IL2RB-GRB2,PIK3R2-GAB2,LYN-CBL,GRB2-PIK3R3,YES1-CBL,SYK-GRB2,GRB2-GAB2,CBL-BLNK,HCK-CBL,IL2RB-JAK1,FYN-CBL,PIK3CA-PIK3R3,CSF2RA-PIK3R1,PIK3R2-SYK,CBL-PIK3R3,FYN-PIK3R3,IL3RA-GRB2,FYN-PIK3R1,PIK3R1-PIK3CB,CBL-SYK,HCK-PIK3CB,PIK3R2-HCK,PIK3CB-PIK3R3,LYN-PIK3R3
reactome	Interferon gamma signaling	7	0.864949	0.73455	1	SOCS3-JAK1,STAT1-HLA-DRB5,HLA-DRA-HLA-DRB5,JAK2-IFNGR2,IFNGR2-CAMK2D,SOCS1-JAK1,STAT1-PRKCD
reactome	Platelet homeostasis	18	0.749189	0.94212	1	PPP2R1B-PPP2R5C,PPP2R1B-PPP2R5A,GNB5-GNG2,GNGT2-GNB2,GNG2-GNB4,GNB2-GNG8,PPP2CA-PPP2R5B,GNB5-GNG5,GNB1-GNG8,GNGT2-GNB4,PPP2R1B-PPP2CA,GNB4-GNG8,PPP2R1B-PPP2CB,GNG7-GNB1,GNG5-GNB4,ITPR1-MRVI1,GNG10-GNB4,PPP2R1B-PPP2R5E
reactome	Tat-mediated HIV elongation arrest and recovery	39	1.15946	0.165577	1	POLR2C-POLR2F,SUPT5H-POLR2H,POLR2H-POLR2J,POLR2D-POLR2C,POLR2B-POLR2H,POLR2B-CTDP1,POLR2D-POLR2G,GTF2F2-POLR2H,POLR2F-SUPT4H1,POLR2B-POLR2I,POLR2I-POLR2G,NELFE-NELFA,POLR2C-NELFB,POLR2H-POLR2K,POLR2F-POLR2G,NELFE-NELFB,SUPT5H-POLR2I,POLR2D-POLR2B,POLR2J-CTDP1,TCEA1-CTDP1,SUPT5H-POLR2D,POLR2D-GTF2F1,POLR2G-CTDP1,SUPT5H-POLR2F,POLR2J-POLR2F,SSRP1-SUPT16H,POLR2C-POLR2H,POLR2D-POLR2J,GTF2F2-CTDP1,TCE…
reactome	disassembly of the destruction complex and recruitment of AXIN to the membrane	7	0.532276	0.987831	1	PPP2R1B-PPP2R5C,PPP2R1B-PPP2R5A,GSK3B-FZD1,PPP2CA-PPP2R5B,PPP2R1B-PPP2CA,PPP2R1B-PPP2CB,PPP2R1B-PPP2R5E
reactome	GPVI-mediated activation cascade	11	1.17553	0.323874	1	PIK3R1-PIK3CB,PIK3R2-SYK,PIK3R1-SYK,FYN-SYK,FYN-PIK3R3,LYN-PIK3R3,LAT-SYK,FYN-PIK3R1,PIK3CA-PIK3R3,PIK3CB-PIK3R3,SYK-VAV2
reactome	Activation of GABAB receptors	4	0.439339	0.989989	1	GNG7-GNB1,GNB2-GNG8,GNGT2-GNB2,GNB1-GNG8
reactome	FCERI mediated Ca+2 mobilization	7	0.532276	0.987831	1	SYK-GRB2,SHC1-TEC,LAT-GRB2,GRAP2-SYK,TEC-GRB2,LAT-SYK,SYK-VAV2
reactome	Neurotransmitter Release Cycle	2	0.465183	0.952472	1	SYT1-VAMP2,VAMP2-STX1A
reactome	Cross-presentation of soluble exogenous antigens (endosomes)	99	0.701525	0.999992	1	PSMB5-PSMD8,PSMA1-PSMA5,PSMB6-PSME2,PSMB5-PSME2,PSMD8-PSMD4,PSMA2-PSMC6,PSMA5-PSMD7,PSMD14-PSMD8,PSMD14-PSMB4,PSMD8-PSMB2,PSMD14-PSMB9,PSMD14-PSMD13,PSMD11-PSMD14,PSMB7-PSME2,PSMD14-PSMA3,PSMA1-PSMC6,PSMB3-PSMC6,PSMD14-PSMD10,PSMB1-PSMC6,PSMD14-PSMD7,PSMD14-PSMA5,PSMD14-PSMB7,PSMD11-PSMC6,PSMD12-PSMC6,PSMC3-PSMD8,PSMB8-PSME2,PSMB8-PSMA5,PSMA1-PSME2,PSMA3-PSMA5,PSMB4-PSME2,PSMC4-PSMD8,PSMC2-PSME2,…
reactome	Transmission across Chemical Synapses	14	0.42257	0.999992	1	GNB5-GNG2,GNGT2-GNB2,GNG2-GNB4,SYT1-VAMP2,GNB2-GNG8,GNB5-GNG5,GNB1-GNG8,GNGT2-GNB4,GNB4-GNG8,GNG7-GNB1,VAMP2-STX1A,GNG5-GNB4,CREB1-PRKACA,GNG10-GNB4
reactome	NOD1-2 Signaling Pathway	18	1.16677	0.265823	1	BIRC2-NOD2,BIRC3-NOD2,IRAK2-TRAF6,MAP3K7-NOD2,NOD2-TRAF6,TAB2-IKBKG,RIPK2-IKBKG,RIPK2-NOD2,IKBKB-TAB1,CHUK-TAB2,CYLD-IKBKG,CHUK-RIPK2,TAB1-TAB3,CHUK-TRAF6,CHUK-IRAK1,TAB1-TRAF6,MAP2K6-MAPK12,TAB1-TAB2
reactome	Signaling by TGF-beta Receptor Complex	34	1.05029	0.403152	1	CCNC-CDK8,TFDP2-E2F4,CDK9-SMAD3,PPM1A-SMAD3,SMAD7-SMURF2,TGFB1-SMAD3,SMAD7-PPP1R15A,SMAD7-STRAP,SMAD7-RNF111,SMAD7-UCHL5,SKI-SMAD4,RHOA-ARHGEF18,TGFBR1-SMAD3,SP1-SMAD3,SMAD7-SMURF1,SMAD7-USP15,SMAD3-TRIM33,SMAD3-E2F4,SMAD7-TGFBR1,SKIL-SMAD3,SMAD7-SMAD2,TGFB1-FKBP1A,SMAD3-SMAD4,MEN1-SMAD3,SMAD7-SMAD4,SMAD3-HDAC1,SMAD3-MTMR4,SMAD3-STUB1,CDK8-SMAD3,CDK8-SMAD2,CCNT1-SMAD3,MYC-SMAD2,PARD3-F11R,SMAD3-R…
reactome	DAP12 interactions	48	0.814569	0.960006	1	PIK3R1-SYK,PDE1A-CALM3,TYROBP-TREM1,PRKAR1A-PRKACA,MTOR-MLST8,PRKAR2A-PRKACA,RICTOR-MLST8,SYK-VAV2,YWHAB-MAP2K2,PRKAR2A-PRKACB,SYK-GRB2,FYN-LCP2,MAPKAP1-MLST8,CD28-PIK3R1,SIRPB1-TYROBP,PRKAR1A-PRKACB,FYN-VAV2,GRAP2-SYK,LCK-LCP2,PIK3CA-PIK3R3,AKT1-RICTOR,PIK3R2-SYK,GSK3B-AKT3,PLCG1-RAC1,FGFR1-FRS2,FYN-BTK,PTPN11-GAB1,FYN-PIK3R3,PIK3R1-PIK3CB,KIT-PIK3R1,RAF1-MAP2K2,LAT-SYK,FYN-PIK3R1,LCK-PIK3R1,LAT…
reactome	Recruitment of NuMA to mitotic centrosomes	7	1.25811	0.312003	1	TUBG1-TUBGCP3,TUBGCP6-TUBGCP5,TUBGCP3-TUBGCP6,TUBGCP2-TUBGCP4,TUBGCP3-TUBGCP5,TUBG1-TUBGCP6,TUBGCP3-TUBGCP4
reactome	Signaling by NOTCH1 HD Domain Mutants in Cancer	17	0.63414	0.991917	1	CCNC-CDK8,NOTCH1-UBA52,NOTCH1-ITCH,CCNC-CREBBP,MYC-EP300,MYC-SNW1,MYC-KAT2B,NOTCH1-HIF1A,MYC-RBPJ,HDAC7-TBL1XR1,JAG1-ADAM17,RBPJ-KAT2A,CDK8-KAT2A,MYC-CREBBP,HDAC4-TBL1XR1,NOTCH1-SNW1,NCOR1-HDAC4
reactome	Apoptotic execution phase	7	1.25811	0.312003	1	GSN-CASP3,DFFA-CASP3,CASP3-BMX,DFFB-HIST1H1D,VIM-CASP7,CASP3-SPTAN1,CASP6-SATB1
reactome	Insulin receptor signalling cascade	28	0.814069	0.915689	1	TSC2-PRKAA1,MTOR-MLST8,PRKAA1-STK11,EIF4EBP1-RPTOR,YWHAB-MAP2K2,MTOR-EIF4EBP1,PRKAG2-PRKAB1,FGFR1-FRS2,STK11-STRADA,TSC2-TSC1,PRKAB2-PRKAA1,INSR-IRS2,TSC2-RHEB,STRADB-CAB39,PTPN11-GAB1,INSR-DOK1,STRADA-CAB39L,RAF1-MAP2K2,STK11-STRADB,PIK3R1-PIK3CB,PRKAA1-PRKAG2,MAPK1-MAP2K2,IL6R-JAK1,EEF2K-RPS6KB1,EIF4E-RPTOR,INSR-SHC1,FGFR1-PIK3R1,INSR-IRS1
reactome	Insulin receptor recycling	7	0.485585	0.995172	1	ATP6V1F-ATP6V1C2,ATP6V1G1-ATP6V1D,ATP6V1B2-ATP6V1C2,ATP6V1A-ATP6V1C2,ATP6V1G1-ATP6V1C2,ATP6V1G2-ATP6V1E1,ATP6V1E1-ATP6V1C2
reactome	Deadenylation-dependent mRNA decay	35	0.961054	0.638305	1	EIF4A1-EIF4G1,EIF4B-EIF4G1,PABPC1-CNOT7,EXOSC5-EXOSC3,TNKS1BP1-CNOT6,PABPC1-CNOT6,LSM3-LSM2,LSM3-LSM5,EXOSC6-EXOSC3,DDX6-DCP1B,EXOSC2-EXOSC3,EXOSC7-EXOSC3,DCP1B-DCP1A,CNOT3-CNOT2,TNKS1BP1-CNOT7,CNOT3-CNOT8,EDC4-DCP1A,LSM3-LSM4,CNOT3-CNOT6,TNKS1BP1-CNOT2,CNOT3-RQCD1,DCP2-DCP1B,DDX6-EDC3,CNOT3-CNOT6L,PABPC1-EIF4A3,PARN-PABPC1,PABPC1-EIF4A1,PABPC1-EIF4B,XRN1-LSM4,EXOSC8-EXOSC3,CNOT3-CNOT7,EIF4E-EIF4…
reactome	Cell junction organization	10	0.746047	0.894551	1	CDH2-CTNNB1,PARD3-PARD6B,JUP-CDH2,CTNND1-CTNNA1,CTNND1-CTNNB1,ILK-PARVB,PARD3-F11R,CTNND1-CDH2,CDH2-CTNNA1,PRKCI-PARD6B
reactome	Prostacyclin signalling through prostacyclin receptor	11	0.724909	0.921742	1	GNB5-GNG2,GNGT2-GNB2,GNG2-GNB4,GNB2-GNG8,GNB5-GNG5,GNB1-GNG8,GNGT2-GNB4,GNB4-GNG8,GNG7-GNB1,GNG5-GNB4,GNG10-GNB4
reactome	SHC-mediated signalling	4	0.632648	0.909136	1	IL6R-JAK1,YWHAB-MAP2K2,MAPK1-MAP2K2,RAF1-MAP2K2
reactome	Fc epsilon receptor (FCERI) signaling	59	0.754981	0.995898	1	MAP3K7-PRKCQ,BCL10-CARD11,TAB1-TAB3,MTOR-MLST8,IKBKB-TAB1,TEC-GRB2,PIK3R2-GAB2,JUN-MAPK9,NFKBIA-RELA,GSK3B-AKT3,YWHAB-MAP2K2,SYK-GRB2,NFKB1-RELA,LAT-GRB2,MAPKAP1-MLST8,TNRC6C-AGO2,CD28-PIK3R1,CHUK-TAB2,RICTOR-MLST8,NFKB1-IKBKG,GRAP2-SYK,MAPK8-MAP2K4,MALT1-TRAF6,PIK3CA-PIK3R3,AKT1-RICTOR,TAB1-TRAF6,SHC1-TEC,PLCG1-RAC1,FGFR1-FRS2,PTPN11-GAB1,FYN-PIK3R3,CHUK-TRAF6,PIK3R1-PIK3CB,KIT-PIK3R1,RAF1-MAP2K…
reactome	Signalling to p38 via RIT and RIN	4	0.718918	0.844979	1	IL6R-JAK1,YWHAB-MAP2K2,MAPK1-MAP2K2,RAF1-MAP2K2
reactome	Constitutive Signaling by NOTCH1 HD+PEST Domain Mutants	15	0.681733	0.972092	1	CCNC-CDK8,NOTCH1-UBA52,CCNC-CREBBP,MYC-EP300,MYC-SNW1,MYC-KAT2B,HDAC4-TBL1XR1,MYC-RBPJ,HDAC7-TBL1XR1,JAG1-ADAM17,RBPJ-KAT2A,MYC-CREBBP,CDK8-KAT2A,NOTCH1-SNW1,NCOR1-HDAC4
reactome	Signalling to RAS	7	0.79081	0.818437	1	YWHAB-MAP2K2,KRAS-RALGDS,MAPK1-MAP2K2,IL6R-JAK1,MAPKAPK2-MAPK11,RAF1-MAP2K2,HRAS-RALGDS
reactome	TRAF6 Mediated Induction of proinflammatory cytokines	40	1.12172	0.226231	1	CHUK-IRAK1,TAB1-TAB3,RIPK2-IKBKG,IKBKB-TAB1,RIPK2-NOD2,JUN-MAPK9,MAP3K7-MAP2K4,NFKBIA-RELA,PPP2R1B-PPP2CA,HMGB1-RELA,NFKB1-RELA,CHUK-NFKB1,RELA-NFKBIB,MAPK8-MAP2K4,NFKB2-DHX9,PPP2R1B-PPP2CB,TAB1-TRAF6,NFKBIA-NFKB2,RELA-DHX9,NFKB1-IKBKG,MAPKAPK2-MAPK11,CHUK-TRAF6,NFKB1-NFKBIB,CHUK-RIPK2,IKBKB-NFKBIB,JUN-ATF2,TAB1-TAB2,MAP3K7-NOD2,NFKBIA-IKBKG,MEF2A-MAPK7,IRAK2-TRAF6,MAPK1-MAP2K2,IL6R-JAK1,MAPK1-DU…
reactome	TRAF6 mediated induction of NFkB and MAP kinases upon TLR7-8 or 9 activation	42	0.994432	0.546326	1	CHUK-IRAK1,TAB1-TAB3,RIPK2-IKBKG,IKBKB-TAB1,RIPK2-NOD2,JUN-MAPK9,MAP3K7-MAP2K4,NFKBIA-RELA,PPP2R1B-PPP2CA,HMGB1-RELA,NFKB1-RELA,CHUK-NFKB1,RELA-NFKBIB,MAPK8-MAP2K4,NFKB2-DHX9,PPP2R1B-PPP2CB,TAB1-TRAF6,NFKBIA-NFKB2,RELA-DHX9,NFKB1-IKBKG,MAPKAPK2-MAPK11,CHUK-TRAF6,NFKB1-NFKBIB,CHUK-RIPK2,IKBKB-NFKBIB,UBE2V1-PELI3,JUN-ATF2,TAB1-TAB2,MAP3K7-NOD2,NFKBIA-IKBKG,MEF2A-MAPK7,IRAK2-TRAF6,MAPK1-MAP2K2,MYD88…
reactome	Pausing and recovery of Tat-mediated HIV elongation	39	1.15946	0.165577	1	POLR2C-POLR2F,SUPT5H-POLR2H,POLR2H-POLR2J,POLR2D-POLR2C,POLR2B-POLR2H,POLR2B-CTDP1,POLR2D-POLR2G,GTF2F2-POLR2H,POLR2F-SUPT4H1,POLR2B-POLR2I,POLR2I-POLR2G,NELFE-NELFA,POLR2C-NELFB,POLR2H-POLR2K,POLR2F-POLR2G,NELFE-NELFB,SUPT5H-POLR2I,POLR2D-POLR2B,POLR2J-CTDP1,TCEA1-CTDP1,SUPT5H-POLR2D,POLR2D-GTF2F1,POLR2G-CTDP1,SUPT5H-POLR2F,POLR2J-POLR2F,SSRP1-SUPT16H,POLR2C-POLR2H,POLR2D-POLR2J,GTF2F2-CTDP1,TCE…
reactome	NEP-NS2 Interacts with the Cellular Export Machinery	24	0.88689	0.783811	1	NUP214-SEH1L,NUP153-NUP205,TPR-NUP107,NUP153-NUP210,NUP214-NUP88,RANBP2-NUP107,NUP153-NUP43,NUP153-NUP85,NUP107-NUP50,NUP153-AAAS,NUP153-NUP37,TPR-NUP205,NUP98-SEH1L,NUP153-NUP107,NUP98-NUP88,NUP214-NUP107,NUP153-NUP35,NUP98-NUP107,NUP153-NUP188,NUP153-NUP88,RANBP2-SEH1L,NUP98-NUP43,NUP153-SEH1L,NUP98-NUP85
reactome	TRAF6 mediated IRF7 activation in TLR7-8 or 9 signaling	4	0.988513	0.605426	1	MYD88-TRAF6,IRF7-MYD88,IRF7-TRAF6,IRAK1-IRF7
reactome	Signaling by PDGF	31	0.583693	0.999926	1	PRKAR1A-PRKACA,MTOR-MLST8,PRKAR2A-PRKACA,RICTOR-MLST8,YWHAB-MAP2K2,PRKAR2A-PRKACB,MAPKAP1-MLST8,CD28-PIK3R1,PRKAR1A-PRKACB,PIK3CA-PIK3R3,AKT1-RICTOR,PDE1A-CALM3,GSK3B-AKT3,FGFR1-FRS2,PTPN11-GAB1,FYN-PIK3R3,PIK3R1-PIK3CB,KIT-PIK3R1,RAF1-MAP2K2,FYN-PIK3R1,LCK-PIK3R1,MAPK1-MAP2K2,CD28-PIK3CA,KIT-PIK3R3,TNRC6C-AGO2,IL6R-JAK1,TNRC6C-AGO1,FGFR1-PIK3R1,AGO3-TNRC6C,CREB1-PRKACA,TNRC6C-AGO4
reactome	Aquaporin-mediated transport	15	0.79081	0.884564	1	PRKAR2A-PRKACB,GNB5-GNG2,GNGT2-GNB2,GNG2-GNB4,GNB2-GNG8,PRKAR1A-PRKACA,GNB5-GNG5,PRKAR1A-PRKACB,GNGT2-GNB4,GNB4-GNG8,GNG7-GNB1,PRKAR2A-PRKACA,GNG5-GNB4,GNB1-GNG8,GNG10-GNB4
reactome	NGF signalling via TRKA from the plasma membrane	40	0.642935	0.999755	1	KRAS-RALGDS,BRAF-YWHAB,PRKAR1A-PRKACA,MTOR-MLST8,PRKAR2A-PRKACA,RICTOR-MLST8,PPP2R1B-PPP2CA,YWHAB-MAP2K2,PRKAR2A-PRKACB,MAPKAP1-MLST8,CD28-PIK3R1,PRKAR1A-PRKACB,MEF2C-MAPK7,PIK3CA-PIK3R3,PPP2R1B-PPP2CB,PDE1A-CALM3,GSK3B-AKT3,PIK3R1-PIK3CB,FGFR1-FRS2,PTPN11-GAB1,MAPKAPK2-MAPK11,FYN-PIK3R3,MEF2A-MAPK7,KIT-PIK3R1,RAF1-MAP2K2,FYN-PIK3R1,LCK-PIK3R1,MAPK1-MAP2K2,CD28-PIK3CA,KIT-PIK3R3,MAPK1-DUSP7,TNRC6…
reactome	Loss of Function of TGFBR2 in Cancer	34	1.05029	0.403152	1	CCNC-CDK8,TFDP2-E2F4,CDK9-SMAD3,PPM1A-SMAD3,SMAD7-SMURF2,TGFB1-SMAD3,SMAD7-PPP1R15A,SMAD7-STRAP,SMAD7-RNF111,SMAD7-UCHL5,SKI-SMAD4,RHOA-ARHGEF18,TGFBR1-SMAD3,SP1-SMAD3,SMAD7-SMURF1,SMAD7-USP15,SMAD3-TRIM33,SMAD3-E2F4,SMAD7-TGFBR1,SKIL-SMAD3,SMAD7-SMAD2,TGFB1-FKBP1A,SMAD3-SMAD4,MEN1-SMAD3,SMAD7-SMAD4,SMAD3-HDAC1,SMAD3-MTMR4,SMAD3-STUB1,CDK8-SMAD3,CDK8-SMAD2,CCNT1-SMAD3,MYC-SMAD2,PARD3-F11R,SMAD3-R…
reactome	NOTCH1 Intracellular Domain Regulates Transcription	15	0.79081	0.884564	1	CCNC-CDK8,NOTCH1-UBA52,CCNC-CREBBP,MYC-EP300,MYC-SNW1,MYC-KAT2B,NOTCH1-HIF1A,MYC-RBPJ,HDAC7-TBL1XR1,RBPJ-KAT2A,CDK8-KAT2A,MYC-CREBBP,HDAC4-TBL1XR1,NOTCH1-SNW1,NCOR1-HDAC4
reactome	SOS-mediated signalling	4	0.632648	0.909136	1	IL6R-JAK1,YWHAB-MAP2K2,MAPK1-MAP2K2,RAF1-MAP2K2
reactome	Cellular response to heat stress	12	1.18622	0.299724	1	FKBP4-PTGES3,HSBP1-HSF1,HSPA1A-DNAJB1,HSF1-PTGES3,HSP90AA1-FKBP4,MTOR-MLST8,HSPA8-HSF1,HSP90AA1-HSF1,HSP90AA1-HDAC6,MAPKAPK2-HSF1,HSPA1B-DNAJB1,YWHAE-HSF1
reactome	ERKs are inactivated	3	0.697774	0.842806	1	PPP2R1B-PPP2CA,PPP2R1B-PPP2CB,MAPK1-DUSP7
reactome	Nuclear Envelope Breakdown	28	0.946269	0.666453	1	NUP214-SEH1L,NUP153-NUP205,TPR-NUP107,NUP153-NUP210,RANBP2-SEH1L,RANBP2-NUP107,NUP153-NUP43,PRKCB-LMNB1,NUP153-NUP85,LMNB1-TMPO,NUP153-AAAS,LMNB1-EMD,NUP153-NUP37,BANF1-EMD,TPR-NUP205,NUP98-SEH1L,NUP153-NUP107,NUP98-NUP88,NUP214-NUP107,NUP153-NUP35,NUP98-NUP107,NUP153-NUP188,NUP153-NUP88,NUP214-NUP88,NUP107-NUP50,NUP98-NUP43,NUP153-SEH1L,NUP98-NUP85
reactome	SMAD4 MH2 Domain Mutants in Cancer	34	1.05029	0.403152	1	CCNC-CDK8,TFDP2-E2F4,CDK9-SMAD3,PPM1A-SMAD3,SMAD7-SMURF2,TGFB1-SMAD3,SMAD7-PPP1R15A,SMAD7-STRAP,SMAD7-RNF111,SMAD7-UCHL5,SKI-SMAD4,RHOA-ARHGEF18,TGFBR1-SMAD3,SP1-SMAD3,SMAD7-SMURF1,SMAD7-USP15,SMAD3-TRIM33,SMAD3-E2F4,SMAD7-TGFBR1,SKIL-SMAD3,SMAD7-SMAD2,TGFB1-FKBP1A,SMAD3-SMAD4,MEN1-SMAD3,SMAD7-SMAD4,SMAD3-HDAC1,SMAD3-MTMR4,SMAD3-STUB1,CDK8-SMAD3,CDK8-SMAD2,CCNT1-SMAD3,MYC-SMAD2,PARD3-F11R,SMAD3-R…
reactome	HATs acetylate histones	93	1.09442	0.172019	1	VPS72-RUVBL1,TAF5L-TAF9,TADA3-KAT2A,USP22-TAF6L,TAF10-USP22,KAT5-DMAP1,ACTL6A-KAT5,WDR5-DR1,WDR5-KAT8,ACTB-RUVBL2,YEATS4-MORF4L2,ACTL6A-MEAF6,ACTL6A-VPS72,TADA3-TADA1,ING5-KAT6A,KAT5-RUVBL1,VPS72-BRD8,ACTL6A-MORF4L1,BRPF1-ING5,HIST1H4A-ELP3,ATXN7-KAT2A,ACTL6A-BRD8,DR1-MBIP,ACTL6A-ING3,ATXN7L3-USP22,VPS72-RUVBL2,ATXN7L3-ENY2,YEATS4-EPC1,ACTL6A-EPC1,SUPT7L-TAF10,BRD8-DMAP1,HIST2H3D-KAT6A,EPC1-DMAP1…
reactome	trans-Golgi Network Vesicle Budding	9	0.593108	0.981175	1	CLTC-SNX5,AP1G1-AP1B1,BLOC1S4-BLOC1S6,ARF1-AP1B1,DTNBP1-BLOC1S4,SNAP23-VAMP8,BLOC1S1-BLOC1S4,ARF1-AP4E1,STX4-VAMP8
reactome	Cell surface interactions at the vascular wall	8	0.659009	0.944063	1	SHC1-TEK,CD2-CD58,PIK3R1-PIK3CB,SELP-SELPLG,SLC3A2-SLC7A7,CD48-CD244,BSG-SLC16A1,MMP1-BSG
reactome	E2F mediated regulation of DNA replication	10	1.04054	0.503953	1	ORC3-ORC6,PRIM1-POLA2,ORC2-ORC6,ORC5-ORC6,TFDP1-CDT1,CDK1-TFDP1,PPP2R1B-PPP2CA,PPP2CA-PPP2R3B,ORC4-ORC6,PPP2R1B-PPP2CB
reactome	Transcriptional activity of SMAD2-SMAD3-SMAD4 heterotrimer	20	1.0833	0.382196	1	SP1-SMAD3,CCNC-CDK8,SMAD7-SMAD4,TFDP2-E2F4,SMAD3-HDAC1,CDK9-SMAD3,PPM1A-SMAD3,SMAD3-E2F4,SMAD3-TRIM33,SMAD7-RNF111,CDK8-SMAD3,CDK8-SMAD2,SKI-SMAD4,CCNT1-SMAD3,SMAD7-SMAD2,MYC-SMAD2,SMAD3-RNF111,SKIL-SMAD3,SMAD3-SMAD4,MEN1-SMAD3
reactome	Sema4D induced cell migration and growth-cone collapse	4	0.988513	0.605426	1	RHOC-RAC1,ARHGEF11-CDC42,RHOA-ARHGEF12,ARHGEF11-RHOA
reactome	Unwinding of DNA	5	0.79081	0.795686	1	MCM5-MCM2,MCM4-MCM5,MCM3-MCM5,MCM5-MCM6,MCM5-MCM7
reactome	Homologous Recombination Repair	5	0.706081	0.871931	1	ATM-MDC1,TP53BP1-MDC1,NBN-MRE11A,RPA2-RAD52,RPA2-RAD51
reactome	TGFBR2 Kinase Domain Mutants in Cancer	34	1.05029	0.403152	1	CCNC-CDK8,TFDP2-E2F4,CDK9-SMAD3,PPM1A-SMAD3,SMAD7-SMURF2,TGFB1-SMAD3,SMAD7-PPP1R15A,SMAD7-STRAP,SMAD7-RNF111,SMAD7-UCHL5,SKI-SMAD4,RHOA-ARHGEF18,TGFBR1-SMAD3,SP1-SMAD3,SMAD7-SMURF1,SMAD7-USP15,SMAD3-TRIM33,SMAD3-E2F4,SMAD7-TGFBR1,SKIL-SMAD3,SMAD7-SMAD2,TGFB1-FKBP1A,SMAD3-SMAD4,MEN1-SMAD3,SMAD7-SMAD4,SMAD3-HDAC1,SMAD3-MTMR4,SMAD3-STUB1,CDK8-SMAD3,CDK8-SMAD2,CCNT1-SMAD3,MYC-SMAD2,PARD3-F11R,SMAD3-R…
reactome	Post-Elongation Processing of the Transcript	8	0.282432	1	1	CSTF1-CPSF3,CSTF2-SRRM1,UPF3B-RBM8A,SNRPB-SNRPF,CSTF2-CPSF2,MAGOH-UPF3B,NCBP2-RBM8A,CPSF2-CPSF3
reactome	Signaling by ERBB2	33	0.621351	0.999704	1	PRKAR1A-PRKACA,MTOR-MLST8,PRKAR2A-PRKACA,RICTOR-MLST8,YWHAB-MAP2K2,PRKAR2A-PRKACB,MAPKAP1-MLST8,CD28-PIK3R1,PRKAR1A-PRKACB,HSP90AA1-CUL5,PIK3CA-PIK3R3,AKT1-USP8,AKT1-RICTOR,PDE1A-CALM3,GSK3B-AKT3,FGFR1-FRS2,PTPN11-GAB1,FYN-PIK3R3,PIK3R1-PIK3CB,KIT-PIK3R1,RAF1-MAP2K2,FYN-PIK3R1,LCK-PIK3R1,MAPK1-MAP2K2,CD28-PIK3CA,KIT-PIK3R3,TNRC6C-AGO2,IL6R-JAK1,TNRC6C-AGO1,FGFR1-PIK3R1,AGO3-TNRC6C,CREB1-PRKACA,TN…
reactome	Signaling by ERBB4	26	0.484931	0.999999	1	MTOR-MLST8,UBB-NEDD4,YWHAB-MAP2K2,MAPKAP1-MLST8,CD28-PIK3R1,RICTOR-MLST8,PIK3CA-PIK3R3,AKT1-RICTOR,GSK3B-AKT3,FGFR1-FRS2,PTPN11-GAB1,FYN-PIK3R3,PIK3R1-PIK3CB,KIT-PIK3R1,RAF1-MAP2K2,FYN-PIK3R1,LCK-PIK3R1,MAPK1-MAP2K2,CD28-PIK3CA,KIT-PIK3R3,TNRC6C-AGO2,IL6R-JAK1,TNRC6C-AGO1,FGFR1-PIK3R1,AGO3-TNRC6C,TNRC6C-AGO4
reactome	Signaling by Hippo	2	0.21967	0.999636	1	MOB1A-LATS2,NPHP4-LATS1
reactome	TGFBR1 KD Mutants in Cancer	34	1.05029	0.403152	1	CCNC-CDK8,TFDP2-E2F4,CDK9-SMAD3,PPM1A-SMAD3,SMAD7-SMURF2,TGFB1-SMAD3,SMAD7-PPP1R15A,SMAD7-STRAP,SMAD7-RNF111,SMAD7-UCHL5,SKI-SMAD4,RHOA-ARHGEF18,TGFBR1-SMAD3,SP1-SMAD3,SMAD7-SMURF1,SMAD7-USP15,SMAD3-TRIM33,SMAD3-E2F4,SMAD7-TGFBR1,SKIL-SMAD3,SMAD7-SMAD2,TGFB1-FKBP1A,SMAD3-SMAD4,MEN1-SMAD3,SMAD7-SMAD4,SMAD3-HDAC1,SMAD3-MTMR4,SMAD3-STUB1,CDK8-SMAD3,CDK8-SMAD2,CCNT1-SMAD3,MYC-SMAD2,PARD3-F11R,SMAD3-R…
reactome	Post NMDA receptor activation events	1	0.152079	0.99949	1	CREB1-PRKACA
reactome	PI3K Cascade	20	0.78298	0.919873	1	TSC2-PRKAA1,TSC2-RHEB,PIK3R1-PIK3CB,PRKAA1-PRKAG2,STRADB-CAB39,MTOR-EIF4EBP1,PRKAG2-PRKAB1,PTPN11-GAB1,EEF2K-RPS6KB1,MTOR-MLST8,STRADA-CAB39L,FGFR1-PIK3R1,FGFR1-FRS2,STK11-STRADA,STK11-STRADB,PRKAA1-STK11,PRKAB2-PRKAA1,EIF4EBP1-RPTOR,TSC2-TSC1,EIF4E-RPTOR
reactome	G2-M Checkpoints	33	0.709151	0.993048	1	ORC4-MCM2,MCM4-MCM5,CHEK1-CDC25C,CDC7-MCM5,CHEK1-CDC25A,MCM5-MCM2,RAD17-RFC2,ORC4-MCM7,ORC4-MCM3,MCM7-ORC2,MCM7-ORC3,ORC4-DBF4,MCM5-MCM7,RFC2-RFC3,RAD1-RPA2,MCM5-ORC6,ORC5-ORC6,MCM5-MCM6,ORC4-MCM6,MCM3-MCM5,RPA2-RFC4,RPA2-RFC3,ORC4-ORC6,MCM7-ATR,ORC2-ORC6,HUS1-RPA2,ORC3-ORC6,ORC4-MCM10,RFC4-RFC2,ORC4-MCM4,ATR-CLSPN,ORC5-MCM5,MCM5-ORC1
reactome	Post-chaperonin tubulin folding pathway	7	1.25811	0.312003	1	TUBA1B-TUBB6,TUBA4A-TUBB2A,TUBA1A-TUBB6,TUBA4A-TUBB6,TUBA1B-TUBB1,ARL2-TUBB2A,TUBB2A-TUBA1A
reactome	mRNA 3'-end processing	7	0.279579	0.999999	1	CSTF1-CPSF3,CSTF2-SRRM1,UPF3B-RBM8A,CSTF2-CPSF2,MAGOH-UPF3B,NCBP2-RBM8A,CPSF2-CPSF3
reactome	Activation of BH3-only proteins	3	0.741385	0.810048	1	BCL2-BAD,SFN-BAD,BCL2-BID
reactome	ADP signalling through P2Y purinoceptor 1	11	0.820652	0.819608	1	GNB5-GNG2,GNGT2-GNB2,GNG2-GNB4,GNB2-GNG8,GNB5-GNG5,GNB1-GNG8,GNGT2-GNB4,GNB4-GNG8,GNG7-GNB1,GNG5-GNB4,GNG10-GNB4
reactome	Signaling by NOTCH1 in Cancer	17	0.63414	0.991917	1	CCNC-CDK8,NOTCH1-UBA52,NOTCH1-ITCH,CCNC-CREBBP,MYC-EP300,MYC-SNW1,MYC-KAT2B,NOTCH1-HIF1A,MYC-RBPJ,HDAC7-TBL1XR1,JAG1-ADAM17,RBPJ-KAT2A,CDK8-KAT2A,MYC-CREBBP,HDAC4-TBL1XR1,NOTCH1-SNW1,NCOR1-HDAC4
reactome	NICD traffics to nucleus	2	0.395405	0.977203	1	NOTCH1-SNW1,RBPJ-KAT2A
reactome	WNT5A-dependent internalization of FZD4	5	0.859576	0.727439	1	CLTB-AP2B1,CLTB-ARRB2,CLTB-AP2S1,CLTB-AP2M1,AP2A2-CLTB
reactome	MyD88-independent cascade	52	1.07089	0.30891	1	RIPK1-TICAM1,RELA-DHX9,TLR4-TBK1,CHUK-IRAK1,TAB1-TAB3,RIPK1-IKBKG,TICAM1-TBK1,RIPK2-IKBKG,IKBKB-TAB1,TRAF3-TBK1,RIPK2-NOD2,JUN-MAPK9,MAP3K7-MAP2K4,NFKBIA-RELA,PPP2R1B-PPP2CA,HMGB1-RELA,NFKB1-RELA,TLR4-LY96,RELA-NFKBIB,MAPK8-MAP2K4,NFKB2-DHX9,TICAM2-TRAF6,TAB1-TRAF6,NFKBIA-NFKB2,CASP8-TICAM1,NFKB1-IKBKG,MAPKAPK2-MAPK11,CHUK-TRAF6,TLR4-TRAF6,NFKB1-NFKBIB,CHUK-RIPK2,TICAM1-TRAF6,IKBKB-NFKBIB,JUN-ATF…
reactome	IRS-mediated signalling	24	0.753153	0.960285	1	TSC2-PRKAA1,MTOR-MLST8,PRKAA1-STK11,EIF4EBP1-RPTOR,YWHAB-MAP2K2,MTOR-EIF4EBP1,PRKAG2-PRKAB1,FGFR1-FRS2,STK11-STRADA,TSC2-TSC1,PRKAB2-PRKAA1,TSC2-RHEB,STRADB-CAB39,PTPN11-GAB1,STRADA-CAB39L,RAF1-MAP2K2,STK11-STRADB,PIK3R1-PIK3CB,PRKAA1-PRKAG2,MAPK1-MAP2K2,IL6R-JAK1,EEF2K-RPS6KB1,EIF4E-RPTOR,FGFR1-PIK3R1
reactome	Visual phototransduction	1	0.21967	0.994744	1	FNTA-FNTB
reactome	Chromatin organization	93	1.09442	0.172019	1	VPS72-RUVBL1,TAF5L-TAF9,TADA3-KAT2A,USP22-TAF6L,TAF10-USP22,KAT5-DMAP1,ACTL6A-KAT5,WDR5-DR1,WDR5-KAT8,ACTB-RUVBL2,YEATS4-MORF4L2,ACTL6A-MEAF6,ACTL6A-VPS72,TADA3-TADA1,ING5-KAT6A,KAT5-RUVBL1,VPS72-BRD8,ACTL6A-MORF4L1,BRPF1-ING5,HIST1H4A-ELP3,ATXN7-KAT2A,ACTL6A-BRD8,DR1-MBIP,ACTL6A-ING3,ATXN7L3-USP22,VPS72-RUVBL2,ATXN7L3-ENY2,YEATS4-EPC1,ACTL6A-EPC1,SUPT7L-TAF10,BRD8-DMAP1,HIST2H3D-KAT6A,EPC1-DMAP1…
reactome	p75NTR signals via NF-kB	3	0.494256	0.962753	1	MYD88-TRAF6,NFKBIA-RELA,NFKB1-RELA
reactome	TGF-beta receptor signaling in EMT (epithelial to mesenchymal transition)	2	0.465183	0.952472	1	RHOA-ARHGEF18,PARD3-F11R
reactome	Nuclear Events (kinase and transcription factor activation)	5	0.659009	0.908079	1	PPP2R1B-PPP2CA,MEF2A-MAPK7,PPP2R1B-PPP2CB,MAPK1-DUSP7,MEF2C-MAPK7
reactome	Transport of Mature mRNA Derived from an Intronless Transcript	31	1.03005	0.459174	1	NUP214-SEH1L,NUP153-NUP205,TPR-NUP107,NUP153-NUP210,RANBP2-SEH1L,RANBP2-NUP107,NUP88-NXF1,NUP153-NUP43,NUP153-NUP85,NUP107-NUP50,NUP153-AAAS,SEH1L-NXF1,NUP153-NUP37,TPR-NUP205,NUP98-SEH1L,NUP153-NUP107,NUP107-NXF1,NUP98-NUP88,NUP214-NUP107,NUP153-NUP35,NUP98-NUP107,NUP205-NXF1,NUP153-NUP188,CPSF2-CPSF3,NUP153-NUP88,NCBP2-NUP98,NUP214-NUP88,NUP188-NXF1,NUP98-NUP43,NUP153-SEH1L,NUP98-NUP85
reactome	Chromatin modifying enzymes	93	1.09442	0.172019	1	VPS72-RUVBL1,TAF5L-TAF9,TADA3-KAT2A,USP22-TAF6L,TAF10-USP22,KAT5-DMAP1,ACTL6A-KAT5,WDR5-DR1,WDR5-KAT8,ACTB-RUVBL2,YEATS4-MORF4L2,ACTL6A-MEAF6,ACTL6A-VPS72,TADA3-TADA1,ING5-KAT6A,KAT5-RUVBL1,VPS72-BRD8,ACTL6A-MORF4L1,BRPF1-ING5,HIST1H4A-ELP3,ATXN7-KAT2A,ACTL6A-BRD8,DR1-MBIP,ACTL6A-ING3,ATXN7L3-USP22,VPS72-RUVBL2,ATXN7L3-ENY2,YEATS4-EPC1,ACTL6A-EPC1,SUPT7L-TAF10,BRD8-DMAP1,HIST2H3D-KAT6A,EPC1-DMAP1…
reactome	Iron uptake and transport	7	0.477213	0.996008	1	ATP6V1F-ATP6V1C2,ATP6V1G1-ATP6V1D,ATP6V1B2-ATP6V1C2,ATP6V1A-ATP6V1C2,ATP6V1G1-ATP6V1C2,ATP6V1G2-ATP6V1E1,ATP6V1E1-ATP6V1C2
reactome	Formation of RNA Pol II elongation complex	52	1.05441	0.355118	1	CDK7-MNAT1,POLR2C-POLR2F,SUPT5H-POLR2H,POLR2H-POLR2J,POLR2D-POLR2C,GTF2F1-GTF2H4,NCBP1-NELFA,POLR2B-CTDP1,CDK7-GTF2H4,POLR2D-POLR2G,GTF2F2-POLR2H,POLR2F-SUPT4H1,POLR2B-POLR2I,POLR2I-POLR2G,NELFE-NELFA,POLR2C-NELFB,CDK7-CTDP1,POLR2H-POLR2K,POLR2F-POLR2G,NELFE-NELFB,SUPT5H-POLR2I,POLR2D-POLR2B,POLR2J-CTDP1,TCEA1-CTDP1,NCBP1-NELFB,SUPT5H-POLR2D,POLR2D-GTF2F1,POLR2G-CTDP1,SUPT5H-POLR2F,ERCC3-MNAT1,PO…
reactome	Glucagon signaling in metabolic regulation	11	0.79081	0.855942	1	PRKAR2A-PRKACB,GNB2-GNG8,GNG2-GNB4,PRKAR1A-PRKACA,PRKAR1A-PRKACB,GNB4-GNG8,GNG7-GNB1,PRKAR2A-PRKACA,GNG5-GNB4,GNB1-GNG8,GNG10-GNB4
reactome	Signaling by Interleukins	64	1.0163	0.464649	1	HCK-PIK3R1,IL7R-IL2RG,PIK3R1-SYK,TAB1-TAB3,IL3RA-GRB2,RIPK2-IKBKG,IKBKB-TAB1,IL1B-IL1R1,IL2RB-GRB2,PIK3R2-GAB2,LYN-CBL,GRB2-PIK3R3,UBE2V1-PELI3,YWHAB-MAP2K2,PIK3R1-PIK3CB,SYK-GRB2,TYK2-STAT1,GRB2-GAB2,IL6R-STAT3,CHUK-NFKB1,HCK-CBL,IL1R1-TRAF6,CHUK-IRAK1,IL1R1-IRAK4,NFKB1-IKBKG,IL1B-CASP1,PIK3CA-PIK3R3,CSF2RA-PIK3R1,TAB1-TRAF6,LYN-PIK3R3,CBL-BLNK,PIK3R2-SYK,TOLLIP-IL1RAP,CBL-PIK3R3,YES1-CBL,SOCS3-…
reactome	Fanconi Anemia pathway	8	0.79081	0.828795	1	FANCE-FANCF,FANCC-FANCF,ATM-FANCI,ATM-FANCD2,ATR-FANCD2,FANCC-FANCL,UBA52-FANCI,USP1-FANCD2
reactome	Toll Like Receptor 5 (TLR5) Cascade	43	1.03673	0.421464	1	CHUK-IRAK1,TAB1-TAB3,RIPK2-IKBKG,IKBKB-TAB1,RIPK2-NOD2,JUN-MAPK9,MAP3K7-MAP2K4,NFKBIA-RELA,PPP2R1B-PPP2CA,HMGB1-RELA,NFKB1-RELA,CHUK-NFKB1,RELA-NFKBIB,MAPK8-MAP2K4,NFKB2-DHX9,PPP2R1B-PPP2CB,TAB1-TRAF6,NFKBIA-NFKB2,RELA-DHX9,NFKB1-IKBKG,TLR5-MYD88,MAPKAPK2-MAPK11,CHUK-TRAF6,NFKB1-NFKBIB,CHUK-RIPK2,IKBKB-NFKBIB,UBE2V1-PELI3,JUN-ATF2,TAB1-TAB2,MAP3K7-NOD2,NFKBIA-IKBKG,MEF2A-MAPK7,IRAK2-TRAF6,MAPK1-M…
reactome	PI Metabolism	6	1.31802	0.29261	1	PIK3R1-PIK3CB,SYNJ2-PIK3R1,VAC14-FIG4,VAC14-PIKFYVE,PIK3CA-PIK3R3,PIK3CB-PIK3R3
reactome	Platelet activation, signaling and aggregation	49	1.1135	0.214859	1	GNB1-GNAI1,GNGT2-GNB2,PIK3R1-SYK,GNB5-GNG5,SRC-SYK,LYN-PIK3R3,RAPGEF3-RAP1A,GNG7-GNB1,GNB1-GNG8,RAF1-SRC,FYN-PIK3R1,SYK-VAV2,GNB2-GNAI1,F2R-GNA12,ITGB3-ITGA2B,GNG2-GNAI1,SRC-ARRB1,GNG10-GNAI1,GNGT2-GNB4,PIK3CA-PIK3R3,SRC-PTPN1,RAPGEF3-RAP1B,GNG7-GNAI2,PIK3R2-SYK,GNG2-GNB4,GNB2-GNG8,SRC-ARRB2,TBXA2R-GNAQ,GNG7-GNAI3,TBXA2R-GNB1,GNB4-GNG8,LAT-SYK,GNG5-GNB4,GNAI1-GNG5,ITGB3-PTPN1,ITGB3-TLN1,SRC-CSK,F…
reactome	GABA receptor activation	4	0.439339	0.989989	1	GNG7-GNB1,GNB2-GNG8,GNGT2-GNB2,GNB1-GNG8
reactome	RNA Polymerase I Transcription Initiation	30	0.891891	0.793914	1	CDK7-MNAT1,CDK7-GTF2H4,POLR1C-TAF1D,RBBP4-MTA1,ERCC3-GTF2H3,TBP-TAF1B,UBTF-RRN3,MTA1-GATAD2A,TAF1D-POLR1B,POLR1A-TAF1D,TBP-TAF1C,TBP-GTF2H4,POLR2H-POLR2K,POLR1A-UBTF,HDAC1-EHMT2,TAF1D-RRN3,CCNH-MNAT1,TAF1B-TAF1D,TBP-RRN3,UBTF-TAF1C,ERCC3-MNAT1,CDK7-GTF2H3,TAF1C-TAF1D,ERCC3-GTF2H4,POLR1A-POLR2K,CCNH-GTF2H4,ERCC6-HDAC1,HDAC1-TAF1B,HDAC2-EHMT2,UBTF-TAF1B
reactome	APC-C-Cdc20 mediated degradation of Cyclin B	22	1.2252	0.16609	1	CCNB1-CDC27,CDC20-ANAPC5,UBE2C-ANAPC2,ANAPC1-ANAPC7,UBE2D1-ANAPC11,CDC16-ANAPC5,CDC27-CDC20,CDC16-CDC26,ANAPC11-ANAPC2,CDC20-CDC26,CDC26-CDC23,CDC20-ANAPC2,CDC26-ANAPC2,CDC26-ANAPC10,CDC23-ANAPC7,ANAPC1-ANAPC5,UBE2C-ANAPC11,CDC26-ANAPC1,CDC20-ANAPC7,CDC23-ANAPC5,UBB-CDC20,CDC16-ANAPC7
reactome	JNK (c-Jun kinases) phosphorylation and activation mediated by activated human TAK1	10	1.23564	0.276203	1	MAP3K7-NOD2,IRAK2-TRAF6,TAB2-IKBKG,RIPK2-IKBKG,RIPK2-NOD2,TAB1-TAB3,MAPK8-MAP2K4,MAP3K7-MAP2K4,TAB1-TRAF6,TAB1-TAB2
reactome	Activation of NMDA receptor upon glutamate binding and postsynaptic events	1	0.12755	0.999881	1	CREB1-PRKACA
reactome	NF-kB is activated and signals survival	2	0.465183	0.952472	1	NFKBIA-RELA,NFKB1-RELA
reactome	Lysosome Vesicle Biogenesis	2	0.343831	0.989252	1	AP1G1-AP1B1,ARF1-AP1B1
reactome	mTORC1-mediated signalling	5	1.23564	0.380299	1	MTOR-EIF4EBP1,EIF4E-RPTOR,EIF4EBP1-RPTOR,EEF2K-RPS6KB1,MTOR-MLST8
reactome	Toll Like Receptor TLR6-TLR2 Cascade	52	1.08789	0.265025	1	CHUK-IRAK1,TAB1-TAB3,TLR4-BTK,RIPK2-IKBKG,IKBKB-TAB1,RIPK2-NOD2,JUN-MAPK9,MAP3K7-MAP2K4,NFKBIA-RELA,PPP2R1B-PPP2CA,HMGB1-RELA,NFKB1-RELA,TLR2-IRAK1,TLR4-LY96,RELA-NFKBIB,MAPK8-MAP2K4,NFKB2-DHX9,CD14-IRAK3,PPP2R1B-PPP2CB,TAB1-TRAF6,NFKBIA-NFKB2,RELA-DHX9,NFKB1-IKBKG,BTK-MYD88,TLR2-MYD88,MAPKAPK2-MAPK11,IKBKB-NFKBIB,CHUK-TRAF6,TLR4-TRAF6,NFKB1-NFKBIB,CHUK-RIPK2,IRAK2-TRAF6,UBE2V1-PELI3,MYD88-IRAK3,…
reactome	MAP kinase activation in TLR cascade	22	0.925416	0.700238	1	TAB1-TAB3,RIPK2-IKBKG,JUN-ATF2,MAPK1-DUSP7,JUN-MAPK9,MAP3K7-MAP2K4,PPP2R1B-PPP2CA,MAPK8-MAP2K4,MEF2C-MAPK7,TAB1-TRAF6,TAB2-IKBKG,MAPKAPK2-MAPK11,TAB1-TAB2,MAP3K7-NOD2,MEF2A-MAPK7,IRAK2-TRAF6,MAPK1-MAP2K2,IL6R-JAK1,RIPK2-NOD2,PPP2R1B-PPP2CB,JUN-MAPK8,FOS-JUN
reactome	CD28 co-stimulation	12	1.10346	0.4026	1	LCK-PIK3R1,LCK-CDC42,MAPKAP1-MLST8,CD28-PIK3CA,CD28-PIK3R1,MTOR-MLST8,RICTOR-MLST8,FYN-PIK3R3,FYN-PIK3R1,PIK3CA-PIK3R3,AKT1-RICTOR,LCK-LYN
reactome	G alpha (z) signalling events	12	0.832432	0.811456	1	ADRA2A-GNB1,GNB5-GNG2,GNGT2-GNB2,GNG2-GNB4,GNB2-GNG8,GNB5-GNG5,GNB1-GNG8,GNGT2-GNB4,GNB4-GNG8,GNG7-GNB1,GNG5-GNB4,GNG10-GNB4
reactome	p130Cas linkage to MAPK signaling for integrins	2	0.494256	0.93957	1	ITGB3-ITGA2B,ITGB3-TLN1
reactome	Opioid Signalling	26	0.969862	0.608383	1	GNB1-GNAI1,GNGT2-GNB2,PRKAR1A-PRKACA,GNB5-GNG5,GNG7-GNB1,PRKAR2A-PRKACA,PRKAR1A-PRKACB,PPP2R1B-PPP2CA,GNB2-GNAI1,PRKAR2A-PRKACB,GNG2-GNAI1,GNG10-GNAI1,GNGT2-GNB4,PPP2R1B-PPP2CB,GNG7-GNAI2,PDE1A-CALM3,GNG2-GNB4,GNB2-GNG8,GNG7-GNAI3,GNB4-GNG8,GNG5-GNB4,GNAI1-GNG5,GNB5-GNG2,GNB1-GNG8,CREB1-PRKACA,GNG10-GNB4
reactome	Post-Elongation Processing of Intronless pre-mRNA	4	0.439339	0.989989	1	SNRPB-SNRPF,CSTF2-CPSF2,CSTF1-CPSF3,CPSF2-CPSF3
reactome	DNA Repair	61	0.964789	0.650489	1	POLD1-RPA3,PCNA-FEN1,LIG4-PRKDC,POLR2C-POLR2F,PCNA-POLD2,CDK7-MNAT1,POLR2H-POLR2J,CDK7-GTF2H4,POLR2D-POLR2C,POLR2B-POLR2H,ERCC3-GTF2H3,POLR2F-POLR2G,FANCC-FANCL,ATM-FANCI,RPA2-RAD52,POLR2B-POLR2I,RPA2-RAD51,LIG4-XRCC4,POLR2I-POLR2G,POLD2-POLD4,POLR2E-POLR2H,POLR2H-POLR2K,XRCC5-LIG4,POLR2D-POLR2G,RPA2-XPA,POLR2D-POLR2B,ERCC8-XAB2,FANCE-FANCF,PCNA-POLE,RPA2-POLD1,USP1-FANCD2,XPC-ERCC4,RFC2-RFC3,POL…
reactome	Toll Like Receptor TLR1-TLR2 Cascade	52	1.08789	0.265025	1	CHUK-IRAK1,TAB1-TAB3,TLR4-BTK,RIPK2-IKBKG,IKBKB-TAB1,RIPK2-NOD2,JUN-MAPK9,MAP3K7-MAP2K4,NFKBIA-RELA,PPP2R1B-PPP2CA,HMGB1-RELA,NFKB1-RELA,TLR2-IRAK1,TLR4-LY96,RELA-NFKBIB,MAPK8-MAP2K4,NFKB2-DHX9,CD14-IRAK3,PPP2R1B-PPP2CB,TAB1-TRAF6,NFKBIA-NFKB2,RELA-DHX9,NFKB1-IKBKG,BTK-MYD88,TLR2-MYD88,MAPKAPK2-MAPK11,IKBKB-NFKBIB,CHUK-TRAF6,TLR4-TRAF6,NFKB1-NFKBIB,CHUK-RIPK2,IRAK2-TRAF6,UBE2V1-PELI3,MYD88-IRAK3,…
reactome	SHC-related events triggered by IGF1R	4	0.585785	0.93756	1	IL6R-JAK1,YWHAB-MAP2K2,MAPK1-MAP2K2,RAF1-MAP2K2
reactome	Oncogene Induced Senescence	10	1.12973	0.389037	1	CDKN2C-CDK6,TP53-MDM2,TFDP1-E2F2,CDK4-CDKN2C,TP53-RPS27A,TNRC6C-AGO1,TP53-UBA52,AGO3-TNRC6C,TP53-UBB,TNRC6C-AGO4
reactome	Organelle biogenesis and maintenance	10	1.23564	0.276203	1	RXRA-NCOA6,SMARCD3-TBL1XR1,PRKAG2-PRKAB1,RXRA-CHD9,RXRA-MED1,RXRA-NCOA1,PPARA-NCOA1,PPARA-NCOA2,RXRA-NCOA2,TBL1X-TBL1XR1
reactome	Interleukin-2 signaling	14	0.621986	0.989185	1	YWHAB-MAP2K2,PIK3R1-PIK3CB,MAPK1-MAP2K2,GRB2-GAB2,IL6R-JAK1,IL3RA-GRB2,PIK3CB-PIK3R3,IL2RB-GRB2,PIK3R2-GAB2,RAF1-MAP2K2,GRB2-PIK3R3,PIK3CA-PIK3R3,CSF2RA-PIK3R1,IL2RB-JAK1
reactome	Downstream TCR signaling	17	1.01847	0.512265	1	PIK3R1-PIK3CB,NFKB1-RELA,BCL10-CARD11,MAP3K7-MALT1,MALT1-TRAF6,NFKB1-IKBKG,HLA-DRA-HLA-DRB5,TAB2-MALT1,CHUK-NFKBIA,UBE2N-MALT1,CHUK-TAB2,PDPK1-PRKCQ,TAB2-IKBKG,CHUK-TRAF6,CHUK-NFKB1,NFKBIA-RELA,NFKBIA-IKBKG
reactome	Transcription-coupled NER (TC-NER)	38	1.1213	0.234034	1	POLD1-RPA3,CDK7-MNAT1,POLR2C-POLR2F,PCNA-POLD2,POLR2H-POLR2J,POLR2D-POLR2C,POLR2B-POLR2H,ERCC3-GTF2H3,CDK7-GTF2H4,POLR2D-POLR2E,POLR2B-POLR2I,POLR2I-POLR2G,POLD2-POLD4,POLR2E-POLR2H,POLR2H-POLR2K,POLR2F-POLR2G,POLR2D-POLR2G,POLR2D-POLR2B,ERCC8-XAB2,PCNA-POLE,RFC2-RFC3,ERCC3-MNAT1,POLR2J-POLR2F,RPA2-POLD1,POLR2C-POLR2H,CDK7-GTF2H3,POLR2D-POLR2J,ERCC3-GTF2H4,PCNA-POLD1,POLR2C-POLR2I,POLR2E-POLR2F,C…
reactome	Viral Messenger RNA Synthesis	22	1.2427	0.148453	1	POLR2C-POLR2F,POLR2H-POLR2J,POLR2D-POLR2C,POLR2B-POLR2H,GTF2F2-POLR2H,POLR2D-POLR2E,POLR2B-POLR2I,POLR2I-POLR2G,POLR2E-POLR2H,POLR2H-POLR2K,POLR2F-POLR2G,POLR2D-POLR2G,POLR2D-POLR2B,POLR2D-GTF2F1,POLR2J-POLR2F,POLR2C-POLR2H,POLR2D-POLR2J,GTF2F2-POLR2F,POLR2C-POLR2I,POLR2E-POLR2F,POLR2H-POLR2G,POLR2K-POLR2F
reactome	Muscle contraction	3	0.296554	0.999106	1	VCL-PXN,PXN-TLN1,VCL-SORBS1
reactome	Double-Strand Break Repair	9	0.936486	0.650767	1	ATM-MDC1,LIG4-XRCC4,LIG4-PRKDC,TP53BP1-MDC1,XRCC5-LIG4,XRCC6-LIG4,RPA2-RAD51,NBN-MRE11A,RPA2-RAD52
reactome	PI3K events in ERBB4 signaling	21	0.584754	0.999156	1	FYN-PIK3R3,LCK-PIK3R1,GSK3B-AKT3,MAPKAP1-MLST8,CD28-PIK3CA,FGFR1-FRS2,CD28-PIK3R1,PTPN11-GAB1,MTOR-MLST8,RICTOR-MLST8,TNRC6C-AGO2,TNRC6C-AGO1,PIK3R1-PIK3CB,KIT-PIK3R1,FGFR1-PIK3R1,AGO3-TNRC6C,FYN-PIK3R1,PIK3CA-PIK3R3,KIT-PIK3R3,AKT1-RICTOR,TNRC6C-AGO4
reactome	Gap-filling DNA repair synthesis and ligation in GG-NER	9	1.27095	0.261611	1	POLD1-RPA3,RFC2-RFC3,POLD2-POLD4,PCNA-POLD2,RFC4-RFC2,RPA2-POLD1,PCNA-POLD1,POLD2-POLD3,PCNA-POLE
reactome	GRB2 events in EGFR signaling	4	0.608316	0.924546	1	IL6R-JAK1,YWHAB-MAP2K2,MAPK1-MAP2K2,RAF1-MAP2K2
reactome	PI3K-AKT Signaling in Cancer	21	0.584754	0.999156	1	FYN-PIK3R3,LCK-PIK3R1,GSK3B-AKT3,MAPKAP1-MLST8,CD28-PIK3CA,FGFR1-FRS2,CD28-PIK3R1,PTPN11-GAB1,MTOR-MLST8,RICTOR-MLST8,TNRC6C-AGO2,TNRC6C-AGO1,PIK3R1-PIK3CB,KIT-PIK3R1,FGFR1-PIK3R1,AGO3-TNRC6C,FYN-PIK3R1,PIK3CA-PIK3R3,KIT-PIK3R3,AKT1-RICTOR,TNRC6C-AGO4
reactome	GAB1 signalosome	28	0.705181	0.98971	1	PXN-GRB2,MTOR-MLST8,PXN-PTPN11,MAPKAP1-MLST8,CD28-PIK3R1,SRC-PXN,RICTOR-MLST8,PIK3CA-PIK3R3,AKT1-RICTOR,GSK3B-AKT3,FGFR1-FRS2,PTPN11-GAB1,FYN-PIK3R3,PIK3R1-PIK3CB,KIT-PIK3R1,FYN-PIK3R1,SRC-CSK,SRC-PTPN11,LCK-PIK3R1,CD28-PIK3CA,KIT-PIK3R3,TNRC6C-AGO2,TNRC6C-AGO1,PXN-GAB1,FGFR1-PIK3R1,AGO3-TNRC6C,CSK-PXN,TNRC6C-AGO4
reactome	Myogenesis	7	0.922612	0.665349	1	CDH2-CTNNB1,MEF2C-MAPK14,ABL1-CTNNB1,SPAG9-MAPK14,SPAG9-ABL1,CDH2-CTNNA1,MAP2K6-MAPK12
reactome	Nef-mediates down modulation of cell surface receptors by recruiting them to clathrin adapters	1	0.208108	0.996073	1	AP1G1-AP1B1
reactome	Processing of Intronless Pre-mRNAs	3	0.515746	0.953782	1	CSTF2-CPSF2,CSTF1-CPSF3,CPSF2-CPSF3
reactome	Immunoregulatory interactions between a Lymphoid and a non-Lymphoid cell	5	0.549174	0.968615	1	ITGB2-ICAM2,IFITM1-CD81,KLRK1-HCST,ITGB2-ICAM1,ICAM1-ITGAL
reactome	Telomere C-strand (Lagging Strand) Synthesis	14	1.20341	0.258019	1	POLD1-RPA3,PCNA-FEN1,PRIM1-POLA2,POLD2-POLD4,PCNA-POLD2,RFC4-RFC2,RPA2-POLD1,RPA2-DNA2,RFC2-RFC3,PCNA-RFC4,PCNA-POLD1,PCNA-LIG1,POLD2-POLD3,PCNA-RFC3
reactome	Adherens junctions interactions	6	0.81808	0.778978	1	CDH2-CTNNB1,JUP-CDH2,CTNND1-CTNNA1,CTNND1-CTNNB1,CTNND1-CDH2,CDH2-CTNNA1
reactome	Phagosomal maturation (early endosomal stage)	9	0.573975	0.986417	1	NCF1-NCF4,CYBA-NCF1,ATP6V1F-ATP6V1C2,ATP6V1G1-ATP6V1D,ATP6V1B2-ATP6V1C2,ATP6V1A-ATP6V1C2,ATP6V1G1-ATP6V1C2,ATP6V1G2-ATP6V1E1,ATP6V1E1-ATP6V1C2
reactome	L1CAM interactions	9	0.773619	0.857312	1	ITGB3-ITGA2B,MAPK1-MAP2K2,ITGB1-ITGA2,SPTA1-SPTB,CSNK2A2-CSNK2A1,SPTB-ANK1,CSNK2A2-CSNK2B,NUMB-DPYSL2,AP2A1-DPYSL2
reactome	Antigen activates B Cell Receptor (BCR) leading to generation of second messengers	20	1.02703	0.488578	1	SHC1-CBLB,GRB2-PIK3AP1,SYK-CBLB,SYK-GRB2,PIK3R1-SYK,GRB2-BLNK,CBLB-SH3KBP1,BLNK-SH3KBP1,CBL-SYK,CBL-BLNK,BTK-CBLB,BTK-BLNK,PLCG2-BLNK,NCK1-BLNK,CBL-CBLB,NCK1-CBLB,VAV1-CBLB,PIK3R1-CBLB,TRPC1-STIM1,GRB2-CBLB
reactome	Toll Like Receptor 9 (TLR9) Cascade	45	1.04054	0.4074	1	RELA-DHX9,IRF7-MYD88,CHUK-IRAK1,TAB1-TAB3,RIPK2-IKBKG,IKBKB-TAB1,RIPK2-NOD2,JUN-MAPK9,MAP3K7-MAP2K4,NFKBIA-RELA,IRF7-TRAF6,PPP2R1B-PPP2CA,HMGB1-RELA,NFKB1-RELA,CHUK-NFKB1,RELA-NFKBIB,MAPK8-MAP2K4,NFKB2-DHX9,PPP2R1B-PPP2CB,TAB1-TRAF6,NFKBIA-NFKB2,IRAK1-IRF7,NFKB1-IKBKG,MAPKAPK2-MAPK11,CHUK-TRAF6,NFKB1-NFKBIB,CHUK-RIPK2,IKBKB-NFKBIB,UBE2V1-PELI3,JUN-ATF2,TAB1-TAB2,MAP3K7-NOD2,NFKBIA-IKBKG,MEF2A-MAP…
reactome	Circadian Clock	10	0.732232	0.907276	1	RXRA-NCOA6,SMARCD3-TBL1XR1,ARNTL-CLOCK,RXRA-CHD9,RXRA-MED1,RXRA-NCOA1,PPARA-NCOA1,PPARA-NCOA2,RXRA-NCOA2,TBL1X-TBL1XR1
reactome	G-protein activation	18	0.889662	0.755447	1	GNG7-GNAI2,GNB2-GNAI1,GNB1-GNAI1,GNB5-GNG2,GNG2-GNAI1,GNG2-GNB4,GNGT2-GNB2,GNB2-GNG8,GNB1-GNG8,GNB5-GNG5,GNG10-GNAI1,GNGT2-GNB4,GNG7-GNAI3,GNB4-GNG8,GNG7-GNB1,GNG5-GNB4,GNAI1-GNG5,GNG10-GNB4
reactome	FRS2-mediated cascade	5	0.346847	0.999605	1	FGFR1-FRS2,YWHAB-MAP2K2,IL6R-JAK1,MAPK1-MAP2K2,RAF1-MAP2K2
reactome	Mitochondrial protein import	6	0.608316	0.952838	1	TIMM22-TIMM10B,MTX1-SAMM50,HSPA9-DNAJC19,MTX2-MTX1,TIMM10B-TIMM9,TIMM17B-TIMM50
reactome	MyD88-Mal cascade initiated on plasma membrane	52	1.08789	0.265025	1	CHUK-IRAK1,TAB1-TAB3,TLR4-BTK,RIPK2-IKBKG,IKBKB-TAB1,RIPK2-NOD2,JUN-MAPK9,MAP3K7-MAP2K4,NFKBIA-RELA,PPP2R1B-PPP2CA,HMGB1-RELA,NFKB1-RELA,TLR2-IRAK1,TLR4-LY96,RELA-NFKBIB,MAPK8-MAP2K4,NFKB2-DHX9,CD14-IRAK3,PPP2R1B-PPP2CB,TAB1-TRAF6,NFKBIA-NFKB2,RELA-DHX9,NFKB1-IKBKG,BTK-MYD88,TLR2-MYD88,MAPKAPK2-MAPK11,IKBKB-NFKBIB,CHUK-TRAF6,TLR4-TRAF6,NFKB1-NFKBIB,CHUK-RIPK2,IRAK2-TRAF6,UBE2V1-PELI3,MYD88-IRAK3,…
reactome	SMAD2-3 Phosphorylation Motif Mutants in Cancer	34	1.05029	0.403152	1	CCNC-CDK8,TFDP2-E2F4,CDK9-SMAD3,PPM1A-SMAD3,SMAD7-SMURF2,TGFB1-SMAD3,SMAD7-PPP1R15A,SMAD7-STRAP,SMAD7-RNF111,SMAD7-UCHL5,SKI-SMAD4,RHOA-ARHGEF18,TGFBR1-SMAD3,SP1-SMAD3,SMAD7-SMURF1,SMAD7-USP15,SMAD3-TRIM33,SMAD3-E2F4,SMAD7-TGFBR1,SKIL-SMAD3,SMAD7-SMAD2,TGFB1-FKBP1A,SMAD3-SMAD4,MEN1-SMAD3,SMAD7-SMAD4,SMAD3-HDAC1,SMAD3-MTMR4,SMAD3-STUB1,CDK8-SMAD3,CDK8-SMAD2,CCNT1-SMAD3,MYC-SMAD2,PARD3-F11R,SMAD3-R…
reactome	Global Genomic NER (GG-NER)	22	0.828468	0.873205	1	POLD1-RPA3,CDK7-MNAT1,PCNA-POLD2,ERCC3-GTF2H3,CDK7-GTF2H4,POLD2-POLD4,RPA2-XPA,PCNA-POLE,XPC-ERCC4,RFC2-RFC3,ERCC3-MNAT1,RPA2-POLD1,XPC-DDB2,CDK7-GTF2H3,ERCC3-GTF2H4,RPA2-GTF2H3,CCNH-MNAT1,RFC4-RFC2,CCNH-GTF2H4,XPA-XPC,PCNA-POLD1,POLD2-POLD3
reactome	Class B-2 (Secretin family receptors)	11	0.530422	0.997184	1	GNB5-GNG2,GNGT2-GNB2,GNG2-GNB4,GNB2-GNG8,GNB5-GNG5,GNB1-GNG8,GNGT2-GNB4,GNB4-GNG8,GNG7-GNB1,GNG5-GNB4,GNG10-GNB4
reactome	G alpha (12-13) signalling events	23	1.04532	0.443288	1	RHOA-ARHGEF12,TRIO-RHOA,RHOA-NET1,GNB5-GNG5,GNG7-GNB1,GNGT2-GNB2,GNB1-GNG8,GNGT2-GNB4,RHOA-ARHGEF18,PIK3CA-PIK3R3,RHOA-ARHGEF3,RHOA-ARHGEF1,GNG2-GNB4,TBXA2R-GNA12,GNB2-GNG8,GNB4-GNG8,GNG5-GNB4,GNB5-GNG2,TBXA2R-GNB1,GNA13-ARHGEF12,TBXA2R-GNA13,ARHGEF11-RHOA,GNG10-GNB4
reactome	Diseases associated with visual transduction	1	0.21967	0.994744	1	FNTA-FNTB
reactome	Regulation by c-FLIP	7	0.988513	0.586047	1	TRAF2-CASP8,TRAF2-FADD,CFLAR-TRAF2,TRAF2-RIPK1,TNFRSF10B-CFLAR,TNFRSF10B-CASP8,CASP8-TRADD
reactome	Cyclin A-B1 associated events during G2-M transition	12	1.39555	0.127585	1	CDK7-MNAT1,CCNB1-FOXM1,CDK1-CDK7,CCNB1-CDC25C,CCNA2-CDK7,CCNB1-CDC25A,CCNB1-CDK7,PPP2R1B-PPP2R2A,CDK2-FOXM1,PPP2R1B-PPP2CA,PPP2R1B-PPP2CB,CCNH-MNAT1
reactome	Degradation of beta-catenin by the destruction complex	6	0.578642	0.966666	1	PPP2R1B-PPP2R5C,PPP2R1B-PPP2R5A,PPP2CA-PPP2R5B,PPP2R1B-PPP2CB,PPP2R1B-PPP2CA,PPP2R1B-PPP2R5E
reactome	Thrombin signalling through proteinase activated receptors (PARs)	16	0.973305	0.596944	1	F2R-GNA12,GNB5-GNG2,GNGT2-GNB2,GNG2-GNB4,GNB2-GNG8,F2R-GNA13,GNB5-GNG5,GNB1-GNG8,SRC-ARRB2,GNGT2-GNB4,GNB4-GNG8,SRC-ARRB1,F2R-GNAQ,GNG7-GNB1,GNG5-GNB4,GNG10-GNB4
reactome	Nucleotide-binding domain, leucine rich repeat containing receptor (NLR) signaling pathways	22	1.2252	0.16609	1	NOD2-TRAF6,TAB1-TAB3,RIPK2-IKBKG,IKBKB-TAB1,CYLD-IKBKG,MAP2K6-MAPK12,BIRC2-NOD2,NFKB1-RELA,NLRP3-SUGT1,CHUK-IRAK1,TAB1-TRAF6,BIRC3-NOD2,TAB2-IKBKG,CHUK-TRAF6,CHUK-RIPK2,RIPK2-NOD2,TAB1-TAB2,MAP3K7-NOD2,IRAK2-TRAF6,MEFV-PYCARD,CASP1-PYCARD,CHUK-TAB2
reactome	Hexose uptake	24	0.939577	0.674598	1	NUP214-SEH1L,NUP153-NUP205,TPR-NUP107,NUP153-NUP210,NUP214-NUP88,RANBP2-NUP107,NUP153-NUP43,NUP153-NUP85,NUP107-NUP50,NUP153-AAAS,NUP153-NUP37,TPR-NUP205,NUP98-SEH1L,NUP153-NUP107,NUP98-NUP88,NUP214-NUP107,NUP153-NUP35,NUP98-NUP107,NUP153-NUP188,NUP153-NUP88,RANBP2-SEH1L,NUP98-NUP43,NUP153-SEH1L,NUP98-NUP85
reactome	Regulatory RNA pathways	6	1.39555	0.243653	1	PRKRA-DICER1,TNRC6C-AGO2,TARBP2-DICER1,TNRC6C-AGO1,AGO3-TNRC6C,TNRC6C-AGO4
reactome	Regulation of actin dynamics for phagocytic cup formation	30	0.926731	0.716592	1	WASF1-CYFIP2,RAC1-NCKAP1,CFL1-LIMK1,MYO1C-ACTG1,WASF1-NCKAP1,BRK1-NCKAP1,RAC1-WASF1,FCGR1A-SYK,LIMK1-PAK1,ABI1-BAIAP2,NCKAP1-WASF2,RAC1-ABI2,SYK-VAV2,ABI2-NCKAP1,ABI1-WASF1,BRK1-WASF1,ABI1-NCKAP1,HSP90AA1-LIMK1,MYO1C-ARPC3,FCGR3A-SYK,BAIAP2-WASF2,FCGR2A-SYK,RAC1-DOCK1,ACTR3-WASF3,HSP90AB1-LIMK1,MYO1C-GRB2,ABL1-ABI1,ABI2-WASF2,RAC1-BAIAP2,BRK1-ABI2
reactome	Stimuli-sensing channels	2	0.439339	0.962714	1	SGK1-TSC22D3,SGK1-RAF1
reactome	Cell-Cell communication	15	0.79081	0.884564	1	CTNND1-CDH2,CTNND1-CTNNB1,PIK3R1-PIK3CB,PARD3-PARD6B,JUP-CDH2,SIRPB1-TYROBP,CTNND1-CTNNA1,FYN-NCK1,ILK-PARVB,CDH2-CTNNB1,PARD3-F11R,PTPN6-SIRPA,CDH2-CTNNA1,PRKCI-PARD6B,FYN-PIK3R1
reactome	Pre-NOTCH Transcription and Translation	10	0.898648	0.706721	1	E2F3-TFDP2,JUN-MOV10,RBPJ-KAT2A,TNRC6C-AGO2,TNRC6C-AGO1,AGO3-TNRC6C,TP53-AGO1,NOTCH1-SNW1,TP53-AGO2,TNRC6C-AGO4
reactome	Tat-mediated elongation of the HIV-1 transcript	52	1.06534	0.324087	1	CDK7-MNAT1,POLR2C-POLR2F,SUPT5H-POLR2H,POLR2H-POLR2J,POLR2D-POLR2C,GTF2F1-GTF2H4,NCBP1-NELFA,POLR2B-CTDP1,CDK7-GTF2H4,POLR2D-POLR2G,GTF2F2-POLR2H,POLR2F-SUPT4H1,POLR2B-POLR2I,POLR2I-POLR2G,NELFE-NELFA,POLR2C-NELFB,CDK7-CTDP1,POLR2H-POLR2K,POLR2F-POLR2G,NELFE-NELFB,SUPT5H-POLR2I,POLR2D-POLR2B,POLR2J-CTDP1,TCEA1-CTDP1,NCBP1-NELFB,SUPT5H-POLR2D,POLR2D-GTF2F1,POLR2G-CTDP1,SUPT5H-POLR2F,ERCC3-MNAT1,PO…
reactome	Unfolded Protein Response (UPR)	9	0.647027	0.95897	1	EIF2S1-EIF2AK3,EXOSC6-EXOSC3,EXOSC5-EXOSC3,EXOSC7-EXOSC3,EXOSC8-EXOSC3,EXOSC2-KHSRP,EXOSC2-EXOSC3,ATF3-ATF4,HSPA5-EIF2AK3
reactome	Phospholipase C-mediated cascade	6	0.608316	0.952838	1	PRKAR2A-PRKACB,PDE1A-CALM3,PRKAR1A-PRKACA,PRKAR1A-PRKACB,PRKAR2A-PRKACA,CREB1-PRKACA
reactome	Dual incision reaction in GG-NER	13	0.642533	0.980755	1	XPC-ERCC4,CDK7-MNAT1,RPA2-XPA,CCNH-GTF2H4,XPC-DDB2,XPA-XPC,CDK7-GTF2H3,ERCC3-GTF2H4,RPA2-GTF2H3,ERCC3-GTF2H3,ERCC3-MNAT1,CDK7-GTF2H4,CCNH-MNAT1
reactome	Non-integrin membrane-ECM interactions	1	0.208108	0.996073	1	ITGB1-ITGA2
reactome	Toll Like Receptor 10 (TLR10) Cascade	43	1.03673	0.421464	1	CHUK-IRAK1,TAB1-TAB3,RIPK2-IKBKG,IKBKB-TAB1,RIPK2-NOD2,JUN-MAPK9,MAP3K7-MAP2K4,NFKBIA-RELA,PPP2R1B-PPP2CA,HMGB1-RELA,NFKB1-RELA,CHUK-NFKB1,RELA-NFKBIB,MAPK8-MAP2K4,NFKB2-DHX9,PPP2R1B-PPP2CB,TAB1-TRAF6,NFKBIA-NFKB2,RELA-DHX9,NFKB1-IKBKG,TLR5-MYD88,MAPKAPK2-MAPK11,CHUK-TRAF6,NFKB1-NFKBIB,CHUK-RIPK2,IKBKB-NFKBIB,UBE2V1-PELI3,JUN-ATF2,TAB1-TAB2,MAP3K7-NOD2,NFKBIA-IKBKG,MEF2A-MAPK7,IRAK2-TRAF6,MAPK1-M…
reactome	Nephrin interactions	3	0.741385	0.810048	1	FYN-NCK1,FYN-PIK3R1,PIK3R1-PIK3CB
reactome	Neurotransmitter Receptor Binding And Downstream Transmission In The Postsynaptic Cell	12	0.419899	0.999973	1	GNB5-GNG2,GNGT2-GNB2,GNG2-GNB4,GNB2-GNG8,GNB5-GNG5,GNB1-GNG8,GNGT2-GNB4,GNB4-GNG8,GNG7-GNB1,GNG5-GNB4,CREB1-PRKACA,GNG10-GNB4
reactome	TRAF6 mediated induction of TAK1 complex	7	1.10713	0.452355	1	TAB1-TAB3,TLR4-LY96,TLR4-TRAF6,TICAM1-TRAF6,TAB1-TAB2,TICAM2-TRAF6,TAB1-TRAF6
reactome	Presynaptic function of Kainate receptors	11	0.836434	0.799024	1	GNB5-GNG2,GNGT2-GNB2,GNG2-GNB4,GNB2-GNG8,GNB5-GNG5,GNB1-GNG8,GNGT2-GNB4,GNB4-GNG8,GNG7-GNB1,GNG5-GNB4,GNG10-GNB4
reactome	ADP signalling through P2Y purinoceptor 12	18	0.900923	0.735251	1	GNG7-GNAI2,GNB2-GNAI1,GNB1-GNAI1,GNB5-GNG2,GNG2-GNAI1,GNG2-GNB4,GNGT2-GNB2,GNB2-GNG8,GNB1-GNG8,GNB5-GNG5,GNG10-GNAI1,GNGT2-GNB4,GNG7-GNAI3,GNB4-GNG8,GNG7-GNB1,GNG5-GNB4,GNAI1-GNG5,GNG10-GNB4
reactome	Activation of Kainate Receptors upon glutamate binding	11	0.724909	0.921742	1	GNB5-GNG2,GNGT2-GNB2,GNG2-GNB4,GNB2-GNG8,GNB5-GNG5,GNB1-GNG8,GNGT2-GNB4,GNB4-GNG8,GNG7-GNB1,GNG5-GNB4,GNG10-GNB4
reactome	Transport of the SLBP independent Mature mRNA	30	1.0226	0.47909	1	NUP214-SEH1L,NUP153-NUP205,TPR-NUP107,NUP153-NUP210,RANBP2-SEH1L,RANBP2-NUP107,NUP88-NXF1,NUP153-NUP43,NUP153-NUP85,NUP107-NUP50,NUP153-AAAS,SEH1L-NXF1,NUP153-NUP37,TPR-NUP205,NUP98-SEH1L,NUP153-NUP107,NUP107-NXF1,NUP98-NUP88,NUP214-NUP107,NUP153-NUP35,NUP98-NUP107,NUP205-NXF1,NUP153-NUP188,NUP153-NUP88,NCBP2-NUP98,NUP214-NUP88,NUP188-NXF1,NUP98-NUP43,NUP153-SEH1L,NUP98-NUP85
reactome	Vpr-mediated nuclear import of PICs	25	0.96913	0.609424	1	NUP214-SEH1L,NUP153-NUP205,TPR-NUP107,NUP153-NUP210,RANBP2-SEH1L,RANBP2-NUP107,NUP153-NUP43,NUP153-NUP85,NUP107-NUP50,NUP153-AAAS,NUP153-NUP37,PSIP1-BANF1,TPR-NUP205,NUP98-SEH1L,NUP153-NUP107,NUP98-NUP88,NUP214-NUP107,NUP153-NUP35,NUP98-NUP107,NUP153-NUP188,NUP153-NUP88,NUP214-NUP88,NUP98-NUP43,NUP153-SEH1L,NUP98-NUP85
reactome	Polymerase switching	9	1.18622	0.340046	1	PRIM1-POLA2,POLD2-POLD4,PCNA-POLD2,RFC4-RFC2,RFC2-RFC3,PCNA-RFC4,PCNA-POLD1,POLD2-POLD3,PCNA-RFC3
reactome	Respiratory electron transport	75	1.06292	0.290884	1	NDUFA10-NDUFA11,NDUFS7-NDUFS1,NDUFB10-NDUFA6,NDUFB7-NDUFA9,NDUFA9-NDUFA11,NDUFA2-NDUFA6,NDUFA2-NDUFA5,NDUFA6-NDUFB11,NDUFS4-NDUFS2,NDUFA6-NDUFA11,NDUFB3-NDUFA9,NDUFB7-NDUFA8,NDUFA9-NDUFB11,NDUFA1-NDUFA8,NDUFS7-NDUFS2,NDUFS2-NDUFA6,NDUFA1-NDUFA6,NDUFC2-NDUFA8,NDUFB1-NDUFA9,NDUFB1-NDUFA6,NDUFS4-NDUFS6,NDUFS4-NDUFV2,NDUFS1-NDUFA8,NDUFB7-NDUFA6,NDUFS8-NDUFA2,NDUFB8-NDUFA6,NDUFA6-NDUFA5,NDUFB4-NDUFA6,…
reactome	Glucose transport	24	0.939577	0.674598	1	NUP214-SEH1L,NUP153-NUP205,TPR-NUP107,NUP153-NUP210,NUP214-NUP88,RANBP2-NUP107,NUP153-NUP43,NUP153-NUP85,NUP107-NUP50,NUP153-AAAS,NUP153-NUP37,TPR-NUP205,NUP98-SEH1L,NUP153-NUP107,NUP98-NUP88,NUP214-NUP107,NUP153-NUP35,NUP98-NUP107,NUP153-NUP188,NUP153-NUP88,RANBP2-SEH1L,NUP98-NUP43,NUP153-SEH1L,NUP98-NUP85
reactome	Toll-Like Receptors Cascades	66	1.06084	0.311612	1	RIPK1-TICAM1,RELA-DHX9,TLR4-TBK1,CHUK-IRAK1,TAB1-TAB3,RIPK1-IKBKG,TLR4-BTK,TICAM1-TBK1,RIPK2-IKBKG,IKBKB-TAB1,TRAF3-TBK1,RIPK2-NOD2,JUN-MAPK9,MAP3K7-MAP2K4,NFKBIA-RELA,IRF7-TRAF6,PPP2R1B-PPP2CA,HMGB1-RELA,NFKB1-RELA,TLR2-IRAK1,IRAK1-IRF7,TLR4-LY96,RELA-NFKBIB,MAPK8-MAP2K4,NFKB2-DHX9,CD14-IRAK3,TICAM2-TRAF6,TAB1-TRAF6,NFKBIA-NFKB2,CASP8-TICAM1,NFKB1-IKBKG,BTK-MYD88,TLR2-MYD88,TLR5-MYD88,MAPKAPK2-M…
reactome	Intrinsic Pathway for Apoptosis	8	0.811087	0.805956	1	CASP7-XIAP,BCL2L11-BCL2,CASP7-CASP9,BCL2-BAD,BCL2-BID,SFN-BAD,APAF1-CASP3,BCL2-PMAIP1
reactome	Beta-catenin phosphorylation cascade	6	0.578642	0.966666	1	PPP2R1B-PPP2R5C,PPP2R1B-PPP2R5A,PPP2CA-PPP2R5B,PPP2R1B-PPP2CB,PPP2R1B-PPP2CA,PPP2R1B-PPP2R5E
reactome	formation of the beta-catenin-TCF transactivating complex	21	0.954426	0.637819	1	BCL9-CTNNB1,CTNNB1-RUVBL1,H2AFZ-RUVBL1,CTNNB1-BCL9L,CDC73-TCF7L2,CTNNB1-TCF7,HIST1H2BB-HIST1H3J,TLE1-HDAC1,CTNNB1-AXIN2,CTNNB1-LEO1,CTNNB1-TCF7L1,KAT5-RUVBL1,CTNNB1-TCF7L2,HDAC1-LEF1,EP300-TCF7L2,CDC73-LEO1,CTNNB1-LEF1,HIST1H2AD-HIST1H2BB,TLE3-HDAC1,CTNNB1-SMARCA4,EP300-LEF1
reactome	Costimulation by the CD28 family	26	1.03844	0.449971	1	PPP2R1B-PPP2R5A,AKT1-PPP2CA,MTOR-MLST8,CTLA4-PPP2R5A,PPP2R1B-PPP2CA,LCK-LYN,PPP2R1B-PPP2R5C,MAPKAP1-MLST8,CD28-PIK3R1,PTPN11-BTLA,RICTOR-MLST8,PIK3CA-PIK3R3,AKT1-RICTOR,PPP2R1B-PPP2R5E,HLA-DRA-HLA-DRB5,PPP2CA-PPP2R5B,PTPN11-CD274,FYN-PIK3R3,SRC-PTPN11,LCK-PTPN6,FYN-PIK3R1,LCK-PIK3R1,LCK-CDC42,CD28-PIK3CA,FYN-PTPN11,PPP2R1B-PPP2CB
reactome	Platelet sensitization by LDL	6	0.948972	0.634379	1	PPP2R1B-PPP2R5C,PPP2R1B-PPP2R5A,PPP2CA-PPP2R5B,PPP2R1B-PPP2CB,PPP2R1B-PPP2CA,PPP2R1B-PPP2R5E
reactome	Polymerase switching on the C-strand of the telomere	9	1.18622	0.340046	1	PRIM1-POLA2,POLD2-POLD4,PCNA-POLD2,RFC4-RFC2,RFC2-RFC3,PCNA-RFC4,PCNA-POLD1,POLD2-POLD3,PCNA-RFC3
reactome	Prolonged ERK activation events	5	0.659009	0.908079	1	IL6R-JAK1,YWHAB-MAP2K2,BRAF-YWHAB,MAPK1-MAP2K2,RAF1-MAP2K2
reactome	Constitutive PI3K-AKT Signaling in Cancer	16	0.527207	0.99956	1	LCK-PIK3R1,KIT-PIK3R1,MAPKAP1-MLST8,CD28-PIK3CA,FGFR1-FRS2,CD28-PIK3R1,PTPN11-GAB1,MTOR-MLST8,RICTOR-MLST8,FYN-PIK3R3,PIK3R1-PIK3CB,FGFR1-PIK3R1,FYN-PIK3R1,PIK3CA-PIK3R3,KIT-PIK3R3,AKT1-RICTOR
reactome	Leading Strand Synthesis	9	1.18622	0.340046	1	PRIM1-POLA2,POLD2-POLD4,PCNA-POLD2,RFC4-RFC2,RFC2-RFC3,PCNA-RFC4,PCNA-POLD1,POLD2-POLD3,PCNA-RFC3
reactome	Removal of the Flap Intermediate	10	1.12973	0.389037	1	POLD1-RPA3,PCNA-FEN1,PRIM1-POLA2,POLD2-POLD4,PCNA-POLD2,RPA2-POLD1,RPA2-DNA2,RPA2-PRIM1,PCNA-POLD1,POLD2-POLD3
reactome	Cell-cell junction organization	9	0.961796	0.615996	1	CDH2-CTNNB1,PARD3-PARD6B,JUP-CDH2,CTNND1-CTNNA1,CTNND1-CTNNB1,PARD3-F11R,CTNND1-CDH2,CDH2-CTNNA1,PRKCI-PARD6B
reactome	Cytosolic tRNA aminoacylation	11	0.988513	0.575181	1	RARS-AIMP2,RARS-AIMP1,RARS-LARS,IARS-KARS,IARS-RARS,EPRS-KARS,AIMP1-KARS,EPRS-RARS,MARS-AIMP2,AIMP2-KARS,EEF1E1-KARS
reactome	Ca2+ pathway	19	0.963166	0.617801	1	GNB5-GNG2,GNGT2-GNB2,GNG2-GNB4,CTNNB1-TCF7,CTNNB1-TCF7L1,CTNNB1-LEF1,GNB2-GNG8,GNB5-GNG5,GNB1-GNG8,TNRC6C-AGO2,CTNNB1-TCF7L2,TNRC6C-AGO1,GNB4-GNG8,AGO3-TNRC6C,GNG7-GNB1,GNG5-GNB4,GNGT2-GNB4,GNG10-GNB4,TNRC6C-AGO4
reactome	Generation of second messenger molecules	3	0.329504	0.997642	1	HLA-DRA-HLA-DRB5,FYB-EVL,LCK-LCP2
reactome	G0 and Early G1	16	0.891054	0.744647	1	TFDP2-LIN54,TFDP2-E2F4,RBL2-E2F4,RBL2-RBBP4,CDK2-RBL2,LIN52-LIN54,E2F4-LIN9,TFDP1-LIN9,RBBP4-LIN9,LIN9-LIN54,CDK1-TFDP1,RBL2-HDAC1,DYRK1A-LIN52,RBL2-LIN54,RBBP4-LIN52,MYBL2-E2F4
reactome	Glucose metabolism	7	0.814069	0.79309	1	GPI-PGM1,ENO1-ENO2,ENO3-PKM,PFKM-PFKL,PPP2R1B-PPP2CB,ENO1-ENO3,PPP2R1B-PPP2CA
reactome	Signaling by BMP	9	1.04666	0.502324	1	SMAD1-SMURF1,SMAD4-SMAD1,SKI-SMAD4,SMAD5-SMURF1,SMAD7-SMURF1,SMAD7-SMURF2,SMAD5-SMURF2,SMAD1-SMURF2,SMAD4-SMAD5
reactome	Condensation of Prophase Chromosomes	8	0.718918	0.899719	1	NCAPH2-NCAPG2,SMC2-H2AFZ,HIST1H2BB-HIST1H3J,SMC2-HIST2H2AC,CDK1-HIST1H4A,HIST1H2AD-HIST1H2BB,HIST1H2AE-CDK1,SMC2-HIST2H2BE
reactome	HSF1-dependent transactivation	9	1.48277	0.128398	1	FKBP4-PTGES3,HSBP1-HSF1,HSPA1A-DNAJB1,HSP90AA1-FKBP4,MTOR-MLST8,HSPA1B-DNAJB1,HSF1-PTGES3,HSP90AA1-HSF1,HSPA8-HSF1
reactome	Peptide ligand-binding receptors	1	0.0590157	1	1	CCL5-CCR5
reactome	p75 NTR receptor-mediated signalling	8	0.564864	0.984594	1	RHOA-ARHGEF1,NFKB1-RELA,MYD88-TRAF6,AATF-MAGED1,RAC1-TIAM1,KALRN-RAC1,NFKBIA-RELA,TRIO-RAC1
reactome	Glucagon-type ligand receptors	11	0.69039	0.947344	1	GNB5-GNG2,GNGT2-GNB2,GNG2-GNB4,GNB2-GNG8,GNB5-GNG5,GNB1-GNG8,GNGT2-GNB4,GNB4-GNG8,GNG7-GNB1,GNG5-GNB4,GNG10-GNB4
reactome	IRS-related events	27	0.821226	0.903185	1	TSC2-PRKAA1,MTOR-MLST8,PRKAA1-STK11,EIF4EBP1-RPTOR,YWHAB-MAP2K2,MTOR-EIF4EBP1,PRKAG2-PRKAB1,FGFR1-FRS2,STK11-STRADA,TSC2-TSC1,PRKAB2-PRKAA1,INSR-IRS2,TSC2-RHEB,STRADB-CAB39,PTPN11-GAB1,INSR-DOK1,STRADA-CAB39L,RAF1-MAP2K2,STK11-STRADB,PIK3R1-PIK3CB,PRKAA1-PRKAG2,MAPK1-MAP2K2,IL6R-JAK1,EEF2K-RPS6KB1,EIF4E-RPTOR,FGFR1-PIK3R1,INSR-IRS1
reactome	Loss of Function of TGFBR1 in Cancer	34	1.05029	0.403152	1	CCNC-CDK8,TFDP2-E2F4,CDK9-SMAD3,PPM1A-SMAD3,SMAD7-SMURF2,TGFB1-SMAD3,SMAD7-PPP1R15A,SMAD7-STRAP,SMAD7-RNF111,SMAD7-UCHL5,SKI-SMAD4,RHOA-ARHGEF18,TGFBR1-SMAD3,SP1-SMAD3,SMAD7-SMURF1,SMAD7-USP15,SMAD3-TRIM33,SMAD3-E2F4,SMAD7-TGFBR1,SKIL-SMAD3,SMAD7-SMAD2,TGFB1-FKBP1A,SMAD3-SMAD4,MEN1-SMAD3,SMAD7-SMAD4,SMAD3-HDAC1,SMAD3-MTMR4,SMAD3-STUB1,CDK8-SMAD3,CDK8-SMAD2,CCNT1-SMAD3,MYC-SMAD2,PARD3-F11R,SMAD3-R…
reactome	Regulation of insulin secretion	30	1.09835	0.309319	1	GNB1-GNAI1,GNGT2-GNB2,GNAI2-ADRA2A,AKAP5-IQGAP1,GNB5-GNG5,GNAQ-PLCB2,RAPGEF3-RAP1A,GNG7-GNB1,PRKAR2A-PRKACA,PRKAR1A-PRKACB,ADRA2A-GNB1,GNB2-GNAI1,PRKAR2A-PRKACB,GNG2-GNAI1,GNG10-GNAI1,GNGT2-GNB4,GNG7-GNAI2,GNG2-GNB4,PRKACB-AKAP5,GNB2-GNG8,PRKAR1A-PRKACA,GNB4-GNG8,PRKAR2A-AKAP5,GNG5-GNB4,GNAI1-GNG5,GNB5-GNG2,PRKACA-IQGAP1,GNB1-GNG8,VAMP2-STX1A,GNG10-GNB4
reactome	SMAD2-3 MH2 Domain Mutants in Cancer	34	1.05029	0.403152	1	CCNC-CDK8,TFDP2-E2F4,CDK9-SMAD3,PPM1A-SMAD3,SMAD7-SMURF2,TGFB1-SMAD3,SMAD7-PPP1R15A,SMAD7-STRAP,SMAD7-RNF111,SMAD7-UCHL5,SKI-SMAD4,RHOA-ARHGEF18,TGFBR1-SMAD3,SP1-SMAD3,SMAD7-SMURF1,SMAD7-USP15,SMAD3-TRIM33,SMAD3-E2F4,SMAD7-TGFBR1,SKIL-SMAD3,SMAD7-SMAD2,TGFB1-FKBP1A,SMAD3-SMAD4,MEN1-SMAD3,SMAD7-SMAD4,SMAD3-HDAC1,SMAD3-MTMR4,SMAD3-STUB1,CDK8-SMAD3,CDK8-SMAD2,CCNT1-SMAD3,MYC-SMAD2,PARD3-F11R,SMAD3-R…
reactome	Transport of Ribonucleoproteins into the Host Nucleus	35	1.08119	0.32771	1	NUP214-SEH1L,KPNB1-NUP210,NUP153-NUP205,TPR-NUP107,NUP153-NUP210,RANBP2-SEH1L,NUP107-KPNB1,KPNB1-NUP43,RANBP2-NUP107,NUP153-NUP43,NUP153-NUP85,NUP107-NUP50,NUP153-AAAS,KPNB1-AAAS,NUP153-NUP37,TPR-NUP205,NUP98-SEH1L,NUP153-NUP107,KPNB1-NUP205,NUP98-NUP88,NUP214-NUP107,NUP153-NUP35,KPNB1-NUP35,NUP98-NUP107,NUP153-NUP188,KPNB1-NUP88,NUP153-NUP88,KPNB1-NUP188,NUP214-NUP88,KPNB1-NUP37,NUP98-NUP43,KPNB…
reactome	Regulation of IFNG signaling	3	0.697774	0.842806	1	SOCS3-JAK1,JAK2-IFNGR2,SOCS1-JAK1
reactome	Phospholipid metabolism	6	1.18622	0.394603	1	PIK3R1-PIK3CB,SYNJ2-PIK3R1,VAC14-FIG4,VAC14-PIKFYVE,PIK3CA-PIK3R3,PIK3CB-PIK3R3
reactome	Clathrin derived vesicle budding	9	0.593108	0.981175	1	CLTC-SNX5,AP1G1-AP1B1,BLOC1S4-BLOC1S6,ARF1-AP1B1,DTNBP1-BLOC1S4,SNAP23-VAMP8,BLOC1S1-BLOC1S4,ARF1-AP4E1,STX4-VAMP8
reactome	Activated TLR4 signalling	62	1.0432	0.373933	1	RIPK1-TICAM1,RELA-DHX9,TLR4-TBK1,CHUK-IRAK1,TAB1-TAB3,RIPK1-IKBKG,TLR4-BTK,TICAM1-TBK1,RIPK2-IKBKG,IKBKB-TAB1,TRAF3-TBK1,RIPK2-NOD2,JUN-MAPK9,MAP3K7-MAP2K4,NFKBIA-RELA,PPP2R1B-PPP2CA,HMGB1-RELA,NFKB1-RELA,TLR2-IRAK1,TLR4-LY96,RELA-NFKBIB,MAPK8-MAP2K4,NFKB2-DHX9,CD14-IRAK3,TICAM2-TRAF6,TAB1-TRAF6,NFKBIA-NFKB2,CASP8-TICAM1,NFKB1-IKBKG,BTK-MYD88,TLR2-MYD88,MAPKAPK2-MAPK11,IKBKB-NFKBIB,CHUK-TRAF6,TLR…
reactome	Condensation of Prometaphase Chromosomes	5	1.04054	0.54629	1	CSNK2A2-CSNK2B,CSNK2A2-CSNK2A1,SMC2-NCAPD2,NCAPH-NCAPD2,NCAPD2-NCAPG
reactome	ARMS-mediated activation	5	0.760394	0.824379	1	IL6R-JAK1,YWHAB-MAP2K2,BRAF-YWHAB,MAPK1-MAP2K2,RAF1-MAP2K2
reactome	G-protein beta-gamma signalling	11	0.805455	0.838563	1	GNB5-GNG2,GNGT2-GNB2,GNG2-GNB4,GNB2-GNG8,GNB5-GNG5,GNB1-GNG8,GNGT2-GNB4,GNB4-GNG8,GNG7-GNB1,GNG5-GNB4,GNG10-GNB4
reactome	PRC2 methylates histones and DNA	22	1.06084	0.415438	1	HIST1H3J-EZH2,EED-DNMT3B,EZH2-DNMT3A,RBBP4-DNMT3B,DNMT1-SUZ12,SUZ12-DNMT3B,EZH2-JARID2,SUZ12-PHF19,HIST1H2AD-HIST1H2BB,PHF1-SUZ12,PHF1-HIST1H3J,DNMT1-RBBP4,DNMT1-EZH2,H3F3B-EZH2,PHF1-RBBP4,HIST1H2BB-HIST1H3J,HIST1H3J-PHF19,RBBP4-EZH2,EZH2-MTF2,RBBP4-PHF19,SUZ12-EZH2,PHF1-EZH2
reactome	Netrin-1 signaling	8	0.832432	0.780872	1	FYN-PTPN11,SRC-PTPN11,FYN-NCK1,PTK2-PTPN11,SRC-DOCK1,RAC1-DOCK1,RAC1-PTK2,TRIO-RAC1
reactome	Cell death signalling via NRAGE, NRIF and NADE	4	0.479279	0.981161	1	KALRN-RAC1,AATF-MAGED1,RAC1-TIAM1,TRIO-RAC1
reactome	FCERI mediated MAPK activation	13	0.667567	0.970802	1	YWHAB-MAP2K2,SYK-GRB2,LAT-GRB2,MAPK1-MAP2K2,PLCG1-RAC1,JUN-MAPK9,IL6R-JAK1,GRAP2-SYK,MAPK8-MAP2K4,LAT-SYK,JUN-MAPK8,FOS-JUN,RAF1-MAP2K2
reactome	PERK regulates gene expression	9	0.671443	0.944861	1	EIF2S1-EIF2AK3,EXOSC6-EXOSC3,EXOSC5-EXOSC3,EXOSC7-EXOSC3,EXOSC8-EXOSC3,EXOSC2-KHSRP,EXOSC2-EXOSC3,ATF3-ATF4,HSPA5-EIF2AK3
reactome	Signaling by Leptin	5	0.617821	0.934955	1	IL6R-JAK1,YWHAB-MAP2K2,LEPR-PTPN11,MAPK1-MAP2K2,RAF1-MAP2K2
reactome	Packaging Of Telomere Ends	6	0.7653	0.832852	1	HIST1H2AD-HIST1H2BB,H2AFX-TERF2IP,ACD-TINF2,TERF1-ACD,TERF2-ACD,ACD-TERF2IP
reactome	GPCR ligand binding	12	0.30612	1	1	GNB5-GNG2,GNGT2-GNB2,GNG2-GNB4,GNB2-GNG8,GNB5-GNG5,GNB1-GNG8,GNGT2-GNB4,GNB4-GNG8,GNG7-GNB1,GNG5-GNB4,CCL5-CCR5,GNG10-GNB4
reactome	U12 Dependent Splicing	42	1.00649	0.51049	1	SRSF1-SF3B3,SRSF2-SF3B3,POLR2H-POLR2J,POLR2D-POLR2C,POLR2B-POLR2H,SNRPB-SNRPF,SNRPD2-DDX23,SNRNP200-SNRPD2,GTF2F2-POLR2H,POLR2D-POLR2E,POLR2B-POLR2I,POLR2C-POLR2F,POLR2I-POLR2G,SNRPD1-SF3B2,POLR2E-POLR2H,POLR2H-POLR2K,POLR2F-POLR2G,POLR2D-POLR2G,SNRPB-SNRPD1,POLR2D-POLR2B,SF3B2-SF3B3,POLR2D-GTF2F1,SNRPD1-DDX23,PRPF6-SF3B3,SNRPD2-SF3B4,POLR2J-POLR2F,SF3B3-SF3B4,POLR2C-POLR2H,POLR2D-POLR2J,GTF2F2-P…
reactome	CDC6 association with the ORC-origin complex	4	0.718918	0.844979	1	ORC3-ORC6,ORC5-ORC6,ORC2-ORC6,ORC4-ORC6
reactome	Regulation of AMPK activity via LKB1	8	1.21663	0.327403	1	PRKAA1-PRKAG2,STRADB-CAB39,PRKAG2-PRKAB1,STRADA-CAB39L,STK11-STRADA,STK11-STRADB,PRKAA1-STK11,PRKAB2-PRKAA1
reactome	G beta-gamma signalling through PI3Kgamma	11	0.805455	0.838563	1	GNB5-GNG2,GNGT2-GNB2,GNG2-GNB4,GNB2-GNG8,GNB5-GNG5,GNB1-GNG8,GNGT2-GNB4,GNB4-GNG8,GNG7-GNB1,GNG5-GNB4,GNG10-GNB4
reactome	FCERI mediated NF-kB activation	18	1.18622	0.240912	1	NFKBIA-IKBKG,NFKBIA-RELA,NFKB1-RELA,BCL10-CARD11,MAP3K7-PRKCQ,NFKB1-IKBKG,CHUK-TRAF6,IKBKB-TAB1,CHUK-NFKBIA,BCL10-PRKCQ,CHUK-TAB2,TAB1-TAB3,MALT1-TRAF6,TAB2-IKBKG,UBE2N-MALT1,CHUK-NFKB1,TAB1-TRAF6,TAB1-TAB2
reactome	Signaling by Robo receptor	4	0.832432	0.746213	1	PAK4-RAC1,NCK2-PAK2,PFN1-ENAH,NCK2-PAK1
reactome	Tristetraprolin (TTP) destabilizes mRNA	7	0.503243	0.992973	1	EXOSC6-EXOSC3,EXOSC5-EXOSC3,EXOSC7-EXOSC3,EXOSC6-XRN1,EXOSC8-EXOSC3,XRN1-EXOSC8,EXOSC2-EXOSC3
reactome	G beta-gamma signalling through PLC beta	11	0.836434	0.799024	1	GNB5-GNG2,GNGT2-GNB2,GNG2-GNB4,GNB2-GNG8,GNB5-GNG5,GNB1-GNG8,GNGT2-GNB4,GNB4-GNG8,GNG7-GNB1,GNG5-GNB4,GNG10-GNB4
reactome	Toll Like Receptor 2 (TLR2) Cascade	52	1.08789	0.265025	1	CHUK-IRAK1,TAB1-TAB3,TLR4-BTK,RIPK2-IKBKG,IKBKB-TAB1,RIPK2-NOD2,JUN-MAPK9,MAP3K7-MAP2K4,NFKBIA-RELA,PPP2R1B-PPP2CA,HMGB1-RELA,NFKB1-RELA,TLR2-IRAK1,TLR4-LY96,RELA-NFKBIB,MAPK8-MAP2K4,NFKB2-DHX9,CD14-IRAK3,PPP2R1B-PPP2CB,TAB1-TRAF6,NFKBIA-NFKB2,RELA-DHX9,NFKB1-IKBKG,BTK-MYD88,TLR2-MYD88,MAPKAPK2-MAPK11,IKBKB-NFKBIB,CHUK-TRAF6,TLR4-TRAF6,NFKB1-NFKBIB,CHUK-RIPK2,IRAK2-TRAF6,UBE2V1-PELI3,MYD88-IRAK3,…
reactome	Regulation of IFNA signaling	6	0.81808	0.778978	1	TYK2-STAT1,JAK1-TYK2,SOCS3-JAK1,PTPN1-TYK2,SOCS1-JAK1,PTPN6-TYK2
reactome	Regulation of Hypoxia-inducible Factor (HIF) by oxygen	6	0.527207	0.98384	1	HIF1A-EGLN2,UBE2D1-RBX1,UBE2D1-HIF1A,VHL-UBE2D1,HIF1A-EGLN3,UBE2D1-CUL2
reactome	SHC-related events	5	0.732232	0.849713	1	IL6R-JAK1,YWHAB-MAP2K2,INSR-SHC1,MAPK1-MAP2K2,RAF1-MAP2K2
reactome	Regulation of water balance by renal Aquaporins	15	0.79081	0.884564	1	PRKAR2A-PRKACB,GNB5-GNG2,GNGT2-GNB2,GNG2-GNB4,GNB2-GNG8,PRKAR1A-PRKACA,GNB5-GNG5,PRKAR1A-PRKACB,GNGT2-GNB4,GNB4-GNG8,GNG7-GNB1,PRKAR2A-PRKACA,GNG5-GNB4,GNB1-GNG8,GNG10-GNB4
reactome	RNA Polymerase I Chain Elongation	23	1.03345	0.468077	1	CDK7-MNAT1,CDK7-GTF2H4,POLR1C-TAF1D,ERCC3-GTF2H3,TBP-TAF1B,TAF1D-POLR1B,POLR1A-TAF1D,POLR1A-POLR2K,TBP-GTF2H4,POLR2H-POLR2K,POLR1A-UBTF,HIST1H2AD-HIST1H2BB,TBP-TAF1C,TAF1B-TAF1D,UBTF-TAF1C,ERCC3-MNAT1,HIST1H2BB-HIST1H3J,CDK7-GTF2H3,TAF1C-TAF1D,ERCC3-GTF2H4,CCNH-MNAT1,CCNH-GTF2H4,UBTF-TAF1B
reactome	BMAL1-CLOCK,NPAS2 activates circadian gene expression	10	1.46446	0.120405	1	RXRA-NCOA6,SMARCD3-TBL1XR1,ARNTL-CLOCK,RXRA-CHD9,RXRA-MED1,RXRA-NCOA1,PPARA-NCOA1,PPARA-NCOA2,RXRA-NCOA2,TBL1X-TBL1XR1
reactome	SHC1 events in ERBB2 signaling	4	0.343831	0.998917	1	IL6R-JAK1,YWHAB-MAP2K2,MAPK1-MAP2K2,RAF1-MAP2K2
reactome	Formation of incision complex in GG-NER	13	0.642533	0.980755	1	XPC-ERCC4,CDK7-MNAT1,RPA2-XPA,CCNH-GTF2H4,XPC-DDB2,XPA-XPC,CDK7-GTF2H3,ERCC3-GTF2H4,RPA2-GTF2H3,ERCC3-GTF2H3,ERCC3-MNAT1,CDK7-GTF2H4,CCNH-MNAT1
reactome	Amyloids	2	0.395405	0.977203	1	HIST1H2BB-HIST1H3J,HIST1H2AD-HIST1H2BB
reactome	RNA Pol II CTD phosphorylation and interaction with CE	36	1.08661	0.312433	1	CDK7-MNAT1,POLR2C-POLR2F,SUPT5H-POLR2H,POLR2H-POLR2J,POLR2D-POLR2C,GTF2F1-GTF2H4,ERCC3-GTF2H3,CDK7-GTF2H4,GTF2F2-POLR2H,POLR2D-POLR2E,POLR2B-POLR2I,POLR2I-POLR2G,POLR2E-POLR2H,POLR2H-POLR2K,POLR2F-POLR2G,POLR2D-POLR2G,SUPT5H-POLR2I,POLR2D-POLR2B,SUPT5H-POLR2D,POLR2D-GTF2F1,SUPT5H-POLR2F,ERCC3-MNAT1,POLR2J-POLR2F,POLR2C-POLR2H,CDK7-GTF2H3,POLR2D-POLR2J,ERCC3-GTF2H4,GTF2F2-POLR2F,POLR2C-POLR2I,POLR…
kegg	Jak-STAT signaling pathway	24	0.804214	0.913103	1	SOCS7-STAT5A,SOCS7-STAT3,CCND1-STAT3,SOCS3-JAK3,JAK2-MPL,LEPR-JAK3,JAK1-IL10RA,TYK2-STAT1,TYK2-IL13RA1,IL2RB-JAK1,STAT3-PIAS3,SOCS1-JAK1,SOCS3-EPOR,IL7R-CBL,AKT1-PIK3CA,SOCS3-JAK1,CBL-TYK2,JAK2-IL12RB2,PTPN6-TYK2,JAK1-IL9R,JAK1-IL21R,IL7R-JAK3,IL6R-JAK1,JAK2-IFNGR2
kegg	Tuberculosis	13	0.778828	0.88476	1	FADD-MYD88,RHOA-ARHGEF12,BCL10-CARD9,BCL2-BAD,TNF-TNFRSF1A,RIPK2-NOD2,JAK2-IFNGR2,APAF1-CASP3,TLR2-MYD88,IRAK2-TRAF6,CASP8-TRADD,SRC-SYK,CEBPB-NFKB1
kegg	Small cell lung cancer	19	1.05813	0.432348	1	CDKN1B-SKP2,RB1-CCND1,PIK3R1-PIK3CB,RB1-CDK4,AKT1-PIK3CA,NFKBIA-RELA,PIK3R1-PTK2,CDK4-CCND1,PIK3CA-PTK2,MYC-MAX,PIK3CB-PIK3R3,CHUK-NFKBIA,CCND1-CDK6,RB1-E2F2,AKT1-PTEN,RB1-CDK6,PIK3CA-PIK3R3,ITGB1-ITGA2,NFKBIA-IKBKG
kegg	Glioma	13	0.626862	0.985554	1	RB1-CCND1,HRAS-PIK3CA,IGF1R-PIK3R3,MAPK1-MAP2K2,AKT1-PIK3CA,TP53-MDM2,AKT1-PTEN,CDK4-CCND1,RB1-E2F2,CCND1-CDK6,RAF1-MAP2K2,RB1-CDK6,RB1-CDK4
kegg	Estrogen signaling pathway	5	0.439339	0.994719	1	AKT1-PIK3CA,GNAQ-PLCB2,CREB1-PRKACA,MAPK1-MAP2K2,RAF1-MAP2K2
kegg	Dilated cardiomyopathy	4	0.5102	0.971608	1	ITGB1-ITGA2,PRKACB-RYR2,PRKACA-RYR2,ITGB3-ITGA2B
kegg	Pertussis	7	0.954426	0.626883	1	CASP1-PYCARD,JUN-MAPK9,JUN-MAPK3,JUN-MAPK1,JUN-MAPK8,IL1B-CASP1,JUN-MAPK14
kegg	Glycosylphosphatidylinositol(GPI)-anchor biosynthesis	4	0.988513	0.605426	1	PIGT-PIGU,DPM2-PIGP,PIGK-PIGT,PIGA-PIGP
kegg	Oocyte meiosis	44	1.08736	0.286906	1	CCNB1-CDC27,PPP2R1B-PPP2R5A,CDC20-ANAPC5,CDC25C-YWHAG,CDC25C-YWHAH,ANAPC1-ANAPC7,CDC16-ANAPC5,ANAPC13-CDC23,CDC27-CDC20,PPP2R1B-PPP2CA,CDC16-CDC26,PPP2R1B-PPP2R5C,PTTG1-CDC27,CDC16-ANAPC13,ANAPC11-ANAPC2,CDC20-CDC26,YWHAQ-CDC25C,CDK2-CDC25C,PPP2R1B-PPP2CB,CDC25C-YWHAE,CDC20-ANAPC2,PTTG1-ANAPC2,MAD2L1-ANAPC2,CDC26-ANAPC2,PPP2CA-PPP2R5B,CDC25C-YWHAZ,CDC20-ANAPC13,CDC27-MAD2L1,CDC26-ANAPC10,FBXW11-F…
kegg	Prostate cancer	21	0.728378	0.967347	1	NFKBIA-IKBKG,PIK3R1-PIK3CB,IGF1R-PIK3R3,MAPK1-MAP2K2,AKT1-PIK3CA,CTNNB1-TCF7,CTNNB1-TCF7L1,AKT1-PTEN,NFKBIA-RELA,TP53-EP300,CHUK-NFKBIA,CTNNB1-TCF7L2,RB1-E2F2,FGFR1-PIK3R1,RAF1-MAP2K2,CTNNB1-LEF1,TP53-MDM2,PIK3CA-PIK3R3,PIK3CB-PIK3R3,TP53-CREBBP,GSK3B-AKT3
kegg	B cell receptor signaling pathway	22	1.14459	0.269234	1	BCL10-CARD11,PRKCB-RASGRP3,PRKCB-CARD11,NFKBIA-RELA,IKBKB-NFKBIB,GRB2-BLNK,FCGR2B-INPP5D,BTK-BLNK,RELA-NFKBIB,PIK3CA-PIK3R3,GSK3B-AKT3,AKT1-PIK3CA,CD72-PTPN6,NFKB1-NFKBIB,RAF1-MAP2K2,PIK3R1-PIK3CB,MAPK1-MAP2K2,PLCG2-BLNK,CD22-PTPN6,JUN-MAPK3,JUN-MAPK1,PIK3CB-PIK3R3
kegg	Tight junction	9	0.60316	0.977905	1	PARD3-F11R,CTNNA1-TJP2,CDC42-PARD6B,PTEN-MAGI3,EPB41-TJP2,PRKCZ-PARD6B,OCLN-TJP2,AKT1-PTEN,PRKCI-PARD6B
kegg	Long-term depression	4	0.527207	0.965277	1	PRKCB-LYN,GNAQ-PLCB2,MAPK1-MAP2K2,RAF1-MAP2K2
kegg	Amyotrophic lateral sclerosis (ALS)	2	0.465183	0.952472	1	TNF-TNFRSF1A,MAP2K6-MAPK12
kegg	Fc gamma R-mediated phagocytosis	21	1.16951	0.24008	1	FCGR1A-CRKL,PIK3R1-PIK3CB,PIK3R2-SYK,ARF6-PLD1,CFL1-LIMK1,AKT1-PIK3CA,LAT-PIK3R1,PIK3R1-SYK,PRKCB-NCF1,PIP5K1C-ARF6,FCGR3A-SYK,FCGR1A-SYK,LIMK1-PAK1,FCGR2A-SYK,PIK3R2-GAB2,FCGR2B-INPP5D,RAC1-WASF1,PIK3CA-PIK3R3,PIK3CB-PIK3R3,LYN-FCGR2A,SYK-VAV2
kegg	Epstein-Barr virus infection	27	1.11208	0.296181	1	IKBKB-TAB1,JUN-MAPK9,RB1-SKP2,NFKBIA-RELA,MAP2K6-MAPK12,CDKN1B-CCNA1,JAK1-IL10RA,IKBKB-NFKBIB,MYC-RBPJ,RELA-NFKBIB,MAPK8-MAP2K4,PIK3CA-PIK3R3,TAB1-TRAF6,GSK3B-AKT3,AKT1-PIK3CA,RB1-CCNA2,JUN-MAPK14,NFKB1-NFKBIB,RB1-CCNA1,TP53-USP7,TAB1-TAB2,PIK3R1-PIK3CB,TP53-MDM2,CCNA2-CDKN1B,CHUK-NFKBIA,JUN-MAPK8,PIK3CB-PIK3R3
kegg	Hippo signaling pathway	18	0.442068	0.999998	1	SMAD7-SMAD4,SMAD4-SMAD1,PRKCI-PARD6B,SMAD3-SMAD2,PARD3-PARD6B,CTNNB1-TCF7,CTNNB1-TCF7L1,SMAD2-SMAD1,CTNNB1-AXIN2,TCF7L2-LEF1,CTNNB1-TCF7L2,SMAD7-TGFBR1,DVL1-DVL3,CTNNB1-LEF1,PRKCZ-PARD6B,SMAD3-SMAD4,TGFBR1-SMAD3,SMAD7-SMAD2
kegg	Melanogenesis	9	1.04666	0.502324	1	MAPK1-MAP2K2,CTNNB1-TCF7,CTNNB1-TCF7L1,CTNNB1-LEF1,CTNNB1-TCF7L2,RAF1-MAP2K2,CREB3-CREB3L4,CREB1-PRKACA,MITF-EP300
kegg	T cell receptor signaling pathway	23	0.900428	0.753887	1	MAP3K7-PRKCQ,BCL10-CARD11,JUN-MAPK9,NFKBIA-RELA,NCK2-PAK2,LAT-GRB2,CD28-PIK3R1,AKT1-PIK3CA,RELA-NFKBIB,FYN-CBL,PIK3CA-PIK3R3,GSK3B-AKT3,NCK2-PAK1,NFKB1-NFKBIB,RAF1-MAP2K2,IKBKB-NFKBIB,PIK3R1-PIK3CB,MAPK1-MAP2K2,CD28-PIK3CA,LCK-CBL,JUN-MAPK3,JUN-MAPK1,PIK3CB-PIK3R3
kegg	Serotonergic synapse	1	0.197703	0.997066	1	GNAQ-PLCB2
kegg	Prolactin signaling pathway	9	0.726254	0.903443	1	CCND1-GSK3B,SOCS7-STAT5A,GSK3B-AKT3,MAPK1-MAP2K2,AKT1-PIK3CA,SOCS7-STAT3,CCND1-STAT3,RAF1-MAP2K2,MAPK1-MAPK12
kegg	VEGF signaling pathway	9	0.79081	0.838472	1	PIK3R1-PIK3CB,MAPK1-MAP2K2,AKT1-PIK3CA,RAF1-MAP2K2,MAPKAPK2-MAPK11,HSPB1-MAPKAPK3,HSPB1-MAPKAPK2,PIK3CA-PIK3R3,PIK3CB-PIK3R3
kegg	Fc epsilon RI signaling pathway	14	0.938249	0.657131	1	PIK3R1-PIK3CB,PIK3R2-SYK,LAT-GRB2,MAPK1-MAP2K2,PIK3R1-SYK,BTK-PIK3R3,PRKCB-PRKCD,PIK3CB-PIK3R3,MAPK8-MAP2K4,LAT-SYK,PIK3CA-PIK3R3,MAP2K6-MAPK12,RAF1-MAP2K2,SYK-VAV2
kegg	Measles	23	0.927992	0.697354	1	TP53-RCHY1,CD3E-PIK3R1,NFKBIA-RELA,TYK2-STAT1,CD28-PIK3R1,IRAK1-IRF7,IL2RB-JAK1,TLR2-MYD88,PIK3CA-PIK3R3,MAVS-IRF7,RELA-NFKBIB,GSK3B-AKT3,EIF2S1-EIF2AK2,AKT1-PIK3CA,IKBKE-MAVS,NFKB1-NFKBIB,PIK3R1-CBLB,EIF2S1-EIF2AK3,PIK3R1-PIK3CB,CD28-PIK3CA,JAK2-IFNGR2,IKBKE-TBK1,PIK3CB-PIK3R3
kegg	Chemical carcinogenesis	2	0.359459	0.986168	1	GSTP1-GSTT2B,GSTA4-GSTO1
kegg	mTOR signaling pathway	17	1.17928	0.257891	1	TSC2-PRKAA1,RRAGB-RRAGC,TSC2-RHEB,PIK3R1-PIK3CB,RPTOR-RRAGC,RRAGB-RRAGA,MTOR-EIF4EBP1,RRAGB-RRAGD,MTOR-MLST8,RICTOR-MLST8,IKBKB-TNF,PRKCA-RICTOR,RPS6KB1-IRS1,PRKAA1-STK11,PIK3CA-PIK3R3,PIK3CB-PIK3R3,EIF4E2-EIF4EBP1
kegg	Huntington's disease	6	0.718918	0.875623	1	CLTA-CLTB,GNAQ-PLCB2,AP2A2-CLTB,CLTB-AP2S1,CLTB-AP2B1,CLTB-AP2M1
kegg	Glycolysis - Gluconeogenesis	7	0.922612	0.665349	1	GPI-PGM1,ENO1-ENO2,ENO3-PKM,DLD-DLAT,PFKM-PFKL,PDHA1-DLD,ENO1-ENO3
kegg	Glutathione metabolism	2	0.439339	0.962714	1	GSTP1-GSTT2B,GSTA4-GSTO1
kegg	HIF-1 signaling pathway	14	0.82622	0.83331	1	MAPK1-EIF4EBP1,CDKN1A-EP300,HIF1A-EGLN2,IGF1R-PIK3R3,MAPK1-MAP2K2,AKT1-PIK3CA,PDHA1-PDK1,IL6R-STAT3,INSR-PIK3R1,BCL2-HIF1A,CDKN1A-CREBBP,HIF1A-EGLN3,RELA-HIF1A,MTOR-EIF4EBP1
kegg	Natural killer cell mediated cytotoxicity	18	0.635473	0.993004	1	ITGB2-ICAM2,PIK3R1-PIK3CB,PIK3R2-SYK,LAT-GRB2,MAPK1-MAP2K2,PIK3R1-SYK,PLCG2-SH3BP2,CD48-CD244,LAT-SYK,VAV2-SH3BP2,SH2D1A-CD244,ITGB2-ICAM1,RAF1-MAP2K2,ITGB2-PTK2B,KLRK1-HCST,PIK3CA-PIK3R3,PIK3CB-PIK3R3,ICAM1-ITGAL
kegg	Endometrial cancer	10	0.659009	0.959378	1	PIK3R1-PIK3CB,MAPK1-MAP2K2,CTNNB1-TCF7,CTNNB1-TCF7L1,CTNNB1-AXIN2,CTNNB1-TCF7L2,RAF1-MAP2K2,CTNNB1-LEF1,PIK3CA-PIK3R3,PIK3CB-PIK3R3
kegg	Cell adhesion molecules (CAMs)	6	0.539189	0.980565	1	ITGB2-ICAM2,CD2-CD58,SELP-SELPLG,ITGB2-ICAM1,ICAM1-ITGAM,ICAM1-ITGAL
kegg	Glutamatergic synapse	1	0.232591	0.992964	1	GNAQ-PLCB2
kegg	Notch signaling pathway	5	0.340866	0.999685	1	CTBP2-HDAC2,JAG1-NOTCH2,KAT2A-KAT2B,CTBP2-CTBP1,RBPJ-KAT2A
kegg	Circadian entrainment	5	0.439339	0.994719	1	CALM3-RYR2,GNAQ-PLCB2,CALM3-ITPR1,CREB1-PRKACA,PRKACA-PRKACB
kegg	Drug metabolism - cytochrome P450	2	0.376576	0.982227	1	GSTP1-GSTT2B,GSTA4-GSTO1
kegg	Long-term potentiation	7	0.601703	0.965494	1	MAPK1-MAP2K2,RAPGEF3-RAP1A,PRKACA-PRKACB,RAF1-MAP2K2,GNAQ-PLCB2,CALM3-ITPR1,RAPGEF3-RAP1B
kegg	Cholinergic synapse	4	0.687661	0.869724	1	FYN-PIK3R3,FYN-PIK3R1,GNAQ-PLCB2,AKT1-PIK3CA
kegg	Proteoglycans in cancer	16	0.514348	0.999733	1	RAF1-RRAS2,RHOA-ARHGEF1,CD44-ANK1,IGF1R-PIK3R3,MAPK1-MAP2K2,AKT1-PIK3CA,TP53-MDM2,FGFR1-FRS2,ROCK1-GAB1,ARAF-RRAS2,CD44-TIAM1,DDX5-DROSHA,RAC1-TIAM1,RAF1-MAP2K2,RHOA-ARHGEF12,CD44-VAV2
kegg	Complement and coagulation cascades	1	0.104054	0.999985	1	PLAU-PLAUR
kegg	Regulation of actin cytoskeleton	45	1.04666	0.390037	1	WASF1-CYFIP2,RAC1-NCKAP1,RHOA-ARHGEF12,WASF1-NCKAP1,BRK1-NCKAP1,CDC42-DIAPH3,ACTB-CFL2,F2R-GNA13,PAK4-RAC1,PFN2-ACTG1,LIMK1-PAK1,PAK1-MYLK,ARHGEF7-GIT1,RAC1-ABI2,ABI2-NCKAP1,HRAS-PIK3CA,F2R-GNA12,CYFIP1-NCKAP1,CFL1-LIMK1,NCKAP1L-CYFIP1,RAC1-IQGAP3,ARHGEF6-GIT1,PAK4-CDC42,LIMK1-PAK2,RAC1-CYFIP1,RAF1-RRAS2,PIK3CA-PIK3R3,CDC42-FGD3,RHOA-ARHGEF1,ACTG1-CFL2,RAC1-TIAM1,BRK1-WASF1,CYFIP1-BRK1,CDC42-IQGA…
kegg	Toxoplasmosis	18	0.961796	0.61968	1	TNF-TNFRSF1A,JAK1-IL10RA,PIK3R1-PIK3CB,NFKBIA-IKBKG,IKBKB-NFKBIB,TAB1-TAB2,SOCS1-JAK1,NFKBIA-RELA,TLR4-LY96,PIK3CB-PIK3R3,CHUK-NFKBIA,JAK2-IFNGR2,RELA-NFKBIB,TLR2-MYD88,PIK3CA-PIK3R3,TAB1-TRAF6,MAP2K6-MAPK12,NFKB1-NFKBIB
kegg	Apoptosis	22	0.955925	0.635909	1	CASP7-XIAP,TNFRSF1A-TRADD,IL1B-IL1R1,NFKBIA-RELA,DFFA-CASP3,TRAF2-RIPK1,IL1R1-IRAK4,IRAK2-IRAK1,PRKACA-BAD,AKT1-PIK3CA,TP53-ATM,CASP7-CASP8,MYD88-IRAK3,IRAK4-IRAK3,CASP6-XIAP,CASP3-CASP6,NFKBIA-IKBKG,CASP7-BIRC2,TNFRSF1A-TRAF2,CASP7-CASP9,CHUK-NFKBIA,TNF-TNFRSF1A
kegg	TGF-beta signaling pathway	15	0.68966	0.968254	1	SP1-SMAD3,SMAD7-SMURF1,SMAD3-EP300,SMAD3-CREBBP,MAPK1-SMAD1,SMAD3-SMAD2,MAPK1-SMAD3,SMAD3-E2F4,SMAD4-SMAD1,SMAD7-SMURF2,SMAD7-SMAD2,ACVR1B-SMAD2,SMAD3-SMAD4,TGFBR1-SMAD3,SMAD4-SMAD5
kegg	Type II diabetes mellitus	8	1.12973	0.414261	1	INSR-MAPK1,SOCS3-INSR,IKBKB-TNF,PIK3R3-IRS2,INSR-MAPK3,INSR-IRS1,IRS1-MTOR,INSR-IRS2
kegg	Axon guidance	9	0.450462	0.999354	1	PAK4-CDC42,CFL1-LIMK1,RHOA-ARHGEF12,PLXNB2-SEMA4A,PAK4-RAC1,LIMK1-PAK1,LIMK1-PAK2,RASA1-EPHB2,ABL1-EPHB2
kegg	Amphetamine addiction	2	0.465183	0.952472	1	FOS-CREB5,FOS-SIRT1
kegg	Pancreatic cancer	16	0.771522	0.911583	1	RB1-CCND1,PIK3R1-PIK3CB,KRAS-RALGDS,RALA-PLD1,AKT1-PIK3CA,NFKB1-IKBKG,CDK4-CCND1,CHUK-NFKB1,PIK3CB-PIK3R3,CCND1-CDK6,RB1-E2F2,RB1-CDK6,PIK3CA-PIK3R3,SMAD3-SMAD4,TGFBR1-SMAD3,RB1-CDK4
kegg	Melanoma	16	0.866641	0.785042	1	RB1-CCND1,HRAS-PIK3CA,CCND1-MAPK1,RB1-CDK4,MAPK1-MAP2K2,AKT1-PIK3CA,TP53-MDM2,AKT1-PTEN,CDK4-CCND1,RB1-E2F2,CCND1-CDK6,PIK3R1-PIK3CB,RAF1-MAP2K2,RB1-CDK6,PIK3CA-PIK3R3,PIK3CB-PIK3R3
kegg	GnRH signaling pathway	11	0.852835	0.776769	1	MAPK1-MAP2K2,PRKCD-PTK2B,MAPK8-MAP2K4,JUN-MAPK9,PRKACA-PRKACB,PRKCB-PRKCD,JUN-MAPK8,GNAQ-PLCB2,CALM3-ITPR1,MAP2K6-MAPK12,RAF1-MAP2K2
kegg	Non-small cell lung cancer	13	0.713926	0.943726	1	RB1-CCND1,CCND1-MAPK1,RB1-CDK4,MAPK1-MAP2K2,AKT1-PIK3CA,CDK4-CCND1,RB1-E2F2,CCND1-CDK6,PIK3R1-PIK3CB,RAF1-MAP2K2,RB1-CDK6,PIK3CA-PIK3R3,PIK3CB-PIK3R3
kegg	Acute myeloid leukemia	17	0.974187	0.595386	1	HRAS-PIK3CA,PIK3R1-PIK3CB,MAPK1-MAP2K2,AKT1-PIK3CA,NFKB1-IKBKG,MTOR-EIF4EBP1,CEBPA-RUNX1,KIT-PIK3R3,KIT-PIK3CG,PIK3CB-PIK3R3,CHUK-NFKB1,KIT-PIK3R1,RAF1-MAP2K2,KIT-STAT5B,PIK3CA-PIK3R3,FLT3-GRB2,KIT-GRB2
kegg	Hepatitis C	21	0.988513	0.566096	1	IFIT1-EIF3E,RIPK1-TICAM1,NFKBIA-IKBKG,PIK3R1-PIK3CB,TYK2-STAT1,EIF2S1-EIF2AK2,IKBKE-TBK1,GSK3B-AKT3,IRF7-TBK1,TRAF3-MAVS,NFKBIA-RELA,TNF-TNFRSF1A,TNFRSF1A-TRADD,CHUK-TRAF6,TRAF3-TBK1,SOCS3-JAK1,TICAM1-TRAF6,EIF2S1-EIF2AK3,PIK3CA-PIK3R3,PIK3CB-PIK3R3,TNFRSF1A-TRAF2
kegg	Hepatitis B	23	0.874454	0.803166	1	RB1-CDK4,TICAM1-TBK1,JUN-MAPK9,MYC-MAPK3,NFKBIA-RELA,CREB3-CREB3L4,NFKB1-RELA,MYC-MAPK1,SRC-PTK2B,CHUK-NFKB1,NFKB1-IKBKG,AKT1-PIK3CA,DDX3X-IKBKE,RAF1-MAP2K2,RB1-CDK6,TGFBR1-SMAD3,IKBKE-MAVS,MAPK1-MAP2K2,IRF7-TBK1,SRC-STAT3,RB1-E2F2,JUN-MAPK8,IKBKE-TBK1
kegg	Staphylococcus aureus infection	4	0.832432	0.746213	1	ICAM1-ITGAM,ITGB2-ICAM1,SELP-SELPLG,ICAM1-ITGAL
kegg	Synaptic vesicle cycle	6	1.12973	0.445753	1	VAMP2-STX3,AP2A2-CLTB,CLTB-AP2S1,VAMP2-STX1A,CLTB-AP2B1,CLTB-AP2M1
kegg	Thyroid hormone signaling pathway	27	0.854075	0.85425	1	KAT2A-KAT2B,MED24-MED27,MED12-MED4,MED14-MED12,MED1-MED12,MED24-MED4,HDAC3-RXRA,TP53-MAPK3,RXRA-EP300,TP53-MAPK1,NCOR1-RXRA,RXRA-NCOA3,MED12-MED13,RXRA-NCOA2,MED27-MED12,TSC2-RHEB,GSK3B-AKT3,MED12-MED30,AKT1-PIK3CA,RAF1-MAP2K2,MAPK1-MAP2K2,TP53-MDM2,MED24-MED17,RXRA-MED1,RXRA-NCOA1,THRA-MED17,MED13L-MED12
kegg	ErbB signaling pathway	16	0.498148	0.999864	1	MTOR-EIF4EBP1,PIK3R1-PIK3CB,GSK3B-AKT3,MAPK1-MAP2K2,NCK2-PAK1,MYC-MAPK1,RAF1-MAP2K2,JUN-MAPK9,ABL1-CRKL,PIK3CB-PIK3R3,MAPK8-MAP2K4,AKT1-PIK3CA,JUN-MAPK8,PIK3CA-PIK3R3,MYC-MAPK3,NCK2-PAK2
kegg	Inflammatory mediator regulation of TRP channels	3	0.697774	0.842806	1	IL1B-IL1R1,MAP2K6-MAPK12,GNAQ-PLCB2
kegg	Neurotrophin signaling pathway	22	0.630356	0.996985	1	TP53-BAX,GRB2-SH2B1,SHC1-GAB1,JUN-MAPK9,NFKBIA-RELA,HRAS-PIK3CA,IKBKB-NFKBIB,RELA-NFKBIB,PIK3CA-PIK3R3,IRAK2-IRAK1,GSK3B-AKT3,AKT1-PIK3CA,MAPKAPK2-MAPK11,IRAK4-IRAK3,NFKB1-NFKBIB,RAF1-MAP2K2,PIK3R1-PIK3CB,IRAK2-TRAF6,MAPK1-MAP2K2,MAP2K5-MAP3K3,JUN-MAPK8,PIK3CB-PIK3R3
kegg	Gap junction	4	0.405544	0.994775	1	PRKACA-PRKACB,GNAQ-PLCB2,MAPK1-MAP2K2,RAF1-MAP2K2
kegg	Circadian rhythm	1	0.0823761	0.999999	1	ARNTL-CLOCK
kegg	Bladder cancer	8	0.958558	0.620895	1	RB1-CCND1,RB1-CDK4,MAPK1-MAP2K2,TP53-MDM2,CDK4-CCND1,RB1-E2F2,RAF1-MAP2K2,HRAS-RASSF1
kegg	Epithelial cell signaling in Helicobacter pylori infection	6	1.03149	0.544401	1	MAPK8-MAP2K4,CHUK-NFKBIA,JUN-MAPK9,JUN-MAPK8,NFKBIA-RELA,SRC-CSK
kegg	Oxidative phosphorylation	8	0.292893	1	1	ATP6V1F-ATP6V1C2,ATP6V1G1-ATP6V1D,ATP6V1B2-ATP6V1C2,ATP6V1A-ATP6V1C2,ATP6V1G1-ATP6V1C2,ATP6V1G2-ATP6V1E1,ATP6V1E1-ATP6V1C2,ATP6V1C1-ATP6V1C2
kegg	Alzheimer's disease	1	0.208108	0.996073	1	GNAQ-PLCB2
kegg	Bacterial invasion of epithelial cells	5	0.549174	0.968615	1	PXN-ILK,RAC1-WASF1,CRKL-GAB1,RAC1-DOCK1,CRK-GAB1
kegg	Progesterone-mediated oocyte maturation	4	0.427465	0.991925	1	CDC26-FZR1,ANAPC11-FZR1,AKT1-PDE3A,PRKACA-PRKACB
kegg	FoxO signaling pathway	11	0.604091	0.985732	1	CHUK-FOXO3,MAPK1-MAP2K2,CDKN1A-FOXO1,INSR-IRS1,CCNB1-FOXO1,PIK3R3-IRS2,INSR-IRS2,RAF1-MAP2K2,PRKAA1-STK11,SMAD3-SMAD4,TGFBR1-SMAD3
kegg	ECM-receptor interaction	5	0.387652	0.998519	1	ITGAV-SPP1,ITGB1-ITGA2,ITGB1-THBS1,ITGB1-SPP1,ITGB3-ITGA2B
kegg	Wnt signaling pathway	15	0.68966	0.968254	1	CTNNB1-RUVBL1,DVL2-PRICKLE1,CTNNB1-TCF7,RHOA-DAAM1,CTNNB1-AXIN2,CTBP1-TCF7L2,CTNNB1-TCF7L2,DVL1-CSNK2A1,TBL1X-CTNNB1,EP300-TCF7L2,PRKACA-GSK3B,DVL1-DAAM1,CTNNB1-LEF1,EP300-LEF1,CTNNB1-TCF7L1
kegg	Dopaminergic synapse	17	0.829863	0.846231	1	KIF5C-KIF5B,PPP2R1B-PPP2R5C,PPP2R1B-PPP2R5A,ARNTL-CLOCK,GSK3B-AKT3,AKT1-PPP2CA,PPP2R1B-PPP2R2A,PPP2CA-PPP2R5B,PPP2CA-PPP2R3A,PPP2R1B-PPP2CA,PPP2R1A-PPP2R1B,PPP2CA-PPP2R3B,GNAQ-PLCB2,PPP2R1A-PPP2R3A,CREB1-PRKACA,PPP2R1B-PPP2CB,PPP2R1B-PPP2R5E
kegg	Non-alcoholic fatty liver disease (NAFLD)	13	1.16824	0.309415	1	RAC1-MAP3K11,GSK3B-AKT3,AKT1-PIK3CA,IKBKB-TRAF2,TNF-TNFRSF1A,CDC42-MAP3K11,PIK3R3-IRS2,JUN-MAPK9,TRAF2-MAP3K5,JUN-MAPK8,INSR-IRS1,INSR-IRS2,EIF2S1-EIF2AK3
kegg	Renal cell carcinoma	12	0.847297	0.791024	1	CRK-GAB1,CRKL-GAB1,MAPK1-MAP2K2,AKT1-PIK3CA,PTPN11-GAB1,PAK4-RAC1,HIF1A-EGLN3,PAK4-CDC42,RAF1-MAP2K2,JUN-MAPK3,JUN-MAPK1,HIF1A-EGLN2
kegg	Vascular smooth muscle contraction	10	0.988513	0.577146	1	RHOA-ARHGEF1,GNA13-ARHGEF12,MAPK1-MAP2K2,ARHGEF11-GNA13,RAF1-MAP2K2,MYL6B-MYL6,ITPR1-MRVI1,ARHGEF11-RHOA,RHOA-ARHGEF12,GNAQ-PLCB2
kegg	Insulin signaling pathway	28	0.962726	0.626996	1	ACACA-PRKAB1,PRKAR1A-PDE3A,PTPN1-IRS1,PRKAG1-ACACA,RHOQ-EXOC7,ACACA-PRKAA1,MTOR-EIF4EBP1,PIK3R3-IRS2,INSR-PTPN1,TSC2-TSC1,PIK3CA-PIK3R3,INSR-IRS2,TSC2-RHEB,PRKACA-PDE3A,GSK3B-AKT3,EIF4E2-EIF4EBP1,AKT1-PPP1CB,RAF1-MAP2K2,AKT1-PDE3A,AKT1-PPP1CC,PIK3R1-PIK3CB,SOCS3-INSR,MAPK1-MAP2K2,AKT1-PPP1CA,GYS2-PPP1CA,INSR-SHC1,INSR-IRS1,PIK3CB-PIK3R3
kegg	Aldosterone-regulated sodium reabsorption	1	0.247128	0.990583	1	INSR-IRS1
kegg	Leukocyte transendothelial migration	11	0.945534	0.640404	1	ICAM1-MSN,NCF1-NCF4,NCF2-RAC1,CYBA-NCF1,ITGB2-ICAM1,RAPGEF3-RAP1A,RHOA-ARHGAP5,ITGB2-PTK2B,RAPGEF3-RAP1B,ICAM1-EZR,ICAM1-ITGAL
kegg	Cytokine-cytokine receptor interaction	9	0.186317	1	1	TNFSF14-LTBR,IL7R-IL2RG,CCL5-CCR1,TNFRSF13C-TNFSF13B,IL2RG-IL15,CSF1R-CSF1,TNF-TNFRSF1A,IL1B-IL1R1,CCL5-CCR5
kegg	Inflammatory bowel disease (IBD)	1	0.21967	0.994744	1	TGFB1-SMAD3
kegg	Calcium signaling pathway	6	0.527207	0.98384	1	PDE1A-CALM3,SLC25A4-PPIF,GNAQ-PLCB2,TBXA2R-GNAQ,F2R-GNAQ,PRKACA-PRKACB

## Sheet: AS
pathway database	pathway name	#observed (308 in total)	fold enrichment	p-value	p-value (BH-adj.)	interactions (HGNC genes)
reactome	mRNA 3'-end processing	7	50.7709	3.69297e-10	1.38487e-08	SRSF3-SRSF2,SRSF3-RBM8A,MAGOH-SRSF3,CSTF3-RNPS1,CSTF2-CSTF3,CSTF3-CPSF3,PAPOLA-CPSF2
reactome	Post-Elongation Processing of Intron-Containing pre-mRNA	7	50.7709	3.69297e-10	1.38487e-08	SRSF3-SRSF2,SRSF3-RBM8A,MAGOH-SRSF3,CSTF3-RNPS1,CSTF2-CSTF3,CSTF3-CPSF3,PAPOLA-CPSF2
reactome	Cleavage of Growing Transcript in the Termination Region	7	44.8778	1.25342e-09	1.88013e-08	SRSF3-SRSF2,SRSF3-RBM8A,MAGOH-SRSF3,CSTF3-RNPS1,CSTF2-CSTF3,CSTF3-CPSF3,PAPOLA-CPSF2
reactome	RNA Polymerase II Transcription Termination	7	44.8778	1.25342e-09	1.88013e-08	SRSF3-SRSF2,SRSF3-RBM8A,MAGOH-SRSF3,CSTF3-RNPS1,CSTF2-CSTF3,CSTF3-CPSF3,PAPOLA-CPSF2
reactome	Post-Elongation Processing of the Transcript	7	44.8778	1.25342e-09	1.88013e-08	SRSF3-SRSF2,SRSF3-RBM8A,MAGOH-SRSF3,CSTF3-RNPS1,CSTF2-CSTF3,CSTF3-CPSF3,PAPOLA-CPSF2
reactome	Activation of the pre-replicative complex	6	25.6445	1.64619e-07	2.05774e-06	CDK2-DBF4,MCM2-DBF4,MCM6-DBF4,MCM7-DBF4,MCM3-DBF4,MCM4-DBF4
reactome	Activation of ATR in response to replication stress	6	24.3405	2.23469e-07	2.39431e-06	CDK2-DBF4,MCM2-DBF4,MCM6-DBF4,MCM7-DBF4,MCM3-DBF4,MCM4-DBF4
reactome	G2-M Checkpoints	6	23.4145	2.80568e-07	2.63033e-06	CDK2-DBF4,MCM2-DBF4,MCM6-DBF4,MCM7-DBF4,MCM3-DBF4,MCM4-DBF4
reactome	Processing of Intronless Pre-mRNAs	3	93.6581	4.64032e-06	3.86694e-05	CSTF3-CPSF3,CSTF2-CSTF3,PAPOLA-CPSF2
reactome	Processing of Capped Intronless Pre-mRNA	3	59.8371	1.84588e-05	0.000125855	CSTF3-CPSF3,CSTF2-CSTF3,PAPOLA-CPSF2
reactome	Post-Elongation Processing of Intronless pre-mRNA	3	59.8371	1.84588e-05	0.000125855	CSTF3-CPSF3,CSTF2-CSTF3,PAPOLA-CPSF2
reactome	HIV Transcription Initiation	4	13.359	0.000253453	0.00111817	TBP-TAF13,TAF13-TAF11,TAF6-TAF13,TAF13-TAF9
reactome	RNA Polymerase II Transcription Initiation And Promoter Clearance	4	13.359	0.000253453	0.00111817	TBP-TAF13,TAF13-TAF11,TAF6-TAF13,TAF13-TAF9
reactome	RNA Polymerase II Transcription Initiation	4	13.359	0.000253453	0.00111817	TBP-TAF13,TAF13-TAF11,TAF6-TAF13,TAF13-TAF9
reactome	RNA Polymerase II HIV Promoter Escape	4	13.359	0.000253453	0.00111817	TBP-TAF13,TAF13-TAF11,TAF6-TAF13,TAF13-TAF9
reactome	RNA Polymerase II Transcription Pre-Initiation And Promoter Opening	4	13.359	0.000253453	0.00111817	TBP-TAF13,TAF13-TAF11,TAF6-TAF13,TAF13-TAF9
reactome	RNA Polymerase II Promoter Escape	4	13.359	0.000253453	0.00111817	TBP-TAF13,TAF13-TAF11,TAF6-TAF13,TAF13-TAF9
kegg	Cell cycle	5	8.8867	0.000281998	0.00112799	MCM2-DBF4,MCM7-DBF4,MCM3-DBF4,MCM6-DBF4,MCM4-DBF4
reactome	Transport of the SLBP Dependant Mature mRNA	3	18.5701	0.00060342	0.00232101	RANBP2-NXF1,TPR-NUP153,TPR-NUP98
reactome	Transport of the SLBP independent Mature mRNA	3	18.5701	0.00060342	0.00232101	RANBP2-NXF1,TPR-NUP153,TPR-NUP98
reactome	Transport of Mature mRNA Derived from an Intronless Transcript	3	18.102	0.000649883	0.00232101	RANBP2-NXF1,TPR-NUP153,TPR-NUP98
reactome	Transport of Mature mRNAs Derived from Intronless Transcripts	3	18.102	0.000649883	0.00232101	RANBP2-NXF1,TPR-NUP153,TPR-NUP98
reactome	Nuclear Pore Complex (NPC) Disassembly	2	13.8086	0.00942929	0.0257497	TPR-NUP153,TPR-NUP98
reactome	Hexose uptake	2	14.2187	0.00891494	0.0257497	TPR-NUP153,TPR-NUP98
reactome	Vpr-mediated nuclear import of PICs	2	14.0793	0.00908494	0.0257497	TPR-NUP153,TPR-NUP98
reactome	Export of Viral Ribonucleoproteins from Nucleus	2	13.4214	0.00995656	0.0257497	TPR-NUP153,TPR-NUP98
reactome	Interactions of Vpr with host cellular proteins	2	14.0793	0.00908494	0.0257497	TPR-NUP153,TPR-NUP98
reactome	NEP-NS2 Interacts with the Cellular Export Machinery	2	13.4214	0.00995656	0.0257497	TPR-NUP153,TPR-NUP98
reactome	Regulation of Glucokinase by Glucokinase Regulatory Protein	2	14.3609	0.00874638	0.0257497	TPR-NUP153,TPR-NUP98
reactome	Glucose transport	2	14.2187	0.00891494	0.0257497	TPR-NUP153,TPR-NUP98
reactome	Rev-mediated nuclear export of HIV RNA	2	12.9378	0.0106795	0.0266988	TPR-NUP153,TPR-NUP98
reactome	Nuclear Envelope Breakdown	2	12.2743	0.0118061	0.0285631	TPR-NUP153,TPR-NUP98
reactome	Transport of Ribonucleoproteins into the Host Nucleus	2	11.2195	0.014	0.0308823	TPR-NUP153,TPR-NUP98
reactome	Nuclear import of Rev protein	2	11.2195	0.014	0.0308823	TPR-NUP153,TPR-NUP98
reactome	Regulation of actin dynamics for phagocytic cup formation	2	11.2195	0.014	0.0308823	ABI1-WASF2,ACTR3-WASF2
reactome	Interactions of Rev with host cellular proteins	2	10.3316	0.0163555	0.0345364	TPR-NUP153,TPR-NUP98
reactome	Fcgamma receptor (FCGR) dependent phagocytosis	2	10.2578	0.0165775	0.0345364	ABI1-WASF2,ACTR3-WASF2
reactome	ISG15 antiviral mechanism	2	8.20623	0.0251294	0.0495975	TPR-NUP153,TPR-NUP98
reactome	Antiviral mechanism by IFN-stimulated genes	2	8.20623	0.0251294	0.0495975	TPR-NUP153,TPR-NUP98
reactome	Non-coding RNA Metabolism	2	7.10936	0.0327003	0.061313	TPR-NUP153,TPR-NUP98
reactome	snRNP Assembly	2	7.10936	0.0327003	0.061313	TPR-NUP153,TPR-NUP98
reactome	Signaling by Hippo	1	19.9457	0.048937	0.089519	LATS1-MOB1A
reactome	SMAD2-SMAD3-SMAD4 heterotrimer regulates transcription	1	17.5133	0.0555423	0.0991827	CCNT1-CDK9
reactome	Golgi Associated Vesicle Biogenesis	1	13.8086	0.0699135	0.121942	AP1G1-NECAP1
reactome	trans-Golgi Network Vesicle Budding	1	11.9674	0.0802281	0.133713	AP1G1-NECAP1
reactome	Clathrin derived vesicle budding	1	11.9674	0.0802281	0.133713	AP1G1-NECAP1
reactome	Transcriptional activity of SMAD2-SMAD3-SMAD4 heterotrimer	1	9.83624	0.0967467	0.157739	CCNT1-CDK9
kegg	Herpes simplex infection	1	7.80484	0.120359	0.194322	SRSF3-SRPK1
kegg	Influenza A	1	6.35438	0.145741	0.194322	NXF1-NXT1
reactome	SMAD2-3 MH2 Domain Mutants in Cancer	1	5.60973	0.163423	0.201035	CCNT1-CDK9
reactome	Signaling by TGF-beta Receptor Complex in Cancer	1	5.60973	0.163423	0.201035	CCNT1-CDK9
reactome	Loss of Function of SMAD2-3 in Cancer	1	5.60973	0.163423	0.201035	CCNT1-CDK9
reactome	Loss of Function of SMAD4 in Cancer	1	5.60973	0.163423	0.201035	CCNT1-CDK9
reactome	TGFBR1 LBD Mutants in Cancer	1	5.60973	0.163423	0.201035	CCNT1-CDK9
reactome	Pausing and recovery of Tat-mediated HIV elongation	1	5.39884	0.169236	0.201035	CCNT1-CDK9
reactome	Loss of Function of TGFBR1 in Cancer	1	5.60973	0.163423	0.201035	CCNT1-CDK9
reactome	Elongation arrest and recovery	1	5.31886	0.17155	0.201035	CCNT1-CDK9
reactome	Tat-mediated HIV elongation arrest and recovery	1	5.39884	0.169236	0.201035	CCNT1-CDK9
reactome	Pausing and recovery of HIV elongation	1	5.31886	0.17155	0.201035	CCNT1-CDK9
reactome	HIV elongation arrest and recovery	1	5.31886	0.17155	0.201035	CCNT1-CDK9
reactome	SMAD2-3 Phosphorylation Motif Mutants in Cancer	1	5.60973	0.163423	0.201035	CCNT1-CDK9
reactome	Loss of Function of TGFBR2 in Cancer	1	5.60973	0.163423	0.201035	CCNT1-CDK9
reactome	SMAD4 MH2 Domain Mutants in Cancer	1	5.60973	0.163423	0.201035	CCNT1-CDK9
reactome	TGFBR2 Kinase Domain Mutants in Cancer	1	5.60973	0.163423	0.201035	CCNT1-CDK9
reactome	TGFBR1 KD Mutants in Cancer	1	5.60973	0.163423	0.201035	CCNT1-CDK9
reactome	TGFBR2 MSI Frameshift Mutants in Cancer	1	5.60973	0.163423	0.201035	CCNT1-CDK9
reactome	Signaling by TGF-beta Receptor Complex	1	5.60973	0.163423	0.201035	CCNT1-CDK9
kegg	Hippo signaling pathway	1	4.45991	0.20105	0.20105	LATS1-LIMD1
reactome	Tat-mediated elongation of the HIV-1 transcript	1	3.72044	0.235925	0.255058	CCNT1-CDK9
reactome	Formation of RNA Pol II elongation complex	1	3.68228	0.238054	0.255058	CCNT1-CDK9
reactome	Formation of HIV elongation complex in the absence of HIV Tat	1	3.68228	0.238054	0.255058	CCNT1-CDK9
reactome	HIV Transcription Elongation	1	3.72044	0.235925	0.255058	CCNT1-CDK9
reactome	Formation of HIV-1 elongation complex containing HIV-1 Tat	1	3.72044	0.235925	0.255058	CCNT1-CDK9
reactome	RNA Polymerase II Transcription Elongation	1	3.68228	0.238054	0.255058	CCNT1-CDK9
reactome	Chromatin organization	1	2.13704	0.374134	0.379189	MSL3-KAT8
reactome	HATs acetylate histones	1	2.13704	0.374134	0.379189	MSL3-KAT8
reactome	Chromatin modifying enzymes	1	2.13704	0.374134	0.379189	MSL3-KAT8
reactome	Generic Transcription Pathway	1	2.18251	0.367989	0.379189	CCNT1-CDK9
reactome	Cross-presentation of soluble exogenous antigens (endosomes)	1	1.28682	0.540967	0.540967	PSMA4-PSME1

## Sheet: DE_DE
pathway database	pathway name	#observed (4918 in total)	fold enrichment	p-value	p-value (BH-adj.)	interactions (HGNC genes)
reactome	RNA Polymerase III Transcription	18	7.49485	0	0	POLR1C-POLR3E,POLR3F-GTF3C4,POLR3F-POLR3E,POLR3A-POLR3D,POLR2H-POLR3B,POLR1C-POLR3D,POLR1C-POLR3B,POLR3A-POLR2H,POLR3A-POLR1C,POLR3A-POLR3E,GTF3C4-GTF3C3,POLR3D-POLR3B,POLR3E-POLR3B,POLR3A-GTF3C3,POLR1C-POLR2H,POLR3D-POLR2H,POLR3D-POLR3E,POLR3D-POLR3F
reactome	RNA Polymerase III Transcription Initiation	18	7.49485	0	0	POLR1C-POLR3E,POLR3F-GTF3C4,POLR3F-POLR3E,POLR3A-POLR3D,POLR2H-POLR3B,POLR1C-POLR3D,POLR1C-POLR3B,POLR3A-POLR2H,POLR3A-POLR1C,POLR3A-POLR3E,GTF3C4-GTF3C3,POLR3D-POLR3B,POLR3E-POLR3B,POLR3A-GTF3C3,POLR1C-POLR2H,POLR3D-POLR2H,POLR3D-POLR3E,POLR3D-POLR3F
reactome	RNA Polymerase III Abortive And Retractive Initiation	18	7.49485	0	0	POLR1C-POLR3E,POLR3F-GTF3C4,POLR3F-POLR3E,POLR3A-POLR3D,POLR2H-POLR3B,POLR1C-POLR3D,POLR1C-POLR3B,POLR3A-POLR2H,POLR3A-POLR1C,POLR3A-POLR3E,GTF3C4-GTF3C3,POLR3D-POLR3B,POLR3E-POLR3B,POLR3A-GTF3C3,POLR1C-POLR2H,POLR3D-POLR2H,POLR3D-POLR3E,POLR3D-POLR3F
reactome	RNA Polymerase III Transcription Initiation From Type 1 Promoter	18	8.52046	3.66427e-11	1.58296e-09	POLR1C-POLR3E,POLR3F-GTF3C4,POLR3F-POLR3E,POLR3A-POLR3D,POLR2H-POLR3B,POLR1C-POLR3D,POLR1C-POLR3B,POLR3A-POLR2H,POLR3A-POLR1C,POLR3A-POLR3E,GTF3C4-GTF3C3,POLR3D-POLR3B,POLR3E-POLR3B,POLR3A-GTF3C3,POLR1C-POLR2H,POLR3D-POLR2H,POLR3D-POLR3E,POLR3D-POLR3F
reactome	RNA Polymerase III Transcription Initiation From Type 2 Promoter	18	8.52046	3.66427e-11	1.58296e-09	POLR1C-POLR3E,POLR3F-GTF3C4,POLR3F-POLR3E,POLR3A-POLR3D,POLR2H-POLR3B,POLR1C-POLR3D,POLR1C-POLR3B,POLR3A-POLR2H,POLR3A-POLR1C,POLR3A-POLR3E,GTF3C4-GTF3C3,POLR3D-POLR3B,POLR3E-POLR3B,POLR3A-GTF3C3,POLR1C-POLR2H,POLR3D-POLR2H,POLR3D-POLR3E,POLR3D-POLR3F
reactome	tRNA Aminoacylation	16	16.3524	2.42441e-10	6.03001e-09	EEF1E1-EPRS,IARS-AIMP1,EEF1E1-IARS,IARS-AIMP2,EPRS-LARS,EPRS-IARS,EPRS-AIMP1,EEF1E1-LARS,EEF1E1-AIMP1,AIMP1-LARS,IARS-LARS,EEF1E1-AIMP2,AIMP2-LARS,EPRS-AIMP2,AIMP1-AIMP2,FARSB-FARSA
reactome	Cytosolic tRNA aminoacylation	16	16.3524	2.42441e-10	6.03001e-09	EEF1E1-EPRS,IARS-AIMP1,EEF1E1-IARS,IARS-AIMP2,EPRS-LARS,EPRS-IARS,EPRS-AIMP1,EEF1E1-LARS,EEF1E1-AIMP1,AIMP1-LARS,IARS-LARS,EEF1E1-AIMP2,AIMP2-LARS,EPRS-AIMP2,AIMP1-AIMP2,FARSB-FARSA
reactome	Activation of ATR in response to replication stress	36	9.14626	1.91479e-10	6.03001e-09	CDC6-MCM8,ORC5-MCM2,CDC7-MCM3,ORC1-MCM6,CDC7-ORC5,CDC45-MCM2,MCM6-ORC6,MCM2-CDC6,MCM2-ORC6,ORC5-MCM4,MCM3-MCM10,MCM2-MCM10,MCM3-CDC6,ORC1-CDC6,MCM3-MCM6,CDC45-MCM6,CDC45-ORC6,RAD17-RFC4,ORC5-CDC6,CDC45-CLSPN,CDC45-MCM10,CDC6-ORC6,ORC5-DBF4,MCM3-MCM2,CDC45-MCM3,MCM2-MCM6,ORC5-MCM3,ORC5-CDC45,MCM10-CDC6,MCM6-MCM8,RAD1-RAD17,MCM6-CDC6,MCM6-MCM10,MCM2-ORC1,ORC5-ORC1,CDC45-ORC1
reactome	G2-M Checkpoints	38	9.2871	2.5125e-10	6.03001e-09	CDC6-MCM8,ORC5-MCM2,CDC7-MCM3,ORC1-MCM6,CDC7-ORC5,CDC45-MCM2,MCM6-ORC6,MCM2-CDC6,MCM2-ORC6,ORC5-MCM4,MCM3-MCM10,CDK1-WEE1,MCM2-MCM10,MCM3-CDC6,ORC1-CDC6,MCM3-MCM6,CDC45-MCM6,CDC45-ORC6,RAD17-RFC4,ORC5-CDC6,CDC45-CLSPN,CDC45-MCM10,CDC6-ORC6,ORC5-DBF4,MCM3-MCM2,CDC45-MCM3,MCM2-MCM6,ORC5-MCM3,ORC5-CDC45,MCM10-CDC6,MCM6-MCM8,RAD1-RAD17,MCM6-CDC6,CCNB2-CDK1,MCM6-MCM10,MCM2-ORC1,ORC5-ORC1,CDC45-ORC1
reactome	Activation of the pre-replicative complex	36	9.63623	3.61928e-10	7.81765e-09	CDC6-MCM8,ORC5-MCM2,CDC7-MCM3,ORC1-MCM6,CDC7-ORC5,CDC45-MCM2,MCM6-ORC6,MCM2-CDC6,MCM2-ORC6,ORC5-MCM4,MCM3-MCM10,MCM2-MCM10,MCM3-CDC6,ORC1-CDC6,MCM3-MCM6,CDC45-MCM6,CDC45-ORC6,MCM2-MCM6,ORC5-CDC6,CDC6-CDT1,CDC45-MCM10,CDC6-ORC6,ORC1-CDT1,ORC5-DBF4,MCM3-MCM2,CDC45-MCM3,ORC5-MCM3,MCM6-CDT1,ORC5-CDC45,MCM10-CDC6,MCM6-MCM8,MCM6-CDC6,MCM6-MCM10,MCM2-ORC1,ORC5-ORC1,CDC45-ORC1
reactome	RNA Polymerase III Chain Elongation	15	10.3775	6.34821e-10	1.14268e-08	POLR1C-POLR3E,POLR3F-POLR3E,POLR3A-POLR3D,POLR2H-POLR3B,POLR1C-POLR3D,POLR1C-POLR3B,POLR3A-POLR2H,POLR3A-POLR1C,POLR3A-POLR3E,POLR3D-POLR3B,POLR3E-POLR3B,POLR1C-POLR2H,POLR3D-POLR2H,POLR3D-POLR3E,POLR3D-POLR3F
reactome	RNA Polymerase III Transcription Termination	15	10.3775	6.34821e-10	1.14268e-08	POLR1C-POLR3E,POLR3F-POLR3E,POLR3A-POLR3D,POLR2H-POLR3B,POLR1C-POLR3D,POLR1C-POLR3B,POLR3A-POLR2H,POLR3A-POLR1C,POLR3A-POLR3E,POLR3D-POLR3B,POLR3E-POLR3B,POLR1C-POLR2H,POLR3D-POLR2H,POLR3D-POLR3E,POLR3D-POLR3F
reactome	RNA Polymerase III Transcription Initiation From Type 3 Promoter	15	8.22605	8.39754e-10	1.39528e-08	POLR1C-POLR3E,POLR3F-POLR3E,POLR3A-POLR3D,POLR2H-POLR3B,POLR1C-POLR3D,POLR1C-POLR3B,POLR3A-POLR2H,POLR3A-POLR1C,POLR3A-POLR3E,POLR3D-POLR3B,POLR3E-POLR3B,POLR1C-POLR2H,POLR3D-POLR2H,POLR3D-POLR3E,POLR3D-POLR3F
kegg	Cell cycle	37	4.11846	2.86599e-10	1.69094e-08	ORC5-MCM2,TP53-CDKN1A,CDC7-MCM3,CCNB1-PLK1,CDC45-MCM2,MCM6-ORC6,CDK4-CDK6,MCM2-ORC6,ORC5-MCM4,MYC-SMAD3,CDK1-WEE1,CCNA2-CDC6,CDKN1A-CCNA1,CCNB2-CCNB1,PTTG1-CDC20,ORC1-CDC6,MCM3-MCM6,CDC45-MCM6,ANAPC1-CDC23,CDK4-CDKN1A,MCM2-MCM6,ORC5-CDC6,CHEK2-TP53,CHEK1-TP53,CDC6-ORC6,CDC20-CDC23,MCM3-MCM2,MAD2L1-CDC23,CDC45-MCM3,ORC5-MCM3,ORC1-MCM6,CDC20-ANAPC1,CCNB2-CDK1,MAD2L1-ANAPC1,CDKN1A-CDK6,MCM2-ORC1,ORC…
reactome	Cytosolic sensors of pathogen-associated DNA	15	5.35346	1.59687e-07	2.46374e-06	POLR1C-POLR3E,POLR3F-POLR3E,POLR3A-POLR3D,POLR2H-POLR3B,POLR1C-POLR3D,POLR1C-POLR3B,POLR3A-POLR2H,POLR3A-POLR1C,POLR3A-POLR3E,POLR3D-POLR3B,POLR3E-POLR3B,POLR1C-POLR2H,POLR3D-POLR2H,POLR3D-POLR3E,POLR3D-POLR3F
reactome	Unwinding of DNA	7	12.5913	9.05734e-07	1.30426e-05	GINS1-GINS2,CDC45-MCM2,MCM3-MCM6,CDC45-MCM6,MCM3-MCM2,CDC45-MCM3,MCM2-MCM6
kegg	p53 signaling pathway	8	6.78779	2.1606e-05	0.000637376	CCNB2-CCNB1,CHEK2-TP53,TP53-CDKN1A,CDK4-CDKN1A,CDK4-CDK6,CDKN1A-CDK6,CHEK1-TP53,CCNB2-CDK1
reactome	Nuclear Envelope Breakdown	11	4.22786	6.50661e-05	0.000878392	NUP35-SEH1L,NUP210-SEH1L,NUP37-SEH1L,BANF1-TMPO,NUP188-SEH1L,SEH1L-NUP88,NUP43-SEH1L,NUP43-NUP37,CCNB2-CDK1,NUP205-SEH1L,NUP107-NUP85
reactome	RNA Polymerase I Transcription Termination	8	5.62114	8.69099e-05	0.00110427	POLR1A-POLR1B,POLR1A-TAF1B,POLR1A-POLR2H,POLR1C-POLR1A,TAF1C-TAF1B,POLR1A-TAF1C,POLR1C-POLR2H,GTF2H3-GTF2H4
reactome	CDC6 association with the ORC-origin complex	5	10.2202	0.000104167	0.00125001	CDC6-ORC6,CDC6-MCM8,ORC5-CDC6,ORC1-CDC6,ORC5-ORC1
reactome	Nuclear Pore Complex (NPC) Disassembly	10	4.32395	0.000114483	0.0013015	NUP35-SEH1L,NUP210-SEH1L,NUP37-SEH1L,NUP188-SEH1L,SEH1L-NUP88,NUP43-SEH1L,NUP43-NUP37,CCNB2-CDK1,NUP205-SEH1L,NUP107-NUP85
reactome	Non-coding RNA Metabolism	14	3.11667	0.000197317	0.00193729	NUP35-SEH1L,NUP210-SEH1L,SNRPD1-GEMIN5,NUP37-SEH1L,GEMIN4-GEMIN5,NCBP2-PHAX,SNUPN-SNRPD1,SEH1L-NUP88,NUP43-SEH1L,NUP43-NUP37,NUP107-NUP85,NUP205-SEH1L,NUP188-SEH1L,SNRPF-GEMIN5
reactome	snRNP Assembly	14	3.11667	0.000197317	0.00193729	NUP35-SEH1L,NUP210-SEH1L,SNRPD1-GEMIN5,NUP37-SEH1L,GEMIN4-GEMIN5,NCBP2-PHAX,SNUPN-SNRPD1,SEH1L-NUP88,NUP43-SEH1L,NUP43-NUP37,NUP107-NUP85,NUP205-SEH1L,NUP188-SEH1L,SNRPF-GEMIN5
reactome	RNA Polymerase I Promoter Escape	8	5.06694	0.00018211	0.00193729	POLR1A-POLR1B,POLR1A-TAF1B,POLR1A-POLR2H,POLR1C-POLR1A,TAF1C-TAF1B,POLR1A-TAF1C,POLR1C-POLR2H,GTF2H3-GTF2H4
reactome	Interactions of Vpr with host cellular proteins	9	3.96786	0.000471989	0.00364106	NUP35-SEH1L,NUP210-SEH1L,NUP37-SEH1L,NUP188-SEH1L,SEH1L-NUP88,NUP43-SEH1L,NUP43-NUP37,NUP205-SEH1L,NUP107-NUP85
reactome	mRNA decay by 3' to 5' exoribonuclease	6	6.13215	0.000412314	0.00364106	EXOSC2-EXOSC8,EXOSC2-EXOSC5,EXOSC2-EXOSC7,EXOSC8-EXOSC5,EXOSC7-EXOSC8,EXOSC7-EXOSC5
reactome	Hexose uptake	9	4.00715	0.000438923	0.00364106	NUP35-SEH1L,NUP210-SEH1L,NUP37-SEH1L,NUP188-SEH1L,SEH1L-NUP88,NUP43-SEH1L,NUP43-NUP37,NUP205-SEH1L,NUP107-NUP85
reactome	Vpr-mediated nuclear import of PICs	9	3.96786	0.000471989	0.00364106	NUP35-SEH1L,NUP210-SEH1L,NUP37-SEH1L,NUP188-SEH1L,SEH1L-NUP88,NUP43-SEH1L,NUP43-NUP37,NUP205-SEH1L,NUP107-NUP85
reactome	Glucose transport	9	4.00715	0.000438923	0.00364106	NUP35-SEH1L,NUP210-SEH1L,NUP37-SEH1L,NUP188-SEH1L,SEH1L-NUP88,NUP43-SEH1L,NUP43-NUP37,NUP205-SEH1L,NUP107-NUP85
reactome	Regulation of Glucokinase by Glucokinase Regulatory Protein	9	4.04722	0.000407785	0.00364106	NUP35-SEH1L,NUP210-SEH1L,NUP37-SEH1L,NUP188-SEH1L,SEH1L-NUP88,NUP43-SEH1L,NUP43-NUP37,NUP205-SEH1L,NUP107-NUP85
reactome	KSRP destabilizes mRNA	6	5.74074	0.000592609	0.00441391	EXOSC2-EXOSC8,EXOSC2-EXOSC5,EXOSC2-EXOSC7,EXOSC8-EXOSC5,EXOSC7-EXOSC8,EXOSC7-EXOSC5
reactome	NEP-NS2 Interacts with the Cellular Export Machinery	9	3.78245	0.000669462	0.00466464	NUP35-SEH1L,NUP210-SEH1L,NUP37-SEH1L,NUP188-SEH1L,SEH1L-NUP88,NUP43-SEH1L,NUP43-NUP37,NUP205-SEH1L,NUP107-NUP85
reactome	Export of Viral Ribonucleoproteins from Nucleus	9	3.78245	0.000669462	0.00466464	NUP35-SEH1L,NUP210-SEH1L,NUP37-SEH1L,NUP188-SEH1L,SEH1L-NUP88,NUP43-SEH1L,NUP43-NUP37,NUP205-SEH1L,NUP107-NUP85
reactome	RNA Polymerase I Chain Elongation	8	4.0881	0.00078933	0.00532797	POLR1A-POLR1B,POLR1A-TAF1B,POLR1A-POLR2H,POLR1C-POLR1A,TAF1C-TAF1B,POLR1A-TAF1C,POLR1C-POLR2H,GTF2H3-GTF2H4
reactome	Rev-mediated nuclear export of HIV RNA	9	3.64614	0.00087199	0.00570757	NUP35-SEH1L,NUP210-SEH1L,NUP37-SEH1L,NUP188-SEH1L,SEH1L-NUP88,NUP43-SEH1L,NUP43-NUP37,NUP205-SEH1L,NUP107-NUP85
reactome	ATF4 activates genes	6	5.29048	0.000921702	0.00585552	EXOSC2-EXOSC8,EXOSC2-EXOSC5,EXOSC2-EXOSC7,EXOSC8-EXOSC5,EXOSC7-EXOSC8,EXOSC7-EXOSC5
reactome	Butyrate Response Factor 1 (BRF1) destabilizes mRNA	6	5.18874	0.00102247	0.00631013	EXOSC2-EXOSC8,EXOSC2-EXOSC5,EXOSC2-EXOSC7,EXOSC8-EXOSC5,EXOSC7-EXOSC8,EXOSC7-EXOSC5
reactome	Transport of the SLBP Dependant Mature mRNA	9	3.48898	0.00119232	0.00677742	NUP35-SEH1L,NUP210-SEH1L,NUP37-SEH1L,NUP188-SEH1L,SEH1L-NUP88,NUP43-SEH1L,NUP43-NUP37,NUP205-SEH1L,NUP107-NUP85
reactome	Transport of the SLBP independent Mature mRNA	9	3.48898	0.00119232	0.00677742	NUP35-SEH1L,NUP210-SEH1L,NUP37-SEH1L,NUP188-SEH1L,SEH1L-NUP88,NUP43-SEH1L,NUP43-NUP37,NUP205-SEH1L,NUP107-NUP85
reactome	PERK regulates gene expression	6	5.09084	0.00113149	0.00677742	EXOSC2-EXOSC8,EXOSC2-EXOSC5,EXOSC2-EXOSC7,EXOSC8-EXOSC5,EXOSC7-EXOSC8,EXOSC7-EXOSC5
reactome	Transport of Mature mRNAs Derived from Intronless Transcripts	9	3.40102	0.00142614	0.00716385	NUP35-SEH1L,NUP210-SEH1L,NUP37-SEH1L,NUP188-SEH1L,SEH1L-NUP88,NUP43-SEH1L,NUP43-NUP37,NUP205-SEH1L,NUP107-NUP85
reactome	Unfolded Protein Response (UPR)	6	4.90572	0.00137602	0.00716385	EXOSC2-EXOSC8,EXOSC2-EXOSC5,EXOSC2-EXOSC7,EXOSC8-EXOSC5,EXOSC7-EXOSC8,EXOSC7-EXOSC5
reactome	Tristetraprolin (TTP) destabilizes mRNA	6	4.90572	0.00137602	0.00716385	EXOSC2-EXOSC8,EXOSC2-EXOSC5,EXOSC2-EXOSC7,EXOSC8-EXOSC5,EXOSC7-EXOSC8,EXOSC7-EXOSC5
reactome	Transport of Mature mRNA Derived from an Intronless Transcript	9	3.40102	0.00142614	0.00716385	NUP35-SEH1L,NUP210-SEH1L,NUP37-SEH1L,NUP188-SEH1L,SEH1L-NUP88,NUP43-SEH1L,NUP43-NUP37,NUP205-SEH1L,NUP107-NUP85
reactome	DNA strand elongation	7	4.19712	0.00142105	0.00716385	GINS1-GINS2,CDC45-MCM2,MCM3-MCM6,CDC45-MCM6,MCM3-MCM2,CDC45-MCM3,MCM2-MCM6
reactome	Nuclear import of Rev protein	9	3.16189	0.00235578	0.0113078	NUP35-SEH1L,NUP210-SEH1L,NUP37-SEH1L,NUP188-SEH1L,SEH1L-NUP88,NUP43-SEH1L,NUP43-NUP37,NUP205-SEH1L,NUP107-NUP85
reactome	Transport of Ribonucleoproteins into the Host Nucleus	9	3.16189	0.00235578	0.0113078	NUP35-SEH1L,NUP210-SEH1L,NUP37-SEH1L,NUP188-SEH1L,SEH1L-NUP88,NUP43-SEH1L,NUP43-NUP37,NUP205-SEH1L,NUP107-NUP85
reactome	Interactions of Rev with host cellular proteins	9	2.91167	0.00408361	0.0191752	NUP35-SEH1L,NUP210-SEH1L,NUP37-SEH1L,NUP188-SEH1L,SEH1L-NUP88,NUP43-SEH1L,NUP43-NUP37,NUP205-SEH1L,NUP107-NUP85
reactome	Inhibition of the proteolytic activity of APC-C required for the onset of anaphase by mitotic spindle checkpoint components	7	3.34876	0.00510001	0.02295	BUB1B-CDC20,MAD2L1-ANAPC1,CDC20-CDC23,ANAPC1-CDC23,UBE2C-BUB1B,MAD2L1-CDC23,CDC20-ANAPC1
reactome	Inactivation of APC-C via direct inhibition of the APC-C complex	7	3.34876	0.00510001	0.02295	BUB1B-CDC20,MAD2L1-ANAPC1,CDC20-CDC23,ANAPC1-CDC23,UBE2C-BUB1B,MAD2L1-CDC23,CDC20-ANAPC1
reactome	Mitotic Spindle Checkpoint	7	3.31351	0.00540207	0.0238132	BUB1B-CDC20,MAD2L1-ANAPC1,CDC20-CDC23,ANAPC1-CDC23,UBE2C-BUB1B,MAD2L1-CDC23,CDC20-ANAPC1
reactome	APC-Cdc20 mediated degradation of Nek2A	7	3.08611	0.00790558	0.0341521	BUB1B-CDC20,MAD2L1-ANAPC1,CDC20-CDC23,ANAPC1-CDC23,UBE2C-BUB1B,MAD2L1-CDC23,CDC20-ANAPC1
reactome	Generation of second messenger molecules	4	4.99657	0.00816126	0.0345653	HLA-DPB1-HLA-DPA1,LAT-ITK,PLCG1-ITK,LAT-CD247
reactome	RNA Polymerase I Transcription Initiation	8	2.70491	0.0100825	0.0418812	POLR1A-POLR1B,POLR1A-TAF1B,POLR1A-POLR2H,POLR1C-POLR1A,TAF1C-TAF1B,POLR1A-TAF1C,POLR1C-POLR2H,GTF2H3-GTF2H4
reactome	Fanconi Anemia pathway	4	4.49691	0.0118083	0.0481244	BRCA1-BRCA2,FANCG-FANCD2,FANCG-FANCM,FANCD2-FANCI
reactome	Recruitment of NuMA to mitotic centrosomes	3	6.13215	0.0123387	0.0493548	TUBG1-TUBGCP5,TUBGCP5-TUBGCP4,TUBG1-TUBGCP4
reactome	NoRC negatively regulates rRNA expression	8	2.51575	0.0151008	0.0593051	POLR1A-POLR1B,POLR1A-TAF1B,POLR1A-POLR2H,POLR1C-POLR1A,TAF1C-TAF1B,POLR1A-TAF1C,POLR1C-POLR2H,GTF2H3-GTF2H4
reactome	Deadenylation-dependent mRNA decay	8	2.49828	0.0156868	0.0605064	EXOSC2-EXOSC8,DCP1B-EDC3,LSM5-LSM4,EXOSC2-EXOSC5,EXOSC2-EXOSC7,EXOSC8-EXOSC5,EXOSC7-EXOSC8,EXOSC7-EXOSC5
reactome	ISG15 antiviral mechanism	9	2.3127	0.0170539	0.0635112	NUP35-SEH1L,NUP210-SEH1L,NUP37-SEH1L,NUP188-SEH1L,SEH1L-NUP88,NUP43-SEH1L,NUP43-NUP37,NUP205-SEH1L,NUP107-NUP85
reactome	Antiviral mechanism by IFN-stimulated genes	9	2.3127	0.0170539	0.0635112	NUP35-SEH1L,NUP210-SEH1L,NUP37-SEH1L,NUP188-SEH1L,SEH1L-NUP88,NUP43-SEH1L,NUP43-NUP37,NUP205-SEH1L,NUP107-NUP85
reactome	RNA Polymerase I Promoter Clearance	8	2.33606	0.0224785	0.0822943	POLR1A-POLR1B,POLR1A-TAF1B,POLR1A-POLR2H,POLR1C-POLR1A,TAF1C-TAF1B,POLR1A-TAF1C,POLR1C-POLR2H,GTF2H3-GTF2H4
reactome	RNA Polymerase I Transcription	8	2.24845	0.027426	0.0987337	POLR1A-POLR1B,POLR1A-TAF1B,POLR1A-POLR2H,POLR1C-POLR1A,TAF1C-TAF1B,POLR1A-TAF1C,POLR1C-POLR2H,GTF2H3-GTF2H4
reactome	Deposition of new CENPA-containing nucleosomes at the centromere	5	2.92007	0.0287239	0.10007	CENPK-CENPO,ITGB3BP-CENPK,CENPN-CENPO,ITGB3BP-CENPP,ITGB3BP-CENPN
reactome	Nucleosome assembly	5	2.92007	0.0287239	0.10007	CENPK-CENPO,ITGB3BP-CENPK,CENPN-CENPO,ITGB3BP-CENPP,ITGB3BP-CENPN
reactome	Cyclin A-B1 associated events during G2-M transition	3	3.96786	0.0394174	0.129943	CCNB1-PLK1,CCNB2-CDK1,CDK1-WEE1
reactome	HATs acetylate histones	13	1.73988	0.0397049	0.129943	KAT2A-MBIP,SUPT3H-TADA1,ZZZ3-KAT2A,WDR5-MBIP,ELP6-ELP4,ZZZ3-MBIP,KAT2A-TADA1,WDR5-ZZZ3,SUPT3H-KAT2A,RUVBL2-RUVBL1,ELP6-ELP5,WDR5-KAT2A,ELP5-ELP4
reactome	Chromatin modifying enzymes	13	1.73988	0.0397049	0.129943	KAT2A-MBIP,SUPT3H-TADA1,ZZZ3-KAT2A,WDR5-MBIP,ELP6-ELP4,ZZZ3-MBIP,KAT2A-TADA1,WDR5-ZZZ3,SUPT3H-KAT2A,RUVBL2-RUVBL1,ELP6-ELP5,WDR5-KAT2A,ELP5-ELP4
reactome	Chromatin organization	13	1.73988	0.0397049	0.129943	KAT2A-MBIP,SUPT3H-TADA1,ZZZ3-KAT2A,WDR5-MBIP,ELP6-ELP4,ZZZ3-MBIP,KAT2A-TADA1,WDR5-ZZZ3,SUPT3H-KAT2A,RUVBL2-RUVBL1,ELP6-ELP5,WDR5-KAT2A,ELP5-ELP4
reactome	GPVI-mediated activation cascade	3	3.64614	0.0487596	0.157195	FCER1G-SYK,LYN-SYK,AKT1-PRKCZ
reactome	Mitochondrial protein import	3	3.45916	0.0555324	0.176397	TIMM8A-TIMM13,MTX2-SAMM50,TIMM50-TIMM21
kegg	Oocyte meiosis	9	2.52951	0.00997426	0.19616	CDC20-FBXO5,PTTG1-CDC20,MAD2L1-ANAPC1,CCNB1-CDC20,CDC20-CDC23,ANAPC1-CDC23,MAD2L1-CDC23,CCNB2-CDK1,CDC20-ANAPC1
reactome	APC-C-Cdc20 mediated degradation of Cyclin B	4	2.53347	0.0737238	0.230787	ANAPC1-CDC23,CCNB1-CDC20,CDC20-CDC23,CDC20-ANAPC1
reactome	FCERI mediated Ca+2 mobilization	3	2.59437	0.109148	0.3368	LYN-SYK,PLCG1-ITK,LAT-ITK
reactome	DNA Damage-Telomere Stress Induced Senescence	3	2.14139	0.165062	0.502161	TP53-CDKN1A,CDKN1A-CCNA1,TP53-ASF1A
reactome	TCR signaling	4	1.79876	0.183551	0.550654	HLA-DPB1-HLA-DPA1,LAT-ITK,PLCG1-ITK,LAT-CD247
reactome	DNA Repair	8	1.43901	0.195752	0.579213	BRCA1-BRCA2,FANCG-FANCD2,FANCG-FANCM,FANCD2-FANCI,APEX1-FEN1,GTF2H3-GTF2H4,XPA-ERCC4,XPA-DDB2
reactome	mRNA decay by 5' to 3' exoribonuclease	2	2.43076	0.198672	0.579909	LSM5-LSM4,DCP1B-EDC3
reactome	Netrin-1 signaling	2	2.36679	0.206816	0.595629	TRPC1-TRPC6,FYN-DOCK1
reactome	Conversion from APC-C-Cdc20 to APC-C-Cdh1 in late anaphase	3	1.72958	0.251094	0.704366	ANAPC1-CDC23,CDC20-CDC23,CDC20-ANAPC1
reactome	CD28 co-stimulation	2	2.09159	0.247937	0.704366	GRAP2-CD28,AKT1-THEM4
reactome	Regulation of cholesterol biosynthesis by SREBP (SREBF)	2	2.04405	0.256207	0.709496	SREBF1-SCAP,SREBF1-SMARCD3
reactome	Dual incision reaction in GG-NER	3	1.68634	0.26307	0.710289	XPA-ERCC4,GTF2H3-GTF2H4,XPA-DDB2
reactome	Formation of incision complex in GG-NER	3	1.68634	0.26307	0.710289	XPA-ERCC4,GTF2H3-GTF2H4,XPA-DDB2
reactome	Cell surface interactions at the vascular wall	2	1.87371	0.289285	0.771427	TEK-ANGPT1,JAM2-JAM3
reactome	E2F-enabled inhibition of pre-replication complex formation	1	2.81057	0.302204	0.777095	ORC5-ORC1
reactome	Phosphorylation of CD3 and TCR zeta chains	1	2.81057	0.302204	0.777095	HLA-DPB1-HLA-DPA1
reactome	Nephrin interactions	1	2.81057	0.302204	0.777095	FYN-CD2AP
reactome	Regulatory RNA pathways	1	2.64524	0.317722	0.779863	PRKRA-TARBP2
reactome	PD-1 signaling	1	2.64524	0.317722	0.779863	HLA-DPB1-HLA-DPA1
reactome	DCC mediated attractive signaling	1	2.64524	0.317722	0.779863	FYN-DOCK1
reactome	Protein folding	3	1.53304	0.311512	0.779863	FBXW4-CCT2,PFDN1-PFDN4,ARL2-TBCD
reactome	WNT5A-dependent internalization of FZD2, FZD5 and ROR2	1	2.49828	0.332895	0.798949	WNT5A-FZD5
reactome	Activation of IRF3-IRF7 mediated by TBK1-IKK epsilon	1	2.49828	0.332895	0.798949	TLR4-TRAF3
reactome	Regulation of KIT signaling	1	2.36679	0.347731	0.816413	YES1-KIT
reactome	Condensation of Prometaphase Chromosomes	1	2.36679	0.347731	0.816413	CCNB2-CDK1
reactome	Insulin receptor recycling	2	1.57786	0.362712	0.833466	ATP6V1G2-ATP6V1C2,ATP6V1C2-ATP6V1D
reactome	Transferrin endocytosis and recycling	2	1.57786	0.362712	0.833466	ATP6V1G2-ATP6V1C2,ATP6V1C2-ATP6V1D
reactome	Iron uptake and transport	2	1.55066	0.370714	0.842886	ATP6V1G2-ATP6V1C2,ATP6V1C2-ATP6V1D
reactome	Costimulation by the CD28 family	3	1.3627	0.378303	0.851182	GRAP2-CD28,HLA-DPB1-HLA-DPA1,AKT1-THEM4
reactome	Post-chaperonin tubulin folding pathway	1	2.04405	0.390289	0.869097	ARL2-TBCD
reactome	Latent infection of Homo sapiens with Mycobacterium tuberculosis	2	1.45062	0.402293	0.872313	ATP6V1G2-ATP6V1C2,ATP6V1C2-ATP6V1D
reactome	Polo-like kinase mediated events	1	1.95518	0.403849	0.872313	WEE1-PLK1
reactome	Phagosomal maturation (early endosomal stage)	2	1.45062	0.402293	0.872313	ATP6V1G2-ATP6V1C2,ATP6V1C2-ATP6V1D
reactome	Global Genomic NER (GG-NER)	3	1.28483	0.414213	0.885843	XPA-ERCC4,GTF2H3-GTF2H4,XPA-DDB2
reactome	Chaperonin-mediated protein folding	2	1.3627	0.433097	0.908242	FBXW4-CCT2,PFDN1-PFDN4
reactome	Degradation of the extracellular matrix	1	1.79876	0.430071	0.908242	MMP9-COL18A1
reactome	CD28 dependent PI3K-Akt signaling	1	1.72958	0.442746	0.919549	AKT1-THEM4
kegg	Wnt signaling pathway	1	0.522896	0.855487	0.937141	WNT5A-FZD5
kegg	Legionellosis	1	2.49828	0.332895	0.937141	TLR2-CD14
kegg	Glycolysis - Gluconeogenesis	1	1.49897	0.49069	0.937141	PFKM-PFKP
kegg	Jak-STAT signaling pathway	1	0.381094	0.929655	0.937141	SOCS1-IL2RB
kegg	Tuberculosis	3	2.04405	0.181555	0.937141	FCER1G-SYK,TLR2-TLR1,TLR2-CD14
kegg	Small cell lung cancer	3	1.9001	0.209938	0.937141	MYC-CDK6,CDK4-CDK6,MYC-CDK4
kegg	Glutathione metabolism	1	2.49828	0.332895	0.937141	GSTM2-GSTM5
kegg	Glioma	4	2.19361	0.110298	0.937141	CDK4-CDKN1A,TP53-CDKN1A,CDK4-CDK6,CDKN1A-CDK6
kegg	Leishmaniasis	1	1.09681	0.602322	0.937141	FCGR3B-FCGR3A
kegg	Estrogen signaling pathway	1	0.999313	0.636539	0.937141	PIK3R2-SRC
kegg	Non-small cell lung cancer	1	0.624571	0.801989	0.937141	CDK4-CDK6
kegg	Natural killer cell mediated cytotoxicity	2	0.80302	0.714299	0.937141	FCER1G-SYK,FYN-CD244
kegg	Hepatitis C	1	0.535346	0.848836	0.937141	TP53-CDKN1A
kegg	Insulin signaling pathway	1	0.391036	0.924743	0.937141	AKT1-TSC2
kegg	NF-kappa B signaling pathway	1	0.440873	0.899174	0.937141	CD40-CD40LG
kegg	Toll-like receptor signaling pathway	1	0.562114	0.834602	0.937141	TLR2-TLR1
kegg	Staphylococcus aureus infection	1	2.36679	0.347731	0.937141	C5-C5AR1
kegg	Osteoclast differentiation	2	0.908467	0.649152	0.937141	FCGR3B-FCGR3A,SYK-BLNK
kegg	Non-alcoholic fatty liver disease (NAFLD)	1	1.02202	0.628271	0.937141	SOCS3-IRS1
kegg	Prolactin signaling pathway	1	0.917737	0.667813	0.937141	PIK3R2-SRC
kegg	Thyroid hormone signaling pathway	3	1.07926	0.527845	0.937141	AKT1-TSC2,MED24-THRA,PIK3R2-SRC
kegg	Chemical carcinogenesis	1	2.04405	0.390289	0.937141	GSTM2-GSTM5
kegg	Cell adhesion molecules (CAMs)	2	2.04405	0.256207	0.937141	CD40-CD40LG,JAM2-JAM3
kegg	B cell receptor signaling pathway	2	1.1834	0.506114	0.937141	LYN-SYK,SYK-BLNK
kegg	Bladder cancer	1	1.3627	0.523922	0.937141	CDK4-CDKN1A
kegg	Drug metabolism - cytochrome P450	1	2.14139	0.376421	0.937141	GSTM2-GSTM5
kegg	NOD-like receptor signaling pathway	1	0.999313	0.636539	0.937141	MAPK12-TAB1
kegg	Adipocytokine signaling pathway	2	1.83547	0.297535	0.937141	SOCS3-IRS1,TNF-TNFRSF1B
kegg	Oxidative phosphorylation	2	0.832761	0.695416	0.937141	ATP6V1G2-ATP6V1C2,ATP6V1C2-ATP6V1D
kegg	Amyotrophic lateral sclerosis (ALS)	1	2.64524	0.317722	0.937141	TNF-TNFRSF1B
kegg	Influenza A	2	0.795913	0.718863	0.937141	HSPA6-HSPA1L,HSPA1A-HSPA6
kegg	Proteoglycans in cancer	1	0.365602	0.937141	0.937141	WNT5A-FZD5
kegg	Complement and coagulation cascades	2	2.36679	0.206816	0.937141	PLAU-SERPINE1,C5-C5AR1
kegg	mTOR signaling pathway	1	0.788931	0.72252	0.937141	AKT1-TSC2
kegg	Fc gamma R-mediated phagocytosis	2	1.26674	0.470362	0.937141	PLCG1-AKT1,LYN-GAB2
kegg	Toxoplasmosis	1	0.60769	0.810701	0.937141	CD40-CD40LG
kegg	Epstein-Barr virus infection	2	0.936856	0.632535	0.937141	LYN-SYK,TP53-CDKN1A
kegg	Hippo signaling pathway	2	0.558622	0.875321	0.937141	SMAD3-SMAD1,WNT5A-FZD5
kegg	Chronic myeloid leukemia	5	1.85823	0.133466	0.937141	CDK4-CDKN1A,ABL1-CBLB,TP53-CDKN1A,CDK4-CDK6,CDKN1A-CDK6
kegg	Apoptosis	2	0.988332	0.603482	0.937141	TP53-BCL2,DFFA-CASP7
kegg	Cytokine-cytokine receptor interaction	4	0.941761	0.615968	0.937141	CCL4-CCR5,CCL3L3-CCR5,CD40-CD40LG,TNF-TNFRSF1B
kegg	T cell receptor signaling pathway	1	0.445239	0.896879	0.937141	PLCG1-ITK
kegg	Melanogenesis	1	1.32262	0.534511	0.937141	WNT5A-FZD5
kegg	Inflammatory bowel disease (IBD)	1	2.49828	0.332895	0.937141	STAT4-IL12RB2
kegg	TGF-beta signaling pathway	1	0.522896	0.855487	0.937141	SMAD1-SMAD5
kegg	Type II diabetes mellitus	2	3.21208	0.127958	0.937141	IRS1-PRKCD,SOCS3-IRS1
kegg	Axon guidance	1	0.569229	0.830839	0.937141	NCK2-EFNB2
kegg	HTLV-I infection	9	1.7908	0.0674685	0.937141	CHEK2-TP53,BUB1B-CDC20,CHEK1-TP53,MAD2L1-ANAPC1,WNT5A-FZD5,CDC20-CDC23,ANAPC1-CDC23,MAD2L1-CDC23,CDC20-ANAPC1
kegg	Pancreatic cancer	1	0.548404	0.841879	0.937141	CDK4-CDK6
kegg	VEGF signaling pathway	1	0.999313	0.636539	0.937141	PIK3R2-SRC
kegg	Fc epsilon RI signaling pathway	2	1.52438	0.378675	0.937141	FCER1G-SYK,LYN-SYK
kegg	Regulation of actin cytoskeleton	3	0.793572	0.73129	0.937141	WASF1-ABI2,CYFIP1-ABI2,CYFIP1-WASF1
kegg	Melanoma	4	2.46406	0.0798416	0.937141	CDK4-CDKN1A,TP53-CDKN1A,CDK4-CDK6,CDKN1A-CDK6
kegg	TNF signaling pathway	2	1.3627	0.433097	0.937141	DNM1L-PGAM5,TNF-TNFRSF1B
kegg	ECM-receptor interaction	2	1.76349	0.313984	0.937141	VWF-GP1BA,GP1BA-GP5
kegg	Hepatitis B	2	0.86479	0.67551	0.937141	MYC-SMAD3,TP53-CDKN1A
reactome	Immunoregulatory interactions between a Lymphoid and a non-Lymphoid cell	1	1.24914	0.554986	0.99483	CD40-CD40LG
reactome	Constitutive Signaling by NOTCH1 PEST Domain Mutants	2	1.03377	0.579009	0.99483	MYC-KAT2A,TBL1X-HDAC7
reactome	Toll Like Receptor 3 (TLR3) Cascade	1	0.234214	0.986696	0.99483	TLR4-TRAF3
reactome	Signaling by TGF-beta Receptor Complex in Cancer	1	0.351321	0.943829	0.99483	MYC-SMAD3
reactome	DAP12 interactions	2	0.386001	0.966669	0.99483	AKT1-TSC2,AKT1-THEM4
reactome	Signaling by NOTCH1 HD Domain Mutants in Cancer	2	0.848473	0.685593	0.99483	MYC-KAT2A,TBL1X-HDAC7
reactome	Signaling by FGFR mutants	1	1.04579	0.619815	0.99483	BCR-GAB2
reactome	Phosphorylation of the APC-C	1	0.788931	0.72252	0.99483	ANAPC1-CDC23
reactome	mRNA Capping	1	0.340675	0.948664	0.99483	GTF2H3-GTF2H4
reactome	Fcgamma receptor (FCGR) dependent phagocytosis	3	0.963623	0.604472	0.99483	ABL1-WASF1,WASF1-ABI2,ABL1-ABI2
reactome	RNA Polymerase II Transcription Initiation	1	0.209159	0.992072	0.99483	GTF2H3-GTF2H4
reactome	Association of TriC-CCT with target proteins during biosynthesis	1	1.1834	0.574561	0.99483	FBXW4-CCT2
reactome	Fc epsilon receptor (FCERI) signaling	6	0.873186	0.685525	0.99483	PLCG1-ITK,AKT1-THEM4,LAT-ITK,AKT1-TSC2,LYN-SYK,LYN-GAB2
reactome	Formation of the HIV-1 Early Elongation Complex	1	0.303845	0.964186	0.99483	GTF2H3-GTF2H4
reactome	Constitutive Signaling by NOTCH1 HD+PEST Domain Mutants	2	1.03377	0.579009	0.99483	MYC-KAT2A,TBL1X-HDAC7
reactome	PI3K-AKT activation	2	0.60769	0.843554	0.99483	AKT1-TSC2,AKT1-THEM4
reactome	Platelet activation, signaling and aggregation	3	0.775329	0.745511	0.99483	FCER1G-SYK,LYN-SYK,AKT1-PRKCZ
reactome	Class B-2 (Secretin family receptors)	2	1.09681	0.546882	0.99483	WNT5A-FZD5,RAMP1-CALCRL
reactome	Formation of HIV-1 elongation complex containing HIV-1 Tat	1	0.233	0.986992	0.99483	GTF2H3-GTF2H4
reactome	Loss of Function of TGFBR1 in Cancer	1	0.351321	0.943829	0.99483	MYC-SMAD3
reactome	Loss of Function of SMAD2-3 in Cancer	1	0.351321	0.943829	0.99483	MYC-SMAD3
reactome	SMAD4 MH2 Domain Mutants in Cancer	1	0.351321	0.943829	0.99483	MYC-SMAD3
reactome	Cell-Cell communication	1	0.599588	0.814911	0.99483	FYN-CD2AP
reactome	NGF signalling via TRKA from the plasma membrane	2	0.365602	0.973957	0.99483	AKT1-TSC2,AKT1-THEM4
reactome	Tat-mediated elongation of the HIV-1 transcript	1	0.233	0.986992	0.99483	GTF2H3-GTF2H4
reactome	Loss of Function of SMAD4 in Cancer	1	0.351321	0.943829	0.99483	MYC-SMAD3
reactome	Antigen activates B Cell Receptor (BCR) leading to generation of second messengers	2	1.16803	0.513073	0.99483	CD79A-CD79B,SYK-BLNK
reactome	Respiratory electron transport, ATP synthesis by chemiosmotic coupling, and heat production by uncoupling proteins.	3	0.426922	0.972258	0.99483	NDUFS7-NDUFA9,NDUFS4-NDUFA9,NDUFS4-NDUFA6
reactome	G1 Phase	2	1.01054	0.591382	0.99483	CDK4-CDKN1A,CDKN1A-CDK6
reactome	Transcriptional activity of SMAD2-SMAD3-SMAD4 heterotrimer	1	0.616015	0.806394	0.99483	MYC-SMAD3
reactome	Signaling by EGFR	2	0.345916	0.980079	0.99483	AKT1-TSC2,AKT1-THEM4
reactome	RNA Polymerase II Promoter Escape	1	0.209159	0.992072	0.99483	GTF2H3-GTF2H4
reactome	Regulation of actin dynamics for phagocytic cup formation	3	1.05396	0.543829	0.99483	ABL1-WASF1,WASF1-ABI2,ABL1-ABI2
reactome	PIP3 activates AKT signaling	2	0.633368	0.826539	0.99483	AKT1-TSC2,AKT1-THEM4
reactome	Cyclin D associated events in G1	2	1.01054	0.591382	0.99483	CDK4-CDKN1A,CDKN1A-CDK6
reactome	RNA Polymerase II Transcription Pre-Initiation And Promoter Opening	1	0.209159	0.992072	0.99483	GTF2H3-GTF2H4
reactome	E2F mediated regulation of DNA replication	1	1.1834	0.574561	0.99483	ORC5-ORC1
reactome	PI3K-AKT Signaling in Cancer	2	0.633368	0.826539	0.99483	AKT1-TSC2,AKT1-THEM4
reactome	Prefoldin mediated transfer of substrate to CCT-TriC	1	0.917737	0.667813	0.99483	PFDN1-PFDN4
reactome	Respiratory electron transport	3	0.483539	0.948466	0.99483	NDUFS7-NDUFA9,NDUFS4-NDUFA9,NDUFS4-NDUFA6
reactome	TGFBR1 LBD Mutants in Cancer	1	0.351321	0.943829	0.99483	MYC-SMAD3
reactome	RNA Polymerase II Transcription Elongation	1	0.230611	0.987564	0.99483	GTF2H3-GTF2H4
reactome	Toll-Like Receptors Cascades	3	0.548404	0.912335	0.99483	LY86-CD180,TLR2-CD14,TLR4-TRAF3
reactome	MyD88-independent cascade	1	0.234214	0.986696	0.99483	TLR4-TRAF3
reactome	RNA Polymerase II Transcription Initiation And Promoter Clearance	1	0.209159	0.992072	0.99483	GTF2H3-GTF2H4
reactome	Signaling by NOTCH	2	0.642416	0.820507	0.99483	MYC-KAT2A,TBL1X-HDAC7
reactome	Loss of Function of TGFBR2 in Cancer	1	0.351321	0.943829	0.99483	MYC-SMAD3
reactome	TGFBR2 Kinase Domain Mutants in Cancer	1	0.351321	0.943829	0.99483	MYC-SMAD3
reactome	MHC class II antigen presentation	1	0.541796	0.845397	0.99483	HLA-DPB1-HLA-DPA1
reactome	Signaling by ERBB2	2	0.428277	0.948713	0.99483	AKT1-TSC2,AKT1-THEM4
reactome	Signaling by SCF-KIT	5	1.01282	0.55029	0.99483	AKT1-THEM4,AKT1-TSC2,PIK3R2-SRC,LYN-GAB2,YES1-KIT
reactome	Signaling by ERBB4	2	0.424237	0.950584	0.99483	AKT1-TSC2,AKT1-THEM4
reactome	Dual incision reaction in TC-NER	1	0.424237	0.907851	0.99483	GTF2H3-GTF2H4
reactome	PI3K events in ERBB2 signaling	2	0.633368	0.826539	0.99483	AKT1-TSC2,AKT1-THEM4
reactome	Toll Like Receptor TLR6-TLR2 Cascade	1	0.237932	0.985766	0.99483	TLR2-CD14
reactome	TGFBR1 KD Mutants in Cancer	1	0.351321	0.943829	0.99483	MYC-SMAD3
reactome	Nucleotide Excision Repair	3	0.798268	0.727638	0.99483	XPA-ERCC4,GTF2H3-GTF2H4,XPA-DDB2
reactome	TGFBR2 MSI Frameshift Mutants in Cancer	1	0.351321	0.943829	0.99483	MYC-SMAD3
reactome	Toll Like Receptor 2 (TLR2) Cascade	1	0.237932	0.985766	0.99483	TLR2-CD14
reactome	GPCR ligand binding	3	0.87037	0.672376	0.99483	WNT5A-FZD5,C5-C5AR1,RAMP1-CALCRL
reactome	MyD88-Mal cascade initiated on plasma membrane	1	0.237932	0.985766	0.99483	TLR2-CD14
reactome	Meiotic recombination	1	0.651726	0.788165	0.99483	BRCA1-BRCA2
reactome	Signaling by NOTCH1 in Cancer	2	0.848473	0.685593	0.99483	MYC-KAT2A,TBL1X-HDAC7
reactome	Semaphorin interactions	1	1.15305	0.584024	0.99483	SEMA4A-PLXND1
reactome	Ca2+ pathway	1	0.576527	0.826991	0.99483	WNT5A-FZD5
reactome	FBXW7 Mutants and NOTCH1 in Cancer	2	0.848473	0.685593	0.99483	MYC-KAT2A,TBL1X-HDAC7
reactome	Post-translational protein modification	1	0.67118	0.778416	0.99483	MUC1-GALNT12
reactome	Formation of HIV elongation complex in the absence of HIV Tat	1	0.230611	0.987564	0.99483	GTF2H3-GTF2H4
reactome	G0 and Early G1	1	0.633368	0.797484	0.99483	TFDP2-LIN9
reactome	TRIF-mediated TLR3-TLR4 signaling	1	0.234214	0.986696	0.99483	TLR4-TRAF3
reactome	Downstream signaling of activated FGFR	2	0.483539	0.920299	0.99483	AKT1-TSC2,AKT1-THEM4
reactome	Peptide ligand-binding receptors	1	0.67118	0.778416	0.99483	C5-C5AR1
reactome	Signaling by Insulin receptor	2	0.468428	0.928549	0.99483	ATP6V1G2-ATP6V1C2,ATP6V1C2-ATP6V1D
reactome	Formation of transcription-coupled NER (TC-NER) repair complex	1	0.424237	0.907851	0.99483	GTF2H3-GTF2H4
reactome	RNA Pol II CTD phosphorylation and interaction with CE	1	0.343276	0.947496	0.99483	GTF2H3-GTF2H4
reactome	Signaling by NOTCH1	2	0.848473	0.685593	0.99483	MYC-KAT2A,TBL1X-HDAC7
reactome	SMAD2-3 MH2 Domain Mutants in Cancer	1	0.351321	0.943829	0.99483	MYC-SMAD3
reactome	Factors involved in megakaryocyte development and platelet production	1	0.591699	0.819029	0.99483	PRKACB-AKAP1
reactome	Toll Like Receptor 4 (TLR4) Cascade	3	0.571641	0.897494	0.99483	LY86-CD180,TLR2-CD14,TLR4-TRAF3
reactome	Signaling by PDGF	2	0.428277	0.948713	0.99483	AKT1-TSC2,AKT1-THEM4
reactome	Activation of gene expression by SREBF (SREBP)	1	1.49897	0.49069	0.99483	SREBF1-SMARCD3
reactome	RNA Polymerase II HIV Promoter Escape	1	0.209159	0.992072	0.99483	GTF2H3-GTF2H4
reactome	Cooperation of Prefoldin and TriC-CCT in actin and tubulin folding	1	0.899382	0.675201	0.99483	PFDN1-PFDN4
reactome	Activated TLR4 signalling	2	0.382716	0.967906	0.99483	TLR4-TRAF3,TLR2-CD14
reactome	SMAD2-SMAD3-SMAD4 heterotrimer regulates transcription	1	1.09681	0.602322	0.99483	MYC-SMAD3
reactome	Generic Transcription Pathway	2	0.273368	0.99483	0.99483	MED15-MED16,MYC-SMAD3
reactome	HIV Transcription Initiation	1	0.209159	0.992072	0.99483	GTF2H3-GTF2H4
reactome	PRC2 methylates histones and DNA	1	0.548404	0.841879	0.99483	EZH2-PHF19
reactome	FCERI mediated MAPK activation	1	0.584014	0.823055	0.99483	LYN-SYK
reactome	Signaling by NOTCH1 HD+PEST Domain Mutants in Cancer	2	0.848473	0.685593	0.99483	MYC-KAT2A,TBL1X-HDAC7
reactome	Signaling by EGFR in Cancer	2	0.339389	0.981907	0.99483	AKT1-TSC2,AKT1-THEM4
reactome	Role of LAT2-NTAL-LAB on calcium mobilization	4	1.11035	0.486793	0.99483	AKT1-TSC2,LYN-SYK,AKT1-THEM4,LYN-GAB2
reactome	HIV Transcription Elongation	1	0.233	0.986992	0.99483	GTF2H3-GTF2H4
reactome	PI-3K cascade	2	0.633368	0.826539	0.99483	AKT1-TSC2,AKT1-THEM4
reactome	NOTCH1 Intracellular Domain Regulates Transcription	2	1.19918	0.49909	0.99483	MYC-KAT2A,TBL1X-HDAC7
reactome	Toll Like Receptor TLR1-TLR2 Cascade	1	0.237932	0.985766	0.99483	TLR2-CD14
reactome	SMAD2-3 Phosphorylation Motif Mutants in Cancer	1	0.351321	0.943829	0.99483	MYC-SMAD3
reactome	SIRT1 negatively regulates rRNA Expression	1	1.1834	0.574561	0.99483	TAF1C-TAF1B
reactome	Downstream signal transduction	2	0.443045	0.941617	0.99483	AKT1-TSC2,AKT1-THEM4
reactome	Class A-1 (Rhodopsin-like receptors)	1	0.642416	0.792877	0.99483	C5-C5AR1
reactome	Downstream TCR signaling	1	0.68135	0.773375	0.99483	HLA-DPB1-HLA-DPA1
reactome	Transcription-coupled NER (TC-NER)	1	0.33559	0.950923	0.99483	GTF2H3-GTF2H4
reactome	Signaling by NOTCH1 t(7;9)(NOTCH1-M1580_K2555) Translocation Mutant	2	0.848473	0.685593	0.99483	MYC-KAT2A,TBL1X-HDAC7
reactome	DAP12 signaling	2	0.394466	0.963372	0.99483	AKT1-TSC2,AKT1-THEM4
reactome	Interferon gamma signaling	1	1.40528	0.513093	0.99483	HLA-DPB1-HLA-DPA1
reactome	PI3K events in ERBB4 signaling	2	0.633368	0.826539	0.99483	AKT1-TSC2,AKT1-THEM4
reactome	Constitutive PI3K-AKT Signaling in Cancer	1	0.374742	0.932751	0.99483	AKT1-TSC2
reactome	Signaling by NOTCH1 PEST Domain Mutants in Cancer	2	0.848473	0.685593	0.99483	MYC-KAT2A,TBL1X-HDAC7
reactome	GAB1 signalosome	2	0.572855	0.866242	0.99483	AKT1-TSC2,AKT1-THEM4
reactome	Formation of RNA Pol II elongation complex	1	0.230611	0.987564	0.99483	GTF2H3-GTF2H4
reactome	Formation of the Early Elongation Complex	1	0.303845	0.964186	0.99483	GTF2H3-GTF2H4
reactome	Signaling by TGF-beta Receptor Complex	1	0.351321	0.943829	0.99483	MYC-SMAD3

## Sheet: DE_AS
pathway database	pathway name	#observed (28 in total)	fold enrichment	p-value	p-value (BH-adj.)	interactions (HGNC genes)
kegg	Glycolysis - Gluconeogenesis	1	263.283	0.00379147	0.00379147	LDHA-LDHB
reactome	FCERI mediated Ca+2 mobilization	1	151.894	0.00656307	0.0153138	VAV2-GRB2
reactome	Pyruvate metabolism and Citric Acid (TCA) cycle	1	183.686	0.00543014	0.0153138	LDHA-LDHB
reactome	Pyruvate metabolism	1	359.023	0.00278177	0.0153138	LDHA-LDHB
reactome	FCERI mediated MAPK activation	1	102.578	0.00970359	0.0169813	VAV2-GRB2
reactome	DAP12 interactions	1	33.8991	0.0290853	0.0339328	VAV2-GRB2
reactome	DAP12 signaling	1	34.6425	0.0284698	0.0339328	VAV2-GRB2
reactome	Fc epsilon receptor (FCERI) signaling	1	25.5615	0.0383946	0.0383946	VAV2-GRB2
