# Supplementary material for: Rewiring of the inferred protein interactome during blood development studied with the tool PPICompare
Source: BMC Syst Biol. 2017 Apr 4;11:44. doi: 10.1186/s12918-017-0400-x (PMC5379774; doi:10.1186/s12918-017-0400-x)
Supplement: Supplementary file 5 — Table S4. Association of rewiring events with protein complexes. Listed are all rewiring events that affected at least one human CORUM complex [56] separated by transition, type of regulation, and direction. (XLSX 193 kb) [file 12918_2017_400_MOESM5_ESM.xlsx]

## Sheet: HSC->MPP(mixed+)
interaction	complex(es)
TAF4-KAT2A	TFTC complex (TATA-binding protein-free TAF-II-containing complex)
BCL2-BFAR	BAR-BCL2-CASP8 complex
SIN3B-SUDS3	HCF-1 complex
TSEN54-CLP1	RNA endonuclease (SEN2deltaEx8, SEN54, CLP1),tRNA splicing endonuclease
TAF4-TAF1	TFIID-beta complex,TFIID complex,DAB complex,TFIID complex, B-cell specific,DA complex,MLL1-WDR5 complex
BCL2-FKBP8	CALM1-FKBP38-BCL2 complex
FANCA-RMI1	FA complex (Fanconi anemia complex)
GINS4-GINS2	GINS complex
TAF4-TAF9B	TFTC complex (TATA-binding protein-free TAF-II-containing complex),TFIID-beta complex
TAF4-TAF12	TFTC complex (TATA-binding protein-free TAF-II-containing complex),TAF4-TAF12 subcomplex of TFIID complex,TFIID subcomplex,TFIID-beta complex,TFIID complex,DAB complex,TFIID complex, B-cell specific,DA complex
BCL2-CASP8	BAR-BCL2-CASP8 complex

## Sheet: HSC->MPP(mixed-)
interaction	complex(es)
INO80E-ACTR5	INO80 chromatin remodeling complex

## Sheet: HSC->MPP(DE+)
interaction	complex(es)
TAF4-SF3B3	TFTC complex (TATA-binding protein-free TAF-II-containing complex)
TAF4-TBP	TFIID-beta complex,TFIID complex,DAB complex,TFIID complex, B-cell specific,DA complex
TAF4-TAF9	TFTC complex (TATA-binding protein-free TAF-II-containing complex),TFIID subcomplex,TFIID-beta complex,TFIID complex,DAB complex,TFIID complex, B-cell specific,DA complex,MLL1-WDR5 complex
SIN3B-BRMS1	BRMS1-SIN3-HDAC complex
SIN3B-RBBP7	HCF-1 complex,Anti-HDAC2 complex,BRMS1-SIN3-HDAC complex,MTA2 complex
TAF4-GTF2A2	DAB complex,DA complex
SIN3B-SIN3A	HCF-1 complex,Anti-HDAC2 complex,NCOR-SIN3-HDAC-HESX1 complex,BRMS1-SIN3-HDAC complex,MTA2 complex,NCOR-SIN3-RPD3 complex
TAF4-TAF7	TFTC complex (TATA-binding protein-free TAF-II-containing complex),TFIID-beta complex,DAB complex,TFIID complex, B-cell specific,DA complex,MLL1-WDR5 complex
SIN3B-HDAC2	HCF-1 complex,Anti-HDAC2 complex,NCOR-SIN3-HDAC-HESX1 complex,BRMS1-SIN3-HDAC complex,MTA2 complex,NCOR-SIN3-RPD3 complex
SIN3B-HDAC1	HCF-1 complex,Anti-HDAC2 complex,NCOR-SIN3-HDAC-HESX1 complex,BRMS1-SIN3-HDAC complex,MTA2 complex

## Sheet: HSC->MPP(DE-)
interaction	complex(es)
TOP2A-DDX21	Toposome
TOP2A-TCF4	CDC5L complex
PARP1-TOP2A	CTCF-nucleophosmin-PARP-HIS-KPNA-LMNA-TOP complex
TOP2A-SRPK1	Toposome
TOP2A-RPA1	DNA synthesome complex (17 subunits),DNA synthesome complex (13 subunits)
TOP2A-CDC5L	CDC5L complex
TOP2A-CTCF	CTCF-nucleophosmin-PARP-HIS-KPNA-LMNA-TOP complex
TOP2A-TOP2B	DNA synthesome complex (17 subunits),DNA synthesome complex (13 subunits)
TOP2A-PRKDC	CDC5L complex
TOP2A-DHX9	Toposome

## Sheet: MPP->CMP(mixed+)
interaction	complex(es)
LAT-LCK	LCK-SLP76-PLC-gamma-1-LAT complex, pervanadate-activated
INO80E-ACTR5	INO80 chromatin remodeling complex
LAT-SOS1	LAT-PLC-gamma-1-p85-GRB2-SOS signaling complex, C305 activated,PLC-gamma-1-SLP-76-SOS1-LAT complex
CUL7-FBXW8	Ubiquitin E3 ligase (SKP1A, FBXW8, CUL7, RBX1)
WDR5-PAGR1	PTIP-HMT complex

## Sheet: MPP->CMP(mixed-)
interaction	complex(es)
BCL10-MALT1	CARMA1-BCL10-MALT1 complex,CASP8-CHUK-IKBKB-MALT1-BCL10 complex,BCL10-MALT1 complex,CASP8-FADD-MALT1-BCL10 complex,Ubiquitin ligase complex (TRAF6, TAB2, MALT1, UEV1A, BCL10),FYB-CARMA1-BCL-10-MALT1 complex

## Sheet: MPP->CMP(DE+)
interaction	complex(es)
PAGR1-ASH2L	PTIP-HMT complex
LAT-SYK	PLC-gamma-2-Syk-LAT-FcR-gamma complex
SKP1-FBXW8	Ubiquitin E3 ligase (SKP1A, FBXW8, CUL7, RBX1),Ubiquitin E3 ligase (GLMN, FBXW8, SKP1A, RBX1)
RB1-DNMT1	DNMT1-RB1-HDAC1-E2F1 complex
DNMT1-DAXX	DAXX-DNMT1-DMAP1 complex
LAT-CBL	LAT-PLC-gamma-1-p85-GRB2-CBL-VAV-SLP-76 signaling complex, C305 activated,PLC-gamma-1-LAT-c-CBL complex, OKT3 stimulated
DNMT1-DNMT3B	TIP5-DNMT-HDAC1 complex
MND1-PSMC3IP	TBPIP/HOP2-MND1 complex
NCAPH-NCAPD2	Condensin I-PARP-1-XRCC1 complex,Condensin I complex,13S condensin complex
GADD45G-PCNA	CDC2-PCNA-CCNB1-GADD45G complex
DNMT1-HDAC1	pRb2/p130-multimolecular complex (DNMT1, E2F5, SuV39H1, HDAC1, RBL2),TIP5-DNMT-HDAC1 complex,pRb2/p130-multimolecular complex (DNMT1, E2F4, SuV39H1, HDAC1, RBL2),DNMT1-RB1-HDAC1-E2F1 complex
LAT-GRB2	LAT-PLC-gamma-1-p85-GRB2-SOS signaling complex, C305 activated,LAT-PLC-gamma-1-p85-GRB2-CBL-VAV-SLP-76 signaling complex, C305 activated,LAT-GRB2 complex, Fyn-mLck(KA) or Syk kinase activated
DNMT1-DMAP1	DAXX-DNMT1-DMAP1 complex,RGS6-DNMT1-DMAP1 complex
LAT-PIK3R1	LAT-PLC-gamma-1-p85-GRB2-SOS signaling complex, C305 activated,LAT-PLC-gamma-1-p85-GRB2-CBL-VAV-SLP-76 signaling complex, C305 activated
SUV39H1-DNMT1	pRb2/p130-multimolecular complex (DNMT1, E2F5, SuV39H1, HDAC1, RBL2),pRb2/p130-multimolecular complex (DNMT1, E2F4, SuV39H1, HDAC1, RBL2)
RBBP5-PAGR1	PTIP-HMT complex
PCNA-DNMT1	DNMT1-G9a-PCNA complex
GADD45G-CCNB1	CDC2-PCNA-CCNB1-GADD45G complex
GIPC1-RGS19	GIPC1-NTRK1-RGS19 complex
NCOA6-PAGR1	PTIP-HMT complex
PLCG2-PLD1	PKC-alpha-PLD1-PLC-gamma-2 signaling complex, lacritin stimulated
DPM1-DPM2	Dolichol-phosphate mannose (DPM) synthase
RBX1-FBXW8	Ubiquitin E3 ligase (SKP1A, FBXW8, CUL7, RBX1),Ubiquitin E3 ligase (GLMN, FBXW8, SKP1A, RBX1)
SMC2-NCAPH	Condensin I-PARP-1-XRCC1 complex,Condensin I complex,13S condensin complex
LAT-LCP2	LAT-PLC-gamma-1-p85-GRB2-CBL-VAV-SLP-76 signaling complex, C305 activated,PLC-gamma-1-SLP-76-SOS1-LAT complex,LCK-SLP76-PLC-gamma-1-LAT complex, pervanadate-activated

## Sheet: MPP->CMP(DE-)
interaction	complex(es)
TAF4-TAF9B	TFTC complex (TATA-binding protein-free TAF-II-containing complex),TFIID-beta complex
MALT1-TRAF6	TRAF6-MALT1 complex,Ubiquitin ligase complex (TRAF6, TAB2, MALT1, UEV1A, BCL10)
TAF4-TAF12	TFTC complex (TATA-binding protein-free TAF-II-containing complex),TAF4-TAF12 subcomplex of TFIID complex,TFIID subcomplex,TFIID-beta complex,TFIID complex,DAB complex,TFIID complex, B-cell specific,DA complex
SIN3B-HDAC2	HCF-1 complex,Anti-HDAC2 complex,NCOR-SIN3-HDAC-HESX1 complex,BRMS1-SIN3-HDAC complex,MTA2 complex,NCOR-SIN3-RPD3 complex
SIN3B-SIN3A	HCF-1 complex,Anti-HDAC2 complex,NCOR-SIN3-HDAC-HESX1 complex,BRMS1-SIN3-HDAC complex,MTA2 complex,NCOR-SIN3-RPD3 complex
SIN3B-HDAC1	HCF-1 complex,Anti-HDAC2 complex,NCOR-SIN3-HDAC-HESX1 complex,BRMS1-SIN3-HDAC complex,MTA2 complex
SIN3B-SUDS3	HCF-1 complex
SIN3B-RBBP7	HCF-1 complex,Anti-HDAC2 complex,BRMS1-SIN3-HDAC complex,MTA2 complex
TAF4-TAF1	TFIID-beta complex,TFIID complex,DAB complex,TFIID complex, B-cell specific,DA complex,MLL1-WDR5 complex
TAF4-KAT2A	TFTC complex (TATA-binding protein-free TAF-II-containing complex)
TAF4-SF3B3	TFTC complex (TATA-binding protein-free TAF-II-containing complex)
TAF4-TAF7	TFTC complex (TATA-binding protein-free TAF-II-containing complex),TFIID-beta complex,DAB complex,TFIID complex, B-cell specific,DA complex,MLL1-WDR5 complex
TAF4-TBP	TFIID-beta complex,TFIID complex,DAB complex,TFIID complex, B-cell specific,DA complex
TAF4-TAF9	TFTC complex (TATA-binding protein-free TAF-II-containing complex),TFIID subcomplex,TFIID-beta complex,TFIID complex,DAB complex,TFIID complex, B-cell specific,DA complex,MLL1-WDR5 complex
SIN3B-BRMS1	BRMS1-SIN3-HDAC complex
TAF4-GTF2A2	DAB complex,DA complex
TAB2-MALT1	Ubiquitin ligase complex (TRAF6, TAB2, MALT1, UEV1A, BCL10)

## Sheet: MPP->CLP(mixed-)
interaction	complex(es)
MED6-MED12	DRIP complex,TRAP complex,SMCC complex,ARC-L complex,ARC92-Mediator complex,ARC complex
CDK1-GADD45A	CDC2-PCNA-CCNB1-GADD45A complex
CDK1-CCNB1	CDC2-CCNB1-PTCH1 complex,CDC2-PCNA-CCNB1-GADD45A complex,Cell cycle kinase complex CDC2,RalBP1-CDC2-CCNB1 complex,CCNB1-CDC2 complex,CDC2-PCNA-CCNB1-GADD45B complex,CDC2-CCNB1-CCNF complex,CDC2-PCNA-CCNB1-GADD45G complex,RC complex during G2/M-phase of cell cycle
MED24-MED6	DRIP complex,TRAP complex,SMCC complex,PC2 complex,ARC-L complex,Mediator complex,CRSP complex,ARC complex,CRSP-Mediator 2 complex
MED6-MED15	ARC-L complex,Mediator complex,ARC92-Mediator complex,CRSP complex,ARC complex,CRSP-Mediator 2 complex
CDK1-RPA1	RC complex during G2/M-phase of cell cycle
SIN3B-SUDS3	HCF-1 complex
CDK1-CDKN1A	Cell cycle kinase complex CDC2
AKT1-APPL1	AR-AKT-APPL complex
MED24-MED20	PC2 complex,Mediator complex
MED1-MED20	Mediator complex
SIN3B-BRMS1	BRMS1-SIN3-HDAC complex

## Sheet: MPP->CLP(DE-)
interaction	complex(es)
HSP90AA1-AKT1	eNOS-HSP90-AKT complex, VEGF induced
SUCLG1-SUCLG2	Succinyl-CoA synthetase, GDP-forming
AKT1-YBX1	YBX1-AKT1 complex

[truncated: 46 more sheets: CMP->MEP(mixed+), CMP->MEP(mixed-), CMP->MEP(DE+), CMP->MEP(DE-), CMP->GMP(mixed+), CMP->GMP(mixed-), CMP->GMP(DE+), CMP->GMP(DE-), CMP->GMP(AS+), CMP->GMP(AS-), CMP->GMP(DE_DE+), MEP->EB(mixed+), MEP->EB(mixed-), MEP->EB(DE+), MEP->EB(DE-), MEP->EB(AS+), MEP->EB(DE_DE+), MEP->MK(mixed+), MEP->MK(mixed-), MEP->MK(DE+) …]
