# Supplementary material for: Rewiring of the inferred protein interactome during blood development studied with the tool PPICompare
Source: BMC Syst Biol. 2017 Apr 4;11:44. doi: 10.1186/s12918-017-0400-x (PMC5379774; doi:10.1186/s12918-017-0400-x)
Supplement: Supplementary file 6 — Table S5. Pathway enrichment analysis of rewiring events controlled by different types of regulation separated by transition and direction. Listed are pathways for which annotated interactions could be associated with rewiring events that were caused in a certain transition in a certain direction by a certain type of regulation. The exact methodology is described in the “Methods” section. Significantly enriched pathway terms (adj.p<0.05) were marked in green. Very small p-values were reported as 0.0 due to numerical reasons (computed in Python using SciPy version 0.17 [114]). (XLSX 455 kb) [file 12918_2017_400_MOESM6_ESM.xlsx]

## Sheet: HSC->MPP(mixed+)
pathway database	pathway name	#observed (158 in total)	fold enrichment	p-value	p-value (BH-adj.)	interactions (HGNC genes)
kegg	Wnt signaling pathway	3	48.8279	3.50511e-05	0.000140204	NLK-LEF1,SMAD4-LEF1,LEF1-RUVBL1
reactome	RNA Polymerase II Promoter Escape	2	13.0208	0.0105614	0.0226316	TAF4-TAF12,TAF4-TAF1
reactome	RNA Polymerase II Transcription Initiation	2	13.0208	0.0105614	0.0226316	TAF4-TAF12,TAF4-TAF1
reactome	NoRC negatively regulates rRNA expression	2	19.5767	0.00482011	0.0226316	SIN3B-SAP130,SIN3B-SUDS3
reactome	RNA Polymerase II HIV Promoter Escape	2	13.0208	0.0105614	0.0226316	TAF4-TAF12,TAF4-TAF1
reactome	RNA Polymerase II Transcription Pre-Initiation And Promoter Opening	2	13.0208	0.0105614	0.0226316	TAF4-TAF12,TAF4-TAF1
reactome	RNA Polymerase II Transcription Initiation And Promoter Clearance	2	13.0208	0.0105614	0.0226316	TAF4-TAF12,TAF4-TAF1
reactome	HIV Transcription Initiation	2	13.0208	0.0105614	0.0226316	TAF4-TAF12,TAF4-TAF1
reactome	Signaling by Activin	1	69.9867	0.0141925	0.0266109	ACVR1B-ACVR2B
reactome	Unwinding of DNA	1	55.9894	0.0177092	0.0295153	GINS4-GINS2
reactome	Intrinsic Pathway for Apoptosis	1	35.8906	0.0274899	0.0374862	BCL2-BMF
reactome	Negative regulators of RIG-I-MDA5 signaling	1	35.8906	0.0274899	0.0374862	PCBP2-IFIH1
kegg	Colorectal cancer	1	35.8906	0.0274899	0.0549797	BCL2-BAX
reactome	Ca2+ pathway	1	17.9453	0.0542287	0.0625716	NLK-LEF1
reactome	DNA strand elongation	1	18.6631	0.0521981	0.0625716	GINS4-GINS2
reactome	formation of the beta-catenin-TCF transactivating complex	1	16.0889	0.0602947	0.0646015	LEF1-RUVBL1
reactome	RIG-I-MDA5 mediated induction of IFN-alpha-beta pathways	1	11.2882	0.0848292	0.0848292	PCBP2-IFIH1
kegg	Hepatitis B	1	13.459	0.0716474	0.0955299	BCL2-BAX
kegg	Cytokine-cytokine receptor interaction	1	7.32845	0.127648	0.127648	ACVR1B-ACVR2B

## Sheet: HSC->MPP(DE+)
pathway database	pathway name	#observed (146 in total)	fold enrichment	p-value	p-value (BH-adj.)	interactions (HGNC genes)
reactome	Translocation of GLUT4 to the plasma membrane	3	71.0054	1.14e-05	2.30061e-05	YWHAG-TBC1D1,YWHAE-TBC1D1,YWHAB-TBC1D1
reactome	RNA Polymerase II Transcription Initiation	4	28.182	1.41576e-05	2.30061e-05	TAF4-GTF2A2,TAF4-TBP,TAF4-TAF9,TAF4-GTF2F2
reactome	RNA Polymerase II Promoter Escape	4	28.182	1.41576e-05	2.30061e-05	TAF4-GTF2A2,TAF4-TBP,TAF4-TAF9,TAF4-GTF2F2
reactome	RNA Polymerase II Transcription Initiation And Promoter Clearance	4	28.182	1.41576e-05	2.30061e-05	TAF4-GTF2A2,TAF4-TBP,TAF4-TAF9,TAF4-GTF2F2
reactome	RNA Polymerase II HIV Promoter Escape	4	28.182	1.41576e-05	2.30061e-05	TAF4-GTF2A2,TAF4-TBP,TAF4-TAF9,TAF4-GTF2F2
reactome	RNA Polymerase II Transcription Pre-Initiation And Promoter Opening	4	28.182	1.41576e-05	2.30061e-05	TAF4-GTF2A2,TAF4-TBP,TAF4-TAF9,TAF4-GTF2F2
reactome	Intrinsic Pathway for Apoptosis	3	116.522	2.53143e-06	2.30061e-05	BCL2-BAD,BCL2-BID,BCL2-PMAIP1
reactome	HIV Transcription Initiation	4	28.182	1.41576e-05	2.30061e-05	TAF4-GTF2A2,TAF4-TBP,TAF4-TAF9,TAF4-GTF2F2
reactome	formation of the beta-catenin-TCF transactivating complex	3	52.2338	2.8681e-05	4.14282e-05	HDAC1-LEF1,EP300-LEF1,CTNNB1-LEF1
reactome	Activation of BH3-only proteins	2	189.348	5.16248e-05	6.71122e-05	BCL2-BAD,BCL2-BID
reactome	deactivation of the beta-catenin transactivating complex	2	72.1324	0.000366257	0.000432849	HDAC1-LEF1,CTNNB1-LEF1
reactome	NoRC negatively regulates rRNA expression	2	21.1857	0.00413447	0.00447901	SIN3B-HDAC2,SIN3B-HDAC1
kegg	Wnt signaling pathway	2	35.2275	0.00152545	0.0183055	EP300-LEF1,CTNNB1-LEF1
kegg	Hippo signaling pathway	2	18.8172	0.00520443	0.0312266	TCF7L2-LEF1,CTNNB1-LEF1
kegg	Thyroid cancer	1	94.6738	0.0105108	0.0334922	CTNNB1-LEF1
kegg	Amyotrophic lateral sclerosis (ALS)	1	89.1048	0.0111641	0.0334922	SOD1-BCL2
reactome	Ca2+ pathway	1	19.4203	0.050214	0.050214	CTNNB1-LEF1
kegg	Melanogenesis	1	44.5524	0.0222044	0.0508563	CTNNB1-LEF1
kegg	Colorectal cancer	1	38.8405	0.0254281	0.0508563	CTNNB1-LEF1
kegg	Tuberculosis	1	22.9512	0.042655	0.0519446	BCL2-BAD
kegg	Adherens junction	1	29.1304	0.0337606	0.0519446	CTNNB1-LEF1
kegg	HIF-1 signaling pathway	1	22.6087	0.0432872	0.0519446	BCL2-HIF1A
kegg	Endometrial cancer	1	25.2463	0.0388531	0.0519446	CTNNB1-LEF1
kegg	Apoptosis	1	16.6459	0.058336	0.0636393	TP53-BCL2
kegg	Prostate cancer	1	13.2876	0.0725371	0.0725371	CTNNB1-LEF1

## Sheet: MPP->CMP(mixed+)
pathway database	pathway name	#observed (199 in total)	fold enrichment	p-value	p-value (BH-adj.)	interactions (HGNC genes)
kegg	Apoptosis	1	12.2126	0.0786692	0.0987204	IRAK1-MYD88
kegg	Leishmaniasis	1	27.106	0.0362392	0.0987204	IRAK1-MYD88
kegg	Pertussis	1	38.3223	0.02577	0.0987204	IRAK1-MYD88
kegg	NF-kappa B signaling pathway	1	10.8956	0.0877515	0.0987204	IRAK1-MYD88
kegg	Toxoplasmosis	1	15.0182	0.0644558	0.0987204	IRAK1-MYD88
kegg	Chagas disease (American trypanosomiasis)	1	18.8364	0.0517334	0.0987204	IRAK1-MYD88
kegg	Toll-like receptor signaling pathway	1	13.8918	0.069497	0.0987204	IRAK1-MYD88
kegg	Measles	1	11.3403	0.0844592	0.0987204	IRAK1-MYD88
reactome	DAP12 interactions	2	9.53946	0.0190032	0.101389	LAT-SOS1,LAT-LCK
reactome	Signaling by Interleukins	2	8.92648	0.0215068	0.101389	IRAK1-MYD88,IRAK1-TOLLIP
reactome	p75NTR recruits signalling complexes	1	65.3733	0.0151877	0.101389	IRAK1-MYD88
reactome	Interleukin-1 signaling	2	22.2269	0.00376292	0.101389	IRAK1-MYD88,IRAK1-TOLLIP
reactome	p75NTR signals via NF-kB	1	46.3061	0.0213745	0.101389	IRAK1-MYD88
reactome	DAP12 signaling	2	9.74866	0.0182478	0.101389	LAT-SOS1,LAT-LCK
reactome	TRAF6 mediated IRF7 activation in TLR7-8 or 9 signaling	1	69.4592	0.0143007	0.101389	IRAK1-MYD88
reactome	Generation of second messenger molecules	1	30.8707	0.0318907	0.120127	LAT-LCK
reactome	GPVI-mediated activation cascade	1	30.0364	0.032762	0.120127	LAT-LCK
reactome	p75 NTR receptor-mediated signalling	1	19.8455	0.0491684	0.147505	IRAK1-MYD88
reactome	FCERI mediated Ca+2 mobilization	1	21.3721	0.0457376	0.147505	LAT-SOS1
reactome	G2-M Checkpoints	1	6.03993	0.152706	0.178103	ORC1-DBF4
reactome	FCERI mediated MAPK activation	1	14.4331	0.0669798	0.178103	LAT-SOS1
reactome	MyD88-Mal cascade initiated on plasma membrane	1	5.88014	0.156515	0.178103	IRAK1-MYD88
reactome	Platelet activation, signaling and aggregation	1	6.38705	0.145038	0.178103	LAT-LCK
reactome	MyD88 dependent cascade initiated on endosome	1	6.53733	0.141952	0.178103	IRAK1-MYD88
reactome	Toll Like Receptor 10 (TLR10) Cascade	1	6.7765	0.137301	0.178103	IRAK1-MYD88
reactome	MyD88 cascade initiated on plasma membrane	1	6.7765	0.137301	0.178103	IRAK1-MYD88
reactome	Toll Like Receptor 9 (TLR9) Cascade	1	6.4991	0.142724	0.178103	IRAK1-MYD88
reactome	Activation of the pre-replicative complex	1	6.61516	0.140404	0.178103	ORC1-DBF4
reactome	Toll Like Receptor TLR1-TLR2 Cascade	1	5.88014	0.156515	0.178103	IRAK1-MYD88
reactome	Toll Like Receptor TLR6-TLR2 Cascade	1	5.88014	0.156515	0.178103	IRAK1-MYD88
reactome	Toll Like Receptor 5 (TLR5) Cascade	1	6.7765	0.137301	0.178103	IRAK1-MYD88
reactome	TCR signaling	1	11.1135	0.0861068	0.178103	LAT-LCK
reactome	Toll Like Receptor 2 (TLR2) Cascade	1	5.88014	0.156515	0.178103	IRAK1-MYD88
reactome	TRAF6 mediated induction of NFkB and MAP kinases upon TLR7-8 or 9 activation	1	6.65477	0.13963	0.178103	IRAK1-MYD88
reactome	Toll Like Receptor 7-8 (TLR7-8) Cascade	1	6.53733	0.141952	0.178103	IRAK1-MYD88
reactome	Activation of ATR in response to replication stress	1	6.2788	0.147346	0.178103	ORC1-DBF4
reactome	PRC2 methylates histones and DNA	1	13.553	0.0711714	0.178103	EED-DNMT1
reactome	Toll Like Receptor 4 (TLR4) Cascade	1	4.7091	0.191491	0.203845	IRAK1-MYD88
reactome	Activated TLR4 signalling	1	4.72914	0.190762	0.203845	IRAK1-MYD88
reactome	Toll-Like Receptors Cascades	1	4.51767	0.198745	0.204955	IRAK1-MYD88
reactome	Fc epsilon receptor (FCERI) signaling	1	3.59659	0.242976	0.242976	LAT-SOS1
kegg	Cell cycle	1	2.75086	0.305122	0.305122	CHEK2-CDC25A

## Sheet: MPP->CMP(mixed-)
pathway database	pathway name	#observed (82 in total)	fold enrichment	p-value	p-value (BH-adj.)	interactions (HGNC genes)
reactome	Activation of BH3-only proteins	1	168.566	0.00591614	0.0298903	DYNLL2-BMF
reactome	BMAL1-CLOCK,NPAS2 activates circadian gene expression	1	99.8907	0.00996342	0.0298903	CLOCK-ARNTL2
reactome	Signaling by Activin	1	134.852	0.00738977	0.0298903	ACVR1B-ACVR2B
reactome	Downstream TCR signaling	1	40.8644	0.0241821	0.0310913	BCL10-MALT1
reactome	Circadian Clock	1	49.9453	0.0198288	0.0310913	CLOCK-ARNTL2
reactome	FCERI mediated NF-kB activation	1	44.9508	0.0220078	0.0310913	BCL10-MALT1
reactome	Intrinsic Pathway for Apoptosis	1	69.1551	0.0143601	0.0310913	DYNLL2-BMF
reactome	TCR signaling	1	26.9705	0.0364132	0.0409649	BCL10-MALT1
kegg	Tuberculosis	1	40.8644	0.0241821	0.0490276	BCL10-MALT1
kegg	B cell receptor signaling pathway	1	35.4875	0.0277954	0.0490276	BCL10-MALT1
kegg	T cell receptor signaling pathway	1	26.7035	0.0367707	0.0490276	BCL10-MALT1
kegg	Cytokine-cytokine receptor interaction	1	14.1207	0.0684093	0.0684093	ACVR1B-ACVR2B
reactome	Fc epsilon receptor (FCERI) signaling	1	8.72831	0.10834	0.10834	BCL10-MALT1

## Sheet: MPP->CMP(DE+)
pathway database	pathway name	#observed (646 in total)	fold enrichment	p-value	p-value (BH-adj.)	interactions (HGNC genes)
reactome	Regulation of IFNA signaling	5	59.0258	2.3812e-08	1.97639e-06	PTPN6-TYK2,JAK1-TYK2,TYK2-STAT1,PTPN1-TYK2,IFNAR1-TYK2
reactome	Interferon alpha-beta signaling	5	48.9071	6.38748e-08	2.6508e-06	PTPN6-TYK2,JAK1-TYK2,TYK2-STAT1,PTPN1-TYK2,IFNAR1-TYK2
reactome	FCERI mediated MAPK activation	6	26.6766	1.20888e-07	3.34456e-06	LAT-GRB2,TYK2-IL6ST,GRAP2-SYK,LAT-SYK,GRAP2-LCP2,LAT-LCP2
reactome	DAP12 interactions	8	11.7545	5.44069e-07	9.03155e-06	TYROBP-SIGLEC14,LAT-GRB2,GRAP2-LCP2,GRAP2-SYK,LAT-SYK,TYK2-IL6ST,LAT-LCP2,LAT-FYN
reactome	FCERI mediated Ca+2 mobilization	5	32.9183	4.85943e-07	9.03155e-06	LAT-SYK,GRAP2-SYK,LAT-LCP2,LAT-GRB2,GRAP2-LCP2
reactome	DAP12 signaling	7	10.5107	5.82551e-06	8.05863e-05	LAT-GRB2,TYK2-IL6ST,GRAP2-SYK,LAT-SYK,GRAP2-LCP2,LAT-LCP2,LAT-FYN
kegg	Jak-STAT signaling pathway	5	14.5063	2.79022e-05	0.000474338	PTPN6-TYK2,TYK2-IL6ST,CBL-TYK2,TYK2-STAT1,IFNAR1-TYK2
reactome	Interleukin-6 signaling	3	44.6543	4.20593e-05	0.000498703	CBL-TYK2,TYK2-STAT1,TYK2-IL6ST
reactome	Fc epsilon receptor (FCERI) signaling	6	6.64757	0.000331115	0.00343532	LAT-GRB2,TYK2-IL6ST,GRAP2-SYK,LAT-SYK,GRAP2-LCP2,LAT-LCP2
reactome	NoRC negatively regulates rRNA expression	4	9.57622	0.000873816	0.00805852	DNMT1-HDAC1,SMARCA5-DNMT1,DNMT1-DNMT3B,DNMT1-HDAC2
reactome	Post-translational modification- synthesis of GPI-anchored proteins	2	38.0389	0.00126358	0.0104877	DPM1-DPM2,DPM2-PIGP
reactome	Condensation of Prometaphase Chromosomes	2	36.0368	0.0014095	0.0106353	SMC2-NCAPH,NCAPH-NCAPD2
reactome	PRC2 methylates histones and DNA	3	12.525	0.00185071	0.0128007	DNMT1-SUZ12,DNMT1-RBBP4,DNMT1-EZH2
reactome	Generation of second messenger molecules	2	19.0194	0.00502516	0.0320837	LAT-LCP2,GRAP2-LCP2
kegg	Hepatitis C	2	8.15119	0.0253626	0.0647803	TYK2-STAT1,IFNAR1-TYK2
kegg	Osteoclast differentiation	2	6.91616	0.0343016	0.0647803	TYK2-STAT1,IFNAR1-TYK2
kegg	Glycosylphosphatidylinositol(GPI)-anchor biosynthesis	1	21.3969	0.0457273	0.0647803	DPM2-PIGP
kegg	Cell cycle	4	3.3896	0.0317033	0.0647803	CHEK1-CDC25A,CDK2-CDC25A,GADD45G-PCNA,GADD45G-CCNB1
kegg	Influenza A	2	6.05929	0.0435747	0.0647803	TYK2-STAT1,IFNAR1-TYK2
kegg	Fc gamma R-mediated phagocytosis	2	9.64366	0.0185338	0.0647803	LAT-PIK3R1,ARF6-PLD1
kegg	Herpes simplex infection	2	7.44239	0.0299955	0.0647803	TYK2-STAT1,IFNAR1-TYK2
kegg	T cell receptor signaling pathway	2	6.7792	0.0355736	0.0647803	LAT-GRB2,GRAP2-LCP2
kegg	Natural killer cell mediated cytotoxicity	2	6.11339	0.0428845	0.0647803	LAT-SYK,LAT-GRB2
kegg	Fc epsilon RI signaling pathway	2	11.6051	0.0130575	0.0647803	LAT-SYK,LAT-GRB2
kegg	Measles	2	6.98673	0.0336725	0.0647803	TYK2-STAT1,IFNAR1-TYK2
reactome	Post-translational protein modification	2	10.2194	0.0166168	0.0985139	DPM1-DPM2,DPM2-PIGP
kegg	p53 signaling pathway	1	6.45943	0.143634	0.1835	GADD45G-CCNB1
kegg	Renal cell carcinoma	1	6.11339	0.151118	0.1835	HIF1A-EGLN2
reactome	Signaling by Interleukins	3	4.1247	0.0372208	0.193083	CBL-TYK2,TYK2-STAT1,TYK2-IL6ST
reactome	TCR signaling	2	6.847	0.0349353	0.193083	LAT-LCP2,GRAP2-LCP2
kegg	HIF-1 signaling pathway	1	5.1097	0.178006	0.194227	HIF1A-EGLN2
kegg	Acute myeloid leukemia	1	4.96159	0.182802	0.194227	CEBPA-RUNX1
kegg	Pancreatic cancer	1	4.175	0.213306	0.213306	RALA-PLD1
reactome	RAF-MAP kinase cascade	1	16.3024	0.0595843	0.240479	TYK2-IL6ST
reactome	SHC-mediated signalling	1	13.694	0.0705252	0.240479	TYK2-IL6ST
reactome	Signalling to p38 via RIT and RIN	1	15.5614	0.0623315	0.240479	TYK2-IL6ST
reactome	SHC-related events triggered by IGF1R	1	12.6796	0.0759478	0.240479	TYK2-IL6ST
reactome	SHC1 events in EGFR signaling	1	11.8052	0.0813389	0.240479	TYK2-IL6ST
reactome	SHC1 events in ERBB4 signaling	1	11.4117	0.0840227	0.240479	TYK2-IL6ST
reactome	Asparagine N-linked glycosylation	1	17.1175	0.0568291	0.240479	DPM1-DPM2
reactome	GRB2 events in EGFR signaling	1	13.1673	0.0732405	0.240479	TYK2-IL6ST
reactome	Frs2-mediated activation	1	11.8052	0.0813389	0.240479	TYK2-IL6ST
reactome	SOS-mediated signalling	1	13.694	0.0705252	0.240479	TYK2-IL6ST
reactome	ARMS-mediated activation	1	13.1673	0.0732405	0.240479	TYK2-IL6ST
reactome	Prolonged ERK activation events	1	11.4117	0.0840227	0.240479	TYK2-IL6ST
reactome	SHC-related events	1	12.6796	0.0759478	0.240479	TYK2-IL6ST
reactome	GRB2 events in ERBB2 signaling	1	9.50972	0.0999616	0.243287	TYK2-IL6ST
reactome	Signalling to RAS	1	9.78142	0.0973244	0.243287	TYK2-IL6ST
reactome	Cyclin A-B1 associated events during G2-M transition	1	10.0691	0.0946796	0.243287	CCNB1-CDC25A
reactome	Signaling by Leptin	1	10.6984	0.0893667	0.243287	TYK2-IL6ST
reactome	Oxygen-dependent proline hydroxylation of Hypoxia-inducible Factor Alpha	1	9.78142	0.0973244	0.243287	HIF1A-EGLN2
reactome	GPVI-mediated activation cascade	1	9.2527	0.102591	0.243287	LAT-SYK
reactome	Cellular response to hypoxia	1	7.60777	0.123352	0.26797	HIF1A-EGLN2
reactome	Signalling to ERKs	1	7.96162	0.118207	0.26797	TYK2-IL6ST
reactome	Regulation of Hypoxia-inducible Factor (HIF) by oxygen	1	7.60777	0.123352	0.26797	HIF1A-EGLN2
reactome	SHC1 events in ERBB2 signaling	1	7.44239	0.125913	0.26797	TYK2-IL6ST
reactome	NCAM signaling for neurite out-growth	1	7.13229	0.131013	0.271853	TYK2-IL6ST
reactome	Signaling by SCF-KIT	2	3.08423	0.137867	0.279096	GRAP2-KIT,TYK2-IL6ST
reactome	FRS2-mediated cascade	1	6.00614	0.153598	0.303539	TYK2-IL6ST
reactome	Meiotic recombination	1	4.96159	0.182802	0.352851	MND1-PSMC3IP
reactome	Factors involved in megakaryocyte development and platelet production	1	4.5046	0.199371	0.376086	KIF3C-KIFAP3
reactome	MHC class II antigen presentation	1	4.1247	0.215604	0.397671	KIF3C-KIFAP3
reactome	Interleukin-2 signaling	1	3.84663	0.229257	0.413659	TYK2-IL6ST
reactome	MAP kinase activation in TLR cascade	1	3.64202	0.240453	0.424629	TYK2-IL6ST
reactome	Insulin receptor signalling cascade	1	2.51728	0.328309	0.488758	TYK2-IL6ST
reactome	Toll Like Receptor 9 (TLR9) Cascade	1	2.00205	0.39372	0.488758	TYK2-IL6ST
reactome	Toll Like Receptor 3 (TLR3) Cascade	1	1.78307	0.429872	0.488758	TYK2-IL6ST
reactome	Toll Like Receptor TLR6-TLR2 Cascade	1	1.81137	0.424842	0.488758	TYK2-IL6ST
reactome	TRAF6 Mediated Induction of proinflammatory cytokines	1	2.42801	0.338068	0.488758	TYK2-IL6ST
reactome	TRAF6 mediated induction of NFkB and MAP kinases upon TLR7-8 or 9 activation	1	2.05	0.386578	0.488758	TYK2-IL6ST
reactome	MyD88 dependent cascade initiated on endosome	1	2.01382	0.391942	0.488758	TYK2-IL6ST
reactome	Toll Like Receptor 10 (TLR10) Cascade	1	2.0875	0.381167	0.488758	TYK2-IL6ST
reactome	Toll Like Receptor 5 (TLR5) Cascade	1	2.0875	0.381167	0.488758	TYK2-IL6ST
reactome	Signaling by Type 1 Insulin-like Growth Factor 1 Receptor (IGF1R)	1	2.59356	0.320399	0.488758	TYK2-IL6ST
reactome	Toll Like Receptor 7-8 (TLR7-8) Cascade	1	2.01382	0.391942	0.488758	TYK2-IL6ST
reactome	MyD88-Mal cascade initiated on plasma membrane	1	1.81137	0.424842	0.488758	TYK2-IL6ST
reactome	MyD88 cascade initiated on plasma membrane	1	2.0875	0.381167	0.488758	TYK2-IL6ST
reactome	MyD88-independent cascade	1	1.78307	0.429872	0.488758	TYK2-IL6ST
reactome	TRIF-mediated TLR3-TLR4 signaling	1	1.78307	0.429872	0.488758	TYK2-IL6ST
reactome	Downstream signaling of activated FGFR	1	1.84059	0.419768	0.488758	TYK2-IL6ST
reactome	IRS-related events	1	2.63346	0.316409	0.488758	TYK2-IL6ST
reactome	Signaling by Insulin receptor	1	1.78307	0.429872	0.488758	TYK2-IL6ST
reactome	Platelet activation, signaling and aggregation	1	1.96753	0.399021	0.488758	LAT-SYK
reactome	Activation of ATR in response to replication stress	1	1.93418	0.404276	0.488758	CHEK1-CDC25A
reactome	IGF1R signaling cascade	1	2.59356	0.320399	0.488758	TYK2-IL6ST
reactome	G2-M Checkpoints	1	1.8606	0.41636	0.488758	CHEK1-CDC25A
reactome	IRS-mediated signalling	1	2.71706	0.308358	0.488758	TYK2-IL6ST
reactome	IRS-related events triggered by IGF1R	1	2.65387	0.314405	0.488758	TYK2-IL6ST
reactome	Toll Like Receptor TLR1-TLR2 Cascade	1	1.81137	0.424842	0.488758	TYK2-IL6ST
reactome	Toll Like Receptor 2 (TLR2) Cascade	1	1.81137	0.424842	0.488758	TYK2-IL6ST
reactome	Downstream signal transduction	1	1.68645	0.447941	0.498322	TYK2-IL6ST
reactome	Signaling by PDGF	1	1.63024	0.459141	0.498322	TYK2-IL6ST
reactome	Signaling by ERBB4	1	1.61486	0.462299	0.498322	TYK2-IL6ST
reactome	Signaling by ERBB2	1	1.63024	0.459141	0.498322	TYK2-IL6ST
reactome	Toll Like Receptor 4 (TLR4) Cascade	1	1.45063	0.49879	0.524045	TYK2-IL6ST
reactome	Activated TLR4 signalling	1	1.45681	0.49732	0.524045	TYK2-IL6ST
reactome	NGF signalling via TRKA from the plasma membrane	1	1.39167	0.513255	0.525928	TYK2-IL6ST
reactome	Toll-Like Receptors Cascades	1	1.39167	0.513255	0.525928	TYK2-IL6ST
reactome	Signaling by EGFR	1	1.31673	0.532808	0.539306	TYK2-IL6ST
reactome	Signaling by EGFR in Cancer	1	1.29189	0.539599	0.539599	TYK2-IL6ST

## Sheet: MPP->CMP(DE-)
pathway database	pathway name	#observed (341 in total)	fold enrichment	p-value	p-value (BH-adj.)	interactions (HGNC genes)
reactome	RNA Polymerase II Promoter Escape	6	18.0993	1.25441e-06	9.82619e-06	TAF4-GTF2A2,TAF4-TAF9,TAF4-TBP,TAF4-TAF12,TAF4-GTF2F2,TAF4-TAF1
reactome	RNA Polymerase II Transcription Initiation	6	18.0993	1.25441e-06	9.82619e-06	TAF4-GTF2A2,TAF4-TAF9,TAF4-TBP,TAF4-TAF12,TAF4-GTF2F2,TAF4-TAF1
reactome	RNA Polymerase II Transcription Pre-Initiation And Promoter Opening	6	18.0993	1.25441e-06	9.82619e-06	TAF4-GTF2A2,TAF4-TAF9,TAF4-TBP,TAF4-TAF12,TAF4-GTF2F2,TAF4-TAF1
reactome	RNA Polymerase II Transcription Initiation And Promoter Clearance	6	18.0993	1.25441e-06	9.82619e-06	TAF4-GTF2A2,TAF4-TAF9,TAF4-TBP,TAF4-TAF12,TAF4-GTF2F2,TAF4-TAF1
reactome	HIV Transcription Initiation	6	18.0993	1.25441e-06	9.82619e-06	TAF4-GTF2A2,TAF4-TAF9,TAF4-TBP,TAF4-TAF12,TAF4-GTF2F2,TAF4-TAF1
reactome	RNA Polymerase II HIV Promoter Escape	6	18.0993	1.25441e-06	9.82619e-06	TAF4-GTF2A2,TAF4-TAF9,TAF4-TBP,TAF4-TAF12,TAF4-GTF2F2,TAF4-TAF1
reactome	Downstream TCR signaling	4	39.3065	3.71227e-06	2.49252e-05	MALT1-TRAF6,MAP3K7-MALT1,TAB2-MALT1,UBE2N-MALT1
reactome	TCR signaling	4	25.9423	1.9375e-05	0.000113828	MALT1-TRAF6,MAP3K7-MALT1,TAB2-MALT1,UBE2N-MALT1
reactome	NoRC negatively regulates rRNA expression	4	18.1415	7.83285e-05	0.000409049	SIN3B-HDAC2,SIN3B-HDAC1,SIN3B-SAP130,SIN3B-SUDS3
reactome	FCERI mediated NF-kB activation	3	32.4279	0.000116488	0.000547494	MALT1-TRAF6,UBE2N-MALT1,PRKCQ-MALT1
reactome	Fc epsilon receptor (FCERI) signaling	5	10.4945	0.000131087	0.000560101	MALT1-TRAF6,FGFR1-FRS2,UBE2N-MALT1,FGFR1-PIK3R1,PRKCQ-MALT1
reactome	Intrinsic Pathway for Apoptosis	2	33.2593	0.00169144	0.0066248	BCL2-BMF,MAPK8-BMF
reactome	Signaling by FGFR mutants	2	30.1655	0.00205285	0.00742186	FGFR1-FRS2,FGFR1-PIK3R1
reactome	PI3K Cascade	2	12.8427	0.0108251	0.0363414	FGFR1-FRS2,FGFR1-PIK3R1
reactome	IRS-mediated signalling	2	10.2946	0.0164606	0.037223	FGFR1-FRS2,FGFR1-PIK3R1
reactome	Signaling by Type 1 Insulin-like Growth Factor 1 Receptor (IGF1R)	2	9.82662	0.0179634	0.037223	FGFR1-FRS2,FGFR1-PIK3R1
reactome	PI-3K cascade	2	9.13461	0.0205914	0.037223	FGFR1-FRS2,FGFR1-PIK3R1
reactome	IRS-related events triggered by IGF1R	2	10.0552	0.017205	0.037223	FGFR1-FRS2,FGFR1-PIK3R1
reactome	Insulin receptor signalling cascade	2	9.53761	0.0189963	0.037223	FGFR1-FRS2,FGFR1-PIK3R1
reactome	IRS-related events	2	9.9778	0.0174562	0.037223	FGFR1-FRS2,FGFR1-PIK3R1
reactome	PI3K events in ERBB4 signaling	2	9.13461	0.0205914	0.037223	FGFR1-FRS2,FGFR1-PIK3R1
reactome	Constitutive PI3K-AKT Signaling in Cancer	2	10.8093	0.0150147	0.037223	FGFR1-FRS2,FGFR1-PIK3R1
reactome	PI3K-AKT Signaling in Cancer	2	9.13461	0.0205914	0.037223	FGFR1-FRS2,FGFR1-PIK3R1
reactome	PI3K events in ERBB2 signaling	2	9.13461	0.0205914	0.037223	FGFR1-FRS2,FGFR1-PIK3R1
reactome	PIP3 activates AKT signaling	2	9.13461	0.0205914	0.037223	FGFR1-FRS2,FGFR1-PIK3R1
reactome	IGF1R signaling cascade	2	9.82662	0.0179634	0.037223	FGFR1-FRS2,FGFR1-PIK3R1
reactome	PI3K-AKT activation	2	8.76429	0.0222404	0.0387147	FGFR1-FRS2,FGFR1-PIK3R1
reactome	Activation of BH3-only proteins	1	40.5348	0.0243877	0.040213	MAPK8-BMF
reactome	GAB1 signalosome	2	8.26187	0.0248123	0.040213	FGFR1-FRS2,FGFR1-PIK3R1
reactome	Role of LAT2-NTAL-LAB on calcium mobilization	2	8.00688	0.026291	0.0411892	FGFR1-FRS2,FGFR1-PIK3R1
reactome	PI Metabolism	1	36.031	0.0273942	0.0415331	SYNJ2-PIK3R1
reactome	Signaling by Robo receptor	1	34.1346	0.028894	0.042438	PFN2-EVL
reactome	Phospholipid metabolism	1	32.4279	0.0303914	0.0432847	SYNJ2-PIK3R1
reactome	Downstream signaling of activated FGFR	2	6.97373	0.033863	0.0468107	FGFR1-FRS2,FGFR1-PIK3R1
reactome	Signaling by Insulin receptor	2	6.7558	0.0358736	0.0481731	FGFR1-FRS2,FGFR1-PIK3R1
reactome	Downstream signal transduction	2	6.38973	0.0396757	0.0516936	FGFR1-FRS2,FGFR1-PIK3R1
reactome	Signaling by PDGF	2	6.17674	0.0421711	0.0516936	FGFR1-FRS2,FGFR1-PIK3R1
reactome	Signaling by ERBB2	2	6.17674	0.0421711	0.0516936	FGFR1-FRS2,FGFR1-PIK3R1
reactome	Signaling by ERBB4	2	6.11846	0.0428947	0.0516936	FGFR1-FRS2,FGFR1-PIK3R1
reactome	Signaling by SCF-KIT	2	5.84286	0.0465813	0.054733	FGFR1-FRS2,FGFR1-PIK3R1
reactome	DAP12 signaling	2	5.6891	0.048847	0.0559954	FGFR1-FRS2,FGFR1-PIK3R1
reactome	DAP12 interactions	2	5.56701	0.0507652	0.0568087	FGFR1-FRS2,FGFR1-PIK3R1
reactome	NGF signalling via TRKA from the plasma membrane	2	5.27282	0.055876	0.0610738	FGFR1-FRS2,FGFR1-PIK3R1
reactome	Signaling by EGFR	2	4.9889	0.0615716	0.0657696	FGFR1-FRS2,FGFR1-PIK3R1
reactome	Signaling by EGFR in Cancer	2	4.89477	0.0636518	0.0664808	FGFR1-FRS2,FGFR1-PIK3R1
reactome	Negative regulation of FGFR signaling	1	12.9711	0.0742604	0.0758747	FGFR1-FRS2
reactome	FRS2-mediated cascade	1	11.3782	0.0842083	0.0842083	FGFR1-FRS2
kegg	Cytokine-cytokine receptor interaction	1	3.39559	0.25536	0.25536	IL2RG-IL15
kegg	Salmonella infection	1	17.5286	0.0554989	0.25536	PFN2-ACTG1
kegg	Proteoglycans in cancer	1	5.27282	0.172917	0.25536	FGFR1-FRS2
kegg	Regulation of actin cytoskeleton	1	3.81504	0.230814	0.25536	PFN2-ACTG1
kegg	Prostate cancer	1	5.6891	0.161345	0.25536	FGFR1-PIK3R1

## Sheet: MPP->CMP(AS+)
pathway database	pathway name	#observed (7 in total)	fold enrichment	p-value	p-value (BH-adj.)	interactions (HGNC genes)
reactome	Activation of the pre-replicative complex	6	1128.36	1.16587e-10	6.41228e-10	CDK2-DBF4,MCM2-DBF4,MCM6-DBF4,MCM7-DBF4,MCM3-DBF4,MCM4-DBF4
reactome	Activation of ATR in response to replication stress	6	1070.98	8.07266e-11	6.41228e-10	CDK2-DBF4,MCM2-DBF4,MCM6-DBF4,MCM7-DBF4,MCM3-DBF4,MCM4-DBF4
kegg	Cell cycle	5	391.015	6.94923e-10	6.94923e-10	MCM2-DBF4,MCM4-DBF4,MCM3-DBF4,MCM6-DBF4,MCM7-DBF4
reactome	G2-M Checkpoints	6	1030.24	6.12216e-10	2.24479e-09	CDK2-DBF4,MCM2-DBF4,MCM6-DBF4,MCM7-DBF4,MCM3-DBF4,MCM4-DBF4
reactome	Processing of Intronless Pre-mRNAs	1	1373.65	0.00072777	0.00200137	PAPOLA-CPSF2
reactome	Post-Elongation Processing of Intronless pre-mRNA	1	877.611	0.00113892	0.00208801	PAPOLA-CPSF2
reactome	Processing of Capped Intronless Pre-mRNA	1	877.611	0.00113892	0.00208801	PAPOLA-CPSF2
reactome	Post-Elongation Processing of Intron-Containing pre-mRNA	1	319.131	0.00312934	0.00353964	PAPOLA-CPSF2
reactome	Post-Elongation Processing of the Transcript	1	282.089	0.00353964	0.00353964	PAPOLA-CPSF2
reactome	RNA Polymerase II Transcription Termination	1	282.089	0.00353964	0.00353964	PAPOLA-CPSF2
reactome	mRNA 3'-end processing	1	319.131	0.00312934	0.00353964	PAPOLA-CPSF2
reactome	Cleavage of Growing Transcript in the Termination Region	1	282.089	0.00353964	0.00353964	PAPOLA-CPSF2

## Sheet: MPP->CMP(DE_DE+)
pathway database	pathway name	#observed (4 in total)	fold enrichment	p-value	p-value (BH-adj.)	interactions (HGNC genes)
kegg	T cell receptor signaling pathway	1	547.421	0.00182551	0.00182551	LAT-GRAP2
reactome	FCERI mediated MAPK activation	1	718.045	0.00139195	0.00316303	LAT-GRAP2
reactome	TCR signaling	1	552.895	0.00180745	0.00316303	LAT-GRAP2
reactome	Generation of second messenger molecules	1	1535.82	0.000650964	0.00316303	LAT-GRAP2
reactome	FCERI mediated Ca+2 mobilization	1	1063.26	0.000940179	0.00316303	LAT-GRAP2
reactome	DAP12 interactions	1	237.294	0.00420755	0.00490881	LAT-GRAP2
reactome	DAP12 signaling	1	242.498	0.0041174	0.00490881	LAT-GRAP2
reactome	Fc epsilon receptor (FCERI) signaling	1	178.93	0.0055771	0.0055771	LAT-GRAP2

## Sheet: MPP->CLP(mixed-)
pathway database	pathway name	#observed (442 in total)	fold enrichment	p-value	p-value (BH-adj.)	interactions (HGNC genes)
reactome	DAP12 interactions	12	25.7695	0	0	NR4A1-AKT1,PDPK1-AKT1,AKT1-FOXO1,AKT1-MAPKAP1,AKT1-MDM2,AKT1-CDKN1A,PHLPP1-AKT1,CREB1-AKT1,AKT1-CDKN1B,FOXO3-AKT1,AKT1-GSK3B,AKT1-BAD
reactome	PI3K-AKT activation	12	40.5695	0	0	NR4A1-AKT1,PDPK1-AKT1,AKT1-FOXO1,AKT1-MAPKAP1,AKT1-MDM2,AKT1-CDKN1A,PHLPP1-AKT1,CREB1-AKT1,AKT1-CDKN1B,FOXO3-AKT1,AKT1-GSK3B,AKT1-BAD
reactome	PI3K-AKT Signaling in Cancer	12	42.2837	0	0	NR4A1-AKT1,PDPK1-AKT1,AKT1-FOXO1,AKT1-MAPKAP1,AKT1-MDM2,AKT1-CDKN1A,PHLPP1-AKT1,CREB1-AKT1,AKT1-CDKN1B,FOXO3-AKT1,AKT1-GSK3B,AKT1-BAD
reactome	Signaling by EGFR	12	23.0934	0	0	NR4A1-AKT1,PDPK1-AKT1,AKT1-FOXO1,AKT1-MAPKAP1,AKT1-MDM2,AKT1-CDKN1A,PHLPP1-AKT1,CREB1-AKT1,AKT1-CDKN1B,FOXO3-AKT1,AKT1-GSK3B,AKT1-BAD
reactome	PIP3 activates AKT signaling	12	42.2837	0	0	NR4A1-AKT1,PDPK1-AKT1,AKT1-FOXO1,AKT1-MAPKAP1,AKT1-MDM2,AKT1-CDKN1A,PHLPP1-AKT1,CREB1-AKT1,AKT1-CDKN1B,FOXO3-AKT1,AKT1-GSK3B,AKT1-BAD
reactome	Signaling by ERBB2	12	28.5919	0	0	NR4A1-AKT1,PDPK1-AKT1,AKT1-FOXO1,AKT1-MAPKAP1,AKT1-MDM2,AKT1-CDKN1A,PHLPP1-AKT1,CREB1-AKT1,AKT1-CDKN1B,FOXO3-AKT1,AKT1-GSK3B,AKT1-BAD
kegg	Prostate cancer	9	39.5019	0	0	PDPK1-AKT1,AKT1-FOXO1,AKT1-MDM2,AKT1-BAD,AKT1-CDKN1A,AKT1-CDKN1B,IKBKB-AKT1,AKT1-GSK3B,PIK3R1-AKT1
reactome	PI3K events in ERBB2 signaling	12	42.2837	0	0	NR4A1-AKT1,PDPK1-AKT1,AKT1-FOXO1,AKT1-MAPKAP1,AKT1-MDM2,AKT1-CDKN1A,PHLPP1-AKT1,CREB1-AKT1,AKT1-CDKN1B,FOXO3-AKT1,AKT1-GSK3B,AKT1-BAD
reactome	Constitutive PI3K-AKT Signaling in Cancer	11	45.8661	0	0	NR4A1-AKT1,PDPK1-AKT1,AKT1-FOXO1,AKT1-MAPKAP1,AKT1-MDM2,AKT1-CDKN1A,CREB1-AKT1,AKT1-CDKN1B,FOXO3-AKT1,AKT1-GSK3B,AKT1-BAD
reactome	Role of LAT2-NTAL-LAB on calcium mobilization	12	37.0635	0	0	NR4A1-AKT1,PDPK1-AKT1,AKT1-FOXO1,AKT1-MAPKAP1,AKT1-MDM2,AKT1-CDKN1A,PHLPP1-AKT1,CREB1-AKT1,AKT1-CDKN1B,FOXO3-AKT1,AKT1-GSK3B,AKT1-BAD
reactome	PI3K events in ERBB4 signaling	12	42.2837	0	0	NR4A1-AKT1,PDPK1-AKT1,AKT1-FOXO1,AKT1-MAPKAP1,AKT1-MDM2,AKT1-CDKN1A,PHLPP1-AKT1,CREB1-AKT1,AKT1-CDKN1B,FOXO3-AKT1,AKT1-GSK3B,AKT1-BAD
reactome	Downstream signaling of activated FGFR	12	32.2811	0	0	NR4A1-AKT1,PDPK1-AKT1,AKT1-FOXO1,AKT1-MAPKAP1,AKT1-MDM2,AKT1-CDKN1A,PHLPP1-AKT1,CREB1-AKT1,AKT1-CDKN1B,FOXO3-AKT1,AKT1-GSK3B,AKT1-BAD
reactome	Signaling by PDGF	12	28.5919	0	0	NR4A1-AKT1,PDPK1-AKT1,AKT1-FOXO1,AKT1-MAPKAP1,AKT1-MDM2,AKT1-CDKN1A,PHLPP1-AKT1,CREB1-AKT1,AKT1-CDKN1B,FOXO3-AKT1,AKT1-GSK3B,AKT1-BAD
reactome	Signaling by EGFR in Cancer	12	22.6577	0	0	NR4A1-AKT1,PDPK1-AKT1,AKT1-FOXO1,AKT1-MAPKAP1,AKT1-MDM2,AKT1-CDKN1A,PHLPP1-AKT1,CREB1-AKT1,AKT1-CDKN1B,FOXO3-AKT1,AKT1-GSK3B,AKT1-BAD
reactome	PI-3K cascade	12	42.2837	0	0	NR4A1-AKT1,PDPK1-AKT1,AKT1-FOXO1,AKT1-MAPKAP1,AKT1-MDM2,AKT1-CDKN1A,PHLPP1-AKT1,CREB1-AKT1,AKT1-CDKN1B,FOXO3-AKT1,AKT1-GSK3B,AKT1-BAD
reactome	Downstream signal transduction	12	29.5778	0	0	NR4A1-AKT1,PDPK1-AKT1,AKT1-FOXO1,AKT1-MAPKAP1,AKT1-MDM2,AKT1-CDKN1A,PHLPP1-AKT1,CREB1-AKT1,AKT1-CDKN1B,FOXO3-AKT1,AKT1-GSK3B,AKT1-BAD
reactome	GAB1 signalosome	12	38.2439	0	0	NR4A1-AKT1,PDPK1-AKT1,AKT1-FOXO1,AKT1-MAPKAP1,AKT1-MDM2,AKT1-CDKN1A,PHLPP1-AKT1,CREB1-AKT1,AKT1-CDKN1B,FOXO3-AKT1,AKT1-GSK3B,AKT1-BAD
reactome	DAP12 signaling	12	26.3346	7.23146e-11	2.76497e-10	NR4A1-AKT1,PDPK1-AKT1,AKT1-FOXO1,AKT1-MAPKAP1,AKT1-MDM2,AKT1-CDKN1A,PHLPP1-AKT1,CREB1-AKT1,AKT1-CDKN1B,FOXO3-AKT1,AKT1-GSK3B,AKT1-BAD
reactome	Signaling by ERBB4	12	28.3221	1.82942e-10	6.60623e-10	NR4A1-AKT1,PDPK1-AKT1,AKT1-FOXO1,AKT1-MAPKAP1,AKT1-MDM2,AKT1-CDKN1A,PHLPP1-AKT1,CREB1-AKT1,AKT1-CDKN1B,FOXO3-AKT1,AKT1-GSK3B,AKT1-BAD
reactome	Signaling by SCF-KIT	12	27.0463	2.15015e-10	7.35576e-10	NR4A1-AKT1,PDPK1-AKT1,AKT1-FOXO1,AKT1-MAPKAP1,AKT1-MDM2,AKT1-CDKN1A,PHLPP1-AKT1,CREB1-AKT1,AKT1-CDKN1B,FOXO3-AKT1,AKT1-GSK3B,AKT1-BAD
reactome	NGF signalling via TRKA from the plasma membrane	12	24.4077	3.91705e-10	1.27304e-09	NR4A1-AKT1,PDPK1-AKT1,AKT1-FOXO1,AKT1-MAPKAP1,AKT1-MDM2,AKT1-CDKN1A,PHLPP1-AKT1,CREB1-AKT1,AKT1-CDKN1B,FOXO3-AKT1,AKT1-GSK3B,AKT1-BAD
reactome	Fc epsilon receptor (FCERI) signaling	12	19.4314	4.36439e-10	1.35088e-09	NR4A1-AKT1,PDPK1-AKT1,AKT1-FOXO1,AKT1-MAPKAP1,AKT1-MDM2,AKT1-CDKN1A,PHLPP1-AKT1,CREB1-AKT1,AKT1-CDKN1B,FOXO3-AKT1,AKT1-GSK3B,AKT1-BAD
kegg	Thyroid hormone signaling pathway	7	28.02	7.75353e-09	2.01592e-07	PDPK1-AKT1,AKT1-FOXO1,TBC1D4-AKT1,AKT1-MDM2,AKT1-BAD,AKT1-GSK3B,PIK3R1-AKT1
kegg	Insulin signaling pathway	5	21.7547	3.99202e-06	5.18962e-05	PDPK1-AKT1,AKT1-GSK3B,AKT1-FOXO1,FLOT1-SORBS1,AKT1-BAD
kegg	Prolactin signaling pathway	4	40.8455	3.10529e-06	5.18962e-05	RAF1-AKT1,FOXO3-AKT1,AKT1-GSK3B,PIK3R1-AKT1
kegg	Endometrial cancer	4	33.3572	7.02372e-06	5.21762e-05	PDPK1-AKT1,AKT1-ILK,FOXO3-AKT1,AKT1-BAD
kegg	ErbB signaling pathway	5	19.6991	6.48452e-06	5.21762e-05	AKT1-CDKN1A,AKT1-GSK3B,PIK3R1-AKT1,AKT1-CDKN1B,AKT1-BAD
kegg	Chronic myeloid leukemia	5	20.6759	5.12042e-06	5.21762e-05	IKBKB-AKT1,AKT1-CDKN1B,PIK3R1-AKT1,AKT1-MDM2,AKT1-BAD
reactome	CD28 dependent PI3K-Akt signaling	3	57.7336	1.99212e-05	5.88581e-05	AKT1-MAP3K8,PDPK1-AKT1,AKT1-MAPKAP1
kegg	Neurotrophin signaling pathway	5	18.1289	9.71041e-06	6.31177e-05	PDPK1-AKT1,AKT1-GSK3B,PIK3R1-AKT1,FOXO3-AKT1,AKT1-BAD
kegg	Non-small cell lung cancer	4	27.7976	1.45403e-05	7.56098e-05	PDPK1-AKT1,PIK3R1-AKT1,FOXO3-AKT1,AKT1-BAD
kegg	FoxO signaling pathway	4	27.7976	1.45403e-05	7.56098e-05	IKBKB-AKT1,AKT1-FOXO1,PDPK1-AKT1,FOXO3-AKT1
kegg	Pancreatic cancer	4	24.4077	2.43331e-05	0.000115029	IKBKB-AKT1,AKT1-BCL2L1,PIK3R1-AKT1,AKT1-BAD
kegg	Hepatitis C	4	23.8265	2.67591e-05	0.000115956	AKT1-CDKN1A,AKT1-GSK3B,AKT1-BAD,PDPK1-AKT1
kegg	Apoptosis	4	21.9937	3.66585e-05	0.000146634	IKBKB-AKT1,TNFRSF10B-TNFSF10,PIK3R1-AKT1,AKT1-BAD
reactome	Generic Transcription Pathway	6	9.12506	6.01832e-05	0.000170083	MED24-MED6,MED12-MED20,MED24-MED20,MED1-MED20,MED6-MED12,MED6-MED15
kegg	T cell receptor signaling pathway	4	19.8161	5.51254e-05	0.000204752	AKT1-MAP3K8,AKT1-GSK3B,PIK3R1-AKT1,PDPK1-AKT1
kegg	Colorectal cancer	3	38.489	6.86843e-05	0.000238106	AKT1-GSK3B,PIK3R1-AKT1,AKT1-BAD
reactome	CD28 co-stimulation	3	34.9087	9.21995e-05	0.000249707	AKT1-MAP3K8,PDPK1-AKT1,AKT1-MAPKAP1
kegg	Non-alcoholic fatty liver disease (NAFLD)	3	34.1153	9.87988e-05	0.000321096	AKT1-GSK3B,MAPK8-MAPK9,PIK3R1-AKT1
kegg	Acute myeloid leukemia	3	21.7547	0.000376636	0.00115206	IKBKB-AKT1,PIK3R1-AKT1,AKT1-BAD
kegg	B cell receptor signaling pathway	3	19.751	0.000500145	0.00144486	IKBKB-AKT1,AKT1-GSK3B,PIK3R1-AKT1
reactome	Condensation of Prometaphase Chromosomes	2	52.6692	0.000666296	0.00173237	CDK1-CCNB1,CDK1-NCAPD2
reactome	Citric acid cycle (TCA cycle)	2	47.6531	0.000816096	0.00204024	OGDH-SUCLG2,SDHA-SUCLG2
reactome	Costimulation by the CD28 family	3	15.1623	0.0010786	0.00259664	AKT1-MAP3K8,PDPK1-AKT1,AKT1-MAPKAP1
kegg	Measles	3	15.3171	0.00104746	0.00286675	AKT1-GSK3B,PIK3R1-AKT1,TNFRSF10B-TNFSF10
kegg	Hepatitis B	3	14.4334	0.00124307	0.00323198	IKBKB-AKT1,PIK3R1-AKT1,AKT1-BAD
reactome	Pyruvate metabolism and Citric Acid (TCA) cycle	2	23.2724	0.00340871	0.00791307	OGDH-SUCLG2,SDHA-SUCLG2
kegg	VEGF signaling pathway	2	22.2381	0.00372728	0.00922945	PIK3R1-AKT1,AKT1-BAD
kegg	p53 signaling pathway	2	18.8814	0.00513369	0.0121342	CDK1-GADD45A,CDK1-CCNB1
kegg	Small cell lung cancer	2	14.0946	0.00904134	0.0195772	IKBKB-AKT1,PIK3R1-AKT1
kegg	Fc gamma R-mediated phagocytosis	2	14.0946	0.00904134	0.0195772	PIK3R1-AKT1,RPS6KB1-AKT1
kegg	Toxoplasmosis	2	13.5232	0.00978862	0.0195772	PDPK1-AKT1,AKT1-BAD
kegg	Melanoma	2	13.7084	0.00953657	0.0195772	PIK3R1-AKT1,AKT1-BAD
kegg	HTLV-I infection	3	6.64191	0.0108364	0.02087	IKBKB-AKT1,AKT1-GSK3B,PIK3R1-AKT1
kegg	Epstein-Barr virus infection	2	10.4241	0.0160566	0.0298194	AKT1-GSK3B,PIK3R1-AKT1
kegg	Influenza A	2	8.85588	0.0217932	0.0390774	TNFRSF10B-TNFSF10,PIK3R1-AKT1
reactome	E2F-enabled inhibition of pre-replication complex formation	1	31.2723	0.0315033	0.0682572	CDK1-CCNB1
reactome	Activation of BH3-only proteins	1	31.2723	0.0315033	0.0682572	AKT1-BAD
kegg	Cholinergic synapse	1	21.7547	0.0449728	0.0779528	PIK3R1-AKT1
reactome	Signaling by Robo receptor	1	26.3346	0.037299	0.0782076	PFN2-EVL
reactome	Recruitment of NuMA to mitotic centrosomes	1	22.7435	0.0430601	0.0874658	CDK1-CCNB1
kegg	Adrenergic signaling in cardiomyocytes	1	17.8699	0.0544792	0.0913845	PIK3R1-AKT1
reactome	TRAF6 mediated induction of TAK1 complex	1	20.0143	0.0487867	0.0960951	SARM1-TRAF6
reactome	Regulation by c-FLIP	1	17.8699	0.0544792	0.0983653	TNFRSF10B-TNFSF10
reactome	Caspase-8 activation	1	17.8699	0.0544792	0.0983653	TNFRSF10B-TNFSF10
reactome	Dimerization of procaspase-8	1	17.8699	0.0544792	0.0983653	TNFRSF10B-TNFSF10
reactome	CTLA4 inhibitory signaling	1	14.2959	0.0676298	0.112716	PDPK1-AKT1
reactome	Cyclin A-B1 associated events during G2-M transition	1	14.7164	0.0657624	0.112716	CDK1-CCNB1
reactome	Death Receptor Signalling	1	14.2959	0.0676298	0.112716	TNFRSF10B-TNFSF10
kegg	Citrate cycle (TCA cycle)	1	13.5232	0.0713535	0.115949	SDHA-SUCLG2
reactome	GPVI-mediated activation cascade	1	13.5232	0.0713535	0.115949	PDPK1-AKT1
reactome	E2F mediated regulation of DNA replication	1	13.1673	0.0732098	0.116064	CDK1-CCNB1
reactome	Intrinsic Pathway for Apoptosis	1	12.8297	0.0750624	0.116168	AKT1-BAD
reactome	Extrinsic Pathway for Apoptosis	1	12.5089	0.0769113	0.116261	TNFRSF10B-TNFSF10
reactome	Toll Like Receptor 4 (TLR4) Cascade	2	4.24032	0.0814964	0.117717	SARM1-TRAF6,BTK-TLR6
reactome	Activated TLR4 signalling	2	4.25836	0.0809089	0.117717	SARM1-TRAF6,BTK-TLR6
reactome	Condensation of Prophase Chromosomes	1	11.3718	0.08427	0.119077	CDK1-CCNB1
reactome	Toll-Like Receptors Cascades	2	4.06795	0.0874434	0.120932	SARM1-TRAF6,BTK-TLR6
kegg	Vascular smooth muscle contraction	1	12.5089	0.0769113	0.121193	GNA12-ARHGEF12
kegg	Estrogen signaling pathway	1	11.1191	0.0861005	0.131683	PIK3R1-AKT1
reactome	G-protein beta-gamma signalling	1	9.26588	0.102412	0.135852	PDPK1-AKT1
reactome	G beta-gamma signalling through PI3Kgamma	1	9.26588	0.102412	0.135852	PDPK1-AKT1
reactome	Phosphorylation of the APC-C	1	8.7782	0.107784	0.140119	CDK1-CCNB1
kegg	Renal cell carcinoma	1	8.93495	0.105997	0.15237	PIK3R1-AKT1
kegg	mTOR signaling pathway	1	8.7782	0.107784	0.15237	PDPK1-AKT1
kegg	Fc epsilon RI signaling pathway	1	8.48064	0.111348	0.15237	PDPK1-AKT1
kegg	Chagas disease (American trypanosomiasis)	1	8.48064	0.111348	0.15237	PIK3R1-AKT1
reactome	Translocation of GLUT4 to the plasma membrane	1	7.81809	0.120195	0.153189	TBC1D4-AKT1
kegg	Tuberculosis	1	7.58117	0.123709	0.159121	AKT1-BAD
kegg	HIF-1 signaling pathway	1	7.46802	0.125461	0.159121	PIK3R1-AKT1
kegg	TNF signaling pathway	1	7.58117	0.123709	0.159121	PIK3R1-AKT1
reactome	APC-C-Cdc20 mediated degradation of Cyclin B	1	7.04729	0.132433	0.165542	CDK1-CCNB1
kegg	Glioma	1	6.10192	0.151323	0.178837	PIK3R1-AKT1
kegg	Dopaminergic synapse	1	6.17725	0.149623	0.178837	AKT1-GSK3B
kegg	Toll-like receptor signaling pathway	1	6.25447	0.14792	0.178837	PIK3R1-AKT1
reactome	G alpha (12-13) signalling events	1	5.75124	0.159773	0.195948	GNA12-ARHGEF12
kegg	Osteoclast differentiation	1	5.05412	0.179713	0.207668	PIK3R1-AKT1
reactome	Nuclear Pore Complex (NPC) Disassembly	1	4.81113	0.187881	0.226153	CDK1-CCNB1
kegg	Natural killer cell mediated cytotoxicity	1	4.46748	0.200781	0.22697	TNFRSF10B-TNFSF10
kegg	Jak-STAT signaling pathway	1	4.24032	0.210322	0.232697	PIK3R1-AKT1
kegg	Proteoglycans in cancer	1	4.06795	0.218186	0.236368	PIK3R1-AKT1
reactome	Nuclear Envelope Breakdown	1	4.27656	0.20874	0.246692	CDK1-CCNB1
reactome	NoRC negatively regulates rRNA expression	1	3.499	0.248868	0.288864	SIN3B-SUDS3
kegg	Oocyte meiosis	1	3.12723	0.274001	0.290777	CDK1-CCNB1
kegg	Regulation of actin cytoskeleton	1	2.94328	0.288391	0.299927	GNA12-ARHGEF12
reactome	Toll Like Receptor TLR6-TLR2 Cascade	1	2.64739	0.314954	0.319056	BTK-TLR6
reactome	Platelet activation, signaling and aggregation	1	2.87562	0.294068	0.319056	PDPK1-AKT1
reactome	MyD88-independent cascade	1	2.60603	0.319056	0.319056	SARM1-TRAF6
reactome	Toll Like Receptor 2 (TLR2) Cascade	1	2.64739	0.314954	0.319056	BTK-TLR6
reactome	MyD88-Mal cascade initiated on plasma membrane	1	2.64739	0.314954	0.319056	BTK-TLR6
reactome	Toll Like Receptor 3 (TLR3) Cascade	1	2.60603	0.319056	0.319056	SARM1-TRAF6
reactome	TRIF-mediated TLR3-TLR4 signaling	1	2.60603	0.319056	0.319056	SARM1-TRAF6
reactome	G2-M Checkpoints	1	2.71933	0.308061	0.319056	CDK1-CCNB1
reactome	Toll Like Receptor TLR1-TLR2 Cascade	1	2.64739	0.314954	0.319056	BTK-TLR6
kegg	Cytokine-cytokine receptor interaction	1	2.61967	0.317692	0.323921	TNFRSF10B-TNFSF10
kegg	Cell cycle	1	1.23851	0.554683	0.554683	CDK1-CCNB1

## Sheet: MPP->CLP(DE-)
pathway database	pathway name	#observed (260 in total)	fold enrichment	p-value	p-value (BH-adj.)	interactions (HGNC genes)
reactome	Death Receptor Signalling	3	72.9092	1.02236e-05	0.000299638	TNFRSF10B-CASP10,TNFRSF10B-CFLAR,TNFRSF10B-CASP8
reactome	Extrinsic Pathway for Apoptosis	3	63.7956	1.53661e-05	0.000299638	TNFRSF10B-CASP10,TNFRSF10B-CFLAR,TNFRSF10B-CASP8
reactome	Caspase-8 activation	2	60.7577	0.000510019	0.00331513	TNFRSF10B-CFLAR,TNFRSF10B-CASP8
reactome	Regulation by c-FLIP	2	60.7577	0.000510019	0.00331513	TNFRSF10B-CFLAR,TNFRSF10B-CASP8
reactome	Dimerization of procaspase-8	2	60.7577	0.000510019	0.00331513	TNFRSF10B-CFLAR,TNFRSF10B-CASP8
reactome	Citric acid cycle (TCA cycle)	2	81.0103	0.000284889	0.00331513	DLD-SUCLG2,SUCLG1-SUCLG2
reactome	Pyruvate metabolism and Citric Acid (TCA) cycle	2	39.5631	0.00120429	0.0067096	DLD-SUCLG2,SUCLG1-SUCLG2
kegg	Insulin signaling pathway	3	22.1898	0.000359781	0.0165499	AKT1-PPP1CC,AKT1-PPP1CB,AKT1-PPP1CA
kegg	Regulation of actin cytoskeleton	3	15.0107	0.00111773	0.0171385	PFN2-ACTG1,GNA13-ARHGEF12,RHOA-ARHGEF12
kegg	Vascular smooth muscle contraction	2	42.5304	0.00104267	0.0171385	GNA13-ARHGEF12,RHOA-ARHGEF12
reactome	G alpha (12-13) signalling events	2	19.5542	0.00482226	0.0235085	GNA13-ARHGEF12,RHOA-ARHGEF12
reactome	Costimulation by the CD28 family	2	17.184	0.00619546	0.026847	AKT1-PPP2CA,AKT1-RICTOR
kegg	Small cell lung cancer	2	23.9608	0.00324307	0.0315044	AKT1-PIK3CA,AKT1-PTEN
kegg	Melanoma	2	23.3043	0.00342439	0.0315044	AKT1-PIK3CA,AKT1-PTEN
kegg	Glioma	2	20.7465	0.00429742	0.0329469	AKT1-PIK3CA,AKT1-PTEN
kegg	Prostate cancer	2	14.9229	0.00813162	0.0534364	AKT1-PIK3CA,AKT1-PTEN
kegg	Proteoglycans in cancer	2	13.831	0.009407	0.0540903	RHOA-ARHGEF12,AKT1-PIK3CA
reactome	Sema4D induced cell migration and growth-cone collapse	1	53.163	0.0186458	0.0727185	RHOA-ARHGEF12
reactome	Sema4D in semaphorin signaling	1	44.7688	0.0221031	0.0783655	RHOA-ARHGEF12
reactome	Signaling by ERBB2	2	8.10103	0.0257404	0.0836562	AKT1-USP8,AKT1-RICTOR
reactome	CD28 dependent PI3K-Akt signaling	1	32.7157	0.0301231	0.0903692	AKT1-RICTOR
reactome	Semaphorin interactions	1	21.8105	0.0448439	0.106878	RHOA-ARHGEF12
reactome	CTLA4 inhibitory signaling	1	24.3031	0.0403383	0.106878	AKT1-PPP2CA
reactome	CD28 co-stimulation	1	19.7816	0.0493284	0.106878	AKT1-RICTOR
reactome	deactivation of the beta-catenin transactivating complex	1	20.2526	0.0482093	0.106878	AKT1-CTNNB1
reactome	Muscle contraction	1	21.2652	0.045967	0.106878	VCL-SORBS1
reactome	KSRP destabilizes mRNA	1	18.098	0.053792	0.110415	AKT1-KHSRP
kegg	Pancreatic cancer	1	10.3733	0.0919684	0.128198	AKT1-PIK3CA
kegg	Non-alcoholic fatty liver disease (NAFLD)	1	19.332	0.0504463	0.128198	AKT1-PIK3CA
kegg	Tuberculosis	1	12.888	0.0747105	0.128198	RHOA-ARHGEF12
kegg	Adherens junction	1	16.3578	0.0593421	0.128198	VCL-SORBS1
kegg	Citrate cycle (TCA cycle)	1	22.9894	0.0425937	0.128198	SUCLG1-SUCLG2
kegg	Cholinergic synapse	1	36.9829	0.026694	0.128198	AKT1-PIK3CA
kegg	Salmonella infection	1	22.9894	0.0425937	0.128198	PFN2-ACTG1
kegg	Axon guidance	1	10.7672	0.0887571	0.128198	RHOA-ARHGEF12
kegg	HIF-1 signaling pathway	1	12.6956	0.0757987	0.128198	AKT1-PIK3CA
kegg	Prolactin signaling pathway	1	17.3593	0.056016	0.128198	AKT1-PIK3CA
kegg	Estrogen signaling pathway	1	18.9024	0.0515628	0.128198	AKT1-PIK3CA
kegg	Adrenergic signaling in cardiomyocytes	1	30.3788	0.0324024	0.128198	AKT1-PIK3CA
kegg	Non-small cell lung cancer	1	11.814	0.0812202	0.128198	AKT1-PIK3CA
kegg	Acute myeloid leukemia	1	12.3276	0.0779711	0.128198	AKT1-PIK3CA
kegg	Renal cell carcinoma	1	15.1894	0.0637589	0.128198	AKT1-PIK3CA
kegg	VEGF signaling pathway	1	18.9024	0.0515628	0.128198	AKT1-PIK3CA
kegg	B cell receptor signaling pathway	1	11.1922	0.0855346	0.128198	AKT1-PIK3CA
kegg	Dopaminergic synapse	1	10.5013	0.0908992	0.128198	AKT1-PPP2CA
kegg	Chagas disease (American trypanosomiasis)	1	14.4171	0.0670579	0.128198	AKT1-PIK3CA
kegg	Fc gamma R-mediated phagocytosis	1	11.9804	0.0801384	0.128198	AKT1-PIK3CA
kegg	Tight junction	1	14.4171	0.0670579	0.128198	AKT1-PTEN
kegg	Toll-like receptor signaling pathway	1	10.6326	0.0898288	0.128198	AKT1-PIK3CA
kegg	Colorectal cancer	1	21.8105	0.0448439	0.128198	AKT1-PIK3CA
kegg	p53 signaling pathway	1	16.0492	0.0604483	0.128198	TNFRSF10B-CASP8
kegg	TNF signaling pathway	1	12.888	0.0747105	0.128198	AKT1-PIK3CA
kegg	Osteoclast differentiation	1	8.592	0.109954	0.135635	AKT1-PIK3CA
kegg	Apoptosis	1	9.34734	0.101535	0.135635	AKT1-PIK3CA
kegg	T cell receptor signaling pathway	1	8.42186	0.112046	0.135635	AKT1-PIK3CA
kegg	Epstein-Barr virus infection	1	8.8605	0.106806	0.135635	AKT1-PIK3CA
kegg	Measles	1	8.67967	0.108906	0.135635	AKT1-PIK3CA
kegg	Hepatitis B	1	8.17892	0.115176	0.135848	AKT1-PIK3CA
kegg	Influenza A	1	7.5275	0.124498	0.143173	AKT1-PIK3CA
kegg	Thyroid hormone signaling pathway	1	6.80486	0.136776	0.145115	AKT1-PIK3CA
kegg	Jak-STAT signaling pathway	1	7.20854	0.129635	0.145115	AKT1-PIK3CA
kegg	Chronic myeloid leukemia	1	7.02982	0.132703	0.145115	AKT1-PIK3CA
kegg	ErbB signaling pathway	1	6.6977	0.138806	0.145115	AKT1-PIK3CA
kegg	Neurotrophin signaling pathway	1	6.16382	0.149884	0.153215	AKT1-PIK3CA
kegg	HTLV-I infection	1	3.76375	0.233549	0.233549	AKT1-PIK3CA
reactome	PI3K events in ERBB2 signaling	1	5.9902	0.153877	0.239748	AKT1-RICTOR
reactome	PI3K-AKT activation	1	5.74735	0.159832	0.239748	AKT1-RICTOR
reactome	PI3K-AKT Signaling in Cancer	1	5.9902	0.153877	0.239748	AKT1-RICTOR
reactome	PI-3K cascade	1	5.9902	0.153877	0.239748	AKT1-RICTOR
reactome	PIP3 activates AKT signaling	1	5.9902	0.153877	0.239748	AKT1-RICTOR
reactome	PI3K events in ERBB4 signaling	1	5.9902	0.153877	0.239748	AKT1-RICTOR
reactome	Constitutive PI3K-AKT Signaling in Cancer	1	7.0884	0.131681	0.239748	AKT1-RICTOR
reactome	Role of LAT2-NTAL-LAB on calcium mobilization	1	5.25066	0.173565	0.241751	AKT1-RICTOR
reactome	GAB1 signalosome	1	5.41788	0.168686	0.241751	AKT1-RICTOR
reactome	Downstream signaling of activated FGFR	1	4.57316	0.196588	0.264377	AKT1-RICTOR
reactome	DAP12 interactions	1	3.65068	0.23984	0.267251	AKT1-RICTOR
reactome	Signaling by PDGF	1	4.05051	0.218972	0.267251	AKT1-RICTOR
reactome	Downstream signal transduction	1	4.19019	0.212508	0.267251	AKT1-RICTOR
reactome	DAP12 signaling	1	3.73074	0.235352	0.267251	AKT1-RICTOR
reactome	Signaling by SCF-KIT	1	3.83157	0.22993	0.267251	AKT1-RICTOR
reactome	Signaling by ERBB4	1	4.0123	0.220809	0.267251	AKT1-RICTOR
reactome	NGF signalling via TRKA from the plasma membrane	1	3.45775	0.251389	0.272338	AKT1-RICTOR
reactome	Signaling by EGFR in Cancer	1	3.20984	0.267954	0.275005	AKT1-RICTOR
reactome	Signaling by EGFR	1	3.27157	0.26363	0.275005	AKT1-RICTOR
reactome	Fc epsilon receptor (FCERI) signaling	1	2.75278	0.304926	0.304926	AKT1-RICTOR

[truncated: 54 more sheets: MPP->CLP(DE_DE-), CMP->MEP(mixed+), CMP->MEP(mixed-), CMP->MEP(DE+), CMP->MEP(DE-), CMP->MEP(AS+), CMP->MEP(AS-), CMP->MEP(DE_DE+), CMP->GMP(mixed+), CMP->GMP(mixed-), CMP->GMP(DE+), CMP->GMP(DE-), CMP->GMP(AS+), CMP->GMP(AS-), CMP->GMP(DE_DE+), CMP->GMP(DE_DE-), MEP->EB(mixed+), MEP->EB(mixed-), MEP->EB(DE+), MEP->EB(DE-) …]
