# Supplementary material for: Rewiring of the inferred protein interactome during blood development studied with the tool PPICompare
Source: BMC Syst Biol. 2017 Apr 4;11:44. doi: 10.1186/s12918-017-0400-x (PMC5379774; doi:10.1186/s12918-017-0400-x)
Supplement: Supplementary file 7 — Table S6. Sizes of resulting small sets of likely changes in the transcriptome that explain the rewiring in each transition. Listed are the sizes of the resulting small sets of likely changes in the transcriptome that explain the rewiring in each transition, the overall number of rewired interactions for comparison, as well as the number of proteins that are affected by the rewiring. (XLSX 455 kb) [file 12918_2017_400_MOESM7_ESM.xlsx]

## Sheet: Sheet 1
transition	#rewired interactions	#rewired proteins (all)	#total necessary deregulation events	rewired interactions/nec. dereg. event	nec. dereg. events/rewired interaction	rewired proteins/nec. dereg. event	#DE deregulation events	#AS deregulation events
HSC/MPP	434	445	66	6.576	0.152	6.742	64	2
MPP/CMP	1279	1114	163	7.847	0.127	6.834	159	4
MPP/CLP	706	650	78	9.051	0.11	8.333	77	1
CMP/MEP	6487	3693	611	10.617	0.094	6.044	597	14
CMP/GMP	14024	5560	1137	12.334	0.081	4.89	1100	38
MEP/EB	7167	3746	688	10.417	0.096	5.445	675	13
MEP/MK	14422	5690	1212	11.899	0.084	4.695	1187	25
GMP/N	45494	6905	2614	17.404	0.057	2.642	2581	33
GMP/M	37170	7974	2491	14.922	0.067	3.201	2424	68
CLP/CD4	19100	5998	1533	12.459	0.08	3.913	1504	29
avg.				11.35	0.095	5.27
