# Supplementary material for: Rewiring of the inferred protein interactome during blood development studied with the tool PPICompare
Source: BMC Syst Biol. 2017 Apr 4;11:44. doi: 10.1186/s12918-017-0400-x (PMC5379774; doi:10.1186/s12918-017-0400-x)
Supplement: Supplementary file 8 — Table S7. DAVID enrichment analysis of AS-driven deregulation events among all sets of likely changes to the transcriptome across all transitions. Results of the analysis were converted to an Excel sheet without further changes. The exact methodology is described in the “Methods” section. (XLSX 101 kb) [file 12918_2017_400_MOESM8_ESM.xlsx]

## Sheet: Blatt1
Annotation Cluster 1	Enrichment Score: 2.550339988748952
Category	Term	Count	%	PValue	Genes	List Total	Pop Hits	Pop Total	Fold Enrichment	Bonferroni	Benjamini	FDR
GOTERM_BP_FAT	GO:0051276~chromosome organization	18	13.432835820895523	5.3868111861915476E-6	Q9BW71, Q92889, P52701, Q99877, O75529, O96028, Q9UJX2, Q149N8, Q8N5Y2, Q8TD26, Q15047, Q96T23, Q5VVJ2, O95835, Q9H9B1, P28749, O14647, P62805	119	465	11426	3.716779615071835	0.004755995008154046	0.004755995008154046	0.00837810255382987
GOTERM_BP_FAT	GO:0006325~chromatin organization	14	10.44776119402985	9.247509115464497E-5	Q9BW71, Q99877, O75529, O96028, Q149N8, Q8N5Y2, Q15047, Q8TD26, Q96T23, Q5VVJ2, Q9H9B1, P28749, O14647, P62805	119	363	11426	3.703127532004537	0.07858453281361188	0.02025315292775498	0.14373531588208754
GOTERM_BP_FAT	GO:0006333~chromatin assembly or disassembly	8	5.970149253731343	2.0363055403690856E-4	Q8N5Y2, Q9BW71, Q8TD26, Q96T23, Q99877, O14647, Q149N8, P62805	119	117	11426	6.56525174172233	0.1649230404515868	0.035404347349461185	0.3162499549484554
SP_PIR_KEYWORDS	chromatin regulator	8	5.970149253731343	0.0023265217754153506	Q8N5Y2, Q8TD26, Q15047, Q5VVJ2, Q96T23, Q9H9B1, P28749, O96028	134	210	15390	4.375266524520256	0.34856571133748937	0.03243008786626922	2.8384919824334
GOTERM_CC_FAT	GO:0005694~chromosome	11	8.208955223880597	0.002749374383753038	Q8N5Y2, Q8TD26, Q15047, P12270, Q13523, Q92889, P52701, Q99877, O14647, Q149N8, P62805	85	436	10318	3.062547220723152	0.40240444301570943	0.15769550181790948	3.355219512485619
GOTERM_CC_FAT	GO:0000785~chromatin	7	5.223880597014925	0.004692419721294848	Q8N5Y2, Q8TD26, P52701, Q99877, O14647, Q149N8, P62805	85	192	10318	4.4256127450980385	0.5850294433377523	0.161306153370258	5.663669096793599
GOTERM_BP_FAT	GO:0016568~chromatin modification	9	6.7164179104477615	0.006839945809029955	Q8N5Y2, Q8TD26, Q15047, Q5VVJ2, Q96T23, Q9H9B1, O75529, P28749, O96028	119	270	11426	3.2005602240896356	0.9976983965105608	0.2619232492491762	10.125082634184624
GOTERM_CC_FAT	GO:0044427~chromosomal part	9	6.7164179104477615	0.010143895846046011	Q8N5Y2, Q8TD26, P12270, Q92889, P52701, Q99877, O14647, Q149N8, P62805	85	369	10318	2.9606886657101863	0.8514145561273274	0.1909090137802777	11.872461458229767
INTERPRO	IPR000953:Chromo domain	3	2.2388059701492535	0.03512952698476351	Q8N5Y2, Q8TD26, O14647	133	31	13824	10.058695124909047	0.9999919492312502	0.7283673766039191	38.39201797856408
SMART	SM00298:CHROMO	3	2.2388059701492535	0.060002950172765974	Q8N5Y2, Q8TD26, O14647	102	31	7840	7.438330170777989	0.9984924160331201	0.7273181059065221	49.99846786912718
GOTERM_MF_FAT	GO:0003682~chromatin binding	4	2.9850746268656714	0.1984359963272238	Q8N5Y2, Q8TD26, P52701, O14647	116	146	10941	2.5840812470477093	1.0	0.80403601902235	94.63170082496481
Annotation Cluster 2	Enrichment Score: 2.512640646574515
Category	Term	Count	%	PValue	Genes	List Total	Pop Hits	Pop Total	Fold Enrichment	Bonferroni	Benjamini	FDR
SP_PIR_KEYWORDS	ubl conjugation pathway	16	11.940298507462686	2.1822582062157803E-5	P62837, Q9UK99, O94817, Q93034, Q5GLZ8, Q149N8, Q9UJX2, P54727, O00308, Q5VVJ2, Q9H4P4, Q00987, Q9Y679, Q9Y4E8, P61962, Q9UNE7	134	490	15390	3.750228449588791	0.004007347978081999	0.0010033460396149385	0.026975221880320976
GOTERM_BP_FAT	GO:0044265~cellular macromolecule catabolic process	21	15.671641791044777	3.036899211988693E-5	P51530, Q92889, P25789, P62837, Q9UK99, O94817, Q93034, Q9UJX2, Q149N8, Q5GLZ8, P54727, O00308, O14727, Q9H4P4, Q5VVJ2, Q00987, Q8TCS8, Q9Y679, Q9Y4E8, P15170, Q9UNE7	119	702	11426	2.8722976370035194	0.026518994718866762	0.01334858978404474	0.04722428048063998
GOTERM_BP_FAT	GO:0009057~macromolecule catabolic process	21	15.671641791044777	8.128999306701149E-5	P51530, Q92889, P25789, P62837, Q9UK99, O94817, Q93034, Q9UJX2, Q149N8, Q5GLZ8, P54727, O00308, O14727, Q9H4P4, Q5VVJ2, Q00987, Q8TCS8, Q9Y679, Q9Y4E8, P15170, Q9UNE7	119	753	11426	2.677759550035154	0.06941752165487203	0.023696250948440523	0.12636044560385695
GOTERM_BP_FAT	GO:0043632~modification-dependent macromolecule catabolic process	16	11.940298507462686	5.756570987762405E-4	P25789, P62837, Q9UK99, O94817, Q93034, Q9UJX2, Q5GLZ8, Q149N8, P54727, O00308, Q5VVJ2, Q9H4P4, Q00987, Q9Y679, Q9Y4E8, Q9UNE7	119	555	11426	2.7680520856991446	0.3992661121904182	0.08142697311535285	0.8916132104032748
GOTERM_BP_FAT	GO:0019941~modification-dependent protein catabolic process	16	11.940298507462686	5.756570987762405E-4	P25789, P62837, Q9UK99, O94817, Q93034, Q9UJX2, Q5GLZ8, Q149N8, P54727, O00308, Q5VVJ2, Q9H4P4, Q00987, Q9Y679, Q9Y4E8, Q9UNE7	119	555	11426	2.7680520856991446	0.3992661121904182	0.08142697311535285	0.8916132104032748
GOTERM_BP_FAT	GO:0051603~proteolysis involved in cellular protein catabolic process	16	11.940298507462686	9.050684861824602E-4	P25789, P62837, Q9UK99, O94817, Q93034, Q9UJX2, Q5GLZ8, Q149N8, P54727, O00308, Q5VVJ2, Q9H4P4, Q00987, Q9Y679, Q9Y4E8, Q9UNE7	119	580	11426	2.6487394957983192	0.5512764590304688	0.08518983052293971	1.3984740126429807
GOTERM_BP_FAT	GO:0044257~cellular protein catabolic process	16	11.940298507462686	9.372393135736748E-4	P25789, P62837, Q9UK99, O94817, Q93034, Q9UJX2, Q5GLZ8, Q149N8, P54727, O00308, Q5VVJ2, Q9H4P4, Q00987, Q9Y679, Q9Y4E8, Q9UNE7	119	582	11426	2.6396372982182563	0.5638834414821039	0.07266511451804747	1.447844600193815
GOTERM_BP_FAT	GO:0030163~protein catabolic process	16	11.940298507462686	0.0012731469368402579	P25789, P62837, Q9UK99, O94817, Q93034, Q9UJX2, Q5GLZ8, Q149N8, P54727, O00308, Q5VVJ2, Q9H4P4, Q00987, Q9Y679, Q9Y4E8, Q9UNE7	119	600	11426	2.5604481792717086	0.6761428961882082	0.0830727512350955	1.9619615433053461
GOTERM_BP_FAT	GO:0070647~protein modification by small protein conjugation or removal	8	5.970149253731343	0.0013307729551917825	O00308, P62837, Q5VVJ2, Q9H4P4, Q00987, Q9UK99, P15170, Q9UNE7	119	160	11426	4.800840336134454	0.692265662747473	0.08073412220843779	2.0499073435633175
GOTERM_BP_FAT	GO:0016567~protein ubiquitination	7	5.223880597014925	0.0013748529387309727	O00308, P62837, Q9H4P4, Q00987, Q9UK99, P15170, Q9UNE7	119	118	11426	5.695912263210369	0.7040551148532866	0.07796503767742125	2.117130060998096
GOTERM_MF_FAT	GO:0016879~ligase activity, forming carbon-nitrogen bonds	9	6.7164179104477615	0.002397482579958788	O00308, P62837, Q9H4P4, P22102, Q00987, Q9UK99, Q9UJX2, Q5GLZ8, Q9UNE7	116	223	10941	3.806595020875213	0.4893654546459312	0.285413024640059	3.124005326883794
GOTERM_BP_FAT	GO:0032446~protein modification by small protein conjugation	7	5.223880597014925	0.0024313964186589375	O00308, P62837, Q9H4P4, Q00987, Q9UK99, P15170, Q9UNE7	119	132	11426	5.091800356506239	0.884027942518227	0.11902828995293269	3.7155175226028736
GOTERM_MF_FAT	GO:0016881~acid-amino acid ligase activity	8	5.970149253731343	0.004574095707680296	O00308, P62837, Q9H4P4, Q00987, Q9UK99, Q9UJX2, Q5GLZ8, Q9UNE7	116	196	10941	3.8497536945812807	0.7229853511337567	0.27451959976486895	5.881830300768131
GOTERM_CC_FAT	GO:0000151~ubiquitin ligase complex	5	3.731343283582089	0.0059059213199253195	O00308, Q9UK99, Q93034, Q9UJX2, Q9UNE7	85	89	10318	6.819563780568407	0.6696760554204607	0.14635529492207178	7.079548569614847
GOTERM_BP_FAT	GO:0006508~proteolysis	19	14.17910447761194	0.006438972598750259	P25789, P62837, Q9UK99, O94817, P09622, Q92851, Q93034, Q9UJX2, Q149N8, Q5GLZ8, P54727, O00308, Q9H4P4, Q5VVJ2, Q00987, Q9Y679, Q9Y4E8, Q4J6C6, Q9UNE7	119	924	11426	1.9743715668085415	0.9967101591818679	0.2598410518086711	9.559049406727949
KEGG_PATHWAY	hsa04120:Ubiquitin mediated proteolysis	7	5.223880597014925	0.009714362277516335	O00308, P62837, Q00987, Q93034, Q9UJX2, Q5GLZ8, Q9UNE7	62	134	4430	3.7325469427058255	0.5722777928817842	0.5722777928817842	10.012744525916595
GOTERM_BP_FAT	GO:0006511~ubiquitin-dependent protein catabolic process	8	5.970149253731343	0.010208787843473949	P54727, P62837, P25789, Q00987, Q9Y4E8, Q93034, Q9UJX2, Q9UNE7	119	232	11426	3.3109243697478994	0.9998862162217597	0.29480246962594825	14.751482540343774
SP_PIR_KEYWORDS	ligase	8	5.970149253731343	0.013494904919029898	O00308, P62837, Q9H4P4, P22102, Q00987, Q149N8, Q5GLZ8, Q9UNE7	134	292	15390	3.1465957881823754	0.9179124670250158	0.12967378135340601	15.462009614409721
GOTERM_MF_FAT	GO:0004842~ubiquitin-protein ligase activity	6	4.477611940298507	0.018307619221364178	O00308, P62837, Q00987, Q9UK99, Q9UJX2, Q9UNE7	116	145	10941	3.902853745541022	0.9943360724755498	0.30895169472142103	21.675767742735363
GOTERM_MF_FAT	GO:0019787~small conjugating protein ligase activity	6	4.477611940298507	0.02992494025021857	O00308, P62837, Q00987, Q9UK99, Q9UJX2, Q9UNE7	116	165	10941	3.429780564263323	0.999797933195942	0.3766245127281038	33.08314973680032
UP_SEQ_FEATURE	active site:Glycyl thioester intermediate	3	2.2388059701492535	0.11981033300829871	O00308, P62837, Q5GLZ8	134	69	15389	4.9931862426995455	1.0	0.9790157962882883	84.43286957228996
GOTERM_BP_FAT	GO:0032270~positive regulation of cellular protein metabolic process	5	3.731343283582089	0.2162593518545068	P25789, Q00987, P55055, Q9UJX2, Q9UNE7	119	231	11426	2.078285859798465	1.0	0.9232584891828997	97.74056767734277
GOTERM_BP_FAT	GO:0051247~positive regulation of protein metabolic process	5	3.731343283582089	0.2382757052514602	P25789, Q00987, P55055, Q9UJX2, Q9UNE7	119	241	11426	1.9920499320059977	1.0	0.9291318323891782	98.54945800743619
Annotation Cluster 3	Enrichment Score: 2.385686928144576
Category	Term	Count	%	PValue	Genes	List Total	Pop Hits	Pop Total	Fold Enrichment	Bonferroni	Benjamini	FDR
GOTERM_CC_FAT	GO:0005654~nucleoplasm	19	14.17910447761194	1.9967774619899687E-4	P51530, Q15543, Q92889, O60563, O75529, Q9UJX2, P54727, Q9Y2S0, P12270, Q15020, Q9UBU9, Q00987, Q86Z02, P62318, P28749, Q96HW7, Q6IA86, Q9UBU7, P62805	85	878	10318	2.626852472196168	0.03665479875962219	0.03665479875962219	0.24723769160844844
GOTERM_CC_FAT	GO:0031981~nuclear lumen	23	17.16417910447761	0.0017928787077265875	P51530, Q15543, Q92889, Q68CZ2, O60563, O75529, P51003, Q9UJX2, P54727, Q9Y2S0, P12270, Q15047, P15408, Q9UBU9, Q15020, Q00987, Q86Z02, P62318, P28749, Q96HW7, Q6IA86, Q9UBU7, P62805	85	1421	10318	1.96476383656911	0.2850689866538695	0.1544640673832185	2.19987624465644
GOTERM_CC_FAT	GO:0031974~membrane-enclosed lumen	26	19.402985074626866	0.004152918744848799	P51530, Q92889, O60563, P09622, Q9UJX2, Q9Y2S0, P12270, Q00987, Q8TCS8, Q86Z02, P28749, Q6IA86, P62805, Q15543, Q68CZ2, O75529, P51003, P54727, P15408, Q15047, Q15020, Q9UBU9, P62318, Q96HW7, Q8TAA5, Q9UBU7	85	1815	10318	1.7388948306595366	0.5407740174906351	0.17679762827683376	5.027848244379496
GOTERM_CC_FAT	GO:0070013~intracellular organelle lumen	25	18.65671641791045	0.005011687153420147	P51530, Q15543, Q92889, Q68CZ2, O60563, O75529, P51003, P09622, Q9UJX2, P54727, Q9Y2S0, P12270, Q15047, P15408, Q9UBU9, Q15020, Q00987, Q86Z02, P62318, P28749, Q8TAA5, Q6IA86, Q96HW7, Q9UBU7, P62805	85	1740	10318	1.7440838404327248	0.6091931434238789	0.14494569918092026	6.038091423625236
GOTERM_CC_FAT	GO:0043233~organelle lumen	25	18.65671641791045	0.006748794909830643	P51530, Q15543, Q92889, Q68CZ2, O60563, O75529, P51003, P09622, Q9UJX2, P54727, Q9Y2S0, P12270, Q15047, P15408, Q9UBU9, Q15020, Q00987, Q86Z02, P62318, P28749, Q8TAA5, Q6IA86, Q96HW7, Q9UBU7, P62805	85	1781	10318	1.7039336790302873	0.7181280751936701	0.1463959290231468	8.051463559991179
GOTERM_CC_FAT	GO:0005730~nucleolus	10	7.462686567164178	0.09647932094802192	P15408, Q9Y2S0, Q15047, Q00987, Q68CZ2, P62318, Q86Z02, O60563, P51003, Q6IA86	85	674	10318	1.801012393087799	0.9999999942399785	0.7420955330276413	71.56771373471597
Annotation Cluster 4	Enrichment Score: 2.3726549707664306
Category	Term	Count	%	PValue	Genes	List Total	Pop Hits	Pop Total	Fold Enrichment	Bonferroni	Benjamini	FDR
GOTERM_MF_FAT	GO:0003677~DNA binding	40	29.850746268656714	4.4113211075397784E-5	P51530, Q92889, P52701, P17544, O60563, Q86UD4, O96028, Q96AH0, Q8N5Y2, Q9Y2S0, Q8TD26, Q5VVJ2, Q53GI3, Q86Z02, Q6P1L6, Q9UBT6, Q8WY91, Q6IA86, Q9BYX4, Q8NF99, Q70SY1, P55055, P62805, Q15543, Q9HBD1, P35869, Q99877, P15336, O75529, Q149N8, P54727, Q02078, Q9H930, P15408, Q15047, P19532, Q9Y620, O14647, P15407, P82979	116	2004	10941	1.8826140821804667	0.012275999070157528	0.012275999070157528	0.0583123386403428
SP_PIR_KEYWORDS	dna-binding	29	21.641791044776117	2.1742316610071175E-4	P51530, Q92889, P52701, P17544, Q86UD4, O96028, Q96AH0, Q8TD26, Q5VVJ2, Q53GI3, Q6P1L6, Q9UBT6, Q8WY91, Q8NF99, P55055, Q70SY1, P62805, Q9HBD1, P35869, Q99877, P15336, Q02078, Q9H930, P15408, P19532, Q9Y620, O14647, P15407, P82979	134	1604	15390	2.076478579670227	0.03922037266149914	0.007970111345122266	0.2684615891969
SP_PIR_KEYWORDS	Transcription	30	22.388059701492537	8.298054059905872E-4	P17544, O60563, Q86UD4, O96028, Q86VN1, Q8IY57, Q8N5Y2, Q9Y2S0, Q8TD26, Q5VVJ2, Q53GI3, Q8N3C0, Q86Z02, Q6P1L6, P28749, Q6IA86, Q8NF99, P55055, Q70SY1, O75460, Q15543, P35869, Q9NSI6, O75529, P15336, Q02078, Q15047, Q96T23, P19532, P82979	134	1831	15390	1.8817708290877673	0.14165364076012255	0.02158472518241561	1.0210396234863528
SP_PIR_KEYWORDS	transcription regulation	29	21.641791044776117	0.001236915258571383	P17544, O60563, Q86UD4, O96028, Q86VN1, Q8IY57, Q8N5Y2, Q8TD26, Q5VVJ2, Q53GI3, Q8N3C0, Q86Z02, Q6P1L6, P28749, Q6IA86, Q8NF99, P55055, Q70SY1, O75460, Q15543, P35869, Q9NSI6, O75529, P15336, Q02078, Q15047, Q96T23, P19532, P82979	134	1788	15390	1.8627917459681458	0.20366336959326403	0.022515973078581553	1.5184589886722333
GOTERM_BP_FAT	GO:0006350~transcription	33	24.62686567164179	0.0018636105903528364	P17544, O60563, Q86UD4, O96028, Q86VN1, Q8IY57, Q8N5Y2, Q9Y2S0, Q8TD26, Q13610, Q5VVJ2, Q53GI3, Q8N3C0, Q86Z02, Q6P1L6, P28749, Q6IA86, Q8NF99, P55055, Q70SY1, O75460, Q15543, P35869, Q9NSI6, O75529, P15336, P51003, Q02078, Q15047, Q96T23, P19532, P15407, P82979	119	1860	11426	1.7035239902412578	0.8081102146968719	0.09803280762061917	2.8596064367125917
GOTERM_BP_FAT	GO:0045449~regulation of transcription	36	26.865671641791046	0.007415319362968282	P17544, O60563, Q86UD4, O96028, Q86VN1, Q8IY57, Q8N5Y2, Q8TD26, Q5VVJ2, Q00987, Q53GI3, Q8N3C0, Q86Z02, Q6P1L6, P28749, Q6IA86, Q8NF99, P55055, Q70SY1, O75460, Q15543, P35869, Q9NSI6, O75529, P15336, P19438, Q02078, P15408, Q15047, Q96T23, P19532, Q9H9B1, Q9Y620, O14647, P15407, P82979	119	2280	11426	1.5160548429898273	0.9986218459560463	0.2692377841856216	10.931519126242383
GOTERM_BP_FAT	GO:0051252~regulation of RNA metabolic process	25	18.65671641791045	0.026836837219948062	P17544, O96028, Q8TD26, Q5VVJ2, Q00987, Q53GI3, Q6P1L6, P28749, Q6IA86, Q8NF99, P55055, Q70SY1, P35869, Q9NSI6, P15336, P19438, P15408, Q02078, Q96T23, P19532, Q9H9B1, P08621, P15407, O14647, P82979	119	1555	11426	1.5436785646734579	0.9999999999649805	0.4876530315210572	34.499518467547304
GOTERM_BP_FAT	GO:0006355~regulation of transcription, DNA-dependent	24	17.91044776119403	0.03586599915490025	P35869, P17544, Q9NSI6, P15336, O96028, P19438, Q8TD26, Q02078, P15408, Q96T23, Q5VVJ2, Q00987, P19532, Q53GI3, Q9H9B1, Q6P1L6, P28749, Q6IA86, Q8NF99, P55055, O14647, P15407, Q70SY1, P82979	119	1516	11426	1.5200549876942862	0.9999999999999909	0.5728618450826469	43.33962600499741
GOTERM_MF_FAT	GO:0003700~transcription factor activity	14	10.44776119402985	0.11391028161223846	Q15543, P35869, P17544, O75529, P15336, Q8N5Y2, P15408, Q02078, P19532, Q53GI3, Q8NF99, P55055, P15407, Q70SY1	116	856	10941	1.5425999033193685	0.999999999999998	0.6645676012062055	79.7916251348933
GOTERM_MF_FAT	GO:0030528~transcription regulator activity	20	14.925373134328357	0.125833818812996	Q15543, P35869, P17544, Q9NSI6, O75529, P15336, Q8IY57, Q8N5Y2, Q02078, P15408, Q5VVJ2, Q96T23, Q00987, P19532, Q53GI3, Q6IA86, Q8NF99, P55055, P15407, Q70SY1	116	1372	10941	1.3749120337790288	1.0	0.6805271563220658	83.1059000746883
Annotation Cluster 5	Enrichment Score: 1.873039227754436
Category	Term	Count	%	PValue	Genes	List Total	Pop Hits	Pop Total	Fold Enrichment	Bonferroni	Benjamini	FDR
INTERPRO	IPR011616:bZIP transcription factor, bZIP-1	5	3.731343283582089	2.0461767663199743E-4	P15408, P17544, P15336, Q70SY1, P15407	133	31	13824	16.76449187484841	0.06491838551974105	0.06491838551974105	0.2767937418540867
INTERPRO	IPR004827:Basic-leucine zipper (bZIP) transcription factor	5	3.731343283582089	0.0016194456189466487	P15408, P17544, P15336, Q70SY1, P15407	133	53	13824	9.80564619094907	0.41234117848876894	0.23341091743279374	2.171353008938237
UP_SEQ_FEATURE	DNA-binding region:Basic motif	7	5.223880597014925	0.0016807814196810337	P15408, P35869, P17544, P19532, P15336, Q70SY1, P15407	134	146	15389	5.506184829278266	0.6002022789064697	0.3677044037054107	2.421959391511963
UP_SEQ_FEATURE	domain:Leucine-zipper	6	4.477611940298507	0.0026515964627367326	P15408, P17544, P19532, P15336, Q70SY1, P15407	134	110	15389	6.264179104477612	0.764734214883017	0.38266686135444006	3.795869509907457
SMART	SM00338:BRLZ	5	3.731343283582089	0.004685378183779552	P15408, P17544, P15336, Q70SY1, P15407	102	53	7840	7.251202367739548	0.38928253592625695	0.38928253592625695	5.124567379834688
SP_PIR_KEYWORDS	DNA binding	7	5.223880597014925	0.0544327855596779	P15408, Q02078, P17544, P19532, P15336, P15407, P62805	134	313	15390	2.5685470411520672	0.9999663176316609	0.3489088744992861	49.93976145044014
GOTERM_MF_FAT	GO:0046983~protein dimerization activity	10	7.462686567164178	0.09645599792556948	P15408, Q9Y2S0, Q9Y2G2, P17544, P15336, Q08209, Q8TAA5, Q70SY1, P15407, Q9UNE7	116	520	10941	1.81382625994695	0.9999999999995368	0.6373454981094655	73.84552318942758
GOTERM_MF_FAT	GO:0003700~transcription factor activity	14	10.44776119402985	0.11391028161223846	Q15543, P35869, P17544, O75529, P15336, Q8N5Y2, P15408, Q02078, P19532, Q53GI3, Q8NF99, P55055, P15407, Q70SY1	116	856	10941	1.5425999033193685	0.999999999999998	0.6645676012062055	79.7916251348933
SP_PIR_KEYWORDS	activator	8	5.970149253731343	0.14143284546861634	Q02078, Q5VVJ2, P35869, P17544, P19532, Q9NSI6, P15336, Q70SY1	134	499	15390	1.8412945293572218	0.9999999999993476	0.5838958447958353	84.81998178916406
GOTERM_MF_FAT	GO:0043565~sequence-specific DNA binding	8	5.970149253731343	0.31785707399551755	P15408, Q02078, P17544, P19532, P15336, P55055, Q70SY1, P15407	116	527	10941	1.4317869528233984	1.0	0.9074586786653186	99.36402353144356
Annotation Cluster 6	Enrichment Score: 1.861640917120726
Category	Term	Count	%	PValue	Genes	List Total	Pop Hits	Pop Total	Fold Enrichment	Bonferroni	Benjamini	FDR
UP_SEQ_FEATURE	nucleotide phosphate-binding region:ATP	18	13.432835820895523	0.002717076607217892	P51530, O75460, P52701, Q5JU69, Q149N8, O14727, Q8TD26, Q13523, P22102, O95835, Q8N3C0, Q86Z02, Q9HAN9, O60333, Q9Y620, P49840, O14647, Q9C000	134	930	15389	2.222773230621088	0.7730038302720715	0.3097528338847291	3.8878861542290033
SP_PIR_KEYWORDS	atp-binding	22	16.417910447761194	0.002975341409677352	P51530, O75460, O15440, P62837, P52701, Q5JU69, P51003, Q149N8, O14727, Q8TD26, Q13523, P22102, O95835, Q8N3C0, Q86Z02, Q9HAN9, O60333, Q9Y620, Q9BYX4, P49840, O14647, Q9C000	134	1273	15390	1.9848518601024727	0.42205633640727513	0.03840582934412229	3.616776808917621
GOTERM_MF_FAT	GO:0030554~adenyl nucleotide binding	26	19.402985074626866	0.009442158395164685	P51530, O15440, P62837, P52701, P09622, O14727, P12270, Q8TD26, Q13523, O95835, P22102, Q8N3C0, Q86Z02, Q9BYX4, P49840, Q9C000, O75460, Q5JU69, P51003, Q149N8, Q9NZJ4, Q9HAN9, O60333, Q9Y620, Q8TAA5, O14647	116	1472	10941	1.665959988755622	0.9297970600986207	0.4121438582931515	11.789196032709437
SP_PIR_KEYWORDS	nucleotide-binding	24	17.91044776119403	0.010701865014239077	P51530, O75460, O15440, P62837, P52701, Q5JU69, P51003, Q149N8, O14727, Q8TD26, Q13523, O95835, P22102, Q8N3C0, Q86Z02, Q9HAN9, O60333, Q9Y620, Q9Y450, Q9BYX4, P15170, P49840, O14647, Q9C000	134	1610	15390	1.7120608139427087	0.8618970280668481	0.11638579489289924	12.454962015099458
GOTERM_MF_FAT	GO:0001883~purine nucleoside binding	26	19.402985074626866	0.011311677730536103	P51530, O15440, P62837, P52701, P09622, O14727, P12270, Q8TD26, Q13523, O95835, P22102, Q8N3C0, Q86Z02, Q9BYX4, P49840, Q9C000, O75460, Q5JU69, P51003, Q149N8, Q9NZJ4, Q9HAN9, O60333, Q9Y620, Q8TAA5, O14647	116	1494	10941	1.6414277800858608	0.9586349756154217	0.3655809963732024	13.965292582001565
GOTERM_MF_FAT	GO:0001882~nucleoside binding	26	19.402985074626866	0.012062528596523264	P51530, O15440, P62837, P52701, P09622, O14727, P12270, Q8TD26, Q13523, O95835, P22102, Q8N3C0, Q86Z02, Q9BYX4, P49840, Q9C000, O75460, Q5JU69, P51003, Q149N8, Q9NZJ4, Q9HAN9, O60333, Q9Y620, Q8TAA5, O14647	116	1502	10941	1.6326851554249506	0.9665613867444781	0.3144682333035881	14.825220965057905
GOTERM_MF_FAT	GO:0000166~nucleotide binding	33	24.62686567164179	0.014602509881365938	P51530, P84103, O15440, P62837, P52701, P09622, O14727, Q8TD26, P12270, Q13523, O95835, P22102, Q8N3C0, Q86Z02, P62995, Q9BYX4, P15170, P49840, Q9C000, O75460, Q5JU69, P51003, Q149N8, Q9UBU9, Q15020, Q9NZJ4, Q9HAN9, O60333, Q9Y620, P08621, Q8TAA5, Q9Y450, O14647	116	2094	10941	1.4864020353719989	0.9837367816565054	0.3123263105938435	17.67564483697329
GOTERM_MF_FAT	GO:0005524~ATP binding	24	17.91044776119403	0.017386054659767648	P51530, O75460, O15440, P62837, P52701, Q5JU69, P51003, Q149N8, O14727, Q8TD26, P12270, Q13523, O95835, P22102, Q8N3C0, Q86Z02, Q9NZJ4, Q9HAN9, O60333, Q9Y620, Q9BYX4, P49840, O14647, Q9C000	116	1391	10941	1.6273581397654873	0.9926342233078205	0.33584688737611645	20.697971311271367
GOTERM_MF_FAT	GO:0032559~adenyl ribonucleotide binding	24	17.91044776119403	0.019830246698344715	P51530, O75460, O15440, P62837, P52701, Q5JU69, P51003, Q149N8, O14727, Q8TD26, P12270, Q13523, O95835, P22102, Q8N3C0, Q86Z02, Q9NZJ4, Q9HAN9, O60333, Q9Y620, Q9BYX4, P49840, O14647, Q9C000	116	1408	10941	1.6077096394984325	0.9963325596248246	0.311943338113411	23.266917806620246
GOTERM_MF_FAT	GO:0017076~purine nucleotide binding	28	20.8955223880597	0.02886422203953813	P51530, O15440, P62837, P52701, P09622, O14727, Q8TD26, P12270, Q13523, O95835, P22102, Q8N3C0, Q86Z02, Q9BYX4, P15170, P49840, Q9C000, O75460, Q5JU69, P51003, Q149N8, Q9NZJ4, Q9HAN9, O60333, Q9Y620, Q9Y450, Q8TAA5, O14647	116	1785	10941	1.4795131845841785	0.9997255980228449	0.38270413639956713	32.109184952955516
GOTERM_MF_FAT	GO:0032555~purine ribonucleotide binding	26	19.402985074626866	0.05314089024618787	P51530, O15440, P62837, P52701, O14727, P12270, Q8TD26, Q13523, O95835, P22102, Q8N3C0, Q86Z02, P15170, Q9BYX4, P49840, Q9C000, O75460, Q5JU69, P51003, Q149N8, Q9NZJ4, Q9HAN9, O60333, Q9Y620, Q9Y450, O14647	116	1719	10941	1.426581212011795	0.9999997709652771	0.5009117641428984	51.42233892394377
GOTERM_MF_FAT	GO:0032553~ribonucleotide binding	26	19.402985074626866	0.05314089024618787	P51530, O15440, P62837, P52701, O14727, P12270, Q8TD26, Q13523, O95835, P22102, Q8N3C0, Q86Z02, P15170, Q9BYX4, P49840, Q9C000, O75460, Q5JU69, P51003, Q149N8, Q9NZJ4, Q9HAN9, O60333, Q9Y620, Q9Y450, O14647	116	1719	10941	1.426581212011795	0.9999997709652771	0.5009117641428984	51.42233892394377
Annotation Cluster 7	Enrichment Score: 1.773992891898719
Category	Term	Count	%	PValue	Genes	List Total	Pop Hits	Pop Total	Fold Enrichment	Bonferroni	Benjamini	FDR
GOTERM_CC_FAT	GO:0005694~chromosome	11	8.208955223880597	0.002749374383753038	Q8N5Y2, Q8TD26, Q15047, P12270, Q13523, Q92889, P52701, Q99877, O14647, Q149N8, P62805	85	436	10318	3.062547220723152	0.40240444301570943	0.15769550181790948	3.355219512485619
GOTERM_CC_FAT	GO:0043232~intracellular non-membrane-bounded organelle	28	20.8955223880597	0.04162878362377374	Q8TCC3, Q92889, P52701, O60563, Q9Y6W5, Q8N5Y2, Q9Y2S0, P12270, Q8TD26, Q13523, Q9HBI0, O95835, Q00987, Q86Z02, Q6IA86, P62805, Q7Z5R6, Q68CZ2, Q99877, P51003, Q149N8, Q92556, Q15047, P15408, P62318, O60333, Q9BTE1, O14647	85	2414	10318	1.407982845167893	0.9996477804685189	0.5146288612554206	40.96714005827303
GOTERM_CC_FAT	GO:0043228~non-membrane-bounded organelle	28	20.8955223880597	0.04162878362377374	Q8TCC3, Q92889, P52701, O60563, Q9Y6W5, Q8N5Y2, Q9Y2S0, P12270, Q8TD26, Q13523, Q9HBI0, O95835, Q00987, Q86Z02, Q6IA86, P62805, Q7Z5R6, Q68CZ2, Q99877, P51003, Q149N8, Q92556, Q15047, P15408, P62318, O60333, Q9BTE1, O14647	85	2414	10318	1.407982845167893	0.9996477804685189	0.5146288612554206	40.96714005827303
Annotation Cluster 8	Enrichment Score: 1.7332811178961045
Category	Term	Count	%	PValue	Genes	List Total	Pop Hits	Pop Total	Fold Enrichment	Bonferroni	Benjamini	FDR
SP_PIR_KEYWORDS	helicase	7	5.223880597014925	9.245074414884687E-4	P51530, Q8TD26, Q8N3C0, Q9Y620, Q9BYX4, O14647, Q149N8	134	130	15390	6.18427095292767	0.1564938208550236	0.021048821489167424	1.136955151881025
GOTERM_MF_FAT	GO:0004386~helicase activity	7	5.223880597014925	0.003071731918701949	P51530, Q8TD26, Q8N3C0, Q9Y620, Q9BYX4, O14647, Q149N8	116	136	10941	4.8546526369168355	0.5774335742286791	0.24959048984836918	3.986179618108987
INTERPRO	IPR001650:DNA/RNA helicase, C-terminal	6	4.477611940298507	0.0031812369983014854	Q8TD26, Q8N3C0, Q9Y620, Q9BYX4, O14647, Q149N8	133	104	13824	5.99652978600347	0.6483465086988194	0.18862245062226424	4.223964858071261
INTERPRO	IPR000330:SNF2-related	4	2.9850746268656714	0.003447552175370029	Q8TD26, Q9Y620, O14647, Q149N8	133	32	13824	12.992481203007518	0.6778541372935778	0.17204113659232723	4.56996745629924
INTERPRO	IPR014001:DEAD-like helicase, N-terminal	6	4.477611940298507	0.0034531211534694255	Q8TD26, Q8N3C0, Q9Y620, Q9BYX4, O14647, Q149N8	133	106	13824	5.883387714569442	0.6784440734386701	0.14962971873294828	4.577190423206301
SMART	SM00490:HELICc	6	4.477611940298507	0.010395066671943292	Q8TD26, Q8N3C0, Q9Y620, Q9BYX4, O14647, Q149N8	102	103	7840	4.477441462021702	0.6661937813147326	0.3063110001868744	11.045668314770108
SMART	SM00487:DEXDc	6	4.477611940298507	0.011676891164316907	Q8TD26, Q8N3C0, Q9Y620, Q9BYX4, O14647, Q149N8	102	106	7840	4.350721420643729	0.7086669468333959	0.2653213148516994	12.327800018806446
UP_SEQ_FEATURE	domain:Helicase C-terminal	5	3.731343283582089	0.012206737602103508	Q8TD26, Q9Y620, Q9BYX4, O14647, Q149N8	134	103	15389	5.574916678742211	0.9987611963762244	0.6722819129172419	16.389902182278547
INTERPRO	IPR014021:Helicase, superfamily 1 and 2, ATP-binding	5	3.731343283582089	0.01753732986987724	Q8TD26, Q8N3C0, Q9Y620, Q9BYX4, O14647	133	104	13824	4.997108155002892	0.9969823632359947	0.5158740410217313	21.30936316264236
GOTERM_MF_FAT	GO:0016887~ATPase activity	9	6.7164179104477615	0.01787108102912533	P51530, Q8TD26, O15440, Q96T23, P52701, Q8N3C0, O60333, Q9Y620, O14647	116	315	10941	2.6948275862068964	0.993585249757732	0.32185663121111263	21.21399063940137
GOTERM_MF_FAT	GO:0003678~DNA helicase activity	3	2.2388059701492535	0.06308668058917093	P51530, Q9Y620, O14647	116	39	10941	7.255305039787799	0.999999988092087	0.5324516965264723	57.752642482880255
UP_SEQ_FEATURE	domain:Helicase ATP-binding	4	2.9850746268656714	0.065560958934735	Q8TD26, Q9Y620, Q9BYX4, O14647	134	107	15389	4.293206862881853	0.9999999999999999	0.9417351996914728	62.77921710953147
GOTERM_MF_FAT	GO:0070035~purine NTP-dependent helicase activity	4	2.9850746268656714	0.07824770637682787	P51530, Q8TD26, Q8N3C0, O14647	116	95	10941	3.971324863883847	0.99999999987641	0.5985057390011701	65.9500331442498
GOTERM_MF_FAT	GO:0008026~ATP-dependent helicase activity	4	2.9850746268656714	0.07824770637682787	P51530, Q8TD26, Q8N3C0, O14647	116	95	10941	3.971324863883847	0.99999999987641	0.5985057390011701	65.9500331442498
GOTERM_MF_FAT	GO:0008094~DNA-dependent ATPase activity	3	2.2388059701492535	0.11709336904478466	P51530, Q9Y620, O14647	116	56	10941	5.0528017241379315	0.9999999999999993	0.663678747080383	80.73070079668668
GOTERM_MF_FAT	GO:0042623~ATPase activity, coupled	6	4.477611940298507	0.13236740029281244	P51530, Q8TD26, O15440, Q8N3C0, Q9Y620, O14647	116	256	10941	2.2106007543103448	1.0	0.6894169985073451	84.70129125013628
SP_PIR_KEYWORDS	hydrolase	16	11.940298507462686	0.1745422711458506	P51530, O75460, Q92889, P25789, Q08209, Q92851, Q149N8, Q8TD26, Q5VVJ2, Q8N3C0, Q9Y4E8, Q9Y620, Q9BYX4, O75688, Q4J6C6, O14647	134	1331	15390	1.3806250490597352	0.9999999999999996	0.6458623787971468	90.6647771231507
Annotation Cluster 9	Enrichment Score: 1.6609049825963298
Category	Term	Count	%	PValue	Genes	List Total	Pop Hits	Pop Total	Fold Enrichment	Bonferroni	Benjamini	FDR
GOTERM_BP_FAT	GO:0000724~double-strand break repair via homologous recombination	4	2.9850746268656714	9.221266852291357E-4	Q92889, O60921, Q9Y620, Q96AH0	119	19	11426	20.2140645731977	0.5580058416727784	0.07840172551383628	1.4246550616835996
GOTERM_BP_FAT	GO:0000725~recombinational repair	4	2.9850746268656714	9.221266852291357E-4	Q92889, O60921, Q9Y620, Q96AH0	119	19	11426	20.2140645731977	0.5580058416727784	0.07840172551383628	1.4246550616835996
SP_PIR_KEYWORDS	dna repair	8	5.970149253731343	0.0011639431355787671	P54727, Q92889, O60921, P52701, Q9UBT6, Q9Y620, Q96AH0, Q149N8	134	186	15390	4.939817043813192	0.19288593159739575	0.023528807845169974	1.4294687544448514
SP_PIR_KEYWORDS	DNA damage	8	5.970149253731343	0.002031181140342488	P54727, Q92889, O60921, P52701, Q9UBT6, Q9Y620, Q96AH0, Q149N8	134	205	15390	4.4819803421914814	0.31210385789791695	0.030695476499615792	2.4823097053000676
GOTERM_BP_FAT	GO:0006281~DNA repair	9	6.7164179104477615	0.007607625690694503	P54727, P51530, Q92889, O60921, P52701, Q9UBT6, Q9Y620, Q96AH0, Q149N8	119	275	11426	3.1423682200152783	0.9988390184712335	0.26449950619384577	11.199540122805862
GOTERM_BP_FAT	GO:0006259~DNA metabolic process	12	8.955223880597014	0.010567255699744291	P54727, P51530, O14727, Q92889, O60921, P52701, Q13829, Q9UBT6, Q9Y620, Q9UBU7, Q96AH0, Q149N8	119	479	11426	2.405431483658181	0.9999174234470697	0.29405239006406303	15.230421565835627
GOTERM_MF_FAT	GO:0003684~damaged DNA binding	4	2.9850746268656714	0.01095557671465512	P54727, Q92889, P52701, Q9UBT6	116	44	10941	8.574451410658307	0.9542465773334025	0.4019503168422498	13.554660841527145
GOTERM_BP_FAT	GO:0006974~response to DNA damage stimulus	10	7.462686567164178	0.012798805032426008	P54727, P51530, Q92889, O60921, P52701, Q86Z02, Q9UBT6, Q9Y620, Q96AH0, Q149N8	119	363	11426	2.6450910942889556	0.9999888051040545	0.3344521452778769	18.15577084867077
GOTERM_BP_FAT	GO:0006310~DNA recombination	5	3.731343283582089	0.018566649820639422	Q92889, O60921, P52701, Q9Y620, Q96AH0	119	98	11426	4.898816669524953	0.9999999373648167	0.4247005682209448	25.28525545046927
GOTERM_BP_FAT	GO:0033554~cellular response to stress	12	8.955223880597014	0.02574678074745554	P54727, O75460, P51530, Q92889, O60921, P52701, Q86Z02, O94817, Q9UBT6, Q9Y620, Q96AH0, Q149N8	119	547	11426	2.106401610004148	0.9999999999056837	0.4928517787607717	33.34903036722401
GOTERM_BP_FAT	GO:0006302~double-strand break repair	4	2.9850746268656714	0.026125028115765857	Q92889, O60921, Q9Y620, Q96AH0	119	62	11426	6.194632691786392	0.9999999999331138	0.487970100594296	33.750372674940564
GOTERM_BP_FAT	GO:0051053~negative regulation of DNA metabolic process	3	2.2388059701492535	0.055713090345650314	Q92889, O60921, P52701	119	37	11426	7.7851464910288435	1.0	0.6602080874935417	59.00063965582486
GOTERM_BP_FAT	GO:0051052~regulation of DNA metabolic process	4	2.9850746268656714	0.10943985441491381	P51530, Q92889, O60921, P52701	119	112	11426	3.4291716686674665	1.0	0.8037143315555861	83.51524932969127
GOTERM_MF_FAT	GO:0003697~single-stranded DNA binding	3	2.2388059701492535	0.11365954758375568	P54727, Q92889, Q96AH0	116	55	10941	5.144670846394984	0.9999999999999979	0.6757061881910091	79.71588484079477
GOTERM_BP_FAT	GO:0009411~response to UV	3	2.2388059701492535	0.12052953722062192	Q92889, O60921, P52701	119	58	11426	4.966386554621849	1.0	0.8259993076108997	86.43437750263793
GOTERM_BP_FAT	GO:0009314~response to radiation	5	3.731343283582089	0.13177261312039695	Q92889, O60921, P52701, Q9Y620, Q96AH0	119	189	11426	2.540127161975902	1.0	0.8410235472261545	88.89471595701848
GOTERM_BP_FAT	GO:0009628~response to abiotic stimulus	7	5.223880597014925	0.14536119172618348	Q92889, O60921, P52701, Q9Y620, Q96AH0, Q93034, P15407	119	344	11426	1.9538303693570451	1.0	0.8549577331257969	91.31091673819026
GOTERM_MF_FAT	GO:0043566~structure-specific DNA binding	4	2.9850746268656714	0.16177598257830206	P54727, Q92889, P52701, Q96AH0	116	132	10941	2.8581504702194356	1.0	0.7562858172973843	90.30294352088876
GOTERM_BP_FAT	GO:0009416~response to light stimulus	3	2.2388059701492535	0.3784378935229974	Q92889, O60921, P52701	119	127	11426	2.2681135446304506	1.0	0.9691300724054402	99.93863215688721
Annotation Cluster 10	Enrichment Score: 1.5264587011321111
Category	Term	Count	%	PValue	Genes	List Total	Pop Hits	Pop Total	Fold Enrichment	Bonferroni	Benjamini	FDR
GOTERM_BP_FAT	GO:0051329~interphase of mitotic cell cycle	7	5.223880597014925	6.420083702562316E-4	Q00987, O95835, Q08209, Q9UBU7, P15170, Q93034, Q9UJX2	119	102	11426	6.589388696655132	0.43354626676512475	0.07798544349715009	0.9939026688158492
GOTERM_BP_FAT	GO:0051325~interphase	7	5.223880597014925	7.483323097045525E-4	Q00987, O95835, Q08209, Q9UBU7, P15170, Q93034, Q9UJX2	119	105	11426	6.401120448179272	0.48445053169455665	0.07947880430708354	1.1576094451698271
GOTERM_BP_FAT	GO:0000082~G1/S transition of mitotic cell cycle	4	2.9850746268656714	0.01908384235712864	Q08209, Q9UBU7, P15170, Q93034	119	55	11426	6.983040488922842	0.9999999607155086	0.423095525237856	25.895303548099257
GOTERM_BP_FAT	GO:0007049~cell cycle	14	10.44776119402985	0.04667715459215013	O75460, P25789, P35869, P52701, O60563, Q08209, Q93034, Q9UJX2, O95835, Q00987, Q9Y620, P28749, P15170, Q9UBU7	119	753	11426	1.785173033356769	1.0	0.6436409297419718	52.45473630574023
GOTERM_BP_FAT	GO:0022403~cell cycle phase	9	6.7164179104477615	0.05633846475747187	Q00987, P52701, O95835, Q08209, Q9Y620, Q9UBU7, P15170, Q93034, Q9UJX2	119	402	11426	2.149630001254233	1.0	0.649126399904277	59.42093291232033
GOTERM_BP_FAT	GO:0022402~cell cycle process	11	8.208955223880597	0.058543703407337146	O75460, P25789, Q00987, P52701, O95835, Q08209, Q9Y620, Q9UBU7, P15170, Q93034, Q9UJX2	119	551	11426	1.9168509509066787	1.0	0.6562340085519431	60.87104753605903
GOTERM_BP_FAT	GO:0000278~mitotic cell cycle	8	5.970149253731343	0.08553916778260287	P25789, Q00987, O95835, Q08209, Q9UBU7, P15170, Q93034, Q9UJX2	119	367	11426	2.093009410848808	1.0	0.7566283304340676	75.11270983169993
KEGG_PATHWAY	hsa04110:Cell cycle	4	2.9850746268656714	0.23563151917022698	Q00987, P28749, Q9UBU7, Q9UJX2	62	122	4430	2.3426758328926494	0.9999999999296375	0.880592665987812	94.51995575173056
GOTERM_BP_FAT	GO:0000279~M phase	4	2.9850746268656714	0.6423662348237243	P52701, O95835, Q9Y620, Q9UJX2	119	318	11426	1.2077585751281643	1.0	0.9979511149658646	99.99998866657907
Annotation Cluster 11	Enrichment Score: 1.5116206908174246
Category	Term	Count	%	PValue	Genes	List Total	Pop Hits	Pop Total	Fold Enrichment	Bonferroni	Benjamini	FDR
GOTERM_BP_FAT	GO:0016071~mRNA metabolic process	12	8.955223880597014	0.0012257829716206168	O75460, P62312, P84103, Q13523, Q8IX01, Q8TCS8, P62318, Q12996, P62995, P08621, P51003, P15170	119	360	11426	3.200560224089636	0.662261499260935	0.0864863363294347	1.8896218334510162
SP_PIR_KEYWORDS	mrna processing	9	6.7164179104477615	0.0016403891717232137	P62312, P84103, Q13523, Q8IX01, P62318, Q12996, P62995, P08621, P51003	134	254	15390	4.069514631566577	0.2607206652845574	0.027088121022189937	2.0091680084343144
GOTERM_BP_FAT	GO:0006397~mRNA processing	10	7.462686567164178	0.004978459336429466	O75460, P62312, P84103, Q13523, Q8IX01, P62318, Q12996, P62995, P08621, P51003	119	312	11426	3.0774617539323423	0.9879288918467479	0.21759719869161842	7.468990396142905
SP_PIR_KEYWORDS	rna-binding	12	8.955223880597014	0.005927969240770507	P62312, P84103, Q15020, Q9UBU9, Q8IWZ3, Q8TCS8, P62318, P62995, P08621, P51003, Q9BYX4, P82979	134	526	15390	2.62016911639521	0.6651230504224804	0.07033670671482695	7.086727747222509
GOTERM_BP_FAT	GO:0008380~RNA splicing	9	6.7164179104477615	0.008267262842218286	P62312, P84103, Q13523, Q8IX01, P62318, Q12996, P62995, P08621, P51003	119	279	11426	3.0973163458931956	0.9993554377626392	0.2734384933596996	12.11316614458835
GOTERM_BP_FAT	GO:0006396~RNA processing	13	9.701492537313433	0.008904412521924409	O75460, P62312, P84103, Q13523, Q15020, Q8IX01, Q8TCS8, P62318, Q12996, P62995, P08621, P51003, Q96HW7	119	533	11426	2.341873334699734	0.9996350316596778	0.2713982538874685	12.987288799648466
GOTERM_MF_FAT	GO:0003723~RNA binding	15	11.194029850746269	0.013550721346613934	P62312, P84103, Q9UBU9, Q15020, Q8IWZ3, Q8IX01, Q8TCS8, O60563, Q12996, P08621, P62995, P51003, Q9BYX4, Q96AH0, P82979	116	692	10941	2.044486246761013	0.9780753495323433	0.3175147530200927	16.506174751410974
GOTERM_BP_FAT	GO:0000375~RNA splicing, via transesterification reactions	6	4.477611940298507	0.02107898869442022	P84103, P62318, Q12996, P62995, P08621, P51003	119	153	11426	3.7653649695172184	0.9999999935185762	0.4452277866686427	28.205256794997513
GOTERM_BP_FAT	GO:0000377~RNA splicing, via transesterification reactions with bulged adenosine as nucleophile	6	4.477611940298507	0.02107898869442022	P84103, P62318, Q12996, P62995, P08621, P51003	119	153	11426	3.7653649695172184	0.9999999935185762	0.4452277866686427	28.205256794997513
GOTERM_BP_FAT	GO:0000398~nuclear mRNA splicing, via spliceosome	6	4.477611940298507	0.02107898869442022	P84103, P62318, Q12996, P62995, P08621, P51003	119	153	11426	3.7653649695172184	0.9999999935185762	0.4452277866686427	28.205256794997513
SP_PIR_KEYWORDS	mrna splicing	6	4.477611940298507	0.033274196348516055	P62312, P84103, Q13523, Q8IX01, P62318, P62995	134	206	15390	3.3451673670482536	0.998023898734891	0.25658895476203714	34.18733299726861
UP_SEQ_FEATURE	domain:RRM	4	2.9850746268656714	0.07456719625184799	P84103, Q9UBU9, P62995, P08621	134	113	15389	4.065248976357152	1.0	0.9166209845620986	67.67916800717775
KEGG_PATHWAY	hsa03040:Spliceosome	5	3.731343283582089	0.09221592829887133	P62312, P84103, P62318, P62995, P08621	62	125	4430	2.858064516129032	0.999778954049829	0.8780671736631547	64.85264306567242
INTERPRO	IPR012677:Nucleotide-binding, alpha-beta plait	5	3.731343283582089	0.12964572660903023	P84103, Q15020, Q9UBU9, P62995, P08621	133	203	13824	2.5600948183266046	1.0	0.8738395683765884	84.75247487883934
INTERPRO	IPR000504:RNA recognition motif, RNP-1	4	2.9850746268656714	0.3011925257049743	P84103, Q15020, P62995, P08621	133	201	13824	2.068454718886769	1.0	0.9826367857544787	99.22041304327051
SP_PIR_KEYWORDS	ribonucleoprotein	4	2.9850746268656714	0.4369028440668261	P62312, Q8TCC3, P62318, P08621	134	280	15390	1.640724946695096	1.0	0.8994612838016407	99.91748349670398
SMART	SM00360:RRM	4	2.9850746268656714	0.481767389986692	P84103, Q15020, P62995, P08621	102	201	7840	1.529606867622671	1.0	0.9950541804619658	99.93656594947909
GOTERM_CC_FAT	GO:0030529~ribonucleoprotein complex	5	3.731343283582089	0.5925178492600652	P62312, Q13523, Q8TCC3, P62318, P08621	85	504	10318	1.2042483660130718	1.0	0.9779726878400492	99.99853129754234
Annotation Cluster 12	Enrichment Score: 1.3048687539206143
Category	Term	Count	%	PValue	Genes	List Total	Pop Hits	Pop Total	Fold Enrichment	Bonferroni	Benjamini	FDR
INTERPRO	IPR001315:Caspase Recruitment	4	2.9850746268656714	0.0021049456701261056	O14727, Q9Y2G2, Q9BYX4, Q9C000	133	27	13824	15.398496240601503	0.4990003375798292	0.20577087108339964	2.8137528501688602
INTERPRO	IPR011029:DEATH-like	5	3.731343283582089	0.002561873923706792	P19438, O14727, Q9Y2G2, Q92851, Q9C000	133	60	13824	8.661654135338345	0.5688817451575461	0.18969390961355082	3.4147763664919895
SMART	SM00114:CARD	4	2.9850746268656714	0.00484953165736971	O14727, Q9Y2G2, Q9BYX4, Q9C000	102	27	7840	11.387073347857662	0.3997682948994665	0.22525378019603515	5.2996908447758955
GOTERM_BP_FAT	GO:0051345~positive regulation of hydrolase activity	7	5.223880597014925	0.008778517341127372	O75460, O14727, Q9Y2G2, P52701, P15170, P55055, Q9C000	119	172	11426	3.9076607387140903	0.9995916103573971	0.2775716508966687	12.815217400755262
GOTERM_MF_FAT	GO:0008656~caspase activator activity	3	2.2388059701492535	0.011937498965592054	O14727, Q9Y2G2, Q9C000	116	16	10941	17.684806034482758	0.9653552978822587	0.34316754468389554	14.68258163676126
GOTERM_BP_FAT	GO:0051336~regulation of hydrolase activity	9	6.7164179104477615	0.017742594836110563	O75460, Q8TEU7, O14727, Q9Y2G2, P52701, Q5R372, P15170, P55055, Q9C000	119	320	11426	2.70047268907563	0.9999998683560897	0.4209208106916271	24.303534404569316
GOTERM_BP_FAT	GO:0043280~positive regulation of caspase activity	4	2.9850746268656714	0.02195297467553295	O14727, Q9Y2G2, P15170, Q9C000	119	58	11426	6.621848739495799	0.999999997059868	0.44860139683296896	29.19577192377182
GOTERM_BP_FAT	GO:0010952~positive regulation of peptidase activity	4	2.9850746268656714	0.02195297467553295	O14727, Q9Y2G2, P15170, Q9C000	119	58	11426	6.621848739495799	0.999999997059868	0.44860139683296896	29.19577192377182
UP_SEQ_FEATURE	domain:CARD	3	2.2388059701492535	0.022596463145001983	O14727, Q9Y2G2, Q9C000	134	27	15389	12.760364842454393	0.9999961070493129	0.8312737320991453	28.331406253209934
GOTERM_MF_FAT	GO:0016504~peptidase activator activity	3	2.2388059701492535	0.023995768146987853	O14727, Q9Y2G2, Q9C000	116	23	10941	12.30247376311844	0.9988870485914995	0.34626044553913427	27.468505438747847
GOTERM_MF_FAT	GO:0043028~caspase regulator activity	3	2.2388059701492535	0.03697251663001937	O14727, Q9Y2G2, Q9C000	116	29	10941	9.757134363852556	0.9999737680366232	0.40987836111330345	39.23341743902902
SP_PIR_KEYWORDS	Apoptosis	8	5.970149253731343	0.037299630685275864	O75460, P19438, Q92556, O14727, Q02078, Q9Y2G2, Q92851, Q9C000	134	361	15390	2.545168892380204	0.9990829997175463	0.2723443849674526	37.49623517103582
GOTERM_BP_FAT	GO:0043281~regulation of caspase activity	4	2.9850746268656714	0.04672765308446502	O14727, Q9Y2G2, P15170, Q9C000	119	78	11426	4.923938806291748	1.0	0.6351852465557035	52.49389328843983
GOTERM_BP_FAT	GO:0052548~regulation of endopeptidase activity	4	2.9850746268656714	0.049732568361242166	O14727, Q9Y2G2, P15170, Q9C000	119	80	11426	4.800840336134454	1.0	0.6500253582488649	54.77036096894958
GOTERM_BP_FAT	GO:0052547~regulation of peptidase activity	4	2.9850746268656714	0.056018211821096106	O14727, Q9Y2G2, P15170, Q9C000	119	84	11426	4.572228891556622	1.0	0.6545448551541425	59.20620786901182
GOTERM_BP_FAT	GO:0006919~activation of caspase activity	3	2.2388059701492535	0.10379459105670356	O14727, P15170, Q9C000	119	53	11426	5.43491358807674	1.0	0.7960519635302918	81.81278470695894
GOTERM_BP_FAT	GO:0006915~apoptosis	10	7.462686567164178	0.13782491544411946	O75460, P19438, Q92556, O14727, Q02078, P35869, Q9Y2G2, P15170, Q92851, Q9C000	119	573	11426	1.6756859811987623	1.0	0.8507405365715914	90.03958033319259
GOTERM_BP_FAT	GO:0043085~positive regulation of catalytic activity	9	6.7164179104477615	0.1418933195836255	O75460, O14727, P25789, Q9Y2G2, P52701, P15170, P55055, Q9C000, Q9UJX2	119	497	11426	1.7387349305919548	1.0	0.8515411359705869	90.74603911826925
GOTERM_BP_FAT	GO:0012501~programmed cell death	10	7.462686567164178	0.14729892129757857	O75460, P19438, Q92556, O14727, Q02078, P35869, Q9Y2G2, P15170, Q92851, Q9C000	119	582	11426	1.6497733113864104	1.0	0.8551128569916128	91.6123314660077
GOTERM_BP_FAT	GO:0008219~cell death	11	8.208955223880597	0.16870078509999184	O75460, P19438, Q92556, O14727, P15408, Q02078, P35869, Q9Y2G2, P15170, Q92851, Q9C000	119	684	11426	1.5441299326748243	1.0	0.8836957207869008	94.35143426483208
GOTERM_BP_FAT	GO:0016265~death	11	8.208955223880597	0.17411093524171278	O75460, P19438, Q92556, O14727, P15408, Q02078, P35869, Q9Y2G2, P15170, Q92851, Q9C000	119	689	11426	1.5329243453549781	1.0	0.8890469611150584	94.89690621722544
GOTERM_BP_FAT	GO:0042981~regulation of apoptosis	12	8.955223880597014	0.18470176280032197	O75460, O14727, Q9Y2G2, P52701, Q86Z02, Q9HAN9, Q9BYX4, P15170, Q92851, Q93034, P15407, Q9C000	119	783	11426	1.4715219421101775	1.0	0.8984873133735012	95.82504005935213
GOTERM_BP_FAT	GO:0043067~regulation of programmed cell death	12	8.955223880597014	0.19219132620161905	O75460, O14727, Q9Y2G2, P52701, Q86Z02, Q9HAN9, Q9BYX4, P15170, Q92851, Q93034, P15407, Q9C000	119	790	11426	1.4584831400914795	1.0	0.9056807334798821	96.38329057663542
GOTERM_BP_FAT	GO:0010941~regulation of cell death	12	8.955223880597014	0.19544392778414227	O75460, O14727, Q9Y2G2, P52701, Q86Z02, Q9HAN9, Q9BYX4, P15170, Q92851, Q93034, P15407, Q9C000	119	793	11426	1.4529655493975648	1.0	0.9070786919710389	96.60327275775825
GOTERM_BP_FAT	GO:0044093~positive regulation of molecular function	9	6.7164179104477615	0.22594307722567206	O75460, O14727, P25789, Q9Y2G2, P52701, P15170, P55055, Q9C000, Q9UJX2	119	563	11426	1.534904547964834	1.0	0.9261157439562585	98.13783526981202
GOTERM_MF_FAT	GO:0008047~enzyme activator activity	6	4.477611940298507	0.23295225919419557	O14727, P49796, Q9Y2G2, Q5R372, Q9UBU7, Q9C000	116	313	10941	1.8080312878704417	1.0	0.8437727579707477	97.00028049370502
GOTERM_BP_FAT	GO:0006952~defense response	5	3.731343283582089	0.8022392948359165	P19438, O14727, Q9BYX4, P15407, Q9C000	119	529	11426	0.9075312544677607	1.0	0.9997491992031927	99.99999999887166
Annotation Cluster 13	Enrichment Score: 1.267696475364355
Category	Term	Count	%	PValue	Genes	List Total	Pop Hits	Pop Total	Fold Enrichment	Bonferroni	Benjamini	FDR
SP_PIR_KEYWORDS	chromatin regulator	8	5.970149253731343	0.0023265217754153506	Q8N5Y2, Q8TD26, Q15047, Q5VVJ2, Q96T23, Q9H9B1, P28749, O96028	134	210	15390	4.375266524520256	0.34856571133748937	0.03243008786626922	2.8384919824334
GOTERM_MF_FAT	GO:0016278~lysine N-methyltransferase activity	3	2.2388059701492535	0.04177716510756832	Q15047, Q9H9B1, O96028	116	31	10941	9.127641824249165	0.9999935341667034	0.4339081777622228	43.12208493405354
GOTERM_MF_FAT	GO:0016279~protein-lysine N-methyltransferase activity	3	2.2388059701492535	0.04177716510756832	Q15047, Q9H9B1, O96028	116	31	10941	9.127641824249165	0.9999935341667034	0.4339081777622228	43.12208493405354
GOTERM_MF_FAT	GO:0018024~histone-lysine N-methyltransferase activity	3	2.2388059701492535	0.04177716510756832	Q15047, Q9H9B1, O96028	116	31	10941	9.127641824249165	0.9999935341667034	0.4339081777622228	43.12208493405354
UP_SEQ_FEATURE	domain:SET	3	2.2388059701492535	0.05995102257456913	Q15047, Q9H9B1, O96028	134	46	15389	7.489779364049318	0.9999999999999977	0.9532557287525393	59.38627138198718
GOTERM_MF_FAT	GO:0042054~histone methyltransferase activity	3	2.2388059701492535	0.060254113814514725	Q15047, Q9H9B1, O96028	116	38	10941	7.446234119782215	0.9999999722718238	0.5307207397174853	56.03224143403958
INTERPRO	IPR001214:SET	3	2.2388059701492535	0.0713348750701388	Q15047, Q9H9B1, O96028	133	46	13824	6.7786858450474	0.9999999999713056	0.7601882845064947	63.300461230517726
GOTERM_MF_FAT	GO:0008276~protein methyltransferase activity	3	2.2388059701492535	0.09365889397826008	Q15047, Q9H9B1, O96028	116	49	10941	5.774630541871921	0.9999999999988993	0.639339254373487	72.75446550452618
GOTERM_MF_FAT	GO:0008170~N-methyltransferase activity	3	2.2388059701492535	0.10352431572710928	Q15047, Q9H9B1, O96028	116	52	10941	5.441478779840849	0.9999999999999486	0.6518622057075723	76.42523799820268
SP_PIR_KEYWORDS	methyltransferase	4	2.9850746268656714	0.10816749526230093	Q15047, Q9H9B1, O96028, P55345	134	133	15390	3.454157782515992	0.9999999992885791	0.5163222696865992	75.71331941322053
KEGG_PATHWAY	hsa00310:Lysine degradation	3	2.2388059701492535	0.11318020893970134	Q15047, Q9H9B1, O96028	62	42	4430	5.1036866359447	0.9999710480534171	0.8763097253769954	72.6960120601408
SMART	SM00317:SET	3	2.2388059701492535	0.11818828006469181	Q15047, Q9H9B1, O96028	102	46	7840	5.012787723785166	0.9999981614900029	0.8484213623594764	75.5577122859203
Annotation Cluster 14	Enrichment Score: 1.186617281871839
Category	Term	Count	%	PValue	Genes	List Total	Pop Hits	Pop Total	Fold Enrichment	Bonferroni	Benjamini	FDR
INTERPRO	IPR000449:Ubiquitin-associated/translation elongation factor EF1B, N-terminal	3	2.2388059701492535	0.04849457356355408	P54727, Q5T6F2, O95835	133	37	13824	8.427555374923795	0.9999999170347231	0.7728758546504364	48.998092006420976
INTERPRO	IPR015940:Ubiquitin-associated/translation elongation factor EF1B, N-terminal, eukaryote	3	2.2388059701492535	0.058265056012130736	P54727, Q5T6F2, O95835	133	41	13824	7.605354850540985	0.9999999971906304	0.7549885676665011	55.652307636090995
SMART	SM00165:UBA	3	2.2388059701492535	0.09750948021093546	P54727, Q5T6F2, O95835	102	41	7840	5.624103299856528	0.999979035809457	0.8339471439445352	68.3114538468228
Annotation Cluster 15	Enrichment Score: 1.1023984227008357
Category	Term	Count	%	PValue	Genes	List Total	Pop Hits	Pop Total	Fold Enrichment	Bonferroni	Benjamini	FDR
GOTERM_BP_FAT	GO:0006351~transcription, DNA-dependent	7	5.223880597014925	0.07377059540965585	Q8N5Y2, Q15543, Q96T23, P35869, O60563, O75529, P15407	119	284	11426	2.366611433305717	1.0	0.715190647083207	69.63635951336684
GOTERM_BP_FAT	GO:0032774~RNA biosynthetic process	7	5.223880597014925	0.07773693367414969	Q8N5Y2, Q15543, Q96T23, P35869, O60563, O75529, P15407	119	288	11426	2.3337418300653594	1.0	0.7280543892991567	71.59689241385014
GOTERM_BP_FAT	GO:0006366~transcription from RNA polymerase II promoter	6	4.477611940298507	0.08595953099442846	Q8N5Y2, Q15543, P35869, O60563, O75529, P15407	119	227	11426	2.5378891644763635	1.0	0.7522938132021628	75.290053630204
Annotation Cluster 16	Enrichment Score: 1.0325034561870334
Category	Term	Count	%	PValue	Genes	List Total	Pop Hits	Pop Total	Fold Enrichment	Bonferroni	Benjamini	FDR
KEGG_PATHWAY	hsa04210:Apoptosis	5	3.731343283582089	0.030994904638896533	P19438, O14727, Q08209, O00459, Q92851	62	87	4430	4.10641453466815	0.9353799509743886	0.745795261598822	28.842995669278615
KEGG_PATHWAY	hsa05014:Amyotrophic lateral sclerosis (ALS)	3	2.2388059701492535	0.1600712043952786	P19438, O14727, Q08209	62	52	4430	4.1222084367245655	0.9999997434955273	0.885595756251094	84.82098454734313
KEGG_PATHWAY	hsa05010:Alzheimer's disease	5	3.731343283582089	0.1610223328479367	O75460, P19438, O14727, P09669, Q08209	62	154	4430	2.3198575617930457	0.9999997675739302	0.8518213598702166	85.00572367475888
Annotation Cluster 17	Enrichment Score: 1.011014843113408
Category	Term	Count	%	PValue	Genes	List Total	Pop Hits	Pop Total	Fold Enrichment	Bonferroni	Benjamini	FDR
INTERPRO	IPR019782:WD40 repeat 2	6	4.477611940298507	0.05433888170003639	O14727, Q13610, Q9NSI6, O75529, P61962, Q6IA86	133	214	13824	2.914201391328789	0.9999999890034913	0.7557757230091771	53.08148153631388
UP_SEQ_FEATURE	repeat:WD 4	6	4.477611940298507	0.054885242601532824	O14727, Q13610, Q9NSI6, O75529, P61962, Q6IA86	134	237	15389	2.9074249008123934	0.9999999999999565	0.953878048645826	56.077056871889376
INTERPRO	IPR017986:WD40 repeat, region	6	4.477611940298507	0.0645448181390531	O14727, Q13610, Q9NSI6, O75529, P61962, Q6IA86	133	225	13824	2.7717293233082705	0.9999999996870038	0.7675287379347377	59.494491390642104
UP_SEQ_FEATURE	repeat:WD 3	6	4.477611940298507	0.06679002933759046	O14727, Q13610, Q9NSI6, O75529, P61962, Q6IA86	134	251	15389	2.7452577748706664	1.0	0.9321828131036779	63.486416145137646
INTERPRO	IPR019781:WD40 repeat, subgroup	6	4.477611940298507	0.06951749137816138	O14727, Q13610, Q9NSI6, O75529, P61962, Q6IA86	133	230	13824	2.7114743380189603	0.9999999999455128	0.7716934461157887	62.31564121666753
UP_SEQ_FEATURE	repeat:WD 2	6	4.477611940298507	0.07419200833584805	O14727, Q13610, Q9NSI6, O75529, P61962, Q6IA86	134	259	15389	2.660462167924855	1.0	0.9392433778702809	67.48766067769988
UP_SEQ_FEATURE	repeat:WD 1	6	4.477611940298507	0.07419200833584805	O14727, Q13610, Q9NSI6, O75529, P61962, Q6IA86	134	259	15389	2.660462167924855	1.0	0.9392433778702809	67.48766067769988
UP_SEQ_FEATURE	repeat:WD 8	3	2.2388059701492535	0.07430920489647175	O14727, Q9NSI6, Q6IA86	134	52	15389	6.625574052812858	1.0	0.9279313712807695	67.54759457374303
SP_PIR_KEYWORDS	wd repeat	6	4.477611940298507	0.07513150325789324	O14727, Q13610, Q9NSI6, O75529, P61962, Q6IA86	134	260	15390	2.6504018369690012	0.9999994262568278	0.4014546590083622	61.92344696559569
INTERPRO	IPR001680:WD40 repeat	6	4.477611940298507	0.09502917260405032	O14727, Q13610, Q9NSI6, O75529, P61962, Q6IA86	133	253	13824	2.4649766709263274	0.999999999999994	0.8216077844491505	74.14009121819318
INTERPRO	IPR019775:WD40 repeat, conserved site	6	4.477611940298507	0.10488979500616209	O14727, Q13610, Q9NSI6, O75529, P61962, Q6IA86	133	261	13824	2.3894218304381645	0.9999999999999999	0.8375294169765557	77.70640075682958
UP_SEQ_FEATURE	repeat:WD 5	5	3.731343283582089	0.12186677022245729	O14727, Q13610, Q9NSI6, O75529, Q6IA86	134	219	15389	2.621992775846793	1.0	0.9759522211613134	84.95463719255999
INTERPRO	IPR015943:WD40/YVTN repeat-like	6	4.477611940298507	0.13023365888617905	O14727, Q13610, Q9NSI6, O75529, P61962, Q6IA86	133	280	13824	2.227282491944146	1.0	0.8632811679339888	84.89139392200829
UP_SEQ_FEATURE	repeat:WD 6	4	2.9850746268656714	0.2018446308884312	O14727, Q9NSI6, O75529, Q6IA86	134	179	15389	2.566330359376303	1.0	0.9971230260569262	96.259400649633
SMART	SM00320:WD40	6	4.477611940298507	0.22687644972789323	O14727, Q13610, Q9NSI6, O75529, P61962, Q6IA86	102	253	7840	1.8228318995582424	0.9999999999981544	0.9503136382441563	94.39921512796428
UP_SEQ_FEATURE	repeat:WD 7	3	2.2388059701492535	0.3349228849597579	O14727, Q9NSI6, Q6IA86	134	138	15389	2.4965931213497727	1.0	0.9999590686123072	99.7379466059525
Annotation Cluster 18	Enrichment Score: 1.0054761955210247
Category	Term	Count	%	PValue	Genes	List Total	Pop Hits	Pop Total	Fold Enrichment	Bonferroni	Benjamini	FDR
GOTERM_BP_FAT	GO:0006333~chromatin assembly or disassembly	8	5.970149253731343	2.0363055403690856E-4	Q8N5Y2, Q9BW71, Q8TD26, Q96T23, Q99877, O14647, Q149N8, P62805	119	117	11426	6.56525174172233	0.1649230404515868	0.035404347349461185	0.3162499549484554
GOTERM_CC_FAT	GO:0000785~chromatin	7	5.223880597014925	0.004692419721294848	Q8N5Y2, Q8TD26, P52701, Q99877, O14647, Q149N8, P62805	85	192	10318	4.4256127450980385	0.5850294433377523	0.161306153370258	5.663669096793599
GOTERM_BP_FAT	GO:0006334~nucleosome assembly	4	2.9850746268656714	0.040999084315715625	Q96T23, Q99877, Q149N8, P62805	119	74	11426	5.190097660685896	0.9999999999999999	0.613248818025107	47.854080805976096
GOTERM_BP_FAT	GO:0031497~chromatin assembly	4	2.9850746268656714	0.045260161488563794	Q96T23, Q99877, Q149N8, P62805	119	77	11426	4.987886063516315	1.0	0.6411139182834906	51.34359468894062
GOTERM_BP_FAT	GO:0065004~protein-DNA complex assembly	4	2.9850746268656714	0.05126971925937262	Q96T23, Q99877, Q149N8, P62805	119	81	11426	4.741570702355016	1.0	0.6530572382475898	55.895017617520125
GOTERM_BP_FAT	GO:0034728~nucleosome organization	4	2.9850746268656714	0.05441269092735834	Q96T23, Q99877, Q149N8, P62805	119	83	11426	4.627315986635618	1.0	0.6591835229562042	58.11360993774867
GOTERM_CC_FAT	GO:0000786~nucleosome	3	2.2388059701492535	0.07841890392249176	Q99877, Q149N8, P62805	85	57	10318	6.388854489164086	0.999999766774898	0.6910922041925476	63.662043138410155
GOTERM_BP_FAT	GO:0006323~DNA packaging	4	2.9850746268656714	0.09261676522820356	Q96T23, Q99877, Q149N8, P62805	119	104	11426	3.6929541047188104	1.0	0.7672652347969802	77.945653376361
GOTERM_CC_FAT	GO:0032993~protein-DNA complex	3	2.2388059701492535	0.13809856885839494	Q99877, Q149N8, P62805	85	80	10318	4.5520588235294115	0.9999999999991478	0.8050004450414755	84.15336609088297
SP_PIR_KEYWORDS	methylation	4	2.9850746268656714	0.3364867555275161	P62318, Q99877, P62995, P62805	134	237	15390	1.938409219724164	1.0	0.8342202178036261	99.37254435766204
GOTERM_BP_FAT	GO:0065003~macromolecular complex assembly	9	6.7164179104477615	0.3380997065170701	P19438, Q15543, Q96T23, P62993, Q00987, P62318, Q99877, Q149N8, P62805	119	638	11426	1.3544690603514131	1.0	0.9616344597121773	99.8368153643973
KEGG_PATHWAY	hsa05322:Systemic lupus erythematosus	3	2.2388059701492535	0.36298382230679943	P62318, Q99877, P62805	62	92	4430	2.329943899018233	1.0	0.926873855102233	99.23556901236762
GOTERM_BP_FAT	GO:0034622~cellular macromolecular complex assembly	5	3.731343283582089	0.3727669098178382	Q96T23, P62318, Q99877, Q149N8, P62805	119	299	11426	1.6056322194429613	1.0	0.9688481175076002	99.92932090513138
GOTERM_BP_FAT	GO:0043933~macromolecular complex subunit organization	9	6.7164179104477615	0.40786816211980814	P19438, Q15543, Q96T23, P62993, Q00987, P62318, Q99877, Q149N8, P62805	119	682	11426	1.2670839596835801	1.0	0.9747936314761814	99.97114062701256
GOTERM_BP_FAT	GO:0034621~cellular macromolecular complex subunit organization	5	3.731343283582089	0.4611784827396638	Q96T23, P62318, Q99877, Q149N8, P62805	119	337	11426	1.4245817021170486	1.0	0.985625679837298	99.99334724224948
GOTERM_BP_FAT	GO:0006461~protein complex assembly	5	3.731343283582089	0.749538330666835	P19438, Q15543, Q96T23, P62993, Q00987	119	489	11426	0.9817669399047964	1.0	0.9993197713669123	99.99999995551005
GOTERM_BP_FAT	GO:0070271~protein complex biogenesis	5	3.731343283582089	0.749538330666835	P19438, Q15543, Q96T23, P62993, Q00987	119	489	11426	0.9817669399047964	1.0	0.9993197713669123	99.99999995551005
Annotation Cluster 19	Enrichment Score: 0.9794206718593247
Category	Term	Count	%	PValue	Genes	List Total	Pop Hits	Pop Total	Fold Enrichment	Bonferroni	Benjamini	FDR
BIOCARTA	h_At1rPathway:Angiotensin II mediated activation of JNK Pathway via Pyk2 dependent signaling	3	2.2388059701492535	0.05151350996456382	Q02078, P62993, P15336	20	27	1378	7.655555555555556	0.9894152930096268	0.9894152930096268	43.46468390932058
BIOCARTA	h_p38mapkPathway:p38 MAPK Signaling Pathway	3	2.2388059701492535	0.07379414156846885	Q02078, P62993, P15336	20	33	1378	6.263636363636364	0.9986296009936935	0.9629810993368728	56.24809202108535
BIOCARTA	h_mapkPathway:MAPKinase Signaling Pathway	3	2.2388059701492535	0.3032459134763322	Q02078, P62993, P15336	20	80	1378	2.5837499999999998	0.999999999999968	0.9995771271738755	97.96821246307663
Annotation Cluster 20	Enrichment Score: 0.9622394567734065
Category	Term	Count	%	PValue	Genes	List Total	Pop Hits	Pop Total	Fold Enrichment	Bonferroni	Benjamini	FDR
INTERPRO	IPR019787:Zinc finger, PHD-finger	4	2.9850746268656714	0.04368184930841288	Q9H930, Q96T23, O96028, Q149N8	133	82	13824	5.070236567027324	0.9999995659030237	0.7689219595407473	45.39094231398837
INTERPRO	IPR019786:Zinc finger, PHD-type, conserved site	4	2.9850746268656714	0.05197291241839423	Q9H930, Q96T23, O96028, Q149N8	133	88	13824	4.724538619275461	0.9999999750422846	0.7674942296326106	51.46632077079973
INTERPRO	IPR001965:Zinc finger, PHD-type	3	2.2388059701492535	0.20178889327932772	Q96T23, O96028, Q149N8	133	87	13824	3.584132745657246	1.0	0.9480261251526254	95.27707172680199
SMART	SM00249:PHD	3	2.2388059701492535	0.30907711088028433	Q96T23, O96028, Q149N8	102	87	7840	2.6504394861392835	1.0	0.9706720060454098	98.4099461267046
Annotation Cluster 21	Enrichment Score: 0.9019879664772282
Category	Term	Count	%	PValue	Genes	List Total	Pop Hits	Pop Total	Fold Enrichment	Bonferroni	Benjamini	FDR
GOTERM_BP_FAT	GO:0008213~protein amino acid alkylation	3	2.2388059701492535	0.061174680505645236	Q9H9B1, P15170, P55345	119	39	11426	7.385908209437622	1.0	0.6656005626449857	62.53766603712327
GOTERM_BP_FAT	GO:0006479~protein amino acid methylation	3	2.2388059701492535	0.061174680505645236	Q9H9B1, P15170, P55345	119	39	11426	7.385908209437622	1.0	0.6656005626449857	62.53766603712327
GOTERM_BP_FAT	GO:0043414~biopolymer methylation	3	2.2388059701492535	0.15934644568696738	Q9H9B1, P15170, P55345	119	69	11426	4.1746437705516986	1.0	0.8710322177729477	93.27760916381207
GOTERM_BP_FAT	GO:0032259~methylation	3	2.2388059701492535	0.17768023698672294	Q9H9B1, P15170, P55345	119	74	11426	3.8925732455144217	1.0	0.8913476740062536	95.22935155169286
GOTERM_BP_FAT	GO:0006730~one-carbon metabolic process	3	2.2388059701492535	0.2916992029017563	Q9H9B1, P15170, P55345	119	104	11426	2.769715578539108	1.0	0.9512974836004353	99.53189163296724
Annotation Cluster 22	Enrichment Score: 0.8170085056597934
Category	Term	Count	%	PValue	Genes	List Total	Pop Hits	Pop Total	Fold Enrichment	Bonferroni	Benjamini	FDR
GOTERM_BP_FAT	GO:0051345~positive regulation of hydrolase activity	7	5.223880597014925	0.008778517341127372	O75460, O14727, Q9Y2G2, P52701, P15170, P55055, Q9C000	119	172	11426	3.9076607387140903	0.9995916103573971	0.2775716508966687	12.815217400755262
GOTERM_BP_FAT	GO:0008629~induction of apoptosis by intracellular signals	3	2.2388059701492535	0.1070875787976517	P52701, Q86Z02, Q93034	119	54	11426	5.334267040149393	1.0	0.8014653978197055	82.82484266159362
GOTERM_BP_FAT	GO:0042981~regulation of apoptosis	12	8.955223880597014	0.18470176280032197	O75460, O14727, Q9Y2G2, P52701, Q86Z02, Q9HAN9, Q9BYX4, P15170, Q92851, Q93034, P15407, Q9C000	119	783	11426	1.4715219421101775	1.0	0.8984873133735012	95.82504005935213
GOTERM_BP_FAT	GO:0043067~regulation of programmed cell death	12	8.955223880597014	0.19219132620161905	O75460, O14727, Q9Y2G2, P52701, Q86Z02, Q9HAN9, Q9BYX4, P15170, Q92851, Q93034, P15407, Q9C000	119	790	11426	1.4584831400914795	1.0	0.9056807334798821	96.38329057663542
GOTERM_BP_FAT	GO:0010941~regulation of cell death	12	8.955223880597014	0.19544392778414227	O75460, O14727, Q9Y2G2, P52701, Q86Z02, Q9HAN9, Q9BYX4, P15170, Q92851, Q93034, P15407, Q9C000	119	793	11426	1.4529655493975648	1.0	0.9070786919710389	96.60327275775825
GOTERM_BP_FAT	GO:0006917~induction of apoptosis	6	4.477611940298507	0.22437897278452018	O75460, P52701, Q86Z02, Q92851, Q93034, Q9C000	119	314	11426	1.834716052025906	1.0	0.9268158334100236	98.07844175263548
GOTERM_BP_FAT	GO:0012502~induction of programmed cell death	6	4.477611940298507	0.22626260235924073	O75460, P52701, Q86Z02, Q92851, Q93034, Q9C000	119	315	11426	1.8288915566226491	1.0	0.924211035254901	98.14975529301017
GOTERM_BP_FAT	GO:0043065~positive regulation of apoptosis	7	5.223880597014925	0.2686119529574562	O75460, P52701, Q86Z02, Q92851, Q93034, P15407, Q9C000	119	421	11426	1.5964789716361603	1.0	0.9474023259135863	99.22907869172025
GOTERM_BP_FAT	GO:0043068~positive regulation of programmed cell death	7	5.223880597014925	0.2739110818472591	O75460, P52701, Q86Z02, Q92851, Q93034, P15407, Q9C000	119	424	11426	1.5851831298557157	1.0	0.9477002278825465	99.31152051936698
GOTERM_BP_FAT	GO:0010942~positive regulation of cell death	7	5.223880597014925	0.2774583476791278	O75460, P52701, Q86Z02, Q92851, Q93034, P15407, Q9C000	119	426	11426	1.5777409555371442	1.0	0.9484408522762315	99.36201608610486
Annotation Cluster 23	Enrichment Score: 0.7762481084913112
Category	Term	Count	%	PValue	Genes	List Total	Pop Hits	Pop Total	Fold Enrichment	Bonferroni	Benjamini	FDR
SP_PIR_KEYWORDS	zinc	27	20.149253731343283	0.010870501654760816	P17544, Q08209, Q86UD4, Q92844, O96028, Q8IY57, Q9H4P4, Q5VVJ2, Q00987, Q53GI3, Q6P1L6, Q9UBT6, Q8WY91, Q8NF99, Q9BYX4, P55055, Q9HBD1, Q68CZ2, P15336, Q8TAD4, Q149N8, Q9H930, Q96T23, Q9H9B1, Q9HAN9, Q9UBU7, Q96K19	134	1894	15390	1.6372598464908823	0.8661617337031006	0.11157172740042676	12.639271834719711
SP_PIR_KEYWORDS	zinc-finger	20	14.925373134328357	0.05610498258748798	Q9HBD1, P17544, P15336, Q86UD4, Q92844, O96028, Q8IY57, Q149N8, Q9H930, Q96T23, Q9H4P4, Q00987, Q53GI3, Q6P1L6, Q9UBT6, Q8WY91, Q9UBU7, Q8NF99, Q96K19, P55055	134	1495	15390	1.536464833025508	0.9999756802214744	0.3462098328240739	51.023294052579004
GOTERM_MF_FAT	GO:0008270~zinc ion binding	28	20.8955223880597	0.07836403883182551	P17544, Q08209, Q86UD4, Q92844, O96028, Q8IY57, Q9H4P4, Q5VVJ2, Q00987, Q53GI3, Q6P1L6, Q9UBT6, Q8WY91, Q9BYX4, Q8NF99, P55055, Q9HBD1, Q68CZ2, P15336, Q8TAD4, Q149N8, Q15047, Q9H930, Q96T23, Q9H9B1, Q9HAN9, Q9UBU7, Q96K19	116	1961	10941	1.3467266876505655	0.9999999998807014	0.5847284966747858	66.00681077799754
SP_PIR_KEYWORDS	metal-binding	29	21.641791044776117	0.11561103382233177	P17544, Q08209, Q86UD4, Q92844, O96028, Q8IY57, Q9H4P4, Q5VVJ2, Q00987, O95835, P22102, Q53GI3, Q6P1L6, Q9UBT6, Q8WY91, Q9BYX4, Q8NF99, P55055, O75460, Q9HBD1, Q68CZ2, P15336, Q149N8, Q9H930, Q96T23, Q9H9B1, Q9UBU7, O75688, Q96K19	134	2583	15390	1.2894586301939777	0.9999999998478156	0.5292984060632042	78.1038266024114
GOTERM_MF_FAT	GO:0046914~transition metal ion binding	30	22.388059701492537	0.2015497724720928	P17544, Q08209, Q86UD4, Q92844, O96028, Q8IY57, Q9H4P4, Q5VVJ2, Q00987, P22102, Q53GI3, Q6P1L6, Q9UBT6, Q8WY91, Q9BYX4, Q8NF99, P55055, Q9HBD1, Q68CZ2, P15336, Q8TAD4, Q149N8, Q15047, Q9H930, Q96T23, Q9H9B1, Q9HAN9, Q9UBU7, O75688, Q96K19	116	2365	10941	1.1964350805569732	1.0	0.8013037434613993	94.90098593161002
GOTERM_MF_FAT	GO:0046872~metal ion binding	34	25.37313432835821	0.8000898463869414	Q92889, P52701, P17544, Q08209, Q86UD4, Q92844, O96028, Q8IY57, Q9H4P4, Q5VVJ2, Q00987, O95835, P22102, Q53GI3, Q6P1L6, Q9UBT6, Q8WY91, Q9BYX4, Q8NF99, P55055, O75460, Q9HBD1, Q68CZ2, P15336, Q8TAD4, Q149N8, Q9H930, Q15047, Q96T23, Q9H9B1, Q9HAN9, Q9UBU7, O75688, Q96K19	116	3492	10941	0.9183404431804716	1.0	0.9995192402337401	99.99999994306371
GOTERM_MF_FAT	GO:0043169~cation binding	34	25.37313432835821	0.8199470553622344	Q92889, P52701, P17544, Q08209, Q86UD4, Q92844, O96028, Q8IY57, Q9H4P4, Q5VVJ2, Q00987, O95835, P22102, Q53GI3, Q6P1L6, Q9UBT6, Q8WY91, Q9BYX4, Q8NF99, P55055, O75460, Q9HBD1, Q68CZ2, P15336, Q8TAD4, Q149N8, Q9H930, Q15047, Q96T23, Q9H9B1, Q9HAN9, Q9UBU7, O75688, Q96K19	116	3527	10941	0.9092273398316434	1.0	0.999664879445771	99.99999998572302
GOTERM_MF_FAT	GO:0043167~ion binding	34	25.37313432835821	0.8439974529251618	Q92889, P52701, P17544, Q08209, Q86UD4, Q92844, O96028, Q8IY57, Q9H4P4, Q5VVJ2, Q00987, O95835, P22102, Q53GI3, Q6P1L6, Q9UBT6, Q8WY91, Q9BYX4, Q8NF99, P55055, O75460, Q9HBD1, Q68CZ2, P15336, Q8TAD4, Q149N8, Q9H930, Q15047, Q96T23, Q9H9B1, Q9HAN9, Q9UBU7, O75688, Q96K19	116	3573	10941	0.897521642201569	1.0	0.9997729724322506	99.99999999785562
Annotation Cluster 24	Enrichment Score: 0.737081459361639
Category	Term	Count	%	PValue	Genes	List Total	Pop Hits	Pop Total	Fold Enrichment	Bonferroni	Benjamini	FDR
GOTERM_BP_FAT	GO:0006511~ubiquitin-dependent protein catabolic process	8	5.970149253731343	0.010208787843473949	P54727, P62837, P25789, Q00987, Q9Y4E8, Q93034, Q9UJX2, Q9UNE7	119	232	11426	3.3109243697478994	0.9998862162217597	0.29480246962594825	14.751482540343774
GOTERM_BP_FAT	GO:0043161~proteasomal ubiquitin-dependent protein catabolic process	4	2.9850746268656714	0.09059575552061633	P54727, P25789, Q9UJX2, Q9UNE7	119	103	11426	3.728808028065595	1.0	0.7652052651364977	77.16912845181476
GOTERM_BP_FAT	GO:0010498~proteasomal protein catabolic process	4	2.9850746268656714	0.09059575552061633	P54727, P25789, Q9UJX2, Q9UNE7	119	103	11426	3.728808028065595	1.0	0.7652052651364977	77.16912845181476
GOTERM_BP_FAT	GO:0032270~positive regulation of cellular protein metabolic process	5	3.731343283582089	0.2162593518545068	P25789, Q00987, P55055, Q9UJX2, Q9UNE7	119	231	11426	2.078285859798465	1.0	0.9232584891828997	97.74056767734277
GOTERM_BP_FAT	GO:0031398~positive regulation of protein ubiquitination	3	2.2388059701492535	0.21899413058540088	P25789, Q9UJX2, Q9UNE7	119	85	11426	3.3888284725654967	1.0	0.9237320970160536	97.86012788077565
GOTERM_BP_FAT	GO:0051247~positive regulation of protein metabolic process	5	3.731343283582089	0.2382757052514602	P25789, Q00987, P55055, Q9UJX2, Q9UNE7	119	241	11426	1.9920499320059977	1.0	0.9291318323891782	98.54945800743619
GOTERM_BP_FAT	GO:0031396~regulation of protein ubiquitination	3	2.2388059701492535	0.28020782964420177	P25789, Q9UJX2, Q9UNE7	119	101	11426	2.8519843580996755	1.0	0.9470923857772721	99.39874797982824
GOTERM_BP_FAT	GO:0032268~regulation of cellular protein metabolic process	7	5.223880597014925	0.3484043957034088	Q8IWZ3, P25789, Q00987, P55055, Q9UJX2, P82979, Q9UNE7	119	465	11426	1.445414294750158	1.0	0.965077672740319	99.87215304814698
GOTERM_BP_FAT	GO:0031401~positive regulation of protein modification process	3	2.2388059701492535	0.5726685367946642	P25789, Q9UJX2, Q9UNE7	119	185	11426	1.5570292982057687	1.0	0.9953665284707953	99.9998192558464
GOTERM_BP_FAT	GO:0031399~regulation of protein modification process	3	2.2388059701492535	0.8054548013647352	P25789, Q9UJX2, Q9UNE7	119	290	11426	0.9932773109243698	1.0	0.9997462096027618	99.9999999991256
Annotation Cluster 25	Enrichment Score: 0.6686055106066209
Category	Term	Count	%	PValue	Genes	List Total	Pop Hits	Pop Total	Fold Enrichment	Bonferroni	Benjamini	FDR
GOTERM_BP_FAT	GO:0031329~regulation of cellular catabolic process	3	2.2388059701492535	0.1308697569345146	Q00987, P49840, Q9UNE7	119	61	11426	4.722138035542086	1.0	0.8431896682251719	88.71373410313119
GOTERM_BP_FAT	GO:0009894~regulation of catabolic process	3	2.2388059701492535	0.2533670034121427	Q00987, P49840, Q9UNE7	119	94	11426	3.0643661720007156	1.0	0.9398346795293284	98.93742462829897
GOTERM_MF_FAT	GO:0019899~enzyme binding	8	5.970149253731343	0.2975734069947178	Q8TEU7, Q00987, O95835, P62318, P49840, Q93034, Q9C000, Q9UNE7	116	515	10941	1.4651489789086038	1.0	0.8943610208163653	99.06307892470899
Annotation Cluster 26	Enrichment Score: 0.6309194312374461
Category	Term	Count	%	PValue	Genes	List Total	Pop Hits	Pop Total	Fold Enrichment	Bonferroni	Benjamini	FDR
GOTERM_BP_FAT	GO:0044092~negative regulation of molecular function	7	5.223880597014925	0.12125301659765086	O00308, P49796, P25789, Q96T23, O95835, P49840, Q9UJX2	119	326	11426	2.061710573800072	1.0	0.8232883331697479	86.60691270275866
GOTERM_BP_FAT	GO:0051348~negative regulation of transferase activity	3	2.2388059701492535	0.26103441123940163	P49796, O95835, P49840	119	96	11426	3.0005252100840334	1.0	0.9437903242688019	99.09503139227272
GOTERM_BP_FAT	GO:0043086~negative regulation of catalytic activity	5	3.731343283582089	0.30229200267663114	P49796, P25789, O95835, P49840, Q9UJX2	119	269	11426	1.7846990097154105	1.0	0.9532562746966811	99.62969192516908
GOTERM_BP_FAT	GO:0051338~regulation of transferase activity	6	4.477611940298507	0.3129718684363745	O75460, P49796, O95835, O60563, P28749, P49840	119	359	11426	1.6047377168137449	1.0	0.9538579628912472	99.70868234716063
Annotation Cluster 27	Enrichment Score: 0.624337748116864
Category	Term	Count	%	PValue	Genes	List Total	Pop Hits	Pop Total	Fold Enrichment	Bonferroni	Benjamini	FDR
GOTERM_CC_FAT	GO:0044451~nucleoplasm part	8	5.970149253731343	0.16196758463003164	Q15543, Q15020, Q9UBU9, Q86Z02, O75529, P28749, Q96HW7, Q6IA86	85	552	10318	1.7592497868712702	0.9999999999999956	0.8404983571093355	88.81215204692553
GOTERM_CC_FAT	GO:0016607~nuclear speck	3	2.2388059701492535	0.20754229757717818	Q15020, Q9UBU9, Q86Z02	85	104	10318	3.50158371040724	1.0	0.8615487844131386	94.40609853694656
GOTERM_CC_FAT	GO:0016604~nuclear body	3	2.2388059701492535	0.3985217508498198	Q15020, Q9UBU9, Q86Z02	85	168	10318	2.1676470588235297	1.0	0.9579463001409616	99.81667321462135
Annotation Cluster 28	Enrichment Score: 0.5861817292163513
Category	Term	Count	%	PValue	Genes	List Total	Pop Hits	Pop Total	Fold Enrichment	Bonferroni	Benjamini	FDR
KEGG_PATHWAY	hsa05215:Prostate cancer	4	2.9850746268656714	0.1170933186068009	P62993, Q00987, O00459, Q70SY1	62	87	4430	3.2851316277345197	0.9999802944803622	0.8356519147642528	73.97029101739498
KEGG_PATHWAY	hsa05214:Glioma	3	2.2388059701492535	0.21491258533868632	P62993, Q00987, O00459	62	63	4430	3.402457757296467	0.9999999992791128	0.8781608853530187	92.68327244338107
KEGG_PATHWAY	hsa05220:Chronic myeloid leukemia	3	2.2388059701492535	0.27640995083714026	P62993, Q00987, O00459	62	75	4430	2.858064516129032	0.9999999999994031	0.8852689016833621	96.9699253547482
KEGG_PATHWAY	hsa05200:Pathways in cancer	5	3.731343283582089	0.6500180942018605	P12270, P62993, Q00987, P52701, O00459	62	319	4430	1.1199312367276772	1.0	0.9870864388649441	99.99881905079874
Annotation Cluster 29	Enrichment Score: 0.5546797945963313
Category	Term	Count	%	PValue	Genes	List Total	Pop Hits	Pop Total	Fold Enrichment	Bonferroni	Benjamini	FDR
GOTERM_BP_FAT	GO:0010605~negative regulation of macromolecule metabolic process	14	10.44776119402985	0.030378093144224207	Q92889, P25789, P52701, Q8IY57, Q9UJX2, O00308, Q8IWZ3, Q96T23, Q00987, O60921, Q9H9B1, P28749, P49840, P55055	119	707	11426	1.9013229053997835	0.9999999999986096	0.5218718132219036	38.11015762227085
GOTERM_BP_FAT	GO:0045934~negative regulation of nucleobase, nucleoside, nucleotide and nucleic acid metabolic process	10	7.462686567164178	0.06540136351704398	Q92889, Q96T23, O60921, Q00987, P52701, Q9H9B1, P28749, P49840, Q8IY57, P55055	119	488	11426	1.9675575148092024	1.0	0.6837266990798483	65.07670537603833
GOTERM_BP_FAT	GO:0051172~negative regulation of nitrogen compound metabolic process	10	7.462686567164178	0.06947760812467835	Q92889, Q96T23, O60921, Q00987, P52701, Q9H9B1, P28749, P49840, Q8IY57, P55055	119	494	11426	1.9436600551151637	1.0	0.6995328210271259	67.37206573074772
GOTERM_BP_FAT	GO:0010558~negative regulation of macromolecule biosynthetic process	8	5.970149253731343	0.292455471256813	Q8IWZ3, Q96T23, O60921, Q00987, Q9H9B1, P28749, Q8IY57, P55055	119	521	11426	1.474346360425168	1.0	0.9502958026012518	99.5396053627721
GOTERM_BP_FAT	GO:0031327~negative regulation of cellular biosynthetic process	8	5.970149253731343	0.31229627061986187	Q8IWZ3, Q96T23, O60921, Q00987, Q9H9B1, P28749, Q8IY57, P55055	119	533	11426	1.4411528213536822	1.0	0.9547996028175354	99.7041946675698
GOTERM_BP_FAT	GO:0009890~negative regulation of biosynthetic process	8	5.970149253731343	0.3323956976332656	Q8IWZ3, Q96T23, O60921, Q00987, Q9H9B1, P28749, Q8IY57, P55055	119	545	11426	1.409421016112867	1.0	0.9601070878260293	99.81351642527952
GOTERM_BP_FAT	GO:0010629~negative regulation of gene expression	7	5.223880597014925	0.38182586520913864	O00308, Q96T23, Q00987, Q9H9B1, P28749, Q8IY57, P55055	119	483	11426	1.391547923517233	1.0	0.9694720661552282	99.94363347324536
GOTERM_BP_FAT	GO:0016481~negative regulation of transcription	6	4.477611940298507	0.47474441167406056	Q96T23, Q00987, Q9H9B1, P28749, Q8IY57, P55055	119	438	11426	1.3152987222286177	1.0	0.9866582584073453	99.99552536859245
GOTERM_BP_FAT	GO:0045892~negative regulation of transcription, DNA-dependent	4	2.9850746268656714	0.6810485169991715	Q96T23, Q00987, Q9H9B1, P28749	119	337	11426	1.1396653616936387	1.0	0.9984703515636605	99.99999808957038
GOTERM_BP_FAT	GO:0051253~negative regulation of RNA metabolic process	4	2.9850746268656714	0.6926090161399817	Q96T23, Q00987, Q9H9B1, P28749	119	343	11426	1.1197295244628462	1.0	0.9984728130343639	99.99999892414839
GOTERM_BP_FAT	GO:0000122~negative regulation of transcription from RNA polymerase II promoter	3	2.2388059701492535	0.7340882086125988	Q00987, Q9H9B1, P28749	119	250	11426	1.152201680672269	1.0	0.9991427865245897	99.99999988712486
GOTERM_MF_FAT	GO:0016564~transcription repressor activity	3	2.2388059701492535	0.8391289512035117	Q96T23, Q00987, Q8IY57	116	308	10941	0.9186912225705329	1.0	0.9997721739165886	99.99999999678066
Annotation Cluster 30	Enrichment Score: 0.5344350318496357
Category	Term	Count	%	PValue	Genes	List Total	Pop Hits	Pop Total	Fold Enrichment	Bonferroni	Benjamini	FDR
SP_PIR_KEYWORDS	SH2 domain	3	2.2388059701492535	0.23313940392180835	P62993, Q68CZ2, O00459	134	106	15390	3.2504928189242466	1.0	0.7234429180831912	96.24348023977053
INTERPRO	IPR000980:SH2 motif	3	2.2388059701492535	0.26873241782829277	P62993, Q68CZ2, O00459	133	106	13824	2.941693857284721	1.0	0.9776756402531229	98.55805014918633
SMART	SM00252:SH2	3	2.2388059701492535	0.39788646246449644	P62993, Q68CZ2, O00459	102	106	7840	2.1753607103218644	1.0	0.9881917394446421	99.65949436530218
Annotation Cluster 31	Enrichment Score: 0.5129445393432902
Category	Term	Count	%	PValue	Genes	List Total	Pop Hits	Pop Total	Fold Enrichment	Bonferroni	Benjamini	FDR
INTERPRO	IPR001841:Zinc finger, RING-type	6	4.477611940298507	0.1260583181955856	Q9HBD1, Q9H4P4, Q00987, O96028, Q96K19, Q149N8	133	277	13824	2.2514046849976928	1.0	0.8780977705661512	83.87886954880246
INTERPRO	IPR017907:Zinc finger, RING-type, conserved site	5	3.731343283582089	0.24329219656337042	Q9HBD1, Q9H4P4, Q00987, Q96K19, Q149N8	133	263	13824	1.9760427685182538	1.0	0.9703084523323061	97.70852538611659
SMART	SM00184:RING	6	4.477611940298507	0.28544312981302605	Q9HBD1, Q9H4P4, Q00987, O96028, Q96K19, Q149N8	102	277	7840	1.6648970057337014	0.9999999999999996	0.9706649798338267	97.68244081099793
UP_SEQ_FEATURE	zinc finger region:RING-type	3	2.2388059701492535	0.5152934695273921	Q00987, Q96K19, Q149N8	134	199	15389	1.731305782644566	1.0	0.9999987720748724	99.99739439609604
INTERPRO	IPR018957:Zinc finger, C3HC4 RING-type	3	2.2388059701492535	0.6039533324648823	Q9HBD1, Q9H4P4, Q96K19	133	212	13824	1.4708469286423604	1.0	0.9997283086137628	99.99964389163586
Annotation Cluster 32	Enrichment Score: 0.5036729400368505
Category	Term	Count	%	PValue	Genes	List Total	Pop Hits	Pop Total	Fold Enrichment	Bonferroni	Benjamini	FDR
GOTERM_BP_FAT	GO:0051726~regulation of cell cycle	8	5.970149253731343	0.0519106578164428	P12270, O60921, Q00987, O95835, O60563, Q96AH0, P15407, Q9UJX2	119	326	11426	2.356240655771511	1.0	0.6494885554742473	56.35618491042007
SP_PIR_KEYWORDS	cell cycle	6	4.477611940298507	0.35072390925030295	P35869, O95835, O60563, P28749, Q9UBU7, Q9UJX2	134	451	15390	1.527947843928914	1.0	0.8424667034337229	99.52012927291327
SP_PIR_KEYWORDS	cell division	3	2.2388059701492535	0.6605192806533184	O95835, O60563, Q9UJX2	134	260	15390	1.3252009184845006	1.0	0.9781320875943217	99.99984165076363
GOTERM_BP_FAT	GO:0051301~cell division	3	2.2388059701492535	0.8038977905209164	O95835, O60563, Q9UJX2	119	289	11426	0.9967142566369108	1.0	0.9997479889723336	99.99999999901019
Annotation Cluster 33	Enrichment Score: 0.49217858742368176
Category	Term	Count	%	PValue	Genes	List Total	Pop Hits	Pop Total	Fold Enrichment	Bonferroni	Benjamini	FDR
GOTERM_CC_FAT	GO:0012506~vesicle membrane	4	2.9850746268656714	0.10574628269139152	Q8NC96, P62993, Q00987, O60333	85	140	10318	3.4682352941176466	0.9999999991621601	0.7517567767674393	74.97863708044522
GOTERM_CC_FAT	GO:0012505~endomembrane system	10	7.462686567164178	0.12316057074508724	O75460, Q9HBD1, Q8NC96, P12270, Q9UBU9, P62993, Q00987, O60333, O75379, Q5JRA6	85	711	10318	1.7072888227020766	0.9999999999788138	0.7847821312487873	80.39164061935944
GOTERM_CC_FAT	GO:0044433~cytoplasmic vesicle part	4	2.9850746268656714	0.17069100093862216	Q8NC96, Q00987, O60333, P09622	85	175	10318	2.7745882352941176	0.9999999999999993	0.841511397240091	90.17315725645307
GOTERM_CC_FAT	GO:0030659~cytoplasmic vesicle membrane	3	2.2388059701492535	0.27984576813762524	Q8NC96, Q00987, O60333	85	128	10318	2.8450367647058825	1.0	0.9141890188168251	98.29133527015806
GOTERM_CC_FAT	GO:0031982~vesicle	7	5.223880597014925	0.40440260830986535	P59780, Q8NC96, P62993, Q00987, O60333, P09622, Q8TAD4	85	628	10318	1.3530535781191457	1.0	0.9515961005580652	99.83769542447199
GOTERM_CC_FAT	GO:0031988~membrane-bounded vesicle	6	4.477611940298507	0.44069620104173246	Q8NC96, P62993, Q00987, O60333, P09622, Q8TAD4	85	534	10318	1.3639127561136815	1.0	0.9628461327154032	99.92555085692703
GOTERM_CC_FAT	GO:0031410~cytoplasmic vesicle	6	4.477611940298507	0.5459417619000959	P59780, Q8NC96, Q00987, O60333, P09622, Q8TAD4	85	601	10318	1.2118625819712245	1.0	0.972704303130343	99.99438203160878
SP_PIR_KEYWORDS	cytoplasmic vesicle	3	2.2388059701492535	0.5645674816010942	P59780, Q8NC96, O60333	134	218	15390	1.5805148569081198	1.0	0.9587082495405769	99.99656368444107
GOTERM_CC_FAT	GO:0031090~organelle membrane	9	6.7164179104477615	0.5716663892675089	O75460, Q8NC96, P62993, Q00987, P09669, O60333, O75379, Q5JRA6, Q8TAA5	85	997	10318	1.0957814620331583	1.0	0.974957335739707	99.99727354845078
GOTERM_CC_FAT	GO:0016023~cytoplasmic membrane-bounded vesicle	5	3.731343283582089	0.6129003425103619	Q8NC96, Q00987, O60333, P09622, Q8TAD4	85	517	10318	1.1739674593241551	1.0	0.9806279896301293	99.99922253544743
Annotation Cluster 34	Enrichment Score: 0.4691898290049065
Category	Term	Count	%	PValue	Genes	List Total	Pop Hits	Pop Total	Fold Enrichment	Bonferroni	Benjamini	FDR
GOTERM_CC_FAT	GO:0005626~insoluble fraction	9	6.7164179104477615	0.26291825558254484	Q9HBD1, O15440, Q00987, P15336, Q08209, O94817, Q93034, P15407, Q8TAD4	85	748	10318	1.4605536332179931	1.0	0.9071619210631274	97.72105687689545
GOTERM_CC_FAT	GO:0005624~membrane fraction	8	5.970149253731343	0.3704475822534087	Q9HBD1, O15440, P15336, Q08209, O94817, Q93034, P15407, Q8TAD4	85	720	10318	1.3487581699346407	1.0	0.9545200306290781	99.67728906275948
GOTERM_CC_FAT	GO:0000267~cell fraction	10	7.462686567164178	0.4016825876905963	O14727, Q9HBD1, O15440, Q00987, P15336, Q08209, O94817, Q93034, P15407, Q8TAD4	85	978	10318	1.2411884999398533	1.0	0.9548774018764219	99.82826433115346
Annotation Cluster 35	Enrichment Score: 0.4422007856958905
Category	Term	Count	%	PValue	Genes	List Total	Pop Hits	Pop Total	Fold Enrichment	Bonferroni	Benjamini	FDR
GOTERM_BP_FAT	GO:0006357~regulation of transcription from RNA polymerase II promoter	12	8.955223880597014	0.10213808949589073	P19438, P15408, P35869, Q00987, P19532, Q9NSI6, Q9H9B1, P28749, Q6IA86, P55055, O14647, P15407	119	693	11426	1.662628687838772	1.0	0.7959010197964376	81.28283798831082
GOTERM_BP_FAT	GO:0010604~positive regulation of macromolecule metabolic process	13	9.701492537313433	0.1492009050085645	P51530, P25789, P35869, Q8IY57, Q9UJX2, P19438, Q96T23, Q5VVJ2, Q00987, P19532, P15407, P55055, Q9UNE7	119	831	11426	1.5020679752045223	1.0	0.8551998266615028	91.89864833102789
GOTERM_MF_FAT	GO:0016563~transcription activator activity	7	5.223880597014925	0.253154462127988	Q5VVJ2, Q96T23, P15336, O75529, Q8IY57, P55055, P15407	116	405	10941	1.6302043422733077	1.0	0.8571527324993018	97.89228289817996
GOTERM_BP_FAT	GO:0045935~positive regulation of nucleobase, nucleoside, nucleotide and nucleic acid metabolic process	9	6.7164179104477615	0.27967687769998817	P19438, P51530, Q5VVJ2, Q96T23, P35869, P19532, Q8IY57, P55055, P15407	119	600	11426	1.440252100840336	1.0	0.9483125871287906	99.39181263173847
GOTERM_BP_FAT	GO:0051173~positive regulation of nitrogen compound metabolic process	9	6.7164179104477615	0.31011100245945145	P19438, P51530, Q5VVJ2, Q96T23, P35869, P19532, Q8IY57, P55055, P15407	119	620	11426	1.393792355651938	1.0	0.9549226297390504	99.68923195132042
GOTERM_BP_FAT	GO:0010557~positive regulation of macromolecule biosynthetic process	9	6.7164179104477615	0.3224908956649831	P19438, P51530, Q5VVJ2, Q96T23, P35869, P19532, Q8IY57, P55055, P15407	119	628	11426	1.3760370390194294	1.0	0.9576205808333108	99.76551149820723
GOTERM_BP_FAT	GO:0045941~positive regulation of transcription	8	5.970149253731343	0.3239934023024513	P19438, Q5VVJ2, Q96T23, P35869, P19532, Q8IY57, P55055, P15407	119	540	11426	1.4224712107065047	1.0	0.9571571874425143	99.77347050632783
GOTERM_BP_FAT	GO:0010628~positive regulation of gene expression	8	5.970149253731343	0.35269321037060747	P19438, Q5VVJ2, Q96T23, P35869, P19532, Q8IY57, P55055, P15407	119	557	11426	1.3790564699847623	1.0	0.9658320938279056	99.88463265233118
GOTERM_BP_FAT	GO:0031328~positive regulation of cellular biosynthetic process	9	6.7164179104477615	0.3712450397939222	P19438, P51530, Q5VVJ2, Q96T23, P35869, P19532, Q8IY57, P55055, P15407	119	659	11426	1.311306920340215	1.0	0.9691957470125334	99.92660599984396
GOTERM_BP_FAT	GO:0009891~positive regulation of biosynthetic process	9	6.7164179104477615	0.38555283105275595	P19438, P51530, Q5VVJ2, Q96T23, P35869, P19532, Q8IY57, P55055, P15407	119	668	11426	1.293639611533236	1.0	0.9699308933710371	99.94869341224121
GOTERM_MF_FAT	GO:0003713~transcription coactivator activity	4	2.9850746268656714	0.3914623785082351	Q5VVJ2, P15336, O75529, Q8IY57	116	214	10941	1.762971318079278	1.0	0.9481314802170352	99.85946919548293
GOTERM_MF_FAT	GO:0008134~transcription factor binding	7	5.223880597014925	0.45256757639564993	Q5VVJ2, P35869, P15336, O75529, P28749, Q8IY57, P55055	116	512	10941	1.2895171066810345	1.0	0.9680297664960391	99.96531730776326
GOTERM_BP_FAT	GO:0045944~positive regulation of transcription from RNA polymerase II promoter	5	3.731343283582089	0.5016820407267704	P19438, P35869, P19532, P55055, P15407	119	355	11426	1.3523493904604096	1.0	0.9892460431624001	99.998026952555
GOTERM_BP_FAT	GO:0045893~positive regulation of transcription, DNA-dependent	6	4.477611940298507	0.5162840380472331	P19438, Q5VVJ2, P35869, P19532, P55055, P15407	119	459	11426	1.2551216565057395	1.0	0.9908272374728762	99.99875764604293
GOTERM_BP_FAT	GO:0051254~positive regulation of RNA metabolic process	6	4.477611940298507	0.5240503051021203	P19438, Q5VVJ2, P35869, P19532, P55055, P15407	119	463	11426	1.2442782728642212	1.0	0.991445689455932	99.9990341417435
GOTERM_MF_FAT	GO:0003712~transcription cofactor activity	4	2.9850746268656714	0.7383099402817306	Q5VVJ2, P15336, O75529, Q8IY57	116	362	10941	1.0421985140026673	1.0	0.9989135551201429	99.99999799656551
SP_PIR_KEYWORDS	receptor	5	3.731343283582089	0.9695505075656431	P19438, P35869, P62993, Q93034, P55055	134	959	15390	0.5988047250712029	1.0	0.9999563189905702	100.0
Annotation Cluster 36	Enrichment Score: 0.43815358707166296
Category	Term	Count	%	PValue	Genes	List Total	Pop Hits	Pop Total	Fold Enrichment	Bonferroni	Benjamini	FDR
SP_PIR_KEYWORDS	sh3 domain	4	2.9850746268656714	0.25876161592173436	P62993, Q5JRA6, O00459, P55345	134	204	15390	2.2519754170324844	1.0	0.7565173365116533	97.53208188424793
INTERPRO	IPR001452:Src homology-3 domain	4	2.9850746268656714	0.31425876666517083	P62993, Q5JRA6, O00459, P55345	133	206	13824	2.0182495072633038	1.0	0.9838309108631723	99.39628128603525
UP_SEQ_FEATURE	domain:SH3	3	2.2388059701492535	0.43632868754821635	Q5JRA6, O00459, P55345	134	171	15389	2.0147944488085887	1.0	0.999993958837678	99.97649038092517
SMART	SM00326:SH3	4	2.9850746268656714	0.49817809507806665	P62993, Q5JRA6, O00459, P55345	102	206	7840	1.4924804873405673	1.0	0.9943229579617697	99.95576319970944
Annotation Cluster 37	Enrichment Score: 0.4339920142392828
Category	Term	Count	%	PValue	Genes	List Total	Pop Hits	Pop Total	Fold Enrichment	Bonferroni	Benjamini	FDR
GOTERM_BP_FAT	GO:0032868~response to insulin stimulus	3	2.2388059701492535	0.2687045919779564	O15440, P62993, P49840	119	98	11426	2.939290001714972	1.0	0.9458101973932591	99.23059604548476
GOTERM_BP_FAT	GO:0010033~response to organic substance	10	7.462686567164178	0.28167966716982	O75460, P19438, O15440, P62993, P22102, O95835, Q08209, P49840, Q70SY1, P15407	119	689	11426	1.3935675866863437	1.0	0.9464923701540753	99.41758836322768
GOTERM_BP_FAT	GO:0009719~response to endogenous stimulus	6	4.477611940298507	0.37663278277635803	O15440, P62993, O95835, Q08209, P49840, P15407	119	390	11426	1.4771816418875243	1.0	0.9693636728755756	99.93580081443832
GOTERM_BP_FAT	GO:0032870~cellular response to hormone stimulus	3	2.2388059701492535	0.3784378935229974	P62993, O95835, P49840	119	127	11426	2.2681135446304506	1.0	0.9691300724054402	99.93863215688721
GOTERM_BP_FAT	GO:0043434~response to peptide hormone stimulus	3	2.2388059701492535	0.4640197582198862	O15440, P62993, P49840	119	151	11426	1.9076186766097167	1.0	0.9856738915330759	99.993872429644
GOTERM_BP_FAT	GO:0009725~response to hormone stimulus	5	3.731343283582089	0.4972423592964621	O15440, P62993, O95835, P49840, P15407	119	353	11426	1.3600114266669843	1.0	0.9889785119884595	99.99773508358675
Annotation Cluster 38	Enrichment Score: 0.4291569088559002
Category	Term	Count	%	PValue	Genes	List Total	Pop Hits	Pop Total	Fold Enrichment	Bonferroni	Benjamini	FDR
GOTERM_CC_FAT	GO:0005925~focal adhesion	3	2.2388059701492535	0.192710776883491	Q9HBI0, Q7Z5R6, Q68CZ2	85	99	10318	3.6784313725490194	1.0	0.8648790784602594	92.96052907008398
GOTERM_CC_FAT	GO:0005924~cell-substrate adherens junction	3	2.2388059701492535	0.2015934279256034	Q9HBI0, Q7Z5R6, Q68CZ2	85	102	10318	3.570242214532872	1.0	0.8653119954221651	93.86270582710061
GOTERM_CC_FAT	GO:0030055~cell-substrate junction	3	2.2388059701492535	0.21949514854561908	Q9HBI0, Q7Z5R6, Q68CZ2	85	108	10318	3.3718954248366013	1.0	0.8666580227293156	95.36664388287099
GOTERM_CC_FAT	GO:0005912~adherens junction	3	2.2388059701492535	0.3399509918298116	Q9HBI0, Q7Z5R6, Q68CZ2	85	148	10318	2.460572337042925	1.0	0.943714308399836	99.41993160961023
GOTERM_CC_FAT	GO:0070161~anchoring junction	3	2.2388059701492535	0.38697849332696393	Q9HBI0, Q7Z5R6, Q68CZ2	85	164	10318	2.22051649928264	1.0	0.9573828151555592	99.767959368908
GOTERM_CC_FAT	GO:0016323~basolateral plasma membrane	3	2.2388059701492535	0.4546557888461917	Q9HBI0, Q7Z5R6, Q68CZ2	85	188	10318	1.937046307884856	1.0	0.9643804120706326	99.94557620439409
SP_PIR_KEYWORDS	cell junction	3	2.2388059701492535	0.8104647628342003	Q9HBI0, Q7Z5R6, Q68CZ2	134	351	15390	0.9816303099885189	1.0	0.9961669489481357	99.99999988242637
GOTERM_CC_FAT	GO:0030054~cell junction	3	2.2388059701492535	0.892107986085522	Q9HBI0, Q7Z5R6, Q68CZ2	85	457	10318	0.796859312652851	1.0	0.9996126582399143	99.99999999989696
Annotation Cluster 39	Enrichment Score: 0.40023707167742373
Category	Term	Count	%	PValue	Genes	List Total	Pop Hits	Pop Total	Fold Enrichment	Bonferroni	Benjamini	FDR
KEGG_PATHWAY	hsa04662:B cell receptor signaling pathway	3	2.2388059701492535	0.2712669393018822	P62993, Q08209, O00459	62	74	4430	2.8966870095902357	0.9999999999988948	0.8991626491534364	96.72888166051823
KEGG_PATHWAY	hsa04660:T cell receptor signaling pathway	3	2.2388059701492535	0.44097049605580485	P62993, Q08209, O00459	62	108	4430	1.9847670250896057	1.0	0.9576672637763923	99.81362921263998
KEGG_PATHWAY	hsa04650:Natural killer cell mediated cytotoxicity	3	2.2388059701492535	0.5266018548860085	P62993, Q08209, O00459	62	127	4430	1.6878333756667514	1.0	0.9674253712636836	99.96909836998408
Annotation Cluster 40	Enrichment Score: 0.31945367379790557
Category	Term	Count	%	PValue	Genes	List Total	Pop Hits	Pop Total	Fold Enrichment	Bonferroni	Benjamini	FDR
GOTERM_BP_FAT	GO:0032268~regulation of cellular protein metabolic process	7	5.223880597014925	0.3484043957034088	Q8IWZ3, P25789, Q00987, P55055, Q9UJX2, P82979, Q9UNE7	119	465	11426	1.445414294750158	1.0	0.965077672740319	99.87215304814698
GOTERM_BP_FAT	GO:0032269~negative regulation of cellular protein metabolic process	3	2.2388059701492535	0.5516352749616533	Q8IWZ3, P25789, Q9UJX2	119	178	11426	1.618260787461052	1.0	0.9939470101957851	99.99961839459813
GOTERM_BP_FAT	GO:0051248~negative regulation of protein metabolic process	3	2.2388059701492535	0.5726685367946642	Q8IWZ3, P25789, Q9UJX2	119	185	11426	1.5570292982057687	1.0	0.9953665284707953	99.9998192558464
Annotation Cluster 41	Enrichment Score: 0.2733657621855051
Category	Term	Count	%	PValue	Genes	List Total	Pop Hits	Pop Total	Fold Enrichment	Bonferroni	Benjamini	FDR
GOTERM_BP_FAT	GO:0006913~nucleocytoplasmic transport	3	2.2388059701492535	0.47424163135346264	P12270, Q9UBU9, Q08209	119	154	11426	1.8704572738186183	1.0	0.9870070352996653	99.99545828390661
GOTERM_BP_FAT	GO:0051169~nuclear transport	3	2.2388059701492535	0.4809915109464314	P12270, Q9UBU9, Q08209	119	156	11426	1.8464770523594054	1.0	0.9872728161415291	99.9962851837967
GOTERM_BP_FAT	GO:0046907~intracellular transport	7	5.223880597014925	0.6633849674066263	P59780, P12270, Q9UBU9, O60333, Q08209, Q9Y6W5, Q8TAA5	119	646	11426	1.040429794208705	1.0	0.9983073626071254	99.99999558202323
Annotation Cluster 42	Enrichment Score: 0.2717458156872986
Category	Term	Count	%	PValue	Genes	List Total	Pop Hits	Pop Total	Fold Enrichment	Bonferroni	Benjamini	FDR
GOTERM_BP_FAT	GO:0051338~regulation of transferase activity	6	4.477611940298507	0.3129718684363745	O75460, P49796, O95835, O60563, P28749, P49840	119	359	11426	1.6047377168137449	1.0	0.9538579628912472	99.70868234716063
SP_PIR_KEYWORDS	cell cycle	6	4.477611940298507	0.35072390925030295	P35869, O95835, O60563, P28749, Q9UBU7, Q9UJX2	134	451	15390	1.527947843928914	1.0	0.8424667034337229	99.52012927291327
GOTERM_BP_FAT	GO:0043549~regulation of kinase activity	5	3.731343283582089	0.48157903493258875	O75460, P49796, O95835, O60563, P28749	119	346	11426	1.38752610870938	1.0	0.9869494946189571	99.99635005403769
GOTERM_BP_FAT	GO:0045859~regulation of protein kinase activity	4	2.9850746268656714	0.6751504052830672	O75460, P49796, O95835, O60563	119	334	11426	1.149901876918432	1.0	0.9983712155217932	99.9999974596007
GOTERM_BP_FAT	GO:0042325~regulation of phosphorylation	5	3.731343283582089	0.6869228778783908	O75460, P49796, O95835, O60563, P28749	119	449	11426	1.0692294735266046	1.0	0.9983769891026205	99.99999856925488
GOTERM_BP_FAT	GO:0019220~regulation of phosphate metabolic process	5	3.731343283582089	0.7147699147455083	O75460, P49796, O95835, O60563, P28749	119	466	11426	1.0302232480975222	1.0	0.9988517195278825	99.99999966401045
GOTERM_BP_FAT	GO:0051174~regulation of phosphorus metabolic process	5	3.731343283582089	0.7147699147455083	O75460, P49796, O95835, O60563, P28749	119	466	11426	1.0302232480975222	1.0	0.9988517195278825	99.99999966401045
Annotation Cluster 43	Enrichment Score: 0.2694427260607725
Category	Term	Count	%	PValue	Genes	List Total	Pop Hits	Pop Total	Fold Enrichment	Bonferroni	Benjamini	FDR
GOTERM_MF_FAT	GO:0008234~cysteine-type peptidase activity	3	2.2388059701492535	0.37552398618018634	Q5VVJ2, Q9Y4E8, Q92851	116	124	10941	2.2819104560622914	1.0	0.9430736508267674	99.80219534755147
SP_PIR_KEYWORDS	Protease	5	3.731343283582089	0.4287918839222653	P25789, Q5VVJ2, Q9Y4E8, Q92851, Q4J6C6	134	386	15390	1.487703967210579	1.0	0.8987117191739715	99.90152502442426
GOTERM_MF_FAT	GO:0004175~endopeptidase activity	4	2.9850746268656714	0.5870976284100259	P25789, Q9Y4E8, Q92851, Q4J6C6	116	288	10941	1.309985632183908	1.0	0.9914594492444376	99.99916709192789
GOTERM_MF_FAT	GO:0070011~peptidase activity, acting on L-amino acid peptides	5	3.731343283582089	0.6710380895594878	P25789, Q5VVJ2, Q9Y4E8, Q92851, Q4J6C6	116	432	10941	1.0916546934865903	1.0	0.9971876383035038	99.9999587401938
GOTERM_MF_FAT	GO:0008233~peptidase activity	5	3.731343283582089	0.7086709533157917	P25789, Q5VVJ2, Q9Y4E8, Q92851, Q4J6C6	116	454	10941	1.0387551268418653	1.0	0.998329945088339	99.99999172264673
Annotation Cluster 44	Enrichment Score: 0.25619256816881314
Category	Term	Count	%	PValue	Genes	List Total	Pop Hits	Pop Total	Fold Enrichment	Bonferroni	Benjamini	FDR
INTERPRO	IPR001611:Leucine-rich repeat	3	2.2388059701492535	0.4722794233475652	Q9UBU9, Q96II8, Q9C000	133	166	13824	1.8784310173022918	1.0	0.9974966061569414	99.98262051608768
UP_SEQ_FEATURE	repeat:LRR 4	3	2.2388059701492535	0.5017246763409968	Q9UBU9, Q96II8, Q9C000	134	194	15389	1.7759270657024155	1.0	0.9999987074195786	99.99610355984518
UP_SEQ_FEATURE	repeat:LRR 3	3	2.2388059701492535	0.5646029598651892	Q9UBU9, Q96II8, Q9C000	134	218	15389	1.5804121593865534	1.0	0.999999551901359	99.99945447131961
UP_SEQ_FEATURE	repeat:LRR 2	3	2.2388059701492535	0.5985941408405873	Q9UBU9, Q96II8, Q9C000	134	232	15389	1.4850424601132268	1.0	0.9999993282123502	99.99983315991273
UP_SEQ_FEATURE	repeat:LRR 1	3	2.2388059701492535	0.5985941408405873	Q9UBU9, Q96II8, Q9C000	134	232	15389	1.4850424601132268	1.0	0.9999993282123502	99.99983315991273
SP_PIR_KEYWORDS	leucine-rich repeat	3	2.2388059701492535	0.6055807082163668	Q9UBU9, Q96II8, Q9C000	134	235	15390	1.466179739599873	1.0	0.9674068760600364	99.99898851681283
Annotation Cluster 45	Enrichment Score: 0.2489120544005116
Category	Term	Count	%	PValue	Genes	List Total	Pop Hits	Pop Total	Fold Enrichment	Bonferroni	Benjamini	FDR
GOTERM_BP_FAT	GO:0051338~regulation of transferase activity	6	4.477611940298507	0.3129718684363745	O75460, P49796, O95835, O60563, P28749, P49840	119	359	11426	1.6047377168137449	1.0	0.9538579628912472	99.70868234716063
SP_PIR_KEYWORDS	serine/threonine-protein kinase	5	3.731343283582089	0.4015398556873198	O75460, Q13523, O95835, Q86Z02, P49840	134	372	15390	1.5436928261916223	1.0	0.8831572194938563	99.82479065726699
INTERPRO	IPR008271:Serine/threonine protein kinase, active site	5	3.731343283582089	0.4216486656129193	O75460, Q13523, O95835, Q86Z02, P49840	133	346	13824	1.5020209483245686	1.0	0.9963485500278448	99.93988943563483
INTERPRO	IPR017442:Serine/threonine protein kinase-related	5	3.731343283582089	0.430222702618283	O75460, Q13523, O95835, Q86Z02, P49840	133	350	13824	1.4848549946294305	1.0	0.9962687258610694	99.95089886502271
INTERPRO	IPR002290:Serine/threonine protein kinase	4	2.9850746268656714	0.4359133485476202	Q13523, O95835, Q86Z02, P49840	133	253	13824	1.6433177806175516	1.0	0.9960077426890103	99.95714063493855
GOTERM_MF_FAT	GO:0004674~protein serine/threonine kinase activity	6	4.477611940298507	0.4494111528385987	O75460, Q13523, O60921, O95835, Q86Z02, P49840	116	418	10941	1.3538607490513115	1.0	0.9692277046855168	99.9625779462102
UP_SEQ_FEATURE	domain:Protein kinase	5	3.731343283582089	0.5672032549239717	O75460, Q13523, O95835, Q86Z02, P49840	134	461	15389	1.2455887590248322	1.0	0.9999993610577081	99.9995000790134
INTERPRO	IPR017441:Protein kinase, ATP binding site	5	3.731343283582089	0.6166701907761781	O75460, Q13523, O95835, Q86Z02, P49840	133	444	13824	1.1704938020727496	1.0	0.999745566694202	99.99977112294887
GOTERM_BP_FAT	GO:0006793~phosphorus metabolic process	10	7.462686567164178	0.6354248392263783	O75460, Q13523, O60921, O95835, Q86Z02, O60563, Q08209, O75688, P09622, P49840	119	934	11426	1.0280172025983842	1.0	0.997884611765866	99.9999847169089
GOTERM_BP_FAT	GO:0006796~phosphate metabolic process	10	7.462686567164178	0.6354248392263783	O75460, Q13523, O60921, O95835, Q86Z02, O60563, Q08209, O75688, P09622, P49840	119	934	11426	1.0280172025983842	1.0	0.997884611765866	99.9999847169089
SMART	SM00220:S_TKc	4	2.9850746268656714	0.6382006640705548	Q13523, O95835, Q86Z02, P49840	102	253	7840	1.2152212663721615	1.0	0.9987339679200904	99.99886684192057
UP_SEQ_FEATURE	active site:Proton acceptor	6	4.477611940298507	0.6395829008877514	O75460, Q13523, O95835, Q86Z02, P09622, P49840	134	630	15389	1.0937455579246624	1.0	0.9999995597937483	99.99996528522178
INTERPRO	IPR000719:Protein kinase, core	5	3.731343283582089	0.6562522370676336	O75460, Q13523, O95835, Q86Z02, P49840	133	467	13824	1.1128463557179886	1.0	0.9998742064184827	99.99994770100666
GOTERM_BP_FAT	GO:0006468~protein amino acid phosphorylation	7	5.223880597014925	0.6663370903802204	O75460, Q13523, O60921, O95835, Q86Z02, O60563, P49840	119	648	11426	1.03721859114016	1.0	0.9982515084739599	99.99999614768338
UP_SEQ_FEATURE	binding site:ATP	5	3.731343283582089	0.6753333630573609	O75460, Q13523, O95835, Q86Z02, P49840	134	529	15389	1.0854752701520751	1.0	0.9999998511823257	99.99999242665784
GOTERM_BP_FAT	GO:0016310~phosphorylation	8	5.970149253731343	0.6943440175133957	O75460, Q13523, O60921, O95835, Q86Z02, O60563, P09622, P49840	119	773	11426	0.9937056323176101	1.0	0.9984588447118622	99.99999901481422
GOTERM_MF_FAT	GO:0004672~protein kinase activity	6	4.477611940298507	0.75005106083714	O75460, Q13523, O60921, O95835, Q86Z02, P49840	116	590	10941	0.9591759205143191	1.0	0.9990244343746821	99.9999989081193
SP_PIR_KEYWORDS	kinase	5	3.731343283582089	0.8354843735197159	O75460, Q13523, O95835, Q86Z02, P49840	134	669	15390	0.8583762800348035	1.0	0.9970497304608704	99.9999999795724
Annotation Cluster 46	Enrichment Score: 0.2034785859884176
Category	Term	Count	%	PValue	Genes	List Total	Pop Hits	Pop Total	Fold Enrichment	Bonferroni	Benjamini	FDR
INTERPRO	IPR011993:Pleckstrin homology-type	5	3.731343283582089	0.2939273116756254	Q92556, Q7Z5R6, Q68CZ2, O60333, Q5R372	133	287	13824	1.81079877393833	1.0	0.9830418358038918	99.1031790198167
UP_SEQ_FEATURE	domain:PH	3	2.2388059701492535	0.5890874407632937	Q92556, Q7Z5R6, O60333	134	228	15389	1.5110958366064413	1.0	0.9999993563788094	99.99976532660247
INTERPRO	IPR001849:Pleckstrin homology	3	2.2388059701492535	0.7194326007505989	Q92556, Q7Z5R6, O60333	133	263	13824	1.1856256611109524	1.0	0.9999702213440063	99.99999665949811
SMART	SM00233:PH	3	2.2388059701492535	0.8581691772921617	Q92556, Q7Z5R6, O60333	102	263	7840	0.876761350928204	1.0	0.9999942331826657	99.99999996846613
GOTERM_CC_FAT	GO:0005856~cytoskeleton	8	5.970149253731343	0.8987198581947052	Q92556, Q9HBI0, O95835, Q7Z5R6, Q86Z02, O60333, Q9Y6W5, Q9BTE1	85	1254	10318	0.774406604747162	1.0	0.9996401119005618	99.99999999995295
Annotation Cluster 47	Enrichment Score: 0.19175477876974686
Category	Term	Count	%	PValue	Genes	List Total	Pop Hits	Pop Total	Fold Enrichment	Bonferroni	Benjamini	FDR
GOTERM_CC_FAT	GO:0005635~nuclear envelope	3	2.2388059701492535	0.4869062853015468	O75460, P12270, Q9UBU9	85	200	10318	1.8208235294117647	1.0	0.9687656242468377	99.97443658630976
GOTERM_CC_FAT	GO:0031967~organelle envelope	6	4.477611940298507	0.5246104821859592	O75460, P12270, Q9UBU9, Q8TCS8, P09669, Q8TAA5	85	587	10318	1.2407656077763303	1.0	0.9742519649696776	99.99007501545168
GOTERM_CC_FAT	GO:0031975~envelope	6	4.477611940298507	0.5261478077472996	O75460, P12270, Q9UBU9, Q8TCS8, P09669, Q8TAA5	85	588	10318	1.238655462184874	1.0	0.9721548692208697	99.9904656213302
GOTERM_CC_FAT	GO:0031980~mitochondrial lumen	3	2.2388059701492535	0.5379911967601456	P51530, Q8TAA5, P09622	85	220	10318	1.6552941176470588	1.0	0.9729454744321124	99.99303327976146
GOTERM_CC_FAT	GO:0005759~mitochondrial matrix	3	2.2388059701492535	0.5379911967601456	P51530, Q8TAA5, P09622	85	220	10318	1.6552941176470588	1.0	0.9729454744321124	99.99303327976146
GOTERM_CC_FAT	GO:0044429~mitochondrial part	5	3.731343283582089	0.6758055839366757	P51530, Q8TCS8, P09669, Q8TAA5, P09622	85	560	10318	1.0838235294117646	1.0	0.989735964772266	99.99991370608706
GOTERM_CC_FAT	GO:0019866~organelle inner membrane	3	2.2388059701492535	0.7201329447026045	O75460, P09669, Q8TAA5	85	308	10318	1.1823529411764706	1.0	0.9922484705979333	99.99998605387364
UP_SEQ_FEATURE	transit peptide:Mitochondrion	4	2.9850746268656714	0.7255572725537984	Q8TCC3, Q8TCS8, Q8TAA5, P09622	134	432	15389	1.0633637368711994	1.0	0.9999999236687951	99.9999993460718
GOTERM_CC_FAT	GO:0005739~mitochondrion	8	5.970149253731343	0.7340477828987078	P51530, Q8TCC3, Q8TCS8, P09669, O60333, Q08209, Q8TAA5, P09622	85	1017	10318	0.9548730406616924	1.0	0.9929406368973854	99.99999258849269
SP_PIR_KEYWORDS	transit peptide	4	2.9850746268656714	0.7383699182344807	Q8TCC3, Q8TCS8, Q8TAA5, P09622	134	441	15390	1.041730124885775	1.0	0.9904854685341923	99.99999367504658
SP_PIR_KEYWORDS	mitochondrion	6	4.477611940298507	0.8059568372908447	Q8TCC3, Q8TCS8, P09669, O60333, Q8TAA5, P09622	134	775	15390	0.8891670678863746	1.0	0.9962538984642224	99.99999984277814
GOTERM_CC_FAT	GO:0005740~mitochondrial envelope	3	2.2388059701492535	0.8332703739927069	Q8TCS8, P09669, Q8TAA5	85	391	10318	0.9313675342259666	1.0	0.9985959577434298	99.99999997729478
Annotation Cluster 48	Enrichment Score: 0.16466446138474308
Category	Term	Count	%	PValue	Genes	List Total	Pop Hits	Pop Total	Fold Enrichment	Bonferroni	Benjamini	FDR
GOTERM_BP_FAT	GO:0017038~protein import	3	2.2388059701492535	0.38946808224170404	P12270, Q08209, Q8TAA5	119	130	11426	2.2157724628312865	1.0	0.9696040807458155	99.95354915437869
GOTERM_BP_FAT	GO:0033365~protein localization in organelle	3	2.2388059701492535	0.44323710633306823	P12270, Q08209, Q8TAA5	119	145	11426	1.9865546218487395	1.0	0.9825599211811973	99.98892720737888
SP_PIR_KEYWORDS	protein transport	5	3.731343283582089	0.5926266140098021	P59780, Q8NC96, P12270, Q5JRA6, Q86VN1	134	476	15390	1.206415401981688	1.0	0.9656851097183166	99.99849178661418
GOTERM_BP_FAT	GO:0006605~protein targeting	3	2.2388059701492535	0.6470685838907294	P12270, Q08209, Q8TAA5	119	212	11426	1.358728397019185	1.0	0.9979419182042469	99.99999077522315
GOTERM_BP_FAT	GO:0046907~intracellular transport	7	5.223880597014925	0.6633849674066263	P59780, P12270, Q9UBU9, O60333, Q08209, Q9Y6W5, Q8TAA5	119	646	11426	1.040429794208705	1.0	0.9983073626071254	99.99999558202323
GOTERM_BP_FAT	GO:0006886~intracellular protein transport	4	2.9850746268656714	0.7391055139272384	P59780, P12270, Q08209, Q8TAA5	119	369	11426	1.0408325931998816	1.0	0.9991916240302767	99.99999991606789
GOTERM_BP_FAT	GO:0015031~protein transport	7	5.223880597014925	0.7876079722892214	P59780, Q8NC96, P12270, Q08209, Q5JRA6, Q8TAA5, Q86VN1	119	743	11426	0.9045997941572322	1.0	0.9997004744821772	99.99999999657567
GOTERM_BP_FAT	GO:0034613~cellular protein localization	4	2.9850746268656714	0.7927854210767874	P59780, P12270, Q08209, Q8TAA5	119	404	11426	0.9506614526998917	1.0	0.9997237103967429	99.99999999766722
GOTERM_BP_FAT	GO:0045184~establishment of protein localization	7	5.223880597014925	0.794010964542555	P59780, Q8NC96, P12270, Q08209, Q5JRA6, Q8TAA5, Q86VN1	119	749	11426	0.8973533338569072	1.0	0.9997189120081998	99.9999999978728
GOTERM_BP_FAT	GO:0070727~cellular macromolecule localization	4	2.9850746268656714	0.7969337592504351	P59780, P12270, Q08209, Q8TAA5	119	407	11426	0.9436541201247084	1.0	0.9997261236103381	99.99999999829677
GOTERM_BP_FAT	GO:0008104~protein localization	7	5.223880597014925	0.8850751653370804	P59780, Q8NC96, P12270, Q08209, Q5JRA6, Q8TAA5, Q86VN1	119	856	11426	0.7851841671247938	1.0	0.9999759913201293	99.99999999999976
SP_PIR_KEYWORDS	transport	9	6.7164179104477615	0.9311514172480876	P59780, Q8NC96, P12270, Q9UBU9, O15440, Q8NE01, Q5JRA6, Q86VN1, Q8TAD4	134	1417	15390	0.7294683954960554	1.0	0.9996442275847486	99.99999999999957
Annotation Cluster 49	Enrichment Score: 0.146672035169727
Category	Term	Count	%	PValue	Genes	List Total	Pop Hits	Pop Total	Fold Enrichment	Bonferroni	Benjamini	FDR
GOTERM_BP_FAT	GO:0006897~endocytosis	3	2.2388059701492535	0.6496193458356994	Q92556, Q8NC96, Q9Y6W5	119	213	11426	1.3523493904604094	1.0	0.9979451188756897	99.9999917593983
GOTERM_BP_FAT	GO:0010324~membrane invagination	3	2.2388059701492535	0.6496193458356994	Q92556, Q8NC96, Q9Y6W5	119	213	11426	1.3523493904604094	1.0	0.9979451188756897	99.9999917593983
GOTERM_BP_FAT	GO:0016192~vesicle-mediated transport	6	4.477611940298507	0.6850146273948885	Q92556, P59780, Q8NC96, Q9Y6W5, O75379, Q5JRA6	119	555	11426	1.0380195321371792	1.0	0.99845192824074	99.99999842743338
GOTERM_BP_FAT	GO:0016044~membrane organization	3	2.2388059701492535	0.8959713329247319	Q92556, Q8NC96, Q9Y6W5	119	366	11426	0.7870230059236809	1.0	0.9999823441909637	99.99999999999994
Annotation Cluster 50	Enrichment Score: 0.14549671511297024
Category	Term	Count	%	PValue	Genes	List Total	Pop Hits	Pop Total	Fold Enrichment	Bonferroni	Benjamini	FDR
INTERPRO	IPR007087:Zinc finger, C2H2-type	7	5.223880597014925	0.5439534411572037	P17544, Q53GI3, Q6P1L6, P15336, Q86UD4, Q92844, Q8NF99	133	619	13824	1.1754102542300824	1.0	0.9992180215606152	99.99759358421744
UP_SEQ_FEATURE	zinc finger region:C2H2-type 7	4	2.9850746268656714	0.5581388483156291	Q53GI3, Q6P1L6, Q86UD4, Q8NF99	134	336	15389	1.367181947405828	1.0	0.999999640229348	99.99932375890086
UP_SEQ_FEATURE	zinc finger region:C2H2-type 6	4	2.9850746268656714	0.6219131324845343	Q53GI3, Q6P1L6, Q86UD4, Q8NF99	134	369	15389	1.2449136431662824	1.0	0.9999995970918447	99.9999302619518
UP_SEQ_FEATURE	zinc finger region:C2H2-type 9	3	2.2388059701492535	0.6787872215469357	Q6P1L6, Q86UD4, Q8NF99	134	269	15389	1.2807801142983966	1.0	0.999999809431072	99.99999351978062
UP_SEQ_FEATURE	zinc finger region:C2H2-type 5	4	2.9850746268656714	0.6984011379535239	Q53GI3, Q6P1L6, Q86UD4, Q8NF99	134	414	15389	1.1095969428221213	1.0	0.999999824215486	99.99999741311582
INTERPRO	IPR015880:Zinc finger, C2H2-like	6	4.477611940298507	0.7284251287392947	P17544, Q53GI3, Q6P1L6, P15336, Q86UD4, Q8NF99	133	633	13824	0.9852118447778213	1.0	0.9999704119285578	99.99999785124976
UP_SEQ_FEATURE	zinc finger region:C2H2-type 1	4	2.9850746268656714	0.7327568697650616	Q53GI3, Q6P1L6, Q86UD4, Q8NF99	134	437	15389	1.0511971037262202	1.0	0.999999920300402	99.99999955612459
UP_SEQ_FEATURE	zinc finger region:C2H2-type 8	3	2.2388059701492535	0.7439039082540736	Q6P1L6, Q86UD4, Q8NF99	134	305	15389	1.1296060680205529	1.0	0.9999999315927072	99.99999976145281
UP_SEQ_FEATURE	zinc finger region:C2H2-type 4	4	2.9850746268656714	0.7507875342840373	Q53GI3, Q6P1L6, Q86UD4, Q8NF99	134	450	15389	1.0208291873963515	1.0	0.9999999290971837	99.99999983963573
UP_SEQ_FEATURE	zinc finger region:C2H2-type 2	4	2.9850746268656714	0.7910618076709637	Q53GI3, Q6P1L6, Q86UD4, Q8NF99	134	482	15389	0.9530562952870503	1.0	0.9999999869653191	99.99999998771497
UP_SEQ_FEATURE	zinc finger region:C2H2-type 3	4	2.9850746268656714	0.8002520473514283	Q53GI3, Q6P1L6, Q86UD4, Q8NF99	134	490	15389	0.9374961925068533	1.0	0.9999999885827933	99.99999999362251
INTERPRO	IPR013087:Zinc finger, C2H2-type/integrase, DNA-binding	4	2.9850746268656714	0.8268519053950925	Q53GI3, Q6P1L6, Q86UD4, Q8NF99	133	466	13824	0.8921875504211171	1.0	0.9999988717508212	99.99999999516305
SMART	SM00355:ZnF_C2H2	6	4.477611940298507	0.9192354083576623	P17544, Q53GI3, Q6P1L6, P15336, Q86UD4, Q8NF99	102	633	7840	0.7285568255738315	1.0	0.9999995778606449	99.99999999994252
Annotation Cluster 51	Enrichment Score: 0.11730628037120563
Category	Term	Count	%	PValue	Genes	List Total	Pop Hits	Pop Total	Fold Enrichment	Bonferroni	Benjamini	FDR
GOTERM_BP_FAT	GO:0007169~transmembrane receptor protein tyrosine kinase signaling pathway	3	2.2388059701492535	0.6646207111490205	O95297, P62993, P49840	119	219	11426	1.3152987222286177	1.0	0.9982721852230905	99.99999582765541
GOTERM_BP_FAT	GO:0007167~enzyme linked receptor protein signaling pathway	4	2.9850746268656714	0.671174635123645	O95297, P62993, P49840, Q9UNE7	119	332	11426	1.1568289966589045	1.0	0.9983245987661368	99.99999693047364
GOTERM_BP_FAT	GO:0007166~cell surface receptor linked signal transduction	6	4.477611940298507	0.9969462697571105	O95297, P62993, Q86Z02, Q9Y6W5, P49840, Q9UNE7	119	1232	11426	0.46761431845465457	1.0	0.9999999999977821	100.0
Annotation Cluster 52	Enrichment Score: 0.10923525913731828
Category	Term	Count	%	PValue	Genes	List Total	Pop Hits	Pop Total	Fold Enrichment	Bonferroni	Benjamini	FDR
GOTERM_BP_FAT	GO:0006873~cellular ion homeostasis	4	2.9850746268656714	0.6751504052830672	Q08209, P09622, Q93034, Q8TAD4	119	334	11426	1.149901876918432	1.0	0.9983712155217932	99.9999974596007
GOTERM_BP_FAT	GO:0055082~cellular chemical homeostasis	4	2.9850746268656714	0.6868680234857182	Q08209, P09622, Q93034, Q8TAD4	119	340	11426	1.1296094908551655	1.0	0.9984397298975606	99.99999856535091
GOTERM_BP_FAT	GO:0050801~ion homeostasis	4	2.9850746268656714	0.7288894622156274	Q08209, P09622, Q93034, Q8TAD4	119	363	11426	1.058036437715582	1.0	0.9990888216124865	99.99999984745939
GOTERM_BP_FAT	GO:0019725~cellular homeostasis	4	2.9850746268656714	0.8141248683393449	Q08209, P09622, Q93034, Q8TAD4	119	420	11426	0.9144457783113246	1.0	0.9997884828009013	99.99999999956971
GOTERM_BP_FAT	GO:0048878~chemical homeostasis	4	2.9850746268656714	0.8615332826714758	Q08209, P09622, Q93034, Q8TAD4	119	462	11426	0.831314343919386	1.0	0.9999461920441995	99.99999999999558
GOTERM_BP_FAT	GO:0042592~homeostatic process	5	3.731343283582089	0.9325880830837624	Q92889, Q08209, P09622, Q93034, Q8TAD4	119	692	11426	0.69376305435469	1.0	0.9999973266640226	100.0
Annotation Cluster 53	Enrichment Score: 0.0926021091783534
Category	Term	Count	%	PValue	Genes	List Total	Pop Hits	Pop Total	Fold Enrichment	Bonferroni	Benjamini	FDR
SP_PIR_KEYWORDS	cytoskeleton	6	4.477611940298507	0.6095037475152043	Q9HBI0, O95835, Q7Z5R6, O60333, Q9Y6W5, Q9BTE1	134	609	15390	1.1315344459966177	1.0	0.9663784502057152	99.99910610024601
GOTERM_CC_FAT	GO:0005856~cytoskeleton	8	5.970149253731343	0.8987198581947052	Q92556, Q9HBI0, O95835, Q7Z5R6, Q86Z02, O60333, Q9Y6W5, Q9BTE1	85	1254	10318	0.774406604747162	1.0	0.9996401119005618	99.99999999995295
GOTERM_MF_FAT	GO:0008092~cytoskeletal protein binding	3	2.2388059701492535	0.9629260908709125	Q9HBI0, O60333, Q9Y6W5	116	475	10941	0.5956987295825771	1.0	0.9999993145324937	100.0
Annotation Cluster 54	Enrichment Score: 0.03041549961672831
Category	Term	Count	%	PValue	Genes	List Total	Pop Hits	Pop Total	Fold Enrichment	Bonferroni	Benjamini	FDR
GOTERM_BP_FAT	GO:0030001~metal ion transport	3	2.2388059701492535	0.8977205225100278	Q13829, Q08209, Q8TAD4	119	368	11426	0.7827457069784436	1.0	0.9999827297767472	99.99999999999996
GOTERM_BP_FAT	GO:0006812~cation transport	3	2.2388059701492535	0.9471204082290476	Q13829, Q08209, Q8TAD4	119	444	11426	0.6487622075857371	1.0	0.9999990925822116	100.0
GOTERM_BP_FAT	GO:0006811~ion transport	4	2.9850746268656714	0.9532507438501553	Q8NE01, Q13829, Q08209, Q8TAD4	119	605	11426	0.6348218626293493	1.0	0.9999994095715589	100.0
Annotation Cluster 55	Enrichment Score: 0.02628786147533967
Category	Term	Count	%	PValue	Genes	List Total	Pop Hits	Pop Total	Fold Enrichment	Bonferroni	Benjamini	FDR
GOTERM_CC_FAT	GO:0005856~cytoskeleton	8	5.970149253731343	0.8987198581947052	Q92556, Q9HBI0, O95835, Q7Z5R6, Q86Z02, O60333, Q9Y6W5, Q9BTE1	85	1254	10318	0.774406604747162	1.0	0.9996401119005618	99.99999999995295
GOTERM_CC_FAT	GO:0015630~microtubule cytoskeleton	3	2.2388059701492535	0.9332305980634261	O95835, Q86Z02, O60333	85	527	10318	0.6910146221676526	1.0	0.9998811693722325	99.99999999999973
GOTERM_CC_FAT	GO:0044430~cytoskeletal part	3	2.2388059701492535	0.9943129778369506	O95835, Q86Z02, O60333	85	859	10318	0.4239402862425529	1.0	0.9999998307832971	100.0
Annotation Cluster 56	Enrichment Score: 0.009352296190917786
Category	Term	Count	%	PValue	Genes	List Total	Pop Hits	Pop Total	Fold Enrichment	Bonferroni	Benjamini	FDR
GOTERM_CC_FAT	GO:0044459~plasma membrane part	11	8.208955223880597	0.9666775700349295	P19438, O95297, P59780, P12270, O15440, Q9HBI0, Q9Y679, Q7Z5R6, Q68CZ2, Q13829, Q8TAD4	85	1936	10318	0.6897058823529412	1.0	0.9999827376767902	100.0
GOTERM_CC_FAT	GO:0005887~integral to plasma membrane	5	3.731343283582089	0.9724176231758584	P19438, O95297, O15440, Q13829, Q8TAD4	85	1022	10318	0.5938759065269944	1.0	0.9999861971502958	100.0
GOTERM_CC_FAT	GO:0031226~intrinsic to plasma membrane	5	3.731343283582089	0.9761007731188859	P19438, O95297, O15440, Q13829, Q8TAD4	85	1045	10318	0.5808049535603715	1.0	0.9999893139778195	100.0
UP_SEQ_FEATURE	topological domain:Extracellular	5	3.731343283582089	0.9999118051802105	P19438, O95297, Q68D85, Q5JRA6, Q8TAD4	134	1764	15389	0.3255195112871019	1.0	1.0	100.0
Annotation Cluster 57	Enrichment Score: 0.008354198732477752
Category	Term	Count	%	PValue	Genes	List Total	Pop Hits	Pop Total	Fold Enrichment	Bonferroni	Benjamini	FDR
UP_SEQ_FEATURE	topological domain:Lumenal	3	2.2388059701492535	0.8398633611058443	O75460, Q9Y679, Q70SY1	134	376	15389	0.9163027945379486	1.0	0.9999999985809801	99.99999999974555
SP_PIR_KEYWORDS	endoplasmic reticulum	4	2.9850746268656714	0.9141407745655151	O75460, Q9Y679, Q5JRA6, Q70SY1	134	631	15390	0.7280554438583626	1.0	0.9994626218179148	99.99999999999342
GOTERM_CC_FAT	GO:0005783~endoplasmic reticulum	5	3.731343283582089	0.9232613708032043	O75460, Q9Y679, Q5JU69, Q5JRA6, Q70SY1	85	849	10318	0.7148894893646505	1.0	0.999838174213725	99.9999999999985
SP_PIR_KEYWORDS	Secreted	4	2.9850746268656714	0.9988948802579901	P19438, Q96II8, Q5JU69, Q9NXC2	134	1238	15390	0.3710848021604417	1.0	0.9999999924070991	100.0
UP_SEQ_FEATURE	topological domain:Cytoplasmic	9	6.7164179104477615	0.9996525377713802	O75460, P19438, O95297, Q9Y679, Q68D85, O75379, Q5JRA6, Q70SY1, Q8TAD4	134	2317	15389	0.44608957800552695	1.0	1.0	100.0
GOTERM_CC_FAT	GO:0005576~extracellular region	4	2.9850746268656714	0.9997442882768064	P19438, Q96II8, Q5JU69, Q9NXC2	85	1474	10318	0.32941176470588235	1.0	0.9999999999782584	100.0
GOTERM_CC_FAT	GO:0016021~integral to membrane	16	11.940298507462686	0.9999081033338838	O75460, O15440, Q13829, P09669, Q9Y6W5, O75379, Q8TAD4, P19438, P12270, O95297, Q9UBU9, Q8NE01, Q9Y679, Q5JRA6, Q96K19, Q70SY1	85	3686	10318	0.5269158341578628	1.0	0.9999999999983957	100.0
UP_SEQ_FEATURE	topological domain:Extracellular	5	3.731343283582089	0.9999118051802105	P19438, O95297, Q68D85, Q5JRA6, Q8TAD4	134	1764	15389	0.3255195112871019	1.0	1.0	100.0
SP_PIR_KEYWORDS	membrane	23	17.16417910447761	0.9999140114995757	Q8TEU7, O75460, Q9HBD1, Q8NC96, O15440, Q7Z5R6, Q68D85, P09669, O75379, Q86VN1, Q8TAD4, Q92556, P19438, P49796, P59780, P12270, O95297, Q9HBI0, Q8NE01, Q9Y679, Q5JRA6, Q96K19, Q70SY1	134	4660	15390	0.5668599064762027	1.0	0.9999999999900213	100.0
SP_PIR_KEYWORDS	signal	8	5.970149253731343	0.9999656089025212	O75460, P19438, O95297, Q96II8, Q68D85, Q5JU69, Q5JRA6, Q9NXC2	134	2462	15390	0.3731949513197619	1.0	0.9999999999987492	100.0
UP_SEQ_FEATURE	signal peptide	8	5.970149253731343	0.9999656506591051	O75460, P19438, O95297, Q96II8, Q68D85, Q5JU69, Q5JRA6, Q9NXC2	134	2462	15389	0.3731707021351407	1.0	1.0	100.0
GOTERM_CC_FAT	GO:0031224~intrinsic to membrane	16	11.940298507462686	0.9999696928624447	O75460, O15440, Q13829, P09669, Q9Y6W5, O75379, Q8TAD4, P19438, P12270, O95297, Q9UBU9, Q8NE01, Q9Y679, Q5JRA6, Q96K19, Q70SY1	85	3840	10318	0.5057843137254902	1.0	0.9999999999998999	100.0
UP_SEQ_FEATURE	transmembrane region	13	9.701492537313433	0.9999838590466407	O75460, P19438, O95297, O15440, Q9Y679, Q8NE01, Q68D85, P09669, O75379, Q5JRA6, Q96K19, Q70SY1, Q8TAD4	134	3418	15389	0.4367942324655249	1.0	1.0	100.0
SP_PIR_KEYWORDS	transmembrane	13	9.701492537313433	0.9999859982693473	O75460, P19438, O95297, O15440, Q9Y679, Q8NE01, Q68D85, P09669, O75379, Q5JRA6, Q96K19, Q70SY1, Q8TAD4	134	3438	15390	0.4342814722200516	1.0	0.9999999999998257	100.0
SP_PIR_KEYWORDS	disulfide bond	5	3.731343283582089	0.9999910600388972	O75460, P19438, O95297, Q68D85, P09622	134	2043	15390	0.28108356893944375	1.0	0.9999999999999175	100.0
UP_SEQ_FEATURE	glycosylation site:N-linked (GlcNAc...)	9	6.7164179104477615	0.9999944012340181	O75460, P19438, O95297, O15440, Q8NE01, Q68D85, Q5JU69, Q5JRA6, Q70SY1	134	2879	15389	0.3590099174153546	1.0	1.0	100.0
UP_SEQ_FEATURE	disulfide bond	4	2.9850746268656714	0.9999973514467593	P19438, O95297, Q68D85, P09622	134	1959	15389	0.23449368776332732	1.0	1.0	100.0
SP_PIR_KEYWORDS	glycoprotein	9	6.7164179104477615	0.999998580823453	O75460, P19438, O95297, O15440, Q8NE01, Q68D85, Q5JU69, Q5JRA6, Q70SY1	134	3052	15390	0.33868175505174	1.0	0.9999999999999989	100.0
