# Supplementary material for: Rewiring of the inferred protein interactome during blood development studied with the tool PPICompare
Source: BMC Syst Biol. 2017 Apr 4;11:44. doi: 10.1186/s12918-017-0400-x (PMC5379774; doi:10.1186/s12918-017-0400-x)
Supplement: Supplementary file 9 — Table S8. Pathway enrichment analysis of rewiring events between proteins of the reduced set. Listed are pathways for which annotated interactions could be associated with rewiring events between proteins of the reduced set that were caused in a certain transition. The exact methodology is described in the “Methods” section. Significantly enriched pathway terms (adj.p<0.05) were marked in green. Very small p-values were reported as 0.0 due to numerical reasons (computed in Python using SciPy version 0.17 [114]). (XLSX 114 kb) [file 12918_2017_400_MOESM9_ESM.xlsx]

## Sheet: HSC->MPP
pathway database	pathway name	#observed (14 in total)	fold enrichment	p-value	p-value (BH-adj.)	interactions (HGNC genes)
reactome	Intrinsic Pathway for Apoptosis	1	405.051	0.00246607	0.00246607	BCL2-BMF

## Sheet: MPP->CMP
pathway database	pathway name	#observed (40 in total)	fold enrichment	p-value	p-value (BH-adj.)	interactions (HGNC genes)
kegg	T cell receptor signaling pathway	1	54.7421	0.0181073	0.0181073	LAT-GRAP2
reactome	FCERI mediated MAPK activation	1	71.8045	0.0138338	0.044824	LAT-GRAP2
reactome	Generation of second messenger molecules	1	153.582	0.00649113	0.044824	LAT-GRAP2
reactome	TCR signaling	1	55.2895	0.0179296	0.044824	LAT-GRAP2
reactome	FCERI mediated Ca+2 mobilization	1	106.326	0.00936287	0.044824	LAT-GRAP2
reactome	DAP12 interactions	1	23.7294	0.0412911	0.0590099	LAT-GRAP2
reactome	Fc epsilon receptor (FCERI) signaling	1	17.893	0.0543962	0.0590099	LAT-GRAP2
reactome	Chromatin organization	1	16.4552	0.0590099	0.0590099	KAT5-RUVBL2
reactome	DAP12 signaling	1	24.2498	0.0404227	0.0590099	LAT-GRAP2
reactome	Chromatin modifying enzymes	1	16.4552	0.0590099	0.0590099	KAT5-RUVBL2
reactome	HATs acetylate histones	1	16.4552	0.0590099	0.0590099	KAT5-RUVBL2

## Sheet: MPP->CLP
pathway database	pathway name	#observed (20 in total)	fold enrichment	p-value	p-value (BH-adj.)	interactions (HGNC genes)
reactome	DAP12 signaling	1	48.4996	0.0204189	0.029337	FYN-BTK
reactome	Generic Transcription Pathway	1	33.6106	0.029337	0.029337	MED6-MED20
reactome	DAP12 interactions	1	47.4588	0.0208622	0.029337	FYN-BTK

## Sheet: CMP->MEP
pathway database	pathway name	#observed (493 in total)	fold enrichment	p-value	p-value (BH-adj.)	interactions (HGNC genes)
reactome	TRAF6 mediated NF-kB activation	6	52.776	2.76719e-09	2.40745e-07	CHUK-NFKBIB,IKBKB-NFKB2,IKBKB-TRAF2,DDX58-IKBKG,CHUK-IKBKG,NFKBIB-IKBKG
reactome	RIG-I-MDA5 mediated induction of IFN-alpha-beta pathways	7	25.324	1.59352e-08	6.93181e-07	CHUK-NFKBIB,DDX58-UBE2D1,IKBKB-NFKB2,IKBKB-TRAF2,DDX58-IKBKG,CHUK-IKBKG,NFKBIB-IKBKG
reactome	RIP-mediated NFkB activation via ZBP1	4	43.7655	2.31464e-06	6.71246e-05	NFKBIB-IKBKG,CHUK-NFKBIB,CHUK-IKBKG,IKBKB-NFKB2
reactome	ZBP1(DAI) mediated induction of type I IFNs	4	38.1784	4.03244e-06	8.77057e-05	NFKBIB-IKBKG,CHUK-NFKBIB,CHUK-IKBKG,IKBKB-NFKB2
kegg	Adipocytokine signaling pathway	4	36.6201	4.77341e-06	0.000147976	SOCS3-JAK2,NFKBIB-IKBKG,CHUK-NFKBIB,IKBKB-TRAF2
reactome	TAK1 activates NFkB by phosphorylation and activation of IKKs complex	4	26.0056	1.88021e-05	0.000327156	NFKBIB-IKBKG,CHUK-NFKBIB,CHUK-IKBKG,IKBKB-NFKB2
kegg	B cell receptor signaling pathway	4	23.6103	2.7561e-05	0.000427195	CHUK-AKT2,AKT1-IKBKG,CHUK-AKT1,CHUK-IKBKG
kegg	Apoptosis	4	19.7185	5.59172e-05	0.000576766	CHUK-AKT2,AKT1-IKBKG,TNFRSF1A-TRAF2,CHUK-AKT1
kegg	Shigellosis	3	37.383	7.44214e-05	0.000576766	NFKBIB-IKBKG,CHUK-NFKBIB,CHUK-IKBKG
reactome	Toll Like Receptor 3 (TLR3) Cascade	5	11.6822	7.90049e-05	0.000859178	NFKBIB-IKBKG,CHUK-NFKBIB,CHUK-IKBKG,UBE2D1-BIRC2,IKBKB-NFKB2
reactome	MyD88-independent cascade	5	11.6822	7.90049e-05	0.000859178	NFKBIB-IKBKG,CHUK-NFKBIB,CHUK-IKBKG,UBE2D1-BIRC2,IKBKB-NFKB2
reactome	TRIF-mediated TLR3-TLR4 signaling	5	11.6822	7.90049e-05	0.000859178	NFKBIB-IKBKG,CHUK-NFKBIB,CHUK-IKBKG,UBE2D1-BIRC2,IKBKB-NFKB2
reactome	Cytosolic sensors of pathogen-associated DNA	4	14.2412	0.000196918	0.00163423	NFKBIB-IKBKG,CHUK-NFKBIB,CHUK-IKBKG,IKBKB-NFKB2
reactome	Toll Like Receptor 4 (TLR4) Cascade	5	9.50416	0.000206627	0.00163423	NFKBIB-IKBKG,CHUK-NFKBIB,CHUK-IKBKG,UBE2D1-BIRC2,IKBKB-NFKB2
reactome	Activated TLR4 signalling	5	9.5446	0.000202618	0.00163423	NFKBIB-IKBKG,CHUK-NFKBIB,CHUK-IKBKG,UBE2D1-BIRC2,IKBKB-NFKB2
reactome	Toll-Like Receptors Cascades	5	9.11781	0.000250129	0.00181343	NFKBIB-IKBKG,CHUK-NFKBIB,CHUK-IKBKG,UBE2D1-BIRC2,IKBKB-NFKB2
reactome	TRAF6 Mediated Induction of proinflammatory cytokines	4	12.7261	0.000302338	0.00202334	NFKBIB-IKBKG,CHUK-NFKBIB,CHUK-IKBKG,IKBKB-NFKB2
reactome	Toll Like Receptor 9 (TLR9) Cascade	4	10.4935	0.000625286	0.00271999	NFKBIB-IKBKG,CHUK-NFKBIB,CHUK-IKBKG,IKBKB-NFKB2
reactome	TRAF6 mediated induction of NFkB and MAP kinases upon TLR7-8 or 9 activation	4	10.7448	0.000572307	0.00271999	NFKBIB-IKBKG,CHUK-NFKBIB,CHUK-IKBKG,IKBKB-NFKB2
reactome	MyD88 dependent cascade initiated on endosome	4	10.5552	0.000611728	0.00271999	NFKBIB-IKBKG,CHUK-NFKBIB,CHUK-IKBKG,IKBKB-NFKB2
reactome	Toll Like Receptor 10 (TLR10) Cascade	4	10.9414	0.000534723	0.00271999	NFKBIB-IKBKG,CHUK-NFKBIB,CHUK-IKBKG,IKBKB-NFKB2
reactome	Toll Like Receptor 5 (TLR5) Cascade	4	10.9414	0.000534723	0.00271999	NFKBIB-IKBKG,CHUK-NFKBIB,CHUK-IKBKG,IKBKB-NFKB2
reactome	Toll Like Receptor 7-8 (TLR7-8) Cascade	4	10.5552	0.000611728	0.00271999	NFKBIB-IKBKG,CHUK-NFKBIB,CHUK-IKBKG,IKBKB-NFKB2
reactome	MyD88 cascade initiated on plasma membrane	4	10.9414	0.000534723	0.00271999	NFKBIB-IKBKG,CHUK-NFKBIB,CHUK-IKBKG,IKBKB-NFKB2
kegg	Small cell lung cancer	3	18.9548	0.000562224	0.00290482	CHUK-AKT2,AKT1-IKBKG,CHUK-AKT1
kegg	Acute myeloid leukemia	3	19.5042	0.000517096	0.00290482	CHUK-AKT2,AKT1-IKBKG,CHUK-AKT1
reactome	MyD88-Mal cascade initiated on plasma membrane	4	9.4941	0.000907294	0.00328894	NFKBIB-IKBKG,CHUK-NFKBIB,CHUK-IKBKG,IKBKB-NFKB2
reactome	Toll Like Receptor TLR6-TLR2 Cascade	4	9.4941	0.000907294	0.00328894	NFKBIB-IKBKG,CHUK-NFKBIB,CHUK-IKBKG,IKBKB-NFKB2
reactome	Toll Like Receptor TLR1-TLR2 Cascade	4	9.4941	0.000907294	0.00328894	NFKBIB-IKBKG,CHUK-NFKBIB,CHUK-IKBKG,IKBKB-NFKB2
reactome	Toll Like Receptor 2 (TLR2) Cascade	4	9.4941	0.000907294	0.00328894	NFKBIB-IKBKG,CHUK-NFKBIB,CHUK-IKBKG,IKBKB-NFKB2
kegg	Pancreatic cancer	3	16.4121	0.000855482	0.00378856	CHUK-AKT2,AKT1-IKBKG,CHUK-AKT1
reactome	NF-kB activation through FADD-RIP-1 pathway mediated by caspase-8 and -10	2	40.7815	0.00111219	0.00387041	DDX58-IKBKG,CHUK-IKBKG
kegg	Cytosolic DNA-sensing pathway	2	37.383	0.00132493	0.0051341	NFKBIB-IKBKG,CHUK-NFKBIB
kegg	Hepatitis B	3	12.9403	0.00169651	0.0052592	CHUK-AKT2,AKT1-IKBKG,CHUK-AKT1
kegg	NF-kappa B signaling pathway	3	13.194	0.00160486	0.0052592	CHUK-IKBKG,TNFRSF1A-TRAF2,TRAF3-BIRC2
kegg	Prostate cancer	3	11.8052	0.00220368	0.00621038	CHUK-AKT2,AKT1-IKBKG,CHUK-AKT1
kegg	Chronic myeloid leukemia	3	11.1222	0.00260897	0.00673983	CHUK-AKT2,AKT1-IKBKG,CHUK-AKT1
reactome	IKK complex recruitment mediated by RIP1	2	25.6341	0.00281034	0.00940385	UBE2D1-BIRC2,CHUK-IKBKG
kegg	Toxoplasmosis	2	12.1242	0.0120481	0.026678	NFKBIB-IKBKG,CHUK-NFKBIB
kegg	FoxO signaling pathway	2	12.461	0.0114347	0.026678	CHUK-AKT2,CHUK-AKT1
reactome	NOD1-2 Signaling Pathway	2	14.7081	0.00831971	0.0268079	BIRC2-IKBKG,CHUK-IKBKG
kegg	Hepatitis C	2	10.6809	0.0153243	0.0296908	TNFRSF1A-TRAF2,CHUK-IKBKG
kegg	HTLV-I infection	3	5.95482	0.0144907	0.0296908	CHUK-AKT2,CHUK-AKT1,CHUK-IKBKG
reactome	Nucleotide-binding domain, leucine rich repeat containing receptor (NLR) signaling pathways	2	12.6365	0.0111333	0.0345929	BIRC2-IKBKG,CHUK-IKBKG
kegg	Epstein-Barr virus infection	2	9.34576	0.019698	0.0359199	CHUK-NFKBIB,CHUK-IKBKG
reactome	NOTCH1 Intracellular Domain Regulates Transcription	2	11.9626	0.0123601	0.0370803	NOTCH1-MAML2,CDK8-KAT2B
kegg	T cell receptor signaling pathway	2	8.8831	0.0216566	0.0372974	LCK-ZAP70,CHUK-IKBKG
reactome	Signaling by SCF-KIT	3	6.06211	0.0138209	0.0400805	CHUK-AKT2,JAK2-FYN,CHUK-AKT1
reactome	Constitutive Signaling by NOTCH1 PEST Domain Mutants	2	10.3126	0.0163734	0.0445153	NOTCH1-MAML2,CDK8-KAT2B
reactome	Constitutive Signaling by NOTCH1 HD+PEST Domain Mutants	2	10.3126	0.0163734	0.0445153	NOTCH1-MAML2,CDK8-KAT2B
reactome	Signaling by NOTCH1 HD Domain Mutants in Cancer	2	8.46408	0.0236923	0.0515307	NOTCH1-MAML2,CDK8-KAT2B
reactome	FBXW7 Mutants and NOTCH1 in Cancer	2	8.46408	0.0236923	0.0515307	NOTCH1-MAML2,CDK8-KAT2B
reactome	Signaling by NOTCH1 in Cancer	2	8.46408	0.0236923	0.0515307	NOTCH1-MAML2,CDK8-KAT2B
reactome	Signaling by NOTCH1	2	8.46408	0.0236923	0.0515307	NOTCH1-MAML2,CDK8-KAT2B
reactome	Signaling by NOTCH1 HD+PEST Domain Mutants in Cancer	2	8.46408	0.0236923	0.0515307	NOTCH1-MAML2,CDK8-KAT2B
reactome	Signaling by NOTCH1 t(7;9)(NOTCH1-M1580_K2555) Translocation Mutant	2	8.46408	0.0236923	0.0515307	NOTCH1-MAML2,CDK8-KAT2B
reactome	Signaling by NOTCH1 PEST Domain Mutants in Cancer	2	8.46408	0.0236923	0.0515307	NOTCH1-MAML2,CDK8-KAT2B
reactome	TCR signaling	2	8.97193	0.0212586	0.0515307	LCK-ZAP70,CHUK-IKBKG
reactome	Nuclear Envelope Breakdown	2	7.66831	0.028433	0.0603334	PLK1-NEK9,NEK9-NEK6
reactome	Fc epsilon receptor (FCERI) signaling	3	4.3553	0.0325116	0.0673455	CHUK-AKT2,CHUK-AKT1,CHUK-IKBKG
reactome	PI3K events in ERBB4 signaling	2	6.31826	0.040456	0.0703935	CHUK-AKT2,CHUK-AKT1
reactome	Signaling by NOTCH	2	6.40852	0.0394341	0.0703935	NOTCH1-MAML2,CDK8-KAT2B
reactome	TNF signaling	1	26.388	0.037229	0.0703935	TNFRSF1A-TRAF2
reactome	PIP3 activates AKT signaling	2	6.31826	0.040456	0.0703935	CHUK-AKT2,CHUK-AKT1
reactome	PI3K events in ERBB2 signaling	2	6.31826	0.040456	0.0703935	CHUK-AKT2,CHUK-AKT1
reactome	Regulation of IFNG signaling	1	26.388	0.037229	0.0703935	SOCS3-JAK2
reactome	PI3K-AKT Signaling in Cancer	2	6.31826	0.040456	0.0703935	CHUK-AKT2,CHUK-AKT1
reactome	PI-3K cascade	2	6.31826	0.040456	0.0703935	CHUK-AKT2,CHUK-AKT1
reactome	Notch-HLH transcription pathway	1	22.4298	0.0436537	0.071658	NOTCH1-MAML2
reactome	NICD traffics to nucleus	1	22.4298	0.0436537	0.071658	NOTCH1-MAML2
reactome	PI3K-AKT activation	2	6.06211	0.043581	0.071658	CHUK-AKT2,CHUK-AKT1
reactome	GAB1 signalosome	2	5.7146	0.04843	0.0780262	CHUK-AKT2,CHUK-AKT1
reactome	Interleukin-6 signaling	1	19.5042	0.0500357	0.0791473	SOCS3-JAK2
reactome	Role of LAT2-NTAL-LAB on calcium mobilization	2	5.53823	0.0512046	0.0795501	CHUK-AKT2,CHUK-AKT1
reactome	IRAK1 recruits IKK complex	1	17.9439	0.0542667	0.0814	CHUK-IKBKG
reactome	IRAK1 recruits IKK complex upon TLR7-8 or 9 stimulation	1	17.9439	0.0542667	0.0814	CHUK-IKBKG
kegg	Epithelial cell signaling in Helicobacter pylori infection	1	19.5042	0.0500357	0.0816371	CHUK-IKBKG
reactome	Growth hormone receptor signaling	1	17.2537	0.0563751	0.0831294	SOCS3-JAK2
reactome	BMAL1-CLOCK,NPAS2 activates circadian gene expression	1	16.6147	0.0584789	0.0847943	CLOCK-ARNTL2
reactome	Downstream signaling of activated FGFR	2	4.82362	0.0652693	0.093089	CHUK-AKT2,CHUK-AKT1
reactome	Signaling by Leptin	1	14.0186	0.0689276	0.0951858	SOCS3-JAK2
reactome	Interferon gamma signaling	1	14.0186	0.0689276	0.0951858	SOCS3-JAK2
reactome	Death Receptor Signalling	1	12.817	0.0751412	0.10161	TNFRSF1A-TRAF2
reactome	Downstream signal transduction	2	4.41967	0.0759153	0.10161	CHUK-AKT2,CHUK-AKT1
reactome	Generation of second messenger molecules	1	12.461	0.0772032	0.101768	LCK-ZAP70
reactome	Signaling by PDGF	2	4.27235	0.0804483	0.102927	CHUK-AKT2,CHUK-AKT1
reactome	Signaling by ERBB2	2	4.27235	0.0804483	0.102927	CHUK-AKT2,CHUK-AKT1
reactome	Signaling by ERBB4	2	4.23204	0.0817586	0.103087	CHUK-AKT2,CHUK-AKT1
reactome	Negative regulators of RIG-I-MDA5 signaling	1	11.5025	0.0833617	0.103607	DDX58-UBE2D1
reactome	Extrinsic Pathway for Apoptosis	1	11.2149	0.0854055	0.104652	TNFRSF1A-TRAF2
reactome	Pre-NOTCH Transcription and Translation	1	10.1954	0.0935349	0.109967	NOTCH1-MAML2
reactome	Pre-NOTCH Expression and Processing	1	10.1954	0.0935349	0.109967	NOTCH1-MAML2
reactome	DAP12 signaling	2	3.93506	0.0924708	0.109967	CHUK-AKT2,CHUK-AKT1
reactome	DAP12 interactions	2	3.85061	0.095898	0.111242	CHUK-AKT2,CHUK-AKT1
reactome	NGF signalling via TRKA from the plasma membrane	2	3.64712	0.104973	0.120167	CHUK-AKT2,CHUK-AKT1
reactome	Signaling by Interleukins	2	3.60318	0.107099	0.121008	SOCS3-JAK2,CHUK-IKBKG
reactome	Circadian Clock	1	8.30734	0.113544	0.126637	CLOCK-ARNTL2
reactome	Signaling by EGFR	2	3.45074	0.114993	0.126637	CHUK-AKT2,CHUK-AKT1
reactome	Signaling by EGFR in Cancer	2	3.38563	0.118628	0.129008	CHUK-AKT2,CHUK-AKT1
reactome	FCERI mediated NF-kB activation	1	7.47661	0.125338	0.134622	CHUK-IKBKG
kegg	RIG-I-like receptor signaling pathway	1	9.34576	0.101592	0.139629	CHUK-IKBKG
kegg	Non-alcoholic fatty liver disease (NAFLD)	1	10.1954	0.0935349	0.139629	IKBKB-TRAF2
kegg	Prolactin signaling pathway	1	9.15503	0.103595	0.139629	SOCS3-JAK2
kegg	NOD-like receptor signaling pathway	1	9.96881	0.095556	0.139629	CHUK-IKBKG
reactome	Downstream TCR signaling	1	6.79691	0.136975	0.145327	CHUK-IKBKG
reactome	Meiotic recombination	1	6.5014	0.142735	0.149614	RAD51-DMC1
reactome	Interleukin-1 signaling	1	4.48596	0.200058	0.207203	CHUK-IKBKG
kegg	Toll-like receptor signaling pathway	1	5.60745	0.16353	0.211227	CHUK-IKBKG
reactome	Nuclear Pore Complex (NPC) Disassembly	1	4.31343	0.207171	0.212045	NEK9-NEK6
kegg	TGF-beta signaling pathway	1	5.21624	0.17466	0.216579	ACVR1-SMAD1
kegg	Osteoclast differentiation	1	4.53128	0.19827	0.219514	TNFRSF1A-TRAF2
kegg	Herpes simplex infection	1	4.87605	0.185642	0.219514	TRAF3-IKBKG
kegg	Measles	1	4.57751	0.196478	0.219514	SH2D1A-FYN
kegg	Natural killer cell mediated cytotoxicity	1	4.00532	0.221206	0.236462	SH2D1A-FYN
reactome	Constitutive PI3K-AKT Signaling in Cancer	1	3.7383	0.234994	0.237727	CHUK-AKT1
kegg	Jak-STAT signaling pathway	1	3.80166	0.23157	0.239289	SOCS3-JAK2
reactome	Generic Transcription Pathway	1	1.36351	0.520381	0.520381	NOTCH1-MAML2
kegg	Cell cycle	1	1.11039	0.594411	0.594411	CDKN1A-SMAD4

## Sheet: CMP->GMP
pathway database	pathway name	#observed (1222 in total)	fold enrichment	p-value	p-value (BH-adj.)	interactions (HGNC genes)
reactome	TCR signaling	7	12.6686	1.5829e-06	0.000199445	PLCG1-ZAP70,LAT-GRAP2,LAT-ZAP70,LAT-PLCG1,CHUK-IKBKG,MALT1-IKBKG,CD3E-CSK
kegg	T cell receptor signaling pathway	6	10.7513	2.2792e-05	0.00100285	LAT-PLCG1,LAT-GRAP2,LAT-ZAP70,CHUK-IKBKG,MALT1-IKBKG,PIK3R2-PIK3R3
reactome	Generation of second messenger molecules	4	20.1089	4.74586e-05	0.00298989	LAT-GRAP2,PLCG1-ZAP70,LAT-ZAP70,LAT-PLCG1
reactome	Fanconi Anemia pathway	4	18.098	7.23498e-05	0.00303869	BRCA1-BRCA2,FANCA-FANCC,FANCG-FANCC,FANCG-FANCA
kegg	Epstein-Barr virus infection	5	9.42606	0.000206035	0.00453277	CCNA2-CCNA1,CHUK-RELB,PIK3R2-PIK3R3,ATF2-MAPK11,CHUK-IKBKG
reactome	TRAF6 mediated NF-kB activation	4	14.1945	0.000188524	0.00593851	CHUK-IKBKG,S100B-AGER,CHUK-MAP3K1,APP-AGER
reactome	Homologous recombination repair of replication-independent double-strand breaks	3	19.3908	0.000497234	0.00935887	NBN-ATM,BRCA1-ATM,NBN-BRCA1
reactome	RIG-I-MDA5 mediated induction of IFN-alpha-beta pathways	5	7.2976	0.00066849	0.00935887	CHUK-IKBKG,TANK-IRF7,S100B-AGER,CHUK-MAP3K1,APP-AGER
reactome	Homologous Recombination Repair	3	19.3908	0.000497234	0.00935887	NBN-ATM,BRCA1-ATM,NBN-BRCA1
reactome	Meiotic recombination	4	10.4916	0.000602841	0.00935887	BRCA1-BRCA2,BRCA2-ATM,BRCA1-ATM,BLM-ATM
reactome	DNA Repair	7	5.06745	0.000539221	0.00935887	BRCA1-BRCA2,FANCG-FANCA,NBN-ATM,NBN-BRCA1,FANCA-FANCC,BRCA1-ATM,FANCG-FANCC
kegg	B cell receptor signaling pathway	4	9.52528	0.000867765	0.0127272	VAV1-BLNK,MALT1-IKBKG,PIK3R2-PIK3R3,CHUK-IKBKG
reactome	Double-Strand Break Repair	3	14.2879	0.00122888	0.0154839	NBN-ATM,BRCA1-ATM,NBN-BRCA1
reactome	RIP-mediated NFkB activation via ZBP1	3	13.2425	0.00153386	0.0175697	S100B-AGER,CHUK-IKBKG,APP-AGER
reactome	ZBP1(DAI) mediated induction of type I IFNs	3	11.5519	0.00227653	0.0204888	S100B-AGER,CHUK-IKBKG,APP-AGER
reactome	Toll Like Receptor 4 (TLR4) Cascade	6	4.6012	0.00216197	0.0204888	TLR2-CD14,ATF2-MAPK11,S100B-AGER,UBE2D1-BIRC2,APP-AGER,CHUK-IKBKG
reactome	Activated TLR4 signalling	6	4.62078	0.00211674	0.0204888	TLR2-CD14,ATF2-MAPK11,S100B-AGER,UBE2D1-BIRC2,APP-AGER,CHUK-IKBKG
reactome	Toll-Like Receptors Cascades	6	4.41416	0.00265535	0.0223049	TLR2-CD14,ATF2-MAPK11,S100B-AGER,UBE2D1-BIRC2,APP-AGER,CHUK-IKBKG
reactome	Toll Like Receptor 2 (TLR2) Cascade	5	4.78784	0.00422219	0.0258353	CHUK-IKBKG,S100B-AGER,ATF2-MAPK11,APP-AGER,TLR2-CD14
reactome	MyD88-Mal cascade initiated on plasma membrane	5	4.78784	0.00422219	0.0258353	CHUK-IKBKG,S100B-AGER,ATF2-MAPK11,APP-AGER,TLR2-CD14
reactome	MyD88-independent cascade	5	4.71303	0.00451093	0.0258353	UBE2D1-BIRC2,CHUK-IKBKG,S100B-AGER,ATF2-MAPK11,APP-AGER
reactome	Toll Like Receptor 3 (TLR3) Cascade	5	4.71303	0.00451093	0.0258353	UBE2D1-BIRC2,CHUK-IKBKG,S100B-AGER,ATF2-MAPK11,APP-AGER
reactome	TRIF-mediated TLR3-TLR4 signaling	5	4.71303	0.00451093	0.0258353	UBE2D1-BIRC2,CHUK-IKBKG,S100B-AGER,ATF2-MAPK11,APP-AGER
reactome	Toll Like Receptor TLR6-TLR2 Cascade	5	4.78784	0.00422219	0.0258353	CHUK-IKBKG,S100B-AGER,ATF2-MAPK11,APP-AGER,TLR2-CD14
reactome	Toll Like Receptor TLR1-TLR2 Cascade	5	4.78784	0.00422219	0.0258353	CHUK-IKBKG,S100B-AGER,ATF2-MAPK11,APP-AGER,TLR2-CD14
reactome	Cytosolic sensors of pathogen-associated DNA	4	5.74541	0.00545068	0.0298603	POLR3E-POLR3B,S100B-AGER,CHUK-IKBKG,APP-AGER
reactome	TAK1 activates NFkB by phosphorylation and activation of IKKs complex	3	7.86871	0.00672457	0.035304	S100B-AGER,CHUK-IKBKG,APP-AGER
reactome	G0 and Early G1	3	7.64706	0.00727623	0.0366722	CCNA2-RBL1,RBL1-CCNA1,CCNE1-RBL1
reactome	TRAF6 Mediated Induction of proinflammatory cytokines	4	5.13419	0.00805441	0.0390329	CHUK-IKBKG,S100B-AGER,ATF2-MAPK11,APP-AGER
kegg	Natural killer cell mediated cytotoxicity	4	6.46358	0.00359305	0.0395236	VAV1-SH3BP2,LAT-ZAP70,PIK3R2-PIK3R3,LAT-PLCG1
reactome	Toll Like Receptor 10 (TLR10) Cascade	4	4.41416	0.0134378	0.0583848	CHUK-IKBKG,S100B-AGER,ATF2-MAPK11,APP-AGER
reactome	MyD88 cascade initiated on plasma membrane	4	4.41416	0.0134378	0.0583848	CHUK-IKBKG,S100B-AGER,ATF2-MAPK11,APP-AGER
reactome	Toll Like Receptor 5 (TLR5) Cascade	4	4.41416	0.0134378	0.0583848	CHUK-IKBKG,S100B-AGER,ATF2-MAPK11,APP-AGER
reactome	Toll Like Receptor 9 (TLR9) Cascade	4	4.23346	0.0154384	0.0589464	CHUK-IKBKG,S100B-AGER,ATF2-MAPK11,APP-AGER
reactome	TRAF6 mediated induction of NFkB and MAP kinases upon TLR7-8 or 9 activation	4	4.33486	0.0142737	0.0589464	CHUK-IKBKG,S100B-AGER,ATF2-MAPK11,APP-AGER
reactome	MyD88 dependent cascade initiated on endosome	4	4.25836	0.0151418	0.0589464	CHUK-IKBKG,S100B-AGER,ATF2-MAPK11,APP-AGER
reactome	Toll Like Receptor 7-8 (TLR7-8) Cascade	4	4.25836	0.0151418	0.0589464	CHUK-IKBKG,S100B-AGER,ATF2-MAPK11,APP-AGER
reactome	IKK complex recruitment mediated by RIP1	2	10.3417	0.0160874	0.0596182	UBE2D1-BIRC2,CHUK-IKBKG
reactome	FCERI mediated Ca+2 mobilization	2	6.96078	0.0337156	0.121376	LAT-PLCG1,LAT-GRAP2
reactome	FCERI mediated NF-kB activation	2	6.03268	0.0437301	0.153055	MALT1-IKBKG,CHUK-IKBKG
reactome	NOD1-2 Signaling Pathway	2	5.93378	0.0450507	0.153416	BIRC2-IKBKG,CHUK-IKBKG
reactome	DNA Damage-Telomere Stress Induced Senescence	2	5.74541	0.0477355	0.158281	NBN-ATM,ACD-POT1
reactome	Downstream TCR signaling	2	5.48425	0.0518687	0.167576	MALT1-IKBKG,CHUK-IKBKG
reactome	Post-translational protein modification	2	5.4024	0.053274	0.167813	MUC1-GALNT4,MUC1-GALNT12
kegg	NF-kappa B signaling pathway	3	5.32295	0.0192827	0.169688	LAT-ZAP70,CHUK-IKBKG,LAT-PLCG1
reactome	Nucleotide-binding domain, leucine rich repeat containing receptor (NLR) signaling pathways	2	5.09804	0.0590272	0.181401	BIRC2-IKBKG,CHUK-IKBKG
reactome	Antigen activates B Cell Receptor (BCR) leading to generation of second messengers	2	4.70079	0.0680334	0.199354	VAV1-BLNK,VAV1-CBLB
reactome	FCERI mediated MAPK activation	2	4.70079	0.0680334	0.199354	LAT-PLCG1,LAT-GRAP2
kegg	RIG-I-like receptor signaling pathway	2	7.54085	0.0290975	0.213381	CHUK-IKBKG,TANK-IKBKG
reactome	RNA Polymerase III Transcription Initiation From Type 3 Promoter	2	4.41416	0.0758589	0.217232	POLR3E-POLR3B,BDP1-POLR3E
reactome	NOTCH2 Activation and Transmission of Signal to the Nucleus	1	11.3113	0.0848393	0.232386	JAG1-MIB1
reactome	Phosphorylation of CD3 and TCR zeta chains	1	11.3113	0.0848393	0.232386	CD3E-CSK
kegg	HTLV-I infection	4	3.20319	0.0376184	0.233333	CHUK-RELB,CDC27-ANAPC2,PIK3R2-PIK3R3,CHUK-IKBKG
kegg	Chagas disease (American trypanosomiasis)	2	6.13493	0.0424242	0.233333	FAS-FADD,PIK3R2-PIK3R3
reactome	Fc epsilon receptor (FCERI) signaling	4	2.34279	0.0936188	0.24066	LAT-PLCG1,MALT1-IKBKG,LAT-GRAP2,CHUK-IKBKG
reactome	Regulation of Rheb GTPase activity by AMPK	1	10.0545	0.0949254	0.24066	PRKAB2-PRKAG2
reactome	PD-1 signaling	1	10.6459	0.0898963	0.24066	CD3E-CSK
reactome	RNA Polymerase III Transcription Initiation From Type 1 Promoter	2	3.81011	0.0974101	0.24066	POLR3E-POLR3B,BDP1-POLR3E
reactome	RNA Polymerase III Transcription Initiation From Type 2 Promoter	2	3.81011	0.0974101	0.24066	POLR3E-POLR3B,BDP1-POLR3E
reactome	Interleukin-1 signaling	2	3.61961	0.106108	0.257108	CHUK-IKBKG,IRAK1-TOLLIP
reactome	RNA Polymerase III Transcription	2	3.35149	0.120431	0.270969	POLR3E-POLR3B,BDP1-POLR3E
reactome	RNA Polymerase III Abortive And Retractive Initiation	2	3.35149	0.120431	0.270969	POLR3E-POLR3B,BDP1-POLR3E
reactome	NF-kB activation through FADD-RIP-1 pathway mediated by caspase-8 and -10	1	8.22638	0.114766	0.270969	CHUK-IKBKG
reactome	RNA Polymerase III Transcription Initiation	2	3.35149	0.120431	0.270969	POLR3E-POLR3B,BDP1-POLR3E
reactome	Signaling by NOTCH2	1	7.54085	0.124522	0.27526	JAG1-MIB1
reactome	IRAK1 recruits IKK complex	1	7.23921	0.12936	0.276261	CHUK-IKBKG
reactome	IRAK1 recruits IKK complex upon TLR7-8 or 9 stimulation	1	7.23921	0.12936	0.276261	CHUK-IKBKG
reactome	TRAF6 mediated IRF7 activation	1	6.96078	0.134172	0.277141	TANK-IRF7
reactome	Regulation of AMPK activity via LKB1	1	6.96078	0.134172	0.277141	PRKAB2-PRKAG2
reactome	Nuclear Envelope Breakdown	2	3.09368	0.137065	0.278552	PLK1-NEK9,NEK9-NEK6
reactome	Regulation by c-FLIP	1	6.46358	0.143714	0.278585	FAS-FADD
reactome	Caspase-8 activation	1	6.46358	0.143714	0.278585	FAS-FADD
reactome	Dimerization of procaspase-8	1	6.46358	0.143714	0.278585	FAS-FADD
reactome	Energy dependent regulation of mTOR by LKB1-AMPK	1	6.03268	0.153152	0.292382	PRKAB2-PRKAG2
reactome	Activated NOTCH1 Transmits Signal to the Nucleus	1	5.65564	0.162486	0.292475	JAG1-MIB1
reactome	Packaging Of Telomere Ends	1	5.83808	0.157832	0.292475	ACD-POT1
reactome	Organelle biogenesis and maintenance	1	5.65564	0.162486	0.292475	PRKAB2-PRKAG2
reactome	Mitochondrial biogenesis	1	5.65564	0.162486	0.292475	PRKAB2-PRKAG2
reactome	RNA Polymerase I Transcription Initiation	2	2.72151	0.167729	0.29766	TAF1C-TAF1B,TAF1B-KAT2B
reactome	Signaling by BMP	1	5.32295	0.171717	0.300505	SMAD1-SMURF1
reactome	Death Receptor Signalling	1	5.17087	0.176295	0.304289	FAS-FADD
reactome	SIRT1 negatively regulates rRNA Expression	1	4.76264	0.189876	0.323302	TAF1C-TAF1B
reactome	Extrinsic Pathway for Apoptosis	1	4.52451	0.198805	0.333992	FAS-FADD
reactome	RNA Polymerase I Promoter Clearance	2	2.35039	0.209446	0.346934	TAF1C-TAF1B,TAF1B-KAT2B
reactome	MAPK targets- Nuclear events mediated by MAP kinases	1	4.20885	0.212015	0.346934	ATF2-MAPK11
reactome	RNA Polymerase I Transcription	2	2.26225	0.221561	0.354387	TAF1C-TAF1B,TAF1B-KAT2B
reactome	mTOR signalling	1	3.93436	0.225008	0.354387	PRKAB2-PRKAG2
reactome	PKB-mediated events	1	3.93436	0.225008	0.354387	PRKAB2-PRKAG2
kegg	Hepatitis C	2	4.30906	0.0790654	0.386542	PIK3R2-PIK3R3,CHUK-IKBKG
kegg	Legionellosis	1	10.0545	0.0949254	0.399707	TLR2-CD14
kegg	Alzheimer's disease	1	9.52528	0.0999268	0.399707	FAS-FADD
kegg	Epithelial cell signaling in Helicobacter pylori infection	1	7.86871	0.119658	0.404995	CHUK-IKBKG
kegg	Hepatitis B	2	3.48039	0.11321	0.404995	FAS-FADD,ATF2-CREB5
reactome	Phosphorylation of the APC-C	1	3.17509	0.270842	0.42131	CDC27-ANAPC2
reactome	RNA Polymerase III Chain Elongation	1	2.78431	0.302465	0.44836	POLR3E-POLR3B
reactome	RNA Polymerase I Transcription Termination	1	2.82782	0.298589	0.44836	TAF1C-TAF1B
reactome	Translocation of GLUT4 to the plasma membrane	1	2.82782	0.298589	0.44836	PRKAB2-PRKAG2
reactome	RNA Polymerase III Transcription Termination	1	2.78431	0.302465	0.44836	POLR3E-POLR3B
kegg	Proteoglycans in cancer	2	2.94277	0.148418	0.466456	VEGFA-HSPG2,ANK1-TIAM1
reactome	APC-C-Cdc20 mediated degradation of Cyclin B	1	2.54902	0.32528	0.471096	CDC27-ANAPC2
reactome	RNA Polymerase I Promoter Escape	1	2.54902	0.32528	0.471096	TAF1C-TAF1B
reactome	Conversion from APC-C-Cdc20 to APC-C-Cdh1 in late anaphase	1	2.32026	0.350957	0.502507	CDC27-ANAPC2
reactome	DAP12 signaling	2	1.58755	0.359176	0.508497	LAT-PLCG1,LAT-GRAP2
reactome	Constitutive Signaling by NOTCH1 PEST Domain Mutants	1	2.08023	0.382541	0.508885	JAG1-MIB1
reactome	DAP12 interactions	2	1.55348	0.369053	0.508885	LAT-PLCG1,LAT-GRAP2
reactome	Signaling by NOTCH1 HD Domain Mutants in Cancer	1	1.70736	0.444265	0.508885	JAG1-MIB1
reactome	RNA Polymerase I Chain Elongation	1	2.0566	0.385954	0.508885	TAF1C-TAF1B
reactome	Nuclear Pore Complex (NPC) Disassembly	1	1.7402	0.438069	0.508885	NEK9-NEK6
reactome	Constitutive Signaling by NOTCH1 HD+PEST Domain Mutants	1	2.08023	0.382541	0.508885	JAG1-MIB1
reactome	FBXW7 Mutants and NOTCH1 in Cancer	1	1.70736	0.444265	0.508885	JAG1-MIB1
reactome	Inhibition of the proteolytic activity of APC-C required for the onset of anaphase by mitotic spindle checkpoint components	1	1.92532	0.40604	0.508885	CDC27-ANAPC2
reactome	PI3K Cascade	1	1.79188	0.428646	0.508885	PRKAB2-PRKAG2
reactome	Signaling by NOTCH1 in Cancer	1	1.70736	0.444265	0.508885	JAG1-MIB1
reactome	Costimulation by the CD28 family	1	1.82808	0.422276	0.508885	CD3E-CSK
reactome	Signaling by NOTCH1	1	1.70736	0.444265	0.508885	JAG1-MIB1
reactome	Signaling by NOTCH1 PEST Domain Mutants in Cancer	1	1.70736	0.444265	0.508885	JAG1-MIB1
reactome	Signaling by NOTCH1 HD+PEST Domain Mutants in Cancer	1	1.70736	0.444265	0.508885	JAG1-MIB1
reactome	Mitotic Spindle Checkpoint	1	1.90506	0.409323	0.508885	CDC27-ANAPC2
reactome	Signaling by Interleukins	2	1.45366	0.400232	0.508885	CHUK-IKBKG,IRAK1-TOLLIP
reactome	MAP kinase activation in TLR cascade	1	1.92532	0.40604	0.508885	ATF2-MAPK11
reactome	Inactivation of APC-C via direct inhibition of the APC-C complex	1	1.92532	0.40604	0.508885	CDC27-ANAPC2
reactome	Signaling by NOTCH1 t(7;9)(NOTCH1-M1580_K2555) Translocation Mutant	1	1.70736	0.444265	0.508885	JAG1-MIB1
reactome	APC-Cdc20 mediated degradation of Nek2A	1	1.77432	0.431804	0.508885	CDC27-ANAPC2
reactome	Telomere Maintenance	1	2.15453	0.372187	0.508885	ACD-POT1
kegg	Tuberculosis	1	2.74213	0.306321	0.528639	TLR2-CD14
kegg	Small cell lung cancer	1	2.54902	0.32528	0.528639	PIK3R2-PIK3R3
kegg	Non-small cell lung cancer	1	2.51362	0.32901	0.528639	PIK3R2-PIK3R3
kegg	Acute myeloid leukemia	1	2.6229	0.317759	0.528639	PIK3R2-PIK3R3
kegg	mTOR signaling pathway	1	3.17509	0.270842	0.528639	PIK3R2-PIK3R3
kegg	Endometrial cancer	1	3.01634	0.282865	0.528639	PIK3R2-PIK3R3
kegg	NOD-like receptor signaling pathway	1	4.02179	0.220701	0.528639	CHUK-IKBKG
kegg	Fc gamma R-mediated phagocytosis	1	2.54902	0.32528	0.528639	PIK3R2-PIK3R3
kegg	Toxoplasmosis	1	2.44568	0.336407	0.528639	PIK3R2-PIK3R3
kegg	FoxO signaling pathway	1	2.51362	0.32901	0.528639	FOXO4-NLK
kegg	VEGF signaling pathway	1	4.02179	0.220701	0.528639	PIK3R2-PIK3R3
kegg	Fc epsilon RI signaling pathway	1	3.06746	0.27888	0.528639	PIK3R2-PIK3R3
kegg	Melanoma	1	2.47918	0.332718	0.528639	PIK3R2-PIK3R3
kegg	Shigellosis	1	5.02723	0.180847	0.528639	CHUK-IKBKG
kegg	Osteoclast differentiation	1	1.82808	0.422276	0.530862	CHUK-RELB
kegg	Toll-like receptor signaling pathway	1	2.26225	0.358112	0.530862	CHUK-IKBKG
kegg	Apoptosis	1	1.9888	0.39608	0.530862	FAS-FADD
kegg	Herpes simplex infection	1	1.96718	0.399419	0.530862	FAS-FADD
kegg	TGF-beta signaling pathway	1	2.10442	0.379109	0.530862	ACVR1-SMAD1
kegg	Pancreatic cancer	1	2.20708	0.365189	0.530862	PIK3R2-PIK3R3
kegg	Measles	1	1.84674	0.419065	0.530862	PIK3R2-PIK3R3
kegg	Prostate cancer	1	1.58755	0.468372	0.545728	PIK3R2-PIK3R3
kegg	Insulin signaling pathway	1	1.57374	0.471311	0.545728	PIK3R2-PIK3R3
kegg	Influenza A	1	1.6016	0.465417	0.545728	PIK3R2-PIK3R3
kegg	Chronic myeloid leukemia	1	1.49571	0.488607	0.551249	PIK3R2-PIK3R3
kegg	ErbB signaling pathway	1	1.42504	0.505338	0.555872	PIK3R2-PIK3R3
reactome	Integration of energy metabolism	1	1.47139	0.494246	0.558774	PRKAB2-PRKAG2
reactome	Regulation of actin dynamics for phagocytic cup formation	1	1.41391	0.508073	0.558774	CYFIP2-BAIAP2
reactome	Signaling by Type 1 Insulin-like Growth Factor 1 Receptor (IGF1R)	1	1.37106	0.518862	0.558774	PRKAB2-PRKAG2
reactome	IRS-mediated signalling	1	1.43635	0.502588	0.558774	PRKAB2-PRKAG2
reactome	IRS-related events	1	1.39216	0.513497	0.558774	PRKAB2-PRKAG2
reactome	IGF1R signaling cascade	1	1.37106	0.518862	0.558774	PRKAB2-PRKAG2
reactome	IRS-related events triggered by IGF1R	1	1.40295	0.510792	0.558774	PRKAB2-PRKAG2
reactome	Insulin receptor signalling cascade	1	1.33074	0.529414	0.565307	PRKAB2-PRKAG2
reactome	Fcgamma receptor (FCGR) dependent phagocytosis	1	1.29272	0.539736	0.566722	CYFIP2-BAIAP2
reactome	Signaling by NOTCH	1	1.29272	0.539736	0.566722	JAG1-MIB1
reactome	NoRC negatively regulates rRNA expression	1	1.2656	0.547328	0.569945	TAF1C-TAF1B
kegg	Neurotrophin signaling pathway	1	1.31145	0.534604	0.573721	PIK3R2-PIK3R3
kegg	Oocyte meiosis	1	1.13113	0.588047	0.616049	CDC27-ANAPC2
kegg	Regulation of actin cytoskeleton	1	1.06459	0.610267	0.62446	PIK3R2-PIK3R3
kegg	Cell cycle	2	0.895942	0.654318	0.654318	CCNA2-CCNA1,CDC27-ANAPC2
reactome	Signaling by Insulin receptor	1	0.942606	0.655028	0.676504	PRKAB2-PRKAG2
reactome	HATs acetylate histones	1	0.538632	0.844812	0.844812	TAF5L-TADA1
reactome	Chromatin modifying enzymes	1	0.538632	0.844812	0.844812	TAF5L-TADA1
reactome	Generic Transcription Pathway	1	0.550092	0.838665	0.844812	MED24-CDK8
reactome	Chromatin organization	1	0.538632	0.844812	0.844812	TAF5L-TADA1

## Sheet: MEP->EB
pathway database	pathway name	#observed (679 in total)	fold enrichment	p-value	p-value (BH-adj.)	interactions (HGNC genes)
kegg	Chronic myeloid leukemia	5	13.4591	3.9834e-05	0.00139419	CBL-CRK,BCR-CBL,BCR-CRK,MYC-BCR,PIK3CD-CRK
reactome	Homologous recombination repair of replication-independent double-strand breaks	3	34.8976	8.91369e-05	0.00368433	NBN-ATM,BRCA1-ATM,NBN-BRCA1
reactome	Homologous Recombination Repair	3	34.8976	8.91369e-05	0.00368433	NBN-ATM,BRCA1-ATM,NBN-BRCA1
reactome	Meiotic recombination	4	18.8818	6.4985e-05	0.00368433	BRCA1-ATM,RAD51-ATM,BRCA1-RAD51,BLM-ATM
reactome	Double-Strand Break Repair	3	25.7141	0.00022435	0.00695485	NBN-ATM,BRCA1-ATM,NBN-BRCA1
kegg	Toll-like receptor signaling pathway	3	12.2142	0.00198581	0.0231678	JUN-MAPK3,IRF5-TRAF6,IRAK1-TRAF6
kegg	Cell cycle	6	4.8373	0.00170448	0.0231678	E2F1-E2F2,CCNE1-E2F1,MYC-ZBTB17,CCNE1-CDKN1A,CDK1-CDC25C,MYC-SMAD3
kegg	Pertussis	2	22.4629	0.00361698	0.0316486	JUN-MAPK3,IRAK1-TRAF6
reactome	Condensation of Prometaphase Chromosomes	2	34.2854	0.00155468	0.038556	NCAPH-SMC4,CDK1-NCAPH
kegg	Leishmaniasis	2	15.8884	0.00712977	0.0408779	JUN-MAPK3,IRAK1-TRAF6
kegg	Cell adhesion molecules (CAMs)	2	14.8051	0.00817558	0.0408779	ITGAL-ICAM3,ITGB2-ITGAL
kegg	Colorectal cancer	2	16.7031	0.00646901	0.0408779	JUN-MAPK3,MYC-MAPK3
kegg	Chagas disease (American trypanosomiasis)	2	11.0411	0.0143462	0.0627644	JUN-MAPK3,IRAK1-TRAF6
reactome	Immunoregulatory interactions between a Lymphoid and a non-Lymphoid cell	2	18.0951	0.00553347	0.0891285	ITGAL-ICAM3,ITGB2-ITGAL
reactome	Cyclin A-B1 associated events during G2-M transition	2	19.1595	0.00494743	0.0891285	CDK1-FOXM1,CDK1-CDC25C
reactome	E2F mediated regulation of DNA replication	2	17.1427	0.0061497	0.0891285	CCNE1-E2F1,CDK1-E2F1
reactome	Negative regulators of RIG-I-MDA5 signaling	2	16.7031	0.00646901	0.0891285	TNFAIP3-IKBKE,UBE2D1-RNF125
reactome	Regulation of signaling by CBL	2	15.5101	0.00747113	0.0926421	FYN-PIK3R3,CBL-CRK
reactome	Integrin cell surface interactions	2	14.1614	0.00890866	0.100425	ITGAL-ICAM3,ITGB2-ITGAL
kegg	Hepatitis B	2	6.26368	0.0410404	0.119701	MYC-MAPK3,MYC-SMAD3
kegg	NF-kappa B signaling pathway	2	6.3865	0.039627	0.119701	MAP3K14-TRAF6,IRAK1-TRAF6
kegg	Osteoclast differentiation	2	6.58003	0.0375427	0.119701	FYN-PIK3R3,MAP3K14-TRAF6
kegg	Measles	2	6.64717	0.0368576	0.119701	IRAK1-TRAF6,TNFAIP3-TRAF6
kegg	Aldosterone-regulated sodium reabsorption	1	20.357	0.0480098	0.129257	SGK1-NEDD4L
kegg	Staphylococcus aureus infection	1	17.1427	0.0567519	0.14188	ITGB2-ITGAL
kegg	Cholinergic synapse	1	14.1614	0.0682836	0.159328	FYN-PIK3R3
reactome	DNA Damage-Telomere Stress Induced Senescence	2	10.34	0.016244	0.167854	NBN-ATM,CCNE1-CDKN1A
kegg	Salmonella infection	1	8.80301	0.107547	0.209119	JUN-MAPK3
kegg	Bacterial invasion of epithelial cells	1	9.04754	0.104798	0.209119	CRK-DOCK1
kegg	Progesterone-mediated oocyte maturation	1	8.80301	0.107547	0.209119	CDK1-CDC25C
reactome	Deposition of new CENPA-containing nucleosomes at the centromere	2	8.46003	0.0236623	0.209581	CENPA-HJURP,CENPA-CENPI
reactome	Nucleosome assembly	2	8.46003	0.0236623	0.209581	CENPA-HJURP,CENPA-CENPI
kegg	Leukocyte transendothelial migration	1	7.08068	0.131911	0.242994	ITGB2-ITGAL
kegg	p53 signaling pathway	1	6.1455	0.150401	0.263201	CCNE1-CDKN1A
kegg	Renal cell carcinoma	1	5.81627	0.158204	0.263673	JUN-MAPK3
kegg	Tuberculosis	1	4.93502	0.183701	0.291799	IRAK1-TRAF6
kegg	Fc gamma R-mediated phagocytosis	1	4.58748	0.196159	0.291799	WAS-VASP
kegg	B cell receptor signaling pathway	1	4.28568	0.208428	0.291799	JUN-MAPK3
kegg	Toxoplasmosis	1	4.4015	0.203543	0.291799	IRAK1-TRAF6
reactome	TRAF6 mediated IRF7 activation in TLR7-8 or 9 signaling	1	20.357	0.0480098	0.295855	IRAK1-TRAF6
reactome	Stimuli-sensing channels	1	18.0951	0.0538468	0.295855	SGK1-NEDD4L
reactome	Signaling by Robo receptor	1	17.1427	0.0567519	0.295855	PFN2-VASP
reactome	Interleukin-3, 5 and GM-CSF signaling	2	6.64717	0.0368576	0.295855	FYN-PIK3R3,CBL-CRK
reactome	Regulation of actin dynamics for phagocytic cup formation	2	5.08924	0.0593863	0.295855	NCKAP1-WASF2,CRK-DOCK1
reactome	RIG-I-MDA5 mediated induction of IFN-alpha-beta pathways	2	5.25341	0.056161	0.295855	TNFAIP3-IKBKE,UBE2D1-RNF125
reactome	p75NTR recruits signalling complexes	1	19.1595	0.0509328	0.295855	IRAK1-TRAF6
reactome	Signaling by Activin	1	16.2856	0.0596482	0.295855	ACVR1B-SMAD3
reactome	NF-kB is activated and signals survival	1	19.1595	0.0509328	0.295855	IRAK1-TRAF6
reactome	Signaling by Interleukins	3	3.92423	0.0420992	0.295855	FYN-PIK3R3,CBL-CRK,IRAK1-TRAF6
reactome	DNA Repair	3	3.90854	0.0425167	0.295855	NBN-ATM,BRCA1-ATM,NBN-BRCA1
reactome	IRAK1 recruits IKK complex	1	13.0285	0.0739966	0.295986	IRAK1-TRAF6
reactome	Signaling by NOTCH	2	4.65302	0.0694275	0.295986	JUN-MOV10,CDK8-KAT2B
reactome	TRAF6 mediated induction of TAK1 complex	1	13.0285	0.0739966	0.295986	SARM1-TRAF6
reactome	IRAK1 recruits IKK complex upon TLR7-8 or 9 stimulation	1	13.0285	0.0739966	0.295986	IRAK1-TRAF6
reactome	Fcgamma receptor (FCGR) dependent phagocytosis	2	4.65302	0.0694275	0.295986	NCKAP1-WASF2,CRK-DOCK1
reactome	p75NTR signals via NF-kB	1	13.5713	0.0711445	0.295986	IRAK1-TRAF6
reactome	CD28 dependent PI3K-Akt signaling	1	12.5274	0.0768399	0.297755	FYN-PIK3R3
kegg	TGF-beta signaling pathway	1	3.78734	0.232406	0.312854	ACVR1B-SMAD3
kegg	Epstein-Barr virus infection	1	3.39283	0.255659	0.33141	IRAK1-TRAF6
kegg	T cell receptor signaling pathway	1	3.22486	0.267021	0.333776	JUN-MAPK3
reactome	Signaling by FGFR mutants	1	7.57468	0.123864	0.341148	BCR-GAB2
reactome	Toll Like Receptor 3 (TLR3) Cascade	2	3.39283	0.118184	0.341148	SARM1-TRAF6,IRAK1-TRAF6
reactome	Platelet activation, signaling and aggregation	2	3.74381	0.100469	0.341148	FYN-PIK3R3,MAPK3-ARRB2
reactome	Pre-NOTCH Transcription and Translation	1	7.40253	0.126555	0.341148	JUN-MOV10
reactome	Processing of Capped Intronless Pre-mRNA	1	9.04754	0.104798	0.341148	LSM11-ZNF473
reactome	MyD88-independent cascade	2	3.39283	0.118184	0.341148	SARM1-TRAF6,IRAK1-TRAF6
reactome	TRIF-mediated TLR3-TLR4 signaling	2	3.39283	0.118184	0.341148	SARM1-TRAF6,IRAK1-TRAF6
reactome	SMAD2-SMAD3-SMAD4 heterotrimer regulates transcription	1	7.94418	0.118459	0.341148	MYC-SMAD3
reactome	JNK (c-Jun kinases) phosphorylation and activation mediated by activated human TAK1	1	10.1785	0.0937178	0.341148	IRAK1-TRAF6
reactome	activated TAK1 mediates p38 MAPK activation	1	9.87004	0.0965007	0.341148	IRAK1-TRAF6
reactome	Pre-NOTCH Expression and Processing	1	7.40253	0.126555	0.341148	JUN-MOV10
reactome	CD28 co-stimulation	1	7.57468	0.123864	0.341148	FYN-PIK3R3
reactome	Post-Elongation Processing of Intronless pre-mRNA	1	9.04754	0.104798	0.341148	LSM11-ZNF473
reactome	GPVI-mediated activation cascade	1	8.80301	0.107547	0.341148	FYN-PIK3R3
kegg	Natural killer cell mediated cytotoxicity	1	2.90814	0.29141	0.342518	ITGB2-ITGAL
kegg	Influenza A	1	2.8824	0.293587	0.342518	HSPA1B-HSPA2
reactome	L1CAM interactions	1	7.08068	0.131911	0.347287	SPTBN1-SPTAN1
reactome	NCAM signaling for neurite out-growth	1	6.78565	0.137234	0.347287	SPTBN1-SPTAN1
reactome	Cell surface interactions at the vascular wall	1	6.78565	0.137234	0.347287	ITGB2-ITGAL
kegg	ErbB signaling pathway	1	2.56466	0.323368	0.365092	MYC-MAPK3
kegg	Neurotrophin signaling pathway	1	2.36023	0.345885	0.378311	IRAK1-TRAF6
reactome	p75 NTR receptor-mediated signalling	1	5.81627	0.158204	0.391523	IRAK1-TRAF6
reactome	Toll Like Receptor 4 (TLR4) Cascade	2	2.76027	0.164187	0.391523	SARM1-TRAF6,IRAK1-TRAF6
reactome	Activated TLR4 signalling	2	2.77201	0.163108	0.391523	SARM1-TRAF6,IRAK1-TRAF6
reactome	NOD1-2 Signaling Pathway	1	5.33953	0.17105	0.400193	IRAK1-TRAF6
reactome	Toll-Like Receptors Cascades	2	2.64806	0.175044	0.401953	SARM1-TRAF6,IRAK1-TRAF6
reactome	Thrombin signalling through proteinase activated receptors (PARs)	1	5.01094	0.181187	0.408494	MAPK3-ARRB2
kegg	Oocyte meiosis	1	2.0357	0.388699	0.412256	CDK1-CDC25C
kegg	Regulation of actin cytoskeleton	1	1.91595	0.407223	0.4192	CRK-DOCK1
reactome	TAK1 activates NFkB by phosphorylation and activation of IKKs complex	1	4.72045	0.191199	0.42337	IRAK1-TRAF6
reactome	Nucleotide-binding domain, leucine rich repeat containing receptor (NLR) signaling pathways	1	4.58748	0.196159	0.426733	IRAK1-TRAF6
reactome	Transcriptional activity of SMAD2-SMAD3-SMAD4 heterotrimer	1	4.4618	0.201089	0.429915	MYC-SMAD3
reactome	NOTCH1 Intracellular Domain Regulates Transcription	1	4.34282	0.205989	0.432926	CDK8-KAT2B
reactome	Constitutive Signaling by NOTCH1 PEST Domain Mutants	1	3.74381	0.234764	0.443465	CDK8-KAT2B
reactome	Signaling by TGF-beta Receptor Complex in Cancer	1	2.54462	0.325446	0.443465	MYC-SMAD3
reactome	Signaling by NOTCH1 HD Domain Mutants in Cancer	1	3.07275	0.278209	0.443465	CDK8-KAT2B
reactome	Cyclin D associated events in G1	1	3.65968	0.239457	0.443465	CDKN1A-E2F1
reactome	Constitutive Signaling by NOTCH1 HD+PEST Domain Mutants	1	3.74381	0.234764	0.443465	CDK8-KAT2B
reactome	SMAD2-3 Phosphorylation Motif Mutants in Cancer	1	2.54462	0.325446	0.443465	MYC-SMAD3
reactome	FBXW7 Mutants and NOTCH1 in Cancer	1	3.07275	0.278209	0.443465	CDK8-KAT2B
reactome	Loss of Function of TGFBR1 in Cancer	1	2.54462	0.325446	0.443465	MYC-SMAD3
reactome	Loss of Function of SMAD2-3 in Cancer	1	2.54462	0.325446	0.443465	MYC-SMAD3
reactome	SMAD4 MH2 Domain Mutants in Cancer	1	2.54462	0.325446	0.443465	MYC-SMAD3
reactome	G1 Phase	1	3.65968	0.239457	0.443465	CDKN1A-E2F1
reactome	Nuclear Envelope Breakdown	1	2.78386	0.302227	0.443465	CDK1-LMNB1
reactome	Interleukin-1 signaling	1	3.25711	0.264762	0.443465	IRAK1-TRAF6
reactome	TGFBR1 LBD Mutants in Cancer	1	2.54462	0.325446	0.443465	MYC-SMAD3
reactome	Loss of Function of SMAD4 in Cancer	1	2.54462	0.325446	0.443465	MYC-SMAD3
reactome	Loss of Function of TGFBR2 in Cancer	1	2.54462	0.325446	0.443465	MYC-SMAD3
reactome	TGFBR2 Kinase Domain Mutants in Cancer	1	2.54462	0.325446	0.443465	MYC-SMAD3
reactome	Post-Elongation Processing of the Transcript	1	2.90814	0.29141	0.443465	LSM11-ZNF473
reactome	TGFBR1 KD Mutants in Cancer	1	2.54462	0.325446	0.443465	MYC-SMAD3
reactome	Constitutive PI3K-AKT Signaling in Cancer	1	2.71426	0.308637	0.443465	FYN-PIK3R3
reactome	TGFBR2 MSI Frameshift Mutants in Cancer	1	2.54462	0.325446	0.443465	MYC-SMAD3
reactome	Signaling by NOTCH1 in Cancer	1	3.07275	0.278209	0.443465	CDK8-KAT2B
reactome	Costimulation by the CD28 family	1	3.29001	0.262497	0.443465	FYN-PIK3R3
reactome	Signaling by NOTCH1	1	3.07275	0.278209	0.443465	CDK8-KAT2B
reactome	SMAD2-3 MH2 Domain Mutants in Cancer	1	2.54462	0.325446	0.443465	MYC-SMAD3
reactome	Signaling by NOTCH1 HD+PEST Domain Mutants in Cancer	1	3.07275	0.278209	0.443465	CDK8-KAT2B
reactome	MAP kinase activation in TLR cascade	1	3.46501	0.251066	0.443465	IRAK1-TRAF6
reactome	Cleavage of Growing Transcript in the Termination Region	1	2.90814	0.29141	0.443465	LSM11-ZNF473
reactome	RNA Polymerase II Transcription Termination	1	2.90814	0.29141	0.443465	LSM11-ZNF473
reactome	Signaling by NOTCH1 t(7;9)(NOTCH1-M1580_K2555) Translocation Mutant	1	3.07275	0.278209	0.443465	CDK8-KAT2B
reactome	Signaling by NOTCH1 PEST Domain Mutants in Cancer	1	3.07275	0.278209	0.443465	CDK8-KAT2B
reactome	Signaling by TGF-beta Receptor Complex	1	2.54462	0.325446	0.443465	MYC-SMAD3
reactome	TRAF6 Mediated Induction of proinflammatory cytokines	1	2.31001	0.351895	0.45239	IRAK1-TRAF6
reactome	PIP3 activates AKT signaling	1	2.29374	0.353886	0.45239	FYN-PIK3R3
reactome	PI3K-AKT Signaling in Cancer	1	2.29374	0.353886	0.45239	FYN-PIK3R3
reactome	PI3K events in ERBB2 signaling	1	2.29374	0.353886	0.45239	FYN-PIK3R3
reactome	PI-3K cascade	1	2.29374	0.353886	0.45239	FYN-PIK3R3
reactome	PI3K events in ERBB4 signaling	1	2.29374	0.353886	0.45239	FYN-PIK3R3
reactome	PI3K-AKT activation	1	2.20075	0.365705	0.462728	FYN-PIK3R3
reactome	Toll Like Receptor 9 (TLR9) Cascade	1	1.90474	0.409045	0.474033	IRAK1-TRAF6
reactome	TRAF6 mediated induction of NFkB and MAP kinases upon TLR7-8 or 9 activation	1	1.95037	0.401726	0.474033	IRAK1-TRAF6
reactome	MyD88 dependent cascade initiated on endosome	1	1.91595	0.407223	0.474033	IRAK1-TRAF6
reactome	Toll Like Receptor 10 (TLR10) Cascade	1	1.98604	0.396177	0.474033	IRAK1-TRAF6
reactome	Toll Like Receptor 7-8 (TLR7-8) Cascade	1	1.91595	0.407223	0.474033	IRAK1-TRAF6
reactome	Role of LAT2-NTAL-LAB on calcium mobilization	1	2.01056	0.392449	0.474033	FYN-PIK3R3
reactome	MyD88 cascade initiated on plasma membrane	1	1.98604	0.396177	0.474033	IRAK1-TRAF6
reactome	Toll Like Receptor 5 (TLR5) Cascade	1	1.98604	0.396177	0.474033	IRAK1-TRAF6
reactome	GAB1 signalosome	1	2.07459	0.383029	0.474033	FYN-PIK3R3
reactome	Toll Like Receptor TLR6-TLR2 Cascade	1	1.72334	0.44089	0.488128	IRAK1-TRAF6
reactome	MyD88-Mal cascade initiated on plasma membrane	1	1.72334	0.44089	0.488128	IRAK1-TRAF6
reactome	Downstream signaling of activated FGFR	1	1.75114	0.435704	0.488128	FYN-PIK3R3
reactome	Toll Like Receptor TLR1-TLR2 Cascade	1	1.72334	0.44089	0.488128	IRAK1-TRAF6
reactome	Toll Like Receptor 2 (TLR2) Cascade	1	1.72334	0.44089	0.488128	IRAK1-TRAF6
kegg	HTLV-I infection	1	1.4412	0.501069	0.501069	ITGB2-ITGAL
reactome	Downstream signal transduction	1	1.60449	0.464469	0.509682	FYN-PIK3R3
reactome	Signaling by ERBB2	1	1.55101	0.475883	0.512141	FYN-PIK3R3
reactome	Signaling by ERBB4	1	1.53637	0.479099	0.512141	FYN-PIK3R3
reactome	Signaling by PDGF	1	1.55101	0.475883	0.512141	FYN-PIK3R3
reactome	Signaling by SCF-KIT	1	1.46717	0.494888	0.524497	FYN-PIK3R3
reactome	DAP12 signaling	1	1.42856	0.504131	0.529765	FYN-PIK3R3
reactome	DAP12 interactions	1	1.3979	0.511704	0.533205	FYN-PIK3R3
reactome	NGF signalling via TRKA from the plasma membrane	1	1.32403	0.530859	0.548554	FYN-PIK3R3
reactome	Signaling by EGFR	1	1.25274	0.550649	0.564301	FYN-PIK3R3
reactome	Signaling by EGFR in Cancer	1	1.2291	0.557512	0.566652	FYN-PIK3R3
reactome	Fc epsilon receptor (FCERI) signaling	1	1.05408	0.613574	0.618563	FYN-PIK3R3
reactome	Generic Transcription Pathway	1	0.990004	0.636655	0.636655	MYC-SMAD3

## Sheet: MEP->MK
pathway database	pathway name	#observed (1729 in total)	fold enrichment	p-value	p-value (BH-adj.)	interactions (HGNC genes)
reactome	Meiotic recombination	10	18.5378	3.52288e-10	3.9104e-08	BRCA1-BRCA2,BLM-ATM,RAD51-DMC1,BRCA2-RAD51,RAD51-ATM,BRCA2-ATM,BRCA2-DMC1,BRCA1-RAD51,NBN-RAD50,BRCA1-ATM
reactome	Homologous recombination repair of replication-independent double-strand breaks	5	22.8412	2.45751e-06	9.09277e-05	BRCA2-RAD51,BRCA1-ATM,NBN-RAD50,NBN-BRCA1,NBN-ATM
reactome	Homologous Recombination Repair	5	22.8412	2.45751e-06	9.09277e-05	BRCA2-RAD51,BRCA1-ATM,NBN-RAD50,NBN-BRCA1,NBN-ATM
reactome	Double-Strand Break Repair	5	16.8304	1.17627e-05	0.000326416	BRCA2-RAD51,BRCA1-ATM,NBN-RAD50,NBN-BRCA1,NBN-ATM
kegg	Type II diabetes mellitus	4	18.273	6.56222e-05	0.00200148	IRS1-PRKCD,IKBKB-IRS1,SOCS3-IRS1,IKBKB-TNF
kegg	Adipocytokine signaling pathway	5	13.0521	4.16153e-05	0.00200148	SOCS3-JAK2,TNF-TNFRSF1A,SOCS3-IRS1,IKBKB-TRAF2,IKBKB-IRS1
kegg	NF-kappa B signaling pathway	6	7.52417	0.000160904	0.00327171	TRAF2-TNFRSF11A,TNFRSF1A-TRAF2,CD40-TRAF2,TRAF3-MAP3K14,TNF-TNFRSF1A,TRAF5-MAP3K14
reactome	TNF signaling	3	22.5725	0.000298838	0.0057083	TNF-TNFRSF1A,TNF-TRAF2,TNFRSF1A-TRAF2
reactome	Deposition of new CENPA-containing nucleosomes at the centromere	5	8.3059	0.000359983	0.0057083	CENPA-HJURP,CENPA-RSF1,CENPP-CENPI,CENPA-CENPI,HIST1H2BB-CENPA
reactome	Nucleosome assembly	5	8.3059	0.000359983	0.0057083	CENPA-HJURP,CENPA-RSF1,CENPP-CENPI,CENPA-CENPI,HIST1H2BB-CENPA
reactome	Condensation of Prometaphase Chromosomes	3	20.1965	0.000420901	0.00584	NCAPH-NCAPG,CDK1-NCAPH,CDK1-NCAPG
kegg	Hepatitis C	5	7.61375	0.000537751	0.00605172	TRAF3-IKBKE,TNF-TNFRSF1A,PIK3CD-PIK3R2,HRAS-BRAF,TNFRSF1A-TRAF2
kegg	Chronic myeloid leukemia	6	6.34269	0.000405145	0.00605172	PIK3CD-PIK3R2,CCND1-CDKN1A,HRAS-BRAF,TGFB1-TGFBR2,TGFBR2-TGFB2,PIK3R2-GAB2
kegg	TGF-beta signaling pathway	5	7.43668	0.000598893	0.00605172	TGFBR2-SMURF1,TGFB1-TGFBR2,TGFB1-LTBP1,TGFBR2-PPP2CB,TGFBR2-TGFB2
kegg	ECM-receptor interaction	4	10.0322	0.000694459	0.00605172	VWF-GP1BA,GP1BA-GP9,SPP1-ITGB5,ITGB3-THBS1
kegg	Osteoclast differentiation	5	6.46015	0.00113166	0.00862889	TNF-TNFRSF1A,TGFB1-TGFBR2,TRAF2-TNFRSF11A,TGFBR2-TGFB2,TNFRSF1A-TRAF2
kegg	Influenza A	5	5.65978	0.00203086	0.0137647	HSPA6-HSPA1L,HSPA1B-HSPA1L,HSPA1B-HSPA2,PIK3CD-PIK3R2,HSPA1B-HSPA6
kegg	Progesterone-mediated oocyte maturation	3	10.3712	0.0030397	0.0185422	CDC25C-PLK1,CDK1-CDC25C,CDK1-CDC25B
kegg	Pancreatic cancer	4	6.23956	0.00401627	0.022272	BRCA2-RAD51,PIK3CD-PIK3R2,TGFB1-TGFBR2,TGFBR2-TGFB2
kegg	Non-alcoholic fatty liver disease (NAFLD)	3	8.7212	0.00497561	0.0252927	IKBKB-TRAF2,TNF-TNFRSF1A,SOCS3-IRS1
reactome	Cyclin A-B1 associated events during G2-M transition	3	11.2863	0.00238206	0.0287525	CDK1-FOXM1,CDK1-CDC25C,CDK1-CDC25B
reactome	Death Receptor Signalling	3	10.9638	0.00259032	0.0287525	TNF-TNFRSF1A,TNF-TRAF2,TNFRSF1A-TRAF2
reactome	Netrin-1 signaling	3	10.0982	0.00328119	0.0331102	TRPC1-TRPC6,FYN-SRC,WASL-SRC
reactome	Extrinsic Pathway for Apoptosis	3	9.59332	0.00379861	0.0351372	TNF-TNFRSF1A,TNF-TRAF2,TNFRSF1A-TRAF2
reactome	G1 Phase	4	5.74881	0.00537142	0.0425877	CCND1-RBL2,CCND1-CDKN1A,CDKN1A-RBL2,CDKN1A-E2F1
reactome	Cyclin D associated events in G1	4	5.74881	0.00537142	0.0425877	CCND1-RBL2,CCND1-CDKN1A,CDKN1A-RBL2,CDKN1A-E2F1
reactome	TRAF6 mediated NF-kB activation	3	7.52417	0.00751416	0.0533127	IKBKB-MAP3K1,TRAF2-MAP3K1,IKBKB-TRAF2
reactome	TGF-beta receptor signaling in EMT (epithelial to mesenchymal transition)	2	15.0483	0.00768472	0.0533127	TGFBR2-SMURF1,TGFB1-TGFBR2
kegg	Insulin signaling pathway	4	4.44908	0.0129814	0.0609128	IKBKB-IRS1,GYS2-PPP1R3B,PIK3CD-PIK3R2,HRAS-BRAF
kegg	Non-small cell lung cancer	3	5.32962	0.0190788	0.0709869	PIK3CD-PIK3R2,HRAS-BRAF,BRAF-PRKCA
kegg	Fc gamma R-mediated phagocytosis	3	5.40469	0.0183885	0.0709869	NCF1-PRKCA,PIK3CD-PIK3R2,PIK3R2-GAB2
kegg	FoxO signaling pathway	3	5.32962	0.0190788	0.0709869	TGFB1-TGFBR2,HRAS-BRAF,TGFBR2-TGFB2
kegg	Melanoma	3	5.25661	0.0197832	0.0709869	PIK3CD-PIK3R2,CCND1-CDKN1A,HRAS-BRAF
reactome	DNA Damage-Telomere Stress Induced Senescence	3	6.091	0.0133743	0.0873266	ATM-RAD50,NBN-RAD50,NBN-ATM
reactome	DNA Repair	6	3.06986	0.0145194	0.0895363	BRCA1-BRCA2,NBN-ATM,BRCA2-RAD51,NBN-BRCA1,BRCA1-ATM,NBN-RAD50
kegg	Bladder cancer	2	7.75218	0.0274784	0.0931214	CCND1-CDKN1A,HRAS-BRAF
reactome	RIG-I-MDA5 mediated induction of IFN-alpha-beta pathways	4	4.12616	0.0166807	0.0973014	IKBKB-MAP3K1,TRAF3-IKBKE,TRAF2-MAP3K1,IKBKB-TRAF2
reactome	Growth hormone receptor signaling	2	9.8393	0.0175318	0.0973014	SOCS3-JAK2,JAK2-IRS1
kegg	Epstein-Barr virus infection	3	3.99722	0.0398858	0.128054	TRAF3-MAP3K14,PIK3CD-PIK3R2,TRAF5-MAP3K14
reactome	Signaling by Leptin	2	7.99443	0.0259455	0.13714	SOCS3-JAK2,JAK2-IRS1
reactome	Downregulation of TGF-beta receptor signaling	2	6.73215	0.0356638	0.17994	TGFBR2-SMURF1,TGFB1-TGFBR2
kegg	GnRH signaling pathway	2	5.01611	0.0605534	0.184688	HRAS-SRC,SRC-PRKCD
kegg	Cytokine-cytokine receptor interaction	4	2.67876	0.063976	0.185835	TGFB1-TGFBR2,TNF-TNFRSF1A,IL4R-IL13RA1,TGFBR2-TGFB2
kegg	mTOR signaling pathway	2	4.4881	0.0735409	0.195043	IKBKB-TNF,PIK3CD-PIK3R2
kegg	Proteoglycans in cancer	3	3.11978	0.072603	0.195043	THBS1-MMP9,CAV2-CAV1,HRAS-BRAF
kegg	Endometrial cancer	2	4.2637	0.0803386	0.196026	PIK3CD-PIK3R2,HRAS-BRAF
kegg	Chagas disease (American trypanosomiasis)	2	4.33596	0.0780514	0.196026	TNF-TNFRSF1A,PIK3CD-PIK3R2
reactome	Costimulation by the CD28 family	3	3.87609	0.0430505	0.206549	FYN-SRC,FYN-VAV1,SRC-PPP2CB
reactome	CD28 co-stimulation	2	5.94935	0.0446593	0.206549	FYN-SRC,FYN-VAV1
kegg	TNF signaling pathway	2	3.87609	0.0944779	0.22166	TNF-TNFRSF1A,TRAF5-MAP3K14
kegg	Acute myeloid leukemia	2	3.70756	0.101795	0.223479	PIK3CD-PIK3R2,HRAS-BRAF
kegg	HTLV-I infection	4	2.26391	0.102581	0.223479	TNF-TNFRSF1A,PIK3CD-PIK3R2,TGFB1-TGFBR2,TGFBR2-TGFB2
reactome	Integrin cell surface interactions	2	5.56134	0.0504144	0.22384	SPP1-ITGB5,ITGB3-THBS1
kegg	Thyroid cancer	1	7.99443	0.118017	0.228228	HRAS-BRAF
kegg	Aldosterone-regulated sodium reabsorption	1	7.99443	0.118017	0.228228	SGK1-NEDD4L
kegg	Amyotrophic lateral sclerosis (ALS)	1	7.52417	0.124913	0.228228	TNF-TNFRSF1A
kegg	Toxoplasmosis	2	3.45705	0.114319	0.228228	TNF-TNFRSF1A,PIK3CD-PIK3R2
kegg	Axon guidance	2	3.23825	0.127209	0.228228	NCK2-EFNB2,NCK2-EFNB1
kegg	Inflammatory mediator regulation of TRP channels	1	7.52417	0.124913	0.228228	SRC-PRKCD
kegg	Glioma	2	3.11978	0.1351	0.23546	CCND1-CDKN1A,HRAS-BRAF
kegg	Serotonergic synapse	1	6.39555	0.145279	0.246167	HRAS-BRAF
reactome	TGF-beta receptor signaling activates SMADs	2	5.01611	0.0605534	0.258516	TGFBR2-SMURF1,TGFB1-TGFBR2
kegg	Apoptosis	2	2.81123	0.159368	0.262743	TNF-TNFRSF1A,TNFRSF1A-TRAF2
kegg	T cell receptor signaling pathway	2	2.53289	0.187162	0.300444	PIK3CD-PIK3R2,FYN-CBLB
kegg	Long-term depression	1	4.2637	0.209805	0.322241	HRAS-BRAF
kegg	Cell cycle	5	1.58306	0.211305	0.322241	CDC25C-PLK1,CCND1-RBL2,CDK1-CDC25C,CCND1-CDKN1A,CDK1-CDC25B
kegg	Natural killer cell mediated cytotoxicity	2	2.28412	0.218413	0.324956	PIK3CD-PIK3R2,HRAS-BRAF
kegg	Prostate cancer	2	2.24405	0.224146	0.325546	PIK3CD-PIK3R2,HRAS-BRAF
reactome	Interleukin receptor SHC signaling	2	4.2637	0.0803386	0.330281	PIK3CD-PIK3R2,PIK3R2-GAB2
kegg	Jak-STAT signaling pathway	2	2.16798	0.235644	0.334286	SOCS3-JAK2,JAK2-IL4R
kegg	ErbB signaling pathway	2	2.01435	0.261607	0.362683	PIK3CD-PIK3R2,HRAS-BRAF
kegg	Vascular smooth muscle contraction	1	3.19777	0.269462	0.365271	BRAF-PRKCA
kegg	Neurotrophin signaling pathway	2	1.85378	0.293349	0.377296	PIK3CD-PIK3R2,HRAS-BRAF
kegg	Long-term potentiation	1	2.78067	0.303073	0.377296	HRAS-BRAF
kegg	Estrogen signaling pathway	1	2.84247	0.297581	0.377296	HRAS-SRC
kegg	VEGF signaling pathway	1	2.84247	0.297581	0.377296	PIK3CD-PIK3R2
reactome	Signaling by SCF-KIT	4	2.3047	0.0977221	0.387398	JAK2-SRC,JAK2-FYN,PIK3R2-GAB2,FYN-VAV1
kegg	Prolactin signaling pathway	1	2.61043	0.319295	0.38954	SOCS3-JAK2
reactome	DCC mediated attractive signaling	1	7.52417	0.124913	0.397652	WASL-SRC
reactome	Diseases associated with visual transduction	1	7.10616	0.131755	0.397652	GNB5-RGS9
reactome	Stimuli-sensing channels	1	7.10616	0.131755	0.397652	SGK1-NEDD4L
reactome	Nephrin interactions	1	7.99443	0.118017	0.397652	WASL-NCK2
reactome	Activation of IRF3-IRF7 mediated by TBK1-IKK epsilon	1	7.10616	0.131755	0.397652	TRAF3-IKBKE
reactome	Visual phototransduction	1	7.10616	0.131755	0.397652	GNB5-RGS9
reactome	PI Metabolism	1	7.10616	0.131755	0.397652	PIK3CD-PIK3R2
reactome	Regulation of IFNG signaling	1	7.52417	0.124913	0.397652	SOCS3-JAK2
reactome	Signaling by Interleukins	4	2.05479	0.132551	0.397652	SOCS3-JAK2,PIK3CD-PIK3R2,IRAK2-TOLLIP,PIK3R2-GAB2
reactome	Signaling by TGF-beta Receptor Complex in Cancer	2	1.99861	0.264496	0.398804	TGFBR2-SMURF1,TGFB1-TGFBR2
reactome	CTLA4 inhibitory signaling	1	3.6546	0.240218	0.398804	SRC-PPP2CB
reactome	RNA Polymerase II Transcription Initiation	3	1.7848	0.237359	0.398804	GTF2E1-GTF2A1,TAF10-TAF5,GTF2A1-TAF5
reactome	SMAD2-3 Phosphorylation Motif Mutants in Cancer	2	1.99861	0.264496	0.398804	TGFBR2-SMURF1,TGFB1-TGFBR2
reactome	Loss of Function of TGFBR1 in Cancer	2	1.99861	0.264496	0.398804	TGFBR2-SMURF1,TGFB1-TGFBR2
reactome	Loss of Function of SMAD2-3 in Cancer	2	1.99861	0.264496	0.398804	TGFBR2-SMURF1,TGFB1-TGFBR2
reactome	SMAD4 MH2 Domain Mutants in Cancer	2	1.99861	0.264496	0.398804	TGFBR2-SMURF1,TGFB1-TGFBR2
reactome	Cellular response to heat stress	1	3.19777	0.269462	0.398804	HSPA1L-SIRT1
reactome	Semaphorin interactions	1	3.27977	0.263705	0.398804	FYN-RRAS
reactome	Nuclear Envelope Breakdown	2	2.18651	0.232766	0.398804	PRKCA-LMNB1,CDK1-LMNB1
reactome	Interleukin-3, 5 and GM-CSF signaling	2	2.61043	0.178749	0.398804	PIK3CD-PIK3R2,PIK3R2-GAB2
reactome	RNA Polymerase II Promoter Escape	3	1.7848	0.237359	0.398804	GTF2E1-GTF2A1,TAF10-TAF5,GTF2A1-TAF5
reactome	HATs acetylate histones	4	1.52275	0.269462	0.398804	TAF10-ATXN7L3,HIST2H3D-KAT2B,ATXN7L3-TADA2B,TAF10-TADA2B
reactome	RNA Polymerase II Transcription Pre-Initiation And Promoter Opening	3	1.7848	0.237359	0.398804	GTF2E1-GTF2A1,TAF10-TAF5,GTF2A1-TAF5
reactome	E2F mediated regulation of DNA replication	1	3.36608	0.257902	0.398804	CDK1-E2F1
reactome	Loss of Function of SMAD4 in Cancer	2	1.99861	0.264496	0.398804	TGFBR2-SMURF1,TGFB1-TGFBR2
reactome	TGFBR1 LBD Mutants in Cancer	2	1.99861	0.264496	0.398804	TGFBR2-SMURF1,TGFB1-TGFBR2
reactome	Polo-like kinase mediated events	1	5.56134	0.165171	0.398804	CDC25C-PLK1
reactome	RNA Polymerase II Transcription Initiation And Promoter Clearance	3	1.7848	0.237359	0.398804	GTF2E1-GTF2A1,TAF10-TAF5,GTF2A1-TAF5
reactome	Loss of Function of TGFBR2 in Cancer	2	1.99861	0.264496	0.398804	TGFBR2-SMURF1,TGFB1-TGFBR2
reactome	TGFBR2 Kinase Domain Mutants in Cancer	2	1.99861	0.264496	0.398804	TGFBR2-SMURF1,TGFB1-TGFBR2
reactome	TGFBR1 KD Mutants in Cancer	2	1.99861	0.264496	0.398804	TGFBR2-SMURF1,TGFB1-TGFBR2
reactome	TGFBR2 MSI Frameshift Mutants in Cancer	2	1.99861	0.264496	0.398804	TGFBR2-SMURF1,TGFB1-TGFBR2
reactome	Chromatin modifying enzymes	4	1.52275	0.269462	0.398804	TAF10-ATXN7L3,HIST2H3D-KAT2B,ATXN7L3-TADA2B,TAF10-TADA2B
reactome	Regulation of HSF1-mediated heat shock response	1	6.73215	0.138543	0.398804	HSPA1L-SIRT1
reactome	SMAD2-3 MH2 Domain Mutants in Cancer	2	1.99861	0.264496	0.398804	TGFBR2-SMURF1,TGFB1-TGFBR2
reactome	Fanconi Anemia pathway	1	3.19777	0.269462	0.398804	BRCA1-BRCA2
reactome	Interleukin-6 signaling	1	5.56134	0.165171	0.398804	SOCS3-JAK2
reactome	Phospholipid metabolism	1	6.39555	0.145279	0.398804	PIK3CD-PIK3R2
reactome	RNA Polymerase II HIV Promoter Escape	3	1.7848	0.237359	0.398804	GTF2E1-GTF2A1,TAF10-TAF5,GTF2A1-TAF5
reactome	Striated Muscle Contraction	1	4.12616	0.215983	0.398804	TNNC2-TNNI3
reactome	TRAF3-dependent IRF activation pathway	1	6.091	0.151962	0.398804	TRAF3-IKBKE
reactome	HIV Transcription Initiation	3	1.7848	0.237359	0.398804	GTF2E1-GTF2A1,TAF10-TAF5,GTF2A1-TAF5
reactome	Chromatin organization	4	1.52275	0.269462	0.398804	TAF10-ATXN7L3,HIST2H3D-KAT2B,ATXN7L3-TADA2B,TAF10-TADA2B
reactome	Interleukin-2 signaling	2	2.8744	0.153906	0.398804	PIK3CD-PIK3R2,PIK3R2-GAB2
reactome	Interferon gamma signaling	1	3.99722	0.222114	0.398804	SOCS3-JAK2
reactome	Muscle contraction	1	3.19777	0.269462	0.398804	TNNC2-TNNI3
reactome	Signaling by TGF-beta Receptor Complex	2	1.99861	0.264496	0.398804	TGFBR2-SMURF1,TGFB1-TGFBR2
kegg	p53 signaling pathway	1	2.41341	0.340338	0.407071	CCND1-CDKN1A
reactome	Regulation of signaling by CBL	1	3.0455	0.280842	0.410177	PIK3CD-PIK3R2
kegg	Hippo signaling pathway	2	1.58896	0.358868	0.413037	TGFB1-TGFBR2,TGFBR2-TGFB2
kegg	Oocyte meiosis	2	1.59889	0.356059	0.413037	CDC25C-PLK1,CDK1-CDC25C
kegg	Fc epsilon RI signaling pathway	1	2.16798	0.37069	0.418743	PIK3CD-PIK3R2
reactome	Condensation of Prophase Chromosomes	1	2.90707	0.292045	0.421	CDK1-HIST1H2BB
kegg	Regulation of actin cytoskeleton	2	1.50483	0.383931	0.425814	PIK3CD-PIK3R2,HRAS-BRAF
kegg	Tuberculosis	1	1.93804	0.404342	0.440444	TNF-TNFRSF1A
reactome	NCAM signaling for neurite out-growth	1	2.66481	0.31393	0.446747	FYN-SRC
reactome	Negative regulation of FGFR signaling	1	2.55822	0.324618	0.456109	SRC-PPP2CB
kegg	Small cell lung cancer	1	1.80156	0.427271	0.457255	PIK3CD-PIK3R2
kegg	B cell receptor signaling pathway	1	1.68304	0.449319	0.47256	PIK3CD-PIK3R2
kegg	Toll-like receptor signaling pathway	1	1.59889	0.466345	0.482153	TRAF3-IKBKE
kegg	Herpes simplex infection	1	1.39034	0.51433	0.522902	TNF-TNFRSF1A
kegg	Measles	1	1.30521	0.53668	0.53668	PIK3CD-PIK3R2
reactome	G0 and Early G1	1	1.80156	0.427271	0.592839	E2F1-RBL2
reactome	Cell-Cell communication	1	1.70548	0.444978	0.602349	WASL-NCK2
reactome	NOTCH1 Intracellular Domain Regulates Transcription	1	1.70548	0.444978	0.602349	CDK8-KAT2B
reactome	Antigen activates B Cell Receptor (BCR) leading to generation of second messengers	1	1.66118	0.453626	0.606656	VAV1-CBLB
reactome	Constitutive Signaling by NOTCH1 PEST Domain Mutants	1	1.47024	0.494884	0.64626	CDK8-KAT2B
reactome	Constitutive Signaling by NOTCH1 HD+PEST Domain Mutants	1	1.47024	0.494884	0.64626	CDK8-KAT2B
reactome	Signaling by NOTCH1 HD Domain Mutants in Cancer	1	1.20671	0.56489	0.674224	CDK8-KAT2B
reactome	Interleukin-1 signaling	1	1.27911	0.5439	0.674224	IRAK2-TOLLIP
reactome	Signaling by NOTCH1 in Cancer	1	1.20671	0.56489	0.674224	CDK8-KAT2B
reactome	FBXW7 Mutants and NOTCH1 in Cancer	1	1.20671	0.56489	0.674224	CDK8-KAT2B
reactome	Signaling by NOTCH1	1	1.20671	0.56489	0.674224	CDK8-KAT2B
reactome	Signaling by NOTCH1 HD+PEST Domain Mutants in Cancer	1	1.20671	0.56489	0.674224	CDK8-KAT2B
reactome	Signaling by NOTCH1 t(7;9)(NOTCH1-M1580_K2555) Translocation Mutant	1	1.20671	0.56489	0.674224	CDK8-KAT2B
reactome	Signaling by NOTCH1 PEST Domain Mutants in Cancer	1	1.20671	0.56489	0.674224	CDK8-KAT2B
reactome	Regulation of actin dynamics for phagocytic cup formation	1	0.999304	0.633925	0.748572	NCKAP1-WASF2
reactome	RNA Polymerase I Transcription Initiation	1	0.961736	0.648021	0.757162	CHD4-MTA3
reactome	Fcgamma receptor (FCGR) dependent phagocytosis	1	0.91365	0.666849	0.763095	NCKAP1-WASF2
reactome	Signaling by NOTCH	1	0.91365	0.666849	0.763095	CDK8-KAT2B
reactome	RNA Polymerase I Transcription	1	0.799443	0.715277	0.790974	CHD4-MTA3
reactome	RNA Polymerase I Promoter Clearance	1	0.83059	0.701538	0.790974	CHD4-MTA3
reactome	Role of LAT2-NTAL-LAB on calcium mobilization	1	0.789574	0.719715	0.790974	PIK3R2-GAB2
reactome	GAB1 signalosome	1	0.814719	0.708489	0.790974	SRC-GAB1
reactome	Toll Like Receptor 3 (TLR3) Cascade	1	0.666203	0.778558	0.830961	TRAF3-IKBKE
reactome	MyD88-independent cascade	1	0.666203	0.778558	0.830961	TRAF3-IKBKE
reactome	TRIF-mediated TLR3-TLR4 signaling	1	0.666203	0.778558	0.830961	TRAF3-IKBKE
reactome	Signaling by PDGF	1	0.6091	0.807758	0.853916	PDGFB-THBS1
reactome	Toll Like Receptor 4 (TLR4) Cascade	1	0.541995	0.843277	0.874801	TRAF3-IKBKE
reactome	Activated TLR4 signalling	1	0.544302	0.84204	0.874801	TRAF3-IKBKE
reactome	Toll-Like Receptors Cascades	1	0.519963	0.855119	0.878873	TRAF3-IKBKE
reactome	Signaling by EGFR	1	0.491965	0.870212	0.883169	SRC-GAB1
reactome	Signaling by EGFR in Cancer	1	0.482683	0.875212	0.883169	SRC-GAB1
reactome	Fc epsilon receptor (FCERI) signaling	1	0.413951	0.911693	0.911693	PIK3R2-GAB2

## Sheet: GMP->N
pathway database	pathway name	#observed (10173 in total)	fold enrichment	p-value	p-value (BH-adj.)	interactions (HGNC genes)
reactome	tRNA Aminoacylation	16	7.90535	0	0	IARS-AIMP1,EEF1E1-EPRS,EEF1E1-IARS,IARS-AIMP2,EPRS-LARS,EPRS-AIMP1,EEF1E1-AIMP2,EEF1E1-LARS,EEF1E1-AIMP1,AIMP1-LARS,IARS-LARS,AIMP2-LARS,EPRS-AIMP2,AIMP1-AIMP2,EPRS-IARS,FARSB-FARSA
reactome	Cytosolic tRNA aminoacylation	16	7.90535	0	0	IARS-AIMP1,EEF1E1-EPRS,EEF1E1-IARS,IARS-AIMP2,EPRS-LARS,EPRS-AIMP1,EEF1E1-AIMP2,EEF1E1-LARS,EEF1E1-AIMP1,AIMP1-LARS,IARS-LARS,AIMP2-LARS,EPRS-AIMP2,AIMP1-AIMP2,EPRS-IARS,FARSB-FARSA
reactome	RNA Polymerase III Transcription	26	5.23363	1.24358e-10	6.83971e-09	POLR3F-POLR3E,POLR2H-POLR3B,POLR3C-GTF3C3,POLR3A-POLR3E,POLR1C-POLR2H,POLR3C-POLR3E,POLR1C-POLR3E,POLR1C-POLR3D,POLR3A-POLR2H,GTF3C4-GTF3C3,POLR3A-POLR3D,POLR3C-POLR3F,POLR3C-GTF3C4,POLR1C-POLR3B,POLR3D-POLR3C,POLR3E-POLR3B,BDP1-POLR3E,POLR3D-POLR2H,POLR3D-POLR3E,POLR3F-GTF3C4,POLR3A-GTF3C3,POLR1C-POLR3C,POLR3A-POLR1C,POLR3D-POLR3B,POLR3A-POLR3C,POLR3D-POLR3F
reactome	RNA Polymerase III Abortive And Retractive Initiation	26	5.23363	1.24358e-10	6.83971e-09	POLR3F-POLR3E,POLR2H-POLR3B,POLR3C-GTF3C3,POLR3A-POLR3E,POLR1C-POLR2H,POLR3C-POLR3E,POLR1C-POLR3E,POLR1C-POLR3D,POLR3A-POLR2H,GTF3C4-GTF3C3,POLR3A-POLR3D,POLR3C-POLR3F,POLR3C-GTF3C4,POLR1C-POLR3B,POLR3D-POLR3C,POLR3E-POLR3B,BDP1-POLR3E,POLR3D-POLR2H,POLR3D-POLR3E,POLR3F-GTF3C4,POLR3A-GTF3C3,POLR1C-POLR3C,POLR3A-POLR1C,POLR3D-POLR3B,POLR3A-POLR3C,POLR3D-POLR3F
reactome	RNA Polymerase III Transcription Initiation	26	5.23363	1.24358e-10	6.83971e-09	POLR3F-POLR3E,POLR2H-POLR3B,POLR3C-GTF3C3,POLR3A-POLR3E,POLR1C-POLR2H,POLR3C-POLR3E,POLR1C-POLR3E,POLR1C-POLR3D,POLR3A-POLR2H,GTF3C4-GTF3C3,POLR3A-POLR3D,POLR3C-POLR3F,POLR3C-GTF3C4,POLR1C-POLR3B,POLR3D-POLR3C,POLR3E-POLR3B,BDP1-POLR3E,POLR3D-POLR2H,POLR3D-POLR3E,POLR3F-GTF3C4,POLR3A-GTF3C3,POLR1C-POLR3C,POLR3A-POLR1C,POLR3D-POLR3B,POLR3A-POLR3C,POLR3D-POLR3F
reactome	Transport of Mature mRNAs Derived from Intronless Transcripts	27	4.93254	4.51626e-10	8.64131e-09	NUP35-SEH1L,NUP37-SEH1L,NUP210-SEH1L,NUP107-NUP35,NUP43-NUP37,NUP88-NXF1,SEH1L-NXF1,NUP107-NUP205,NUP188-SEH1L,SEH1L-AAAS,NUP107-NUP85,NUP107-NXF1,NUP107-SEH1L,NUP107-NUP188,NUP107-AAAS,NUP205-SEH1L,NUP205-NXF1,NUP107-NUP88,NUP43-SEH1L,NUP37-NUP85,NUP107-NUP43,NUP188-NXF1,SEH1L-NUP85,SEH1L-NUP88,NUP107-NUP210,NUP107-NUP37,NUP43-NUP85
reactome	Non-coding RNA Metabolism	38	4.08965	4.9204e-10	8.64131e-09	SMN2-GEMIN5,NUP210-SEH1L,SNRPD1-GEMIN5,NUP35-SEH1L,NUP107-NUP35,SNRPD1-WDR77,NUP43-NUP37,SNRPD1-SNRPD2,SNRPF-SNRPD2,GEMIN4-SMN2,NUP107-NUP205,SNUPN-SMN2,GEMIN4-GEMIN5,NUP188-SEH1L,SEH1L-AAAS,SNRPD2-SMN2,SNUPN-SNRPD1,SNRPF-SMN2,NUP205-SEH1L,NUP107-NUP85,SNRPF-GEMIN5,SNRPD2-GEMIN5,NUP107-SEH1L,NUP107-NUP188,NUP107-AAAS,SNRPD2-WDR77,NUP43-NUP85,NUP107-NUP88,NUP43-SEH1L,NUP37-NUP85,NUP107-NUP43,NUP37…
reactome	Unwinding of DNA	20	17.3918	5.02767e-10	8.64131e-09	MCM3-MCM7,CDC45-GINS4,MCM4-MCM6,GINS1-GINS2,MCM7-MCM6,MCM4-MCM7,MCM3-MCM6,CDC45-MCM6,MCM7-MCM2,MCM3-MCM2,MCM2-MCM6,GINS4-GINS2,CDC45-MCM3,CDC45-MCM7,GINS1-GINS4,MCM7-GINS2,MCM4-MCM2,CDC45-MCM2,MCM7-GINS4,CDC45-MCM4
reactome	snRNP Assembly	38	4.08965	4.9204e-10	8.64131e-09	SMN2-GEMIN5,NUP210-SEH1L,SNRPD1-GEMIN5,NUP35-SEH1L,NUP107-NUP35,SNRPD1-WDR77,NUP43-NUP37,SNRPD1-SNRPD2,SNRPF-SNRPD2,GEMIN4-SMN2,NUP107-NUP205,SNUPN-SMN2,GEMIN4-GEMIN5,NUP188-SEH1L,SEH1L-AAAS,SNRPD2-SMN2,SNUPN-SNRPD1,SNRPF-SMN2,NUP205-SEH1L,NUP107-NUP85,SNRPF-GEMIN5,SNRPD2-GEMIN5,NUP107-SEH1L,NUP107-NUP188,NUP107-AAAS,SNRPD2-WDR77,NUP43-NUP85,NUP107-NUP88,NUP43-SEH1L,NUP37-NUP85,NUP107-NUP43,NUP37…
reactome	Activation of the pre-replicative complex	82	10.611	4.47576e-10	8.64131e-09	RPA1-MCM2,CDC6-MCM8,ORC5-MCM2,POLE2-POLE,MCM4-ORC1,ORC1-MCM6,CDC7-MCM4,MCM3-MCM6,RPA1-MCM4,MCM3-MCM10,MCM7-MCM2,CDK2-MCM4,MCM2-CDC6,RPA1-PRIM1,MCM4-MCM7,MCM3-RPA1,ORC5-MCM4,CDK2-MCM3,MCM4-MCM2,MCM7-CDC6,MCM2-MCM10,CDC45-MCM4,ORC5-MCM3,MCM7-MCM8,CDK2-MCM2,CDK2-RPA1,MCM7-MCM6,ORC1-CDC6,MCM4-CDT1,CDC45-MCM6,MCM4-MCM8,MCM7-DBF4,CDC7-MCM10,MCM2-ORC1,CDK2-CDC6,CDC7-DBF4,CDC45-MCM2,MCM2-MCM6,CDC7-MCM7,O…
reactome	Transport of Mature mRNA Derived from an Intronless Transcript	27	4.93254	4.51626e-10	8.64131e-09	NUP35-SEH1L,NUP37-SEH1L,NUP210-SEH1L,NUP107-NUP35,NUP43-NUP37,NUP88-NXF1,SEH1L-NXF1,NUP107-NUP205,NUP188-SEH1L,SEH1L-AAAS,NUP107-NUP85,NUP107-NXF1,NUP107-SEH1L,NUP107-NUP188,NUP107-AAAS,NUP205-SEH1L,NUP205-NXF1,NUP107-NUP88,NUP43-SEH1L,NUP37-NUP85,NUP107-NUP43,NUP188-NXF1,SEH1L-NUP85,SEH1L-NUP88,NUP107-NUP210,NUP107-NUP37,NUP43-NUP85
reactome	DNA strand elongation	26	7.53643	3.55931e-10	8.64131e-09	MCM3-MCM7,RFC4-RFC3,CDC45-MCM2,MCM7-MCM2,CDC45-MCM6,MCM4-MCM2,CDC45-MCM4,MCM4-MCM6,MCM7-MCM6,MCM3-MCM6,CDC45-GINS4,GINS1-GINS2,GINS1-GINS4,MCM2-MCM6,RPA3-PRIM1,MCM3-MCM2,CDC45-MCM3,MCM7-GINS2,RPA1-PRIM1,CDC45-MCM7,RPA1-DNA2,MCM4-MCM7,RPA3-DNA2,RPA1-RPA3,GINS4-GINS2,MCM7-GINS4
reactome	Activation of ATR in response to replication stress	79	9.70303	2.74947e-10	8.64131e-09	MCM3-MCM7,CDC6-MCM8,ORC5-MCM2,RFC4-RFC3,MCM4-ORC1,ORC1-MCM6,CDC7-MCM4,CDC45-MCM2,MCM3-MCM10,MCM7-MCM2,CDK2-MCM4,MCM2-CDC6,CDC7-ORC5,ORC5-MCM4,CDK2-MCM3,HUS1-RPA1,MCM4-MCM2,RPA1-RFC4,MCM7-CDC6,MCM2-MCM10,CDC45-MCM4,MCM3-CDC6,MCM7-MCM8,MCM2-ORC1,CDK2-MCM2,MCM4-MCM6,MCM7-MCM6,ORC1-CDC6,MCM3-MCM6,CDC45-MCM6,MCM4-MCM8,MCM7-DBF4,CDC7-MCM10,HUS1-RAD17,CDK2-CDC6,CDC7-DBF4,RAD17-RFC4,CDC7-MCM7,ORC5-CDC6,R…
reactome	G2-M Checkpoints	79	9.33389	4.52349e-10	8.64131e-09	MCM3-MCM7,CDC6-MCM8,ORC5-MCM2,RFC4-RFC3,MCM4-ORC1,ORC1-MCM6,CDC7-MCM4,CDC45-MCM2,MCM3-MCM10,MCM7-MCM2,CDK2-MCM4,MCM2-CDC6,CDC7-ORC5,ORC5-MCM4,CDK2-MCM3,HUS1-RPA1,MCM4-MCM2,RPA1-RFC4,MCM7-CDC6,MCM2-MCM10,CDC45-MCM4,MCM3-CDC6,MCM7-MCM8,MCM2-ORC1,CDK2-MCM2,MCM4-MCM6,MCM7-MCM6,ORC1-CDC6,MCM3-MCM6,CDC45-MCM6,MCM4-MCM8,MCM7-DBF4,CDC7-MCM10,HUS1-RAD17,CDK2-CDC6,CDC7-DBF4,RAD17-RFC4,CDC7-MCM7,ORC5-CDC6,R…
reactome	RNA Polymerase III Transcription Initiation From Type 1 Promoter	26	5.94981	2.68848e-10	8.64131e-09	POLR3F-POLR3E,POLR2H-POLR3B,POLR3C-GTF3C3,POLR3A-POLR3E,POLR1C-POLR2H,POLR3C-POLR3E,POLR1C-POLR3E,POLR1C-POLR3D,POLR3A-POLR2H,GTF3C4-GTF3C3,POLR3A-POLR3D,POLR3C-POLR3F,POLR3C-GTF3C4,POLR1C-POLR3B,POLR3D-POLR3C,POLR3E-POLR3B,BDP1-POLR3E,POLR3D-POLR2H,POLR3D-POLR3E,POLR3F-GTF3C4,POLR3A-GTF3C3,POLR1C-POLR3C,POLR3A-POLR1C,POLR3D-POLR3B,POLR3A-POLR3C,POLR3D-POLR3F
reactome	RNA Polymerase III Transcription Initiation From Type 2 Promoter	26	5.94981	2.68848e-10	8.64131e-09	POLR3F-POLR3E,POLR2H-POLR3B,POLR3C-GTF3C3,POLR3A-POLR3E,POLR1C-POLR2H,POLR3C-POLR3E,POLR1C-POLR3E,POLR1C-POLR3D,POLR3A-POLR2H,GTF3C4-GTF3C3,POLR3A-POLR3D,POLR3C-POLR3F,POLR3C-GTF3C4,POLR1C-POLR3B,POLR3D-POLR3C,POLR3E-POLR3B,BDP1-POLR3E,POLR3D-POLR2H,POLR3D-POLR3E,POLR3F-GTF3C4,POLR3A-GTF3C3,POLR1C-POLR3C,POLR3A-POLR1C,POLR3D-POLR3B,POLR3A-POLR3C,POLR3D-POLR3F
reactome	RNA Polymerase III Chain Elongation	20	6.68914	5.90635e-10	8.76224e-09	POLR1C-POLR3E,POLR3F-POLR3E,POLR3D-POLR3C,POLR2H-POLR3B,POLR3E-POLR3B,POLR1C-POLR3C,POLR1C-POLR3B,POLR3A-POLR2H,POLR3A-POLR1C,POLR3A-POLR3E,POLR3D-POLR3B,POLR3C-POLR3E,POLR1C-POLR3D,POLR1C-POLR2H,POLR3A-POLR3C,POLR3D-POLR2H,POLR3C-POLR3F,POLR3A-POLR3D,POLR3D-POLR3E,POLR3D-POLR3F
reactome	Transport of the SLBP independent Mature mRNA	27	5.0601	6.37253e-10	8.76224e-09	NUP35-SEH1L,NUP37-SEH1L,NUP210-SEH1L,NUP107-NUP35,NUP43-NUP37,NUP88-NXF1,SEH1L-NXF1,NUP107-NUP205,NUP188-SEH1L,SEH1L-AAAS,NUP107-NUP85,NUP107-NXF1,NUP107-SEH1L,NUP107-NUP188,NUP107-AAAS,NUP205-SEH1L,NUP205-NXF1,NUP107-NUP88,NUP43-SEH1L,NUP37-NUP85,NUP107-NUP43,NUP188-NXF1,SEH1L-NUP85,SEH1L-NUP88,NUP107-NUP210,NUP107-NUP37,NUP43-NUP85
reactome	Transport of the SLBP Dependant Mature mRNA	27	5.0601	6.37253e-10	8.76224e-09	NUP35-SEH1L,NUP37-SEH1L,NUP210-SEH1L,NUP107-NUP35,NUP43-NUP37,NUP88-NXF1,SEH1L-NXF1,NUP107-NUP205,NUP188-SEH1L,SEH1L-AAAS,NUP107-NUP85,NUP107-NXF1,NUP107-SEH1L,NUP107-NUP188,NUP107-AAAS,NUP205-SEH1L,NUP205-NXF1,NUP107-NUP88,NUP43-SEH1L,NUP37-NUP85,NUP107-NUP43,NUP188-NXF1,SEH1L-NUP85,SEH1L-NUP88,NUP107-NUP210,NUP107-NUP37,NUP43-NUP85
reactome	RNA Polymerase III Transcription Termination	20	6.68914	5.90635e-10	8.76224e-09	POLR1C-POLR3E,POLR3F-POLR3E,POLR3D-POLR3C,POLR2H-POLR3B,POLR3E-POLR3B,POLR1C-POLR3C,POLR1C-POLR3B,POLR3A-POLR2H,POLR3A-POLR1C,POLR3A-POLR3E,POLR3D-POLR3B,POLR3C-POLR3E,POLR1C-POLR3D,POLR1C-POLR2H,POLR3A-POLR3C,POLR3D-POLR2H,POLR3C-POLR3F,POLR3A-POLR3D,POLR3D-POLR3E,POLR3D-POLR3F
reactome	RNA Polymerase III Transcription Initiation From Type 3 Promoter	21	5.56748	7.31248e-10	9.57587e-09	POLR1C-POLR3E,POLR3F-POLR3E,POLR3D-POLR3C,POLR2H-POLR3B,POLR1C-POLR3D,POLR1C-POLR3C,POLR1C-POLR3B,POLR3A-POLR2H,POLR3A-POLR1C,POLR3A-POLR3E,POLR3E-POLR3B,POLR3D-POLR3B,POLR3C-POLR3E,BDP1-POLR3E,POLR1C-POLR2H,POLR3A-POLR3C,POLR3D-POLR2H,POLR3C-POLR3F,POLR3A-POLR3D,POLR3D-POLR3E,POLR3D-POLR3F
reactome	Regulation of Glucokinase by Glucokinase Regulatory Protein	22	4.78273	1.03175e-09	1.28969e-08	NUP35-SEH1L,NUP210-SEH1L,NUP107-NUP35,NUP43-NUP37,NUP205-SEH1L,NUP107-NUP205,NUP188-SEH1L,SEH1L-AAAS,NUP107-NUP85,NUP107-SEH1L,NUP107-NUP188,NUP107-AAAS,NUP43-NUP85,NUP107-NUP88,NUP43-SEH1L,NUP37-NUP85,NUP107-NUP43,NUP37-SEH1L,SEH1L-NUP85,SEH1L-NUP88,NUP107-NUP210,NUP107-NUP37
reactome	Hexose uptake	22	4.73538	1.31584e-09	1.50773e-08	NUP35-SEH1L,NUP210-SEH1L,NUP107-NUP35,NUP43-NUP37,NUP205-SEH1L,NUP107-NUP205,NUP188-SEH1L,SEH1L-AAAS,NUP107-NUP85,NUP107-SEH1L,NUP107-NUP188,NUP107-AAAS,NUP43-NUP85,NUP107-NUP88,NUP43-SEH1L,NUP37-NUP85,NUP107-NUP43,NUP37-SEH1L,SEH1L-NUP85,SEH1L-NUP88,NUP107-NUP210,NUP107-NUP37
reactome	Glucose transport	22	4.73538	1.31584e-09	1.50773e-08	NUP35-SEH1L,NUP210-SEH1L,NUP107-NUP35,NUP43-NUP37,NUP205-SEH1L,NUP107-NUP205,NUP188-SEH1L,SEH1L-AAAS,NUP107-NUP85,NUP107-SEH1L,NUP107-NUP188,NUP107-AAAS,NUP43-NUP85,NUP107-NUP88,NUP43-SEH1L,NUP37-NUP85,NUP107-NUP43,NUP37-SEH1L,SEH1L-NUP85,SEH1L-NUP88,NUP107-NUP210,NUP107-NUP37
reactome	Interactions of Vpr with host cellular proteins	22	4.68896	1.92228e-09	2.03318e-08	NUP35-SEH1L,NUP210-SEH1L,NUP107-NUP35,NUP43-NUP37,NUP205-SEH1L,NUP107-NUP205,NUP188-SEH1L,SEH1L-AAAS,NUP107-NUP85,NUP107-SEH1L,NUP107-NUP188,NUP107-AAAS,NUP43-NUP85,NUP107-NUP88,NUP43-SEH1L,NUP37-NUP85,NUP107-NUP43,NUP37-SEH1L,SEH1L-NUP85,SEH1L-NUP88,NUP107-NUP210,NUP107-NUP37
reactome	Vpr-mediated nuclear import of PICs	22	4.68896	1.92228e-09	2.03318e-08	NUP35-SEH1L,NUP210-SEH1L,NUP107-NUP35,NUP43-NUP37,NUP205-SEH1L,NUP107-NUP205,NUP188-SEH1L,SEH1L-AAAS,NUP107-NUP85,NUP107-SEH1L,NUP107-NUP188,NUP107-AAAS,NUP43-NUP85,NUP107-NUP88,NUP43-SEH1L,NUP37-NUP85,NUP107-NUP43,NUP37-SEH1L,SEH1L-NUP85,SEH1L-NUP88,NUP107-NUP210,NUP107-NUP37
reactome	Nuclear Pore Complex (NPC) Disassembly	22	4.59878	2.29273e-09	2.33519e-08	NUP35-SEH1L,NUP210-SEH1L,NUP107-NUP35,NUP43-NUP37,NUP205-SEH1L,NUP107-NUP205,NUP188-SEH1L,SEH1L-AAAS,NUP107-NUP85,NUP107-SEH1L,NUP107-NUP188,NUP107-AAAS,NUP43-NUP85,NUP107-NUP88,NUP43-SEH1L,NUP37-NUP85,NUP107-NUP43,NUP37-SEH1L,SEH1L-NUP85,SEH1L-NUP88,NUP107-NUP210,NUP107-NUP37
kegg	Cell cycle	77	4.14346	5.63307e-10	2.70387e-08	MCM3-MCM7,RBL1-CDK6,ORC5-MCM2,TP53-CDKN1A,MCM4-ORC1,ORC1-MCM6,CDC7-MCM4,CDC45-MCM2,MCM7-MCM2,CDK4-CDK6,CDC20-CDC16,MCM4-MCM2,ORC5-MCM3,MCM4-MCM7,ORC5-MCM4,CCNB1-PLK1,SKP2-CUL1,MYC-SMAD3,CCNA2-CDC6,CDC45-MCM4,CCNB2-CCNB1,CDKN1A-CUL1,PTTG1-CDC20,ORC5-MCM7,MCM7-DBF4,MCM7-MCM6,CDK2-CDKN1A,ORC1-CDC6,MCM3-MCM6,CDC45-MCM6,CDK2-SKP2,ANAPC1-CDC23,CDKN1A-SKP2,RBL1-TFDP2,MYC-RBL1,CDK2-CDC6,CDK2-CUL1,CDC7-DB…
reactome	Export of Viral Ribonucleoproteins from Nucleus	22	4.46985	3.71528e-09	3.52311e-08	NUP35-SEH1L,NUP210-SEH1L,NUP107-NUP35,NUP43-NUP37,NUP205-SEH1L,NUP107-NUP205,NUP188-SEH1L,SEH1L-AAAS,NUP107-NUP85,NUP107-SEH1L,NUP107-NUP188,NUP107-AAAS,NUP43-NUP85,NUP107-NUP88,NUP43-SEH1L,NUP37-NUP85,NUP107-NUP43,NUP37-SEH1L,SEH1L-NUP85,SEH1L-NUP88,NUP107-NUP210,NUP107-NUP37
reactome	NEP-NS2 Interacts with the Cellular Export Machinery	22	4.46985	3.71528e-09	3.52311e-08	NUP35-SEH1L,NUP210-SEH1L,NUP107-NUP35,NUP43-NUP37,NUP205-SEH1L,NUP107-NUP205,NUP188-SEH1L,SEH1L-AAAS,NUP107-NUP85,NUP107-SEH1L,NUP107-NUP188,NUP107-AAAS,NUP43-NUP85,NUP107-NUP88,NUP43-SEH1L,NUP37-NUP85,NUP107-NUP43,NUP37-SEH1L,SEH1L-NUP85,SEH1L-NUP88,NUP107-NUP210,NUP107-NUP37
reactome	Nuclear Envelope Breakdown	23	4.27362	4.07945e-09	3.73949e-08	NUP35-SEH1L,NUP210-SEH1L,NUP107-NUP35,NUP43-NUP37,NUP205-SEH1L,NUP107-NUP205,NUP188-SEH1L,SEH1L-AAAS,NUP107-NUP85,NUP107-SEH1L,NUP107-NUP188,NUP107-AAAS,NUP43-NUP85,NUP107-NUP88,NUP43-SEH1L,NUP37-NUP85,NUP107-NUP43,NUP37-SEH1L,SEH1L-NUP85,BANF1-TMPO,SEH1L-NUP88,NUP107-NUP210,NUP107-NUP37
reactome	Rev-mediated nuclear export of HIV RNA	22	4.30877	6.92029e-09	6.13897e-08	NUP35-SEH1L,NUP210-SEH1L,NUP107-NUP35,NUP43-NUP37,NUP205-SEH1L,NUP107-NUP205,NUP188-SEH1L,SEH1L-AAAS,NUP107-NUP85,NUP107-SEH1L,NUP107-NUP188,NUP107-AAAS,NUP43-NUP85,NUP107-NUP88,NUP43-SEH1L,NUP37-NUP85,NUP107-NUP43,NUP37-SEH1L,SEH1L-NUP85,SEH1L-NUP88,NUP107-NUP210,NUP107-NUP37
reactome	Cytosolic sensors of pathogen-associated DNA	22	3.79582	7.39179e-08	6.35232e-07	ZBP1-RIPK3,POLR3F-POLR3E,POLR2H-POLR3B,POLR3A-POLR3E,POLR1C-POLR2H,TRIM32-TMEM173,POLR3C-POLR3E,POLR1C-POLR3E,POLR1C-POLR3D,POLR3A-POLR2H,POLR3E-POLR3B,POLR3C-POLR3F,POLR1C-POLR3B,POLR3D-POLR3C,POLR3D-POLR2H,POLR3D-POLR3E,POLR3A-POLR3D,POLR1C-POLR3C,POLR3A-POLR1C,POLR3D-POLR3B,POLR3A-POLR3C,POLR3D-POLR3F
reactome	Nuclear import of Rev protein	22	3.73651	9.79195e-08	7.91996e-07	NUP35-SEH1L,NUP210-SEH1L,NUP107-NUP35,NUP43-NUP37,NUP205-SEH1L,NUP107-NUP205,NUP188-SEH1L,SEH1L-AAAS,NUP107-NUP85,NUP107-SEH1L,NUP107-NUP188,NUP107-AAAS,NUP43-NUP85,NUP107-NUP88,NUP43-SEH1L,NUP37-NUP85,NUP107-NUP43,NUP37-SEH1L,SEH1L-NUP85,SEH1L-NUP88,NUP107-NUP210,NUP107-NUP37
reactome	Transport of Ribonucleoproteins into the Host Nucleus	22	3.73651	9.79195e-08	7.91996e-07	NUP35-SEH1L,NUP210-SEH1L,NUP107-NUP35,NUP43-NUP37,NUP205-SEH1L,NUP107-NUP205,NUP188-SEH1L,SEH1L-AAAS,NUP107-NUP85,NUP107-SEH1L,NUP107-NUP188,NUP107-AAAS,NUP43-NUP85,NUP107-NUP88,NUP43-SEH1L,NUP37-NUP85,NUP107-NUP43,NUP37-SEH1L,SEH1L-NUP85,SEH1L-NUP88,NUP107-NUP210,NUP107-NUP37
reactome	Interactions of Rev with host cellular proteins	22	3.44082	4.33108e-07	3.40299e-06	NUP35-SEH1L,NUP210-SEH1L,NUP107-NUP35,NUP43-NUP37,NUP205-SEH1L,NUP107-NUP205,NUP188-SEH1L,SEH1L-AAAS,NUP107-NUP85,NUP107-SEH1L,NUP107-NUP188,NUP107-AAAS,NUP43-NUP85,NUP107-NUP88,NUP43-SEH1L,NUP37-NUP85,NUP107-NUP43,NUP37-SEH1L,SEH1L-NUP85,SEH1L-NUP88,NUP107-NUP210,NUP107-NUP37
reactome	Antiviral mechanism by IFN-stimulated genes	22	2.73299	2.03586e-05	0.000151314	NUP35-SEH1L,NUP210-SEH1L,NUP107-NUP35,NUP43-NUP37,NUP205-SEH1L,NUP107-NUP205,NUP188-SEH1L,SEH1L-AAAS,NUP107-NUP85,NUP107-SEH1L,NUP107-NUP188,NUP107-AAAS,NUP43-NUP85,NUP107-NUP88,NUP43-SEH1L,NUP37-NUP85,NUP107-NUP43,NUP37-SEH1L,SEH1L-NUP85,SEH1L-NUP88,NUP107-NUP210,NUP107-NUP37
reactome	ISG15 antiviral mechanism	22	2.73299	2.03586e-05	0.000151314	NUP35-SEH1L,NUP210-SEH1L,NUP107-NUP35,NUP43-NUP37,NUP205-SEH1L,NUP107-NUP205,NUP188-SEH1L,SEH1L-AAAS,NUP107-NUP85,NUP107-SEH1L,NUP107-NUP188,NUP107-AAAS,NUP43-NUP85,NUP107-NUP88,NUP43-SEH1L,NUP37-NUP85,NUP107-NUP43,NUP37-SEH1L,SEH1L-NUP85,SEH1L-NUP88,NUP107-NUP210,NUP107-NUP37
reactome	mRNA decay by 3' to 5' exoribonuclease	10	4.94084	2.47873e-05	0.000179382	EXOSC2-EXOSC8,EXOSC7-EXOSC6,EXOSC6-EXOSC5,EXOSC2-EXOSC5,EXOSC2-EXOSC7,EXOSC8-EXOSC5,EXOSC2-EXOSC6,EXOSC7-EXOSC8,EXOSC7-EXOSC5,EXOSC6-EXOSC8
reactome	KSRP destabilizes mRNA	10	4.62547	4.55952e-05	0.000321505	EXOSC2-EXOSC8,EXOSC7-EXOSC6,EXOSC6-EXOSC5,EXOSC2-EXOSC5,EXOSC2-EXOSC7,EXOSC8-EXOSC5,EXOSC2-EXOSC6,EXOSC7-EXOSC8,EXOSC7-EXOSC5,EXOSC6-EXOSC8
reactome	APC-C-Cdc20 mediated degradation of Cyclin B	12	3.67432	9.04939e-05	0.000606971	CDC23-ANAPC10,CCNB1-CDC20,CDC20-CDC16,CDC16-ANAPC1,CDC20-CDC23,ANAPC1-CDC23,CDC16-ANAPC10,CDC20-ANAPC10,ANAPC1-ANAPC10,CCNB1-CDC16,CDC16-CDC23,CDC20-ANAPC1
reactome	RNA Polymerase I Promoter Escape	12	3.67432	9.04939e-05	0.000606971	POLR1A-POLR1B,TAF1C-RRN3,POLR1A-TAF1B,POLR1A-POLR2H,POLR1B-RRN3,POLR1A-TAF1C,POLR1C-POLR1A,TAF1C-TAF1B,TAF1B-RRN3,POLR1A-RRN3,POLR1C-POLR2H,GTF2H3-GTF2H4
reactome	ATF4 activates genes	10	4.26269	9.51153e-05	0.000622779	EXOSC2-EXOSC8,EXOSC7-EXOSC6,EXOSC6-EXOSC5,EXOSC2-EXOSC5,EXOSC2-EXOSC7,EXOSC8-EXOSC5,EXOSC2-EXOSC6,EXOSC7-EXOSC8,EXOSC7-EXOSC5,EXOSC6-EXOSC8
reactome	Inactivation of APC-C via direct inhibition of the APC-C complex	14	3.23783	0.000101684	0.000635523	CDC20-ANAPC10,CDC16-MAD2L1,MAD2L1-ANAPC1,CDC23-ANAPC10,CDC20-CDC16,CDC16-ANAPC1,CDC20-CDC23,ANAPC1-CDC23,CDC16-ANAPC10,CDC20-MAD2L1,ANAPC1-ANAPC10,CDC16-CDC23,CDC20-ANAPC1,MAD2L1-CDC23
reactome	Inhibition of the proteolytic activity of APC-C required for the onset of anaphase by mitotic spindle checkpoint components	14	3.23783	0.000101684	0.000635523	CDC20-ANAPC10,CDC16-MAD2L1,MAD2L1-ANAPC1,CDC23-ANAPC10,CDC20-CDC16,CDC16-ANAPC1,CDC20-CDC23,ANAPC1-CDC23,CDC16-ANAPC10,CDC20-MAD2L1,ANAPC1-ANAPC10,CDC16-CDC23,CDC20-ANAPC1,MAD2L1-CDC23
reactome	Mitotic Spindle Checkpoint	14	3.20375	0.000114245	0.000682984	CDC20-ANAPC10,CDC16-MAD2L1,MAD2L1-ANAPC1,CDC23-ANAPC10,CDC20-CDC16,CDC16-ANAPC1,CDC20-CDC23,ANAPC1-CDC23,CDC16-ANAPC10,CDC20-MAD2L1,ANAPC1-ANAPC10,CDC16-CDC23,CDC20-ANAPC1,MAD2L1-CDC23
reactome	Butyrate Response Factor 1 (BRF1) destabilizes mRNA	10	4.18071	0.000112924	0.000682984	EXOSC2-EXOSC8,EXOSC7-EXOSC6,EXOSC6-EXOSC5,EXOSC2-EXOSC5,EXOSC2-EXOSC7,EXOSC8-EXOSC5,EXOSC2-EXOSC6,EXOSC7-EXOSC8,EXOSC7-EXOSC5,EXOSC6-EXOSC8
reactome	PERK regulates gene expression	10	4.10183	0.00013347	0.000780941	EXOSC2-EXOSC8,EXOSC7-EXOSC6,EXOSC6-EXOSC5,EXOSC2-EXOSC5,EXOSC2-EXOSC7,EXOSC8-EXOSC5,EXOSC2-EXOSC6,EXOSC7-EXOSC8,EXOSC7-EXOSC5,EXOSC6-EXOSC8
reactome	Tristetraprolin (TTP) destabilizes mRNA	10	3.95267	0.000184113	0.00103328	EXOSC2-EXOSC8,EXOSC7-EXOSC6,EXOSC6-EXOSC5,EXOSC2-EXOSC5,EXOSC2-EXOSC7,EXOSC8-EXOSC5,EXOSC2-EXOSC6,EXOSC7-EXOSC8,EXOSC7-EXOSC5,EXOSC6-EXOSC8
reactome	Unfolded Protein Response (UPR)	10	3.95267	0.000184113	0.00103328	EXOSC2-EXOSC8,EXOSC7-EXOSC6,EXOSC6-EXOSC5,EXOSC2-EXOSC5,EXOSC2-EXOSC7,EXOSC8-EXOSC5,EXOSC2-EXOSC6,EXOSC7-EXOSC8,EXOSC7-EXOSC5,EXOSC6-EXOSC8
reactome	Homologous recombination repair of replication-independent double-strand breaks	7	5.43493	0.000218758	0.00117958	RPA1-RAD52,RAD52-RAD51,RPA3-RAD51,BRCA2-RAD51,RPA1-RPA3,RPA3-RAD52,RPA1-RAD51
reactome	Homologous Recombination Repair	7	5.43493	0.000218758	0.00117958	RPA1-RAD52,RAD52-RAD51,RPA3-RAD51,BRCA2-RAD51,RPA1-RPA3,RPA3-RAD52,RPA1-RAD51
reactome	APC-Cdc20 mediated degradation of Nek2A	14	2.98388	0.000246119	0.00130159	CDC20-ANAPC10,CDC16-MAD2L1,MAD2L1-ANAPC1,CDC23-ANAPC10,CDC20-CDC16,CDC16-ANAPC1,CDC20-CDC23,ANAPC1-CDC23,CDC16-ANAPC10,CDC20-MAD2L1,ANAPC1-ANAPC10,CDC16-CDC23,CDC20-ANAPC1,MAD2L1-CDC23
reactome	Deadenylation-dependent mRNA decay	17	2.56649	0.00035966	0.00186616	EXOSC2-EXOSC8,DCP1B-EDC3,LSM5-LSM4,LSM2-LSM5,EXOSC6-EXOSC5,EXOSC2-EXOSC5,EXOSC2-EXOSC7,EXOSC8-EXOSC5,EXOSC2-EXOSC6,LSM6-LSM5,LSM2-LSM4,EXOSC7-EXOSC8,EXOSC7-EXOSC6,LSM6-LSM4,EXOSC7-EXOSC5,EXOSC6-EXOSC8,LSM6-LSM2
reactome	HATs acetylate histones	30	1.94104	0.000475093	0.00233305	ELP2-ELP4,TAF10-ATXN7L3,ZZZ3-MBIP,KAT2A-TADA1,HIST1H4A-ELP3,WDR5-ZZZ3,ELP6-ELP5,ELP6-ELP4,SUPT3H-TADA1,ACTL6A-RUVBL2,YEATS4-DMAP1,ACTL6A-DMAP1,YEATS4-ACTL6A,ELP4-ELP3,KAT2A-MBIP,HCFC1-WDR5,WDR5-HIST1H4A,SUPT3H-KAT2A,ELP5-ELP3,WDR5-KAT2A,YEATS4-RUVBL1,ELP5-ELP4,ZZZ3-KAT2A,WDR5-MBIP,DMAP1-RUVBL1,ELP2-ELP3,DMAP1-RUVBL2,RUVBL2-RUVBL1,ACTL6A-RUVBL1,YEATS4-RUVBL2
reactome	Chromatin organization	30	1.94104	0.000475093	0.00233305	ELP2-ELP4,TAF10-ATXN7L3,ZZZ3-MBIP,KAT2A-TADA1,HIST1H4A-ELP3,WDR5-ZZZ3,ELP6-ELP5,ELP6-ELP4,SUPT3H-TADA1,ACTL6A-RUVBL2,YEATS4-DMAP1,ACTL6A-DMAP1,YEATS4-ACTL6A,ELP4-ELP3,KAT2A-MBIP,HCFC1-WDR5,WDR5-HIST1H4A,SUPT3H-KAT2A,ELP5-ELP3,WDR5-KAT2A,YEATS4-RUVBL1,ELP5-ELP4,ZZZ3-KAT2A,WDR5-MBIP,DMAP1-RUVBL1,ELP2-ELP3,DMAP1-RUVBL2,RUVBL2-RUVBL1,ACTL6A-RUVBL1,YEATS4-RUVBL2
reactome	Chromatin modifying enzymes	30	1.94104	0.000475093	0.00233305	ELP2-ELP4,TAF10-ATXN7L3,ZZZ3-MBIP,KAT2A-TADA1,HIST1H4A-ELP3,WDR5-ZZZ3,ELP6-ELP5,ELP6-ELP4,SUPT3H-TADA1,ACTL6A-RUVBL2,YEATS4-DMAP1,ACTL6A-DMAP1,YEATS4-ACTL6A,ELP4-ELP3,KAT2A-MBIP,HCFC1-WDR5,WDR5-HIST1H4A,SUPT3H-KAT2A,ELP5-ELP3,WDR5-KAT2A,YEATS4-RUVBL1,ELP5-ELP4,ZZZ3-KAT2A,WDR5-MBIP,DMAP1-RUVBL1,ELP2-ELP3,DMAP1-RUVBL2,RUVBL2-RUVBL1,ACTL6A-RUVBL1,YEATS4-RUVBL2
reactome	mRNA decay by 5' to 3' exoribonuclease	7	4.11292	0.00132353	0.00638547	DCP1B-EDC3,LSM5-LSM4,LSM2-LSM5,LSM6-LSM5,LSM2-LSM4,LSM6-LSM4,LSM6-LSM2
reactome	DNA Repair	23	2.00005	0.00137329	0.00651127	POLE2-POLE,XPA-RPA1,FANCF-FANCL,ERCC1-ERCC4,RPA3-RAD51,RFC4-RFC3,XPA-DDB2,RPA1-RAD52,XPA-ERCC4,RPA3-RAD52,RPA1-RAD51,APEX1-FEN1,GTF2H3-GTF2H4,RAD52-RAD51,ERCC1-XPA,POLR2D-POLR2I,BRCA2-PALB2,RPA3-GTF2H3,POLR2D-POLR2H,BRCA2-RAD51,RPA1-RPA3,FANCI-FANCL,RPA1-GTF2H3
reactome	Double-Strand Break Repair	7	4.00468	0.00155858	0.00726457	RPA1-RAD52,RAD52-RAD51,RPA3-RAD51,BRCA2-RAD51,RPA1-RPA3,RPA3-RAD52,RPA1-RAD51
reactome	Conversion from APC-C-Cdc20 to APC-C-Cdh1 in late anaphase	10	2.78714	0.00304054	0.0139358	CDC23-ANAPC10,CDC20-CDC16,CDC16-ANAPC1,CDC20-CDC23,ANAPC1-CDC23,CDC16-ANAPC10,CDC20-ANAPC10,ANAPC1-ANAPC10,CDC16-CDC23,CDC20-ANAPC1
reactome	Mitochondrial protein import	6	3.34457	0.00835448	0.0376636	TIMM22-TIMM9,TIMM8A-TIMM13,TIMM10-TIMM9,TIMM10-TIMM22,TIMM50-TIMM21,MTX2-SAMM50
reactome	RNA Polymerase I Transcription Termination	8	2.71746	0.00890034	0.0394773	POLR1A-POLR1B,POLR1A-TAF1B,POLR1A-POLR2H,POLR1C-POLR1A,TAF1C-TAF1B,POLR1A-TAF1C,POLR1C-POLR2H,GTF2H3-GTF2H4
reactome	Global Genomic NER (GG-NER)	11	2.27749	0.00908206	0.0396439	RPA1-GTF2H3,RFC4-RFC3,XPA-RPA1,GTF2H3-GTF2H4,RPA3-GTF2H3,ERCC1-ERCC4,ERCC1-XPA,XPA-ERCC4,RPA1-RPA3,POLE2-POLE,XPA-DDB2
reactome	Dual incision reaction in GG-NER	9	2.44572	0.0112058	0.0474092	XPA-DDB2,XPA-RPA1,GTF2H3-GTF2H4,RPA3-GTF2H3,ERCC1-ERCC4,ERCC1-XPA,XPA-ERCC4,RPA1-RPA3,RPA1-GTF2H3
reactome	Formation of incision complex in GG-NER	9	2.44572	0.0112058	0.0474092	XPA-DDB2,XPA-RPA1,GTF2H3-GTF2H4,RPA3-GTF2H3,ERCC1-ERCC4,ERCC1-XPA,XPA-ERCC4,RPA1-RPA3,RPA1-GTF2H3
kegg	Oocyte meiosis	16	2.17397	0.0030422	0.0486751	PTTG1-CDC20,CDC20-ANAPC10,CDC16-MAD2L1,MAD2L1-ANAPC1,CDC23-ANAPC10,CCNB1-CDC20,CDC20-CDC16,CDC16-ANAPC1,CDC20-CDC23,ANAPC1-CDC23,CDC16-ANAPC10,MAD2L1-CDC23,ANAPC1-ANAPC10,CCNB1-CDC16,CDC16-CDC23,CDC20-ANAPC1
kegg	p53 signaling pathway	8	3.28146	0.00277886	0.0486751	CCNB2-CCNB1,CHEK2-TP53,CHEK1-TP53,CDK4-CDKN1A,CDK2-CDKN1A,CDK4-CDK6,CDKN1A-CDK6,TP53-CDKN1A
reactome	Phosphorylation of the APC-C	7	2.66979	0.0153363	0.0639011	CDC16-ANAPC1,ANAPC1-CDC23,CDC23-ANAPC10,ANAPC1-ANAPC10,CCNB1-CDC16,CDC16-CDC23,CDC16-ANAPC10
reactome	CDC6 association with the ORC-origin complex	4	3.95267	0.0168336	0.0690929	CDC6-MCM8,ORC5-CDC6,ORC1-CDC6,ORC5-ORC1
reactome	Telomere C-strand (Lagging Strand) Synthesis	6	2.83561	0.0182849	0.0739462	RFC4-RFC3,RPA3-DNA2,RPA1-RPA3,PRIM1-POLE,POLE2-POLE,RPA1-DNA2
reactome	RNA Polymerase I Transcription Initiation	12	1.96148	0.0200764	0.0800148	POLR1A-POLR1B,TAF1C-RRN3,POLR1A-TAF1B,POLR1A-POLR2H,POLR1B-RRN3,POLR1A-TAF1C,POLR1C-POLR1A,TAF1C-TAF1B,TAF1B-RRN3,POLR1A-RRN3,POLR1C-POLR2H,GTF2H3-GTF2H4
reactome	Removal of the Flap Intermediate	5	3.10567	0.0211302	0.0807054	RPA3-PRIM1,RPA1-PRIM1,RPA1-DNA2,RPA1-RPA3,RPA3-DNA2
reactome	Death Receptor Signalling	5	3.10567	0.0211302	0.0807054	FAS-FADD,TNFRSF10B-CASP10,FADD-CASP10,FAS-CASP10,TNFRSF10B-FADD
reactome	Processive synthesis on the lagging strand	5	3.10567	0.0211302	0.0807054	RPA3-PRIM1,RPA1-PRIM1,RPA1-DNA2,RPA1-RPA3,RPA3-DNA2
reactome	DNA Damage-Telomere Stress Induced Senescence	7	2.41552	0.0253527	0.0955067	CCNA2-CDKN1A,CDK2-CCNA1,TP53-CDKN1A,CDKN1A-CCNA1,TP53-ASF1A,CDK2-CDKN1A,CCNA2-CDK2
reactome	Lagging Strand Synthesis	6	2.60876	0.0265914	0.0988192	RFC4-RFC3,RPA3-PRIM1,RPA3-DNA2,RPA1-RPA3,RPA1-PRIM1,RPA1-DNA2
reactome	Extension of Telomeres	6	2.4611	0.0342423	0.125555	RFC4-RFC3,RPA3-DNA2,RPA1-RPA3,PRIM1-POLE,POLE2-POLE,RPA1-DNA2
reactome	Extrinsic Pathway for Apoptosis	5	2.71746	0.0355187	0.128521	FAS-FADD,TNFRSF10B-CASP10,FADD-CASP10,FAS-CASP10,TNFRSF10B-FADD
reactome	Meiotic recombination	7	2.20548	0.0391121	0.139686	RAD51C-RAD51,RPA3-RAD51,BRCA2-RAD51,RPA1-RPA3,MND1-PSMC3IP,RPA1-BRCA2,RPA1-RAD51
reactome	Nucleotide Excision Repair	13	1.67228	0.0492431	0.173153	XPA-DDB2,POLE2-POLE,XPA-RPA1,GTF2H3-GTF2H4,RPA3-GTF2H3,POLR2D-POLR2H,ERCC1-ERCC4,ERCC1-XPA,XPA-ERCC4,RPA1-RPA3,RFC4-RFC3,POLR2D-POLR2I,RPA1-GTF2H3
reactome	RNA Polymerase I Chain Elongation	8	1.97634	0.0497422	0.173153	POLR1A-POLR1B,POLR1A-TAF1B,POLR1A-POLR2H,POLR1C-POLR1A,TAF1C-TAF1B,POLR1A-TAF1C,POLR1C-POLR2H,GTF2H3-GTF2H4
reactome	RNA Polymerase I Promoter Clearance	12	1.694	0.052837	0.177197	POLR1A-POLR1B,TAF1C-RRN3,POLR1A-TAF1B,POLR1A-POLR2H,POLR1B-RRN3,POLR1A-TAF1C,POLR1C-POLR1A,TAF1C-TAF1B,TAF1B-RRN3,POLR1A-RRN3,POLR1C-POLR2H,GTF2H3-GTF2H4
reactome	G1 Phase	8	1.95413	0.0525471	0.177197	RBL1-CDK6,CDK4-RBL1,CDK4-CDKN1A,CDKN1A-CDK6,RBL1-TFDP2,CKS1B-CUL1,CKS1B-SKP2,SKP2-CUL1
reactome	Cyclin D associated events in G1	8	1.95413	0.0525471	0.177197	RBL1-CDK6,CDK4-RBL1,CDK4-CDKN1A,CDKN1A-CDK6,RBL1-TFDP2,CKS1B-CUL1,CKS1B-SKP2,SKP2-CUL1
kegg	HTLV-I infection	18	1.73148	0.0175213	0.210255	CHEK2-TP53,CDC23-ANAPC10,CDC20-ANAPC10,MAD2L1-ANAPC1,TP53-RELA,CDC16-MAD2L1,CDC20-CDC16,CDC16-ANAPC1,CDC20-CDC23,ANAPC1-CDC23,CDC16-ANAPC10,CDC20-MAD2L1,ANAPC1-ANAPC10,CHEK1-TP53,TGFB1-TGFBR2,CDC16-CDC23,CDC20-ANAPC1,MAD2L1-CDC23
reactome	RNA Polymerase I Transcription	12	1.63048	0.0665671	0.220554	POLR1A-POLR1B,TAF1C-RRN3,POLR1A-TAF1B,POLR1A-POLR2H,POLR1B-RRN3,POLR1A-TAF1C,POLR1C-POLR1A,TAF1C-TAF1B,TAF1B-RRN3,POLR1A-RRN3,POLR1C-POLR2H,GTF2H3-GTF2H4
reactome	Recruitment of NuMA to mitotic centrosomes	3	2.9645	0.0780916	0.255657	TUBG1-TUBGCP5,TUBG1-TUBGCP4,TUBGCP5-TUBGCP4
reactome	Removal of the Flap Intermediate from the C-strand	3	2.83561	0.0868577	0.277743	RPA1-DNA2,RPA1-RPA3,RPA3-DNA2
reactome	Processing of Intronless Pre-mRNAs	3	2.83561	0.0868577	0.277743	CSTF3-CPSF3,CSTF2-CSTF3,CSTF2-CPSF3
reactome	Processive synthesis on the C-strand of the telomere	3	2.71746	0.0960171	0.303502	RPA1-DNA2,RPA1-RPA3,RPA3-DNA2
reactome	G0 and Early G1	6	1.83716	0.108154	0.337983	CDK2-CCNA1,RBL1-CCNA1,RBL1-TFDP2,CCNA2-RBL1,CCNA2-CDK2,CDK2-RBL1
reactome	Cellular response to heat stress	4	2.17397	0.110616	0.341791	HSPA1L-SIRT1,RPA1-RPA3,HSP90AB1-HDAC6,HSP90AB1-FKBP4
reactome	SMAD2-SMAD3-SMAD4 heterotrimer regulates transcription	4	2.12095	0.118361	0.361659	RBL1-TFDP2,MYC-RBL1,MYC-SMAD3,RBL1-SMAD3
reactome	Gap-filling DNA repair synthesis and ligation in TC-NER	3	2.32925	0.136177	0.39839	RFC4-RFC3,RPA1-RPA3,POLE2-POLE
reactome	Repair synthesis of patch ~27-30 bases long by DNA polymerase	3	2.32925	0.136177	0.39839	RFC4-RFC3,RPA1-RPA3,POLE2-POLE
reactome	Repair synthesis for gap-filling by DNA polymerase in TC-NER	3	2.32925	0.136177	0.39839	RFC4-RFC3,RPA1-RPA3,POLE2-POLE
reactome	Gap-filling DNA repair synthesis and ligation in GG-NER	3	2.32925	0.136177	0.39839	RFC4-RFC3,RPA1-RPA3,POLE2-POLE
reactome	Phosphorylation of CD3 and TCR zeta chains	2	2.71746	0.166092	0.480793	HLA-DPB1-HLA-DPA1,LCK-CD3E
reactome	PD-1 signaling	2	2.55761	0.182798	0.523639	HLA-DPB1-HLA-DPA1,LCK-CD3E
reactome	Telomere Maintenance	6	1.55284	0.189841	0.538208	RFC4-RFC3,RPA3-DNA2,RPA1-RPA3,PRIM1-POLE,POLE2-POLE,RPA1-DNA2
reactome	Cyclin A-B1 associated events during G2-M transition	3	1.91821	0.204642	0.574251	CCNB1-PLK1,CDK2-CCNA1,CCNA2-CDK2
reactome	Regulation of HSF1-mediated heat shock response	2	2.28839	0.216835	0.596297	HSPA1L-SIRT1,RPA1-RPA3
reactome	Regulation of KIT signaling	2	2.28839	0.216835	0.596297	SOCS6-KIT,LCK-KIT
reactome	Processing of Capped Intronless Pre-mRNA	3	1.81164	0.228985	0.617363	CSTF3-CPSF3,CSTF2-CSTF3,CSTF2-CPSF3
reactome	Post-Elongation Processing of Intronless pre-mRNA	3	1.81164	0.228985	0.617363	CSTF3-CPSF3,CSTF2-CSTF3,CSTF2-CPSF3
reactome	Regulation of pyruvate dehydrogenase (PDH) complex	2	2.17397	0.234059	0.624916	DLAT-PDK2,PDHA1-DLAT
reactome	Pyruvate metabolism	2	1.97634	0.268683	0.71046	DLAT-PDK2,PDHA1-DLAT
reactome	Deposition of new CENPA-containing nucleosomes at the centromere	5	1.41167	0.280362	0.720556	ITGB3BP-CENPK,CENPP-CENPH,ITGB3BP-CENPP,ITGB3BP-CENPN,CENPK-CENPH
reactome	Fanconi Anemia pathway	3	1.63048	0.279015	0.720556	FANCI-FANCL,FANCF-FANCL,BRCA2-PALB2
reactome	Nucleosome assembly	5	1.41167	0.280362	0.720556	ITGB3BP-CENPK,CENPP-CENPH,ITGB3BP-CENPP,ITGB3BP-CENPN,CENPK-CENPH
reactome	Pyruvate metabolism and Citric Acid (TCA) cycle	3	1.51672	0.31716	0.807584	SDHA-SUCLA2,DLAT-PDK2,PDHA1-DLAT
reactome	NoRC negatively regulates rRNA expression	8	1.21621	0.337125	0.850544	POLR1A-POLR1B,POLR1A-TAF1B,POLR1A-POLR2H,POLR1C-POLR1A,TAF1C-TAF1B,POLR1A-TAF1C,POLR1C-POLR2H,GTF2H3-GTF2H4
reactome	Regulation by c-FLIP	2	1.55284	0.371296	0.911664	FAS-FADD,TNFRSF10B-FADD
reactome	Caspase-8 activation	2	1.55284	0.371296	0.911664	FAS-FADD,TNFRSF10B-FADD
reactome	Dimerization of procaspase-8	2	1.55284	0.371296	0.911664	FAS-FADD,TNFRSF10B-FADD
reactome	Respiratory electron transport	14	1.09088	0.408204	0.993417	NDUFS8-NDUFA9,NDUFS7-NDUFA8,NDUFS8-NDUFA6,NDUFS7-NDUFA9,NDUFS7-NDUFA6,NDUFS4-NDUFA8,NDUFS8-NDUFA8,NDUFA6-NDUFA9,NDUFA8-NDUFA6,NDUFS8-NDUFS7,NDUFS8-NDUFS4,NDUFA8-NDUFA9,NDUFS4-NDUFA9,NDUFS4-NDUFA6
kegg	Glycolysis - Gluconeogenesis	2	1.44931	0.404328	0.999876	PDHA1-DLAT,PFKM-PFKP
kegg	Jak-STAT signaling pathway	1	0.184235	0.996144	0.999876	PIAS2-STAT4
kegg	Small cell lung cancer	5	1.53097	0.227996	0.999876	MYC-CDK6,CKS1B-SKP2,PIAS2-MYC,CDK4-CDK6,MYC-CDK4
kegg	Glioma	4	1.06047	0.524522	0.999876	CDK4-CDKN1A,TP53-CDKN1A,CDK4-CDK6,CDKN1A-CDK6
kegg	RIG-I-like receptor signaling pathway	1	0.45291	0.89571	0.999876	FADD-CASP10
kegg	Non-small cell lung cancer	1	0.30194	0.966327	0.999876	CDK4-CDK6
kegg	Natural killer cell mediated cytotoxicity	1	0.194104	0.994884	0.999876	FYN-CD244
kegg	Hepatitis C	1	0.258806	0.980867	0.999876	TP53-CDKN1A
kegg	Hepatitis B	6	1.25421	0.345233	0.999876	TP53-CDKN1A,CDK2-CDKN1A,FADD-CASP10,MAPK8-SMAD3,MYC-SMAD3,FAS-FADD
kegg	NF-kappa B signaling pathway	3	0.639403	0.853276	0.999876	IL1R1-IRAK1,TRAF2-TAB1,TRAF5-TRAF2
kegg	Dopaminergic synapse	1	0.268391	0.977963	0.999876	PPP2R1B-PPP2R3A
kegg	Toll-like receptor signaling pathway	1	0.271746	0.9769	0.999876	CCL5-RELA
kegg	Osteoclast differentiation	3	0.658779	0.838959	0.999876	FCGR3B-FCGR3A,TRAF2-TAB1,TGFB1-TGFBR2
kegg	Renal cell carcinoma	1	0.388209	0.928453	0.999876	GRB2-GAB1
kegg	ErbB signaling pathway	1	0.171179	0.997477	0.999876	GRB2-GAB1
kegg	Adrenergic signaling in cardiomyocytes	2	1.55284	0.371296	0.999876	CREM-CREB3L4,PRKACA-KCNQ1
kegg	Glycosylphosphatidylinositol(GPI)-anchor biosynthesis	1	1.35873	0.52927	0.999876	PIGK-PIGU
kegg	Cytosolic DNA-sensing pathway	2	1.81164	0.303271	0.999876	IKBKE-TMEM173,ZBP1-RIPK3
kegg	Neurotrophin signaling pathway	1	0.157534	0.998497	0.999876	TP53-MAPK8
kegg	Bladder cancer	1	0.658779	0.78862	0.999876	CDK4-CDKN1A
kegg	NOD-like receptor signaling pathway	2	0.966209	0.619202	0.999876	HSP90AB1-SUGT1,MAPK12-TAB1
kegg	Adherens junction	2	0.836142	0.696986	0.999876	CTNND1-FYN,WASF1-BAIAP2
kegg	Adipocytokine signaling pathway	1	0.443667	0.900508	0.999876	MAPK8-TRAF2
kegg	Alzheimer's disease	2	2.28839	0.216835	0.999876	FAS-FADD,APP-NAE1
kegg	Influenza A	5	0.961934	0.598318	0.999876	HSPA1B-HSPA6,HSPA1A-HSPA6,HSPA1A-HSPA1L,HSPA6-HSPA1L,HSPA1B-HSPA1L
kegg	Regulation of actin cytoskeleton	3	0.383642	0.985813	0.999876	WASF1-ABI2,CYFIP1-ABI2,CYFIP1-WASF1
kegg	Epstein-Barr virus infection	4	0.905821	0.649156	0.999876	CCNA2-CCNA1,CDK2-CCNA1,TP53-CDKN1A,CCNA2-CDK2
kegg	Hippo signaling pathway	2	0.270058	0.995542	0.999876	TGFB1-TGFBR2,SMAD3-SMAD1
kegg	Chronic myeloid leukemia	6	1.078	0.484624	0.999876	TP53-CDKN1A,CDK4-CDKN1A,CDK4-CDK6,CDKN1A-CDK6,ABL1-CBLB,TGFB1-TGFBR2
kegg	Citrate cycle (TCA cycle)	2	1.17512	0.512509	0.999876	SDHA-SUCLA2,PDHA1-DLAT
kegg	Apoptosis	6	1.43339	0.241335	0.999876	TP53-BCL2,FADD-CASP10,DFFA-CASP7,IL1R1-IRAK1,FAS-FADD,TNFRSF10B-FADD
kegg	Cytokine-cytokine receptor interaction	1	0.11382	0.999876	0.999876	TGFB1-TGFBR2
kegg	Herpes simplex infection	3	0.708903	0.800798	0.999876	FAS-FADD,CDK2-HCFC1,MAPK8-TRAF2
kegg	Leishmaniasis	1	0.530237	0.85498	0.999876	FCGR3B-FCGR3A
kegg	Epithelial cell signaling in Helicobacter pylori infection	1	0.945204	0.661467	0.999876	CCL5-RELA
kegg	Inflammatory bowel disease (IBD)	1	1.20776	0.571584	0.999876	STAT4-IL12RB2
kegg	Progesterone-mediated oocyte maturation	1	0.58756	0.824916	0.999876	CDK2-SPDYA
kegg	T cell receptor signaling pathway	2	0.430489	0.949561	0.999876	FYN-CBLB,LCK-CBLB
kegg	TGF-beta signaling pathway	5	1.26394	0.362302	0.999876	TGFB1-TGFBR2,MYC-RBL1,SMAD3-CUL1,RBL1-SMAD3,SMAD1-SMAD5
kegg	Pancreatic cancer	3	0.795355	0.7334	0.999876	BRCA2-RAD51,TGFB1-TGFBR2,CDK4-CDK6
kegg	FoxO signaling pathway	1	0.30194	0.966327	0.999876	TGFB1-TGFBR2
kegg	Chagas disease (American trypanosomiasis)	1	0.36847	0.937881	0.999876	FAS-FADD
kegg	Melanoma	4	1.19122	0.434266	0.999876	CDK4-CDKN1A,TP53-CDKN1A,CDK4-CDK6,CDKN1A-CDK6
kegg	TNF signaling pathway	2	0.658779	0.813128	0.999876	FADD-CASP10,DNM1L-PGAM5
reactome	Constitutive Signaling by NOTCH1 PEST Domain Mutants	1	0.249882	0.983389	1	MYC-KAT2A
reactome	SMAD2-3 MH2 Domain Mutants in Cancer	5	0.849207	0.705901	1	TGFB1-TGFBR2,RBL1-TFDP2,MYC-RBL1,MYC-SMAD3,RBL1-SMAD3
reactome	Signaling by TGF-beta Receptor Complex in Cancer	5	0.849207	0.705901	1	TGFB1-TGFBR2,RBL1-TFDP2,MYC-RBL1,MYC-SMAD3,RBL1-SMAD3
reactome	Polymerase switching	1	0.724657	0.756541	1	RFC4-RFC3
reactome	HIV elongation arrest and recovery	3	0.483105	0.950557	1	POLR2A-NELFB,POLR2D-POLR2H,POLR2D-POLR2I
reactome	U12 Dependent Splicing	6	0.790535	0.774798	1	SNRPD1-SNRPD2,SNRPF-SNRPD2,SNRPD2-LSM2,SNRPD2-SF3B3,POLR2D-POLR2H,POLR2D-POLR2I
reactome	Signaling by NOTCH1 HD Domain Mutants in Cancer	1	0.205092	0.993213	1	MYC-KAT2A
reactome	Signaling by FGFR mutants	1	0.505574	0.868017	1	GRB2-GAB1
reactome	mRNA Capping	3	0.494084	0.945192	1	GTF2H3-GTF2H4,POLR2D-POLR2I,POLR2D-POLR2H
reactome	Circadian Clock	1	0.402587	0.921385	1	PPARA-CHD9
reactome	RNA Polymerase II Transcription Initiation	6	0.606689	0.933229	1	GTF2H3-GTF2H4,TAF10-TAF13,POLR2D-POLR2H,POLR2A-GTF2E1,POLR2A-TAF10,POLR2D-POLR2I
reactome	Constitutive Signaling by NOTCH1 HD+PEST Domain Mutants	1	0.249882	0.983389	1	MYC-KAT2A
reactome	E2F-enabled inhibition of pre-replication complex formation	1	1.35873	0.52927	1	ORC5-ORC1
reactome	NF-kB activation through FADD-RIP-1 pathway mediated by caspase-8 and -10	1	0.988168	0.645142	1	FADD-CASP10
reactome	Insulin receptor signalling cascade	3	0.479552	0.952234	1	EIF4EBP1-MLST8,INSR-GRB10,GRB2-GAB1
reactome	Elongation arrest and recovery	3	0.483105	0.950557	1	POLR2A-NELFB,POLR2D-POLR2H,POLR2D-POLR2I
reactome	Fc epsilon receptor (FCERI) signaling	1	0.070355	1	1	GRB2-GAB1
reactome	Formation of the HIV-1 Early Elongation Complex	4	0.58756	0.912846	1	GTF2H3-GTF2H4,POLR2A-NELFB,POLR2D-POLR2H,POLR2D-POLR2I
reactome	TRAF6 mediated IRF7 activation	1	0.836142	0.706072	1	TRAF2-IKBKE
reactome	Transcriptional activity of SMAD2-SMAD3-SMAD4 heterotrimer	4	1.19122	0.434266	1	RBL1-TFDP2,MYC-RBL1,MYC-SMAD3,RBL1-SMAD3
reactome	PI3K-AKT activation	1	0.14689	0.999062	1	GRB2-GAB1
reactome	Post-Elongation Processing of Intron-Containing pre-mRNA	3	0.658779	0.838959	1	CSTF3-CPSF3,CSTF2-CSTF3,CSTF2-CPSF3
reactome	SMAD2-3 Phosphorylation Motif Mutants in Cancer	5	0.849207	0.705901	1	TGFB1-TGFBR2,RBL1-TFDP2,MYC-RBL1,MYC-SMAD3,RBL1-SMAD3
reactome	ZBP1(DAI) mediated induction of type I IFNs	1	0.462547	0.890681	1	ZBP1-RIPK3
reactome	Formation of HIV-1 elongation complex containing HIV-1 Tat	4	0.450564	0.979072	1	GTF2H3-GTF2H4,POLR2A-NELFB,POLR2D-POLR2H,POLR2D-POLR2I
reactome	TCR signaling	3	0.652191	0.843861	1	HLA-DPB1-HLA-DPA1,LCK-CD3E,LCK-PRKCQ
reactome	Pre-NOTCH Expression and Processing	1	0.494084	0.874089	1	TP53-MOV10
reactome	Loss of Function of SMAD2-3 in Cancer	5	0.849207	0.705901	1	TGFB1-TGFBR2,RBL1-TFDP2,MYC-RBL1,MYC-SMAD3,RBL1-SMAD3
reactome	Attenuation phase	1	1.27881	0.550925	1	HSP90AB1-FKBP4
reactome	Pausing and recovery of Tat-mediated HIV elongation	3	0.490369	0.947038	1	POLR2A-NELFB,POLR2D-POLR2H,POLR2D-POLR2I
reactome	mTOR signalling	1	0.472602	0.885408	1	EIF4EBP1-MLST8
reactome	Nucleotide-binding domain, leucine rich repeat containing receptor (NLR) signaling pathways	1	0.306193	0.964703	1	HSP90AB1-SUGT1
reactome	Cell-Cell communication	1	0.289863	0.970765	1	FYN-CD2AP
reactome	Citric acid cycle (TCA cycle)	1	1.03522	0.62803	1	SDHA-SUCLA2
reactome	Signaling by NOTCH	2	0.310567	0.989395	1	MYC-KAT2A,TP53-MOV10
reactome	NGF signalling via TRKA from the plasma membrane	1	0.0883728	0.999991	1	GRB2-GAB1
reactome	NOTCH1 Intracellular Domain Regulates Transcription	1	0.289863	0.970765	1	MYC-KAT2A
reactome	Tat-mediated elongation of the HIV-1 transcript	4	0.450564	0.979072	1	GTF2H3-GTF2H4,POLR2A-NELFB,POLR2D-POLR2H,POLR2D-POLR2I
reactome	Activation of gene expression by SREBF (SREBP)	1	0.724657	0.756541	1	PPARA-CHD9
reactome	Formation of HIV elongation complex in the absence of HIV Tat	4	0.445943	0.980423	1	GTF2H3-GTF2H4,POLR2A-NELFB,POLR2D-POLR2H,POLR2D-POLR2I
reactome	Loss of Function of SMAD4 in Cancer	5	0.849207	0.705901	1	TGFB1-TGFBR2,RBL1-TFDP2,MYC-RBL1,MYC-SMAD3,RBL1-SMAD3
reactome	Degradation of the extracellular matrix	1	0.869588	0.691898	1	MMP9-COL18A1
reactome	Association of TriC-CCT with target proteins during biosynthesis	1	0.572097	0.832971	1	FBXW4-CCT2
reactome	Antigen activates B Cell Receptor (BCR) leading to generation of second messengers	1	0.282334	0.973393	1	CD79A-CD79B
reactome	IRS-mediated signalling	2	0.345075	0.981277	1	EIF4EBP1-MLST8,GRB2-GAB1
reactome	Signaling by EGFR	2	0.167228	0.999935	1	SPRY2-SPRY1,GRB2-GAB1
reactome	Class B-2 (Secretin family receptors)	1	0.265118	0.978977	1	RAMP1-CALCRL
reactome	Regulatory RNA pathways	1	1.27881	0.550925	1	PRKRA-TARBP2
reactome	RNA Polymerase II Promoter Escape	6	0.606689	0.933229	1	GTF2H3-GTF2H4,TAF10-TAF13,POLR2D-POLR2H,POLR2A-GTF2E1,POLR2A-TAF10,POLR2D-POLR2I
reactome	PKB-mediated events	1	0.472602	0.885408	1	EIF4EBP1-MLST8
reactome	Regulation of actin dynamics for phagocytic cup formation	4	0.679366	0.844942	1	ABL1-WASF1,WASF1-ABI2,ABL1-ABI2,WASF1-BAIAP2
reactome	Nephrin interactions	1	1.35873	0.52927	1	FYN-CD2AP
reactome	PIP3 activates AKT signaling	1	0.153097	0.998755	1	GRB2-GAB1
reactome	Loss of Function of TGFBR1 in Cancer	5	0.849207	0.705901	1	TGFB1-TGFBR2,RBL1-TFDP2,MYC-RBL1,MYC-SMAD3,RBL1-SMAD3
reactome	Interleukin-1 signaling	1	0.217397	0.990996	1	IL1R1-IRAK1
reactome	SMAD4 MH2 Domain Mutants in Cancer	5	0.849207	0.705901	1	TGFB1-TGFBR2,RBL1-TFDP2,MYC-RBL1,MYC-SMAD3,RBL1-SMAD3
reactome	RIG-I-MDA5 mediated induction of IFN-alpha-beta pathways	3	0.525961	0.928125	1	TRAF2-IKBKE,FADD-CASP10,UBE2D2-RNF125
reactome	E2F mediated regulation of DNA replication	1	0.572097	0.832971	1	ORC5-ORC1
reactome	PI3K-AKT Signaling in Cancer	1	0.153097	0.998755	1	GRB2-GAB1
reactome	Prefoldin mediated transfer of substrate to CCT-TriC	1	0.443667	0.900508	1	PFDN1-PFDN4
reactome	TGFBR1 LBD Mutants in Cancer	5	0.849207	0.705901	1	TGFB1-TGFBR2,RBL1-TFDP2,MYC-RBL1,MYC-SMAD3,RBL1-SMAD3
reactome	Transcriptional activation of mitochondrial biogenesis	1	0.988168	0.645142	1	PPARA-CHD9
reactome	RNA Polymerase II Transcription Elongation	4	0.445943	0.980423	1	GTF2H3-GTF2H4,POLR2A-NELFB,POLR2D-POLR2H,POLR2D-POLR2I
reactome	Toll-Like Receptors Cascades	1	0.0883728	0.999991	1	TLR4-IRAK1
reactome	Pre-NOTCH Transcription and Translation	1	0.494084	0.874089	1	TP53-MOV10
reactome	Polo-like kinase mediated events	1	0.945204	0.661467	1	WEE1-PLK1
reactome	Post-translational protein modification	1	0.324473	0.957384	1	PIGK-PIGU
reactome	RNA Polymerase II Transcription Initiation And Promoter Clearance	6	0.606689	0.933229	1	GTF2H3-GTF2H4,TAF10-TAF13,POLR2D-POLR2H,POLR2A-GTF2E1,POLR2A-TAF10,POLR2D-POLR2I
reactome	Loss of Function of TGFBR2 in Cancer	5	0.849207	0.705901	1	TGFB1-TGFBR2,RBL1-TFDP2,MYC-RBL1,MYC-SMAD3,RBL1-SMAD3
reactome	TGFBR2 Kinase Domain Mutants in Cancer	5	0.849207	0.705901	1	TGFB1-TGFBR2,RBL1-TFDP2,MYC-RBL1,MYC-SMAD3,RBL1-SMAD3
reactome	MHC class II antigen presentation	1	0.261924	0.979944	1	HLA-DPB1-HLA-DPA1
reactome	Signaling by ERBB2	1	0.103522	0.99995	1	GRB2-GAB1
reactome	RIP-mediated NFkB activation via ZBP1	1	0.530237	0.85498	1	ZBP1-RIPK3
reactome	Polymerase switching on the C-strand of the telomere	1	0.724657	0.756541	1	RFC4-RFC3
reactome	Dual incision reaction in TC-NER	4	0.820366	0.723685	1	GTF2H3-GTF2H4,POLR2D-POLR2I,POLR2D-POLR2H,ERCC1-ERCC4
reactome	PI3K events in ERBB2 signaling	1	0.153097	0.998755	1	GRB2-GAB1
reactome	Toll Like Receptor TLR6-TLR2 Cascade	1	0.115025	0.999864	1	TLR4-IRAK1
reactome	TGFBR1 KD Mutants in Cancer	5	0.849207	0.705901	1	TGFB1-TGFBR2,RBL1-TFDP2,MYC-RBL1,MYC-SMAD3,RBL1-SMAD3
reactome	TGFBR2 MSI Frameshift Mutants in Cancer	5	0.849207	0.705901	1	TGFB1-TGFBR2,RBL1-TFDP2,MYC-RBL1,MYC-SMAD3,RBL1-SMAD3
reactome	Chaperonin-mediated protein folding	2	0.658779	0.813128	1	FBXW4-CCT2,PFDN1-PFDN4
reactome	Toll Like Receptor 2 (TLR2) Cascade	1	0.115025	0.999864	1	TLR4-IRAK1
reactome	PI3K Cascade	2	0.430489	0.949561	1	EIF4EBP1-MLST8,GRB2-GAB1
reactome	Post-chaperonin tubulin folding pathway	1	0.988168	0.645142	1	ARL2-TBCD
reactome	Leading Strand Synthesis	1	0.724657	0.756541	1	RFC4-RFC3
reactome	mRNA 3'-end processing	3	0.658779	0.838959	1	CSTF3-CPSF3,CSTF2-CSTF3,CSTF2-CPSF3
reactome	MyD88-Mal cascade initiated on plasma membrane	1	0.115025	0.999864	1	TLR4-IRAK1
reactome	Fcgamma receptor (FCGR) dependent phagocytosis	4	0.621134	0.889699	1	ABL1-WASF1,WASF1-ABI2,ABL1-ABI2,WASF1-BAIAP2
reactome	TGF-beta receptor signaling activates SMADs	1	0.426269	0.909453	1	TGFB1-TGFBR2
reactome	Signaling by NOTCH1 in Cancer	1	0.205092	0.993213	1	MYC-KAT2A
reactome	Role of LAT2-NTAL-LAB on calcium mobilization	1	0.134196	0.999515	1	GRB2-GAB1
reactome	Formation of RNA Pol II elongation complex	4	0.445943	0.980423	1	GTF2H3-GTF2H4,POLR2A-NELFB,POLR2D-POLR2H,POLR2D-POLR2I
reactome	Generation of second messenger molecules	2	1.20776	0.497852	1	HLA-DPB1-HLA-DPA1,LCK-CD3E
reactome	Regulation of cholesterol biosynthesis by SREBP (SREBF)	2	0.988168	0.60691	1	PPARA-CHD9,SREBF1-SCAP
reactome	TGF-beta receptor signaling in EMT (epithelial to mesenchymal transition)	1	1.27881	0.550925	1	TGFB1-TGFBR2
reactome	HSF1-dependent transactivation	1	0.905821	0.67704	1	HSP90AB1-FKBP4
reactome	Downstream signaling of activated FGFR	1	0.11688	0.999844	1	GRB2-GAB1
reactome	IRS-related events	2	0.334457	0.98407	1	EIF4EBP1-MLST8,GRB2-GAB1
reactome	Factors involved in megakaryocyte development and platelet production	1	0.286049	0.97211	1	PRKACB-AKAP1
reactome	REV-ERBA represses gene expression	1	1.03522	0.62803	1	PPARA-CHD9
reactome	Post-Elongation Processing of the Transcript	3	0.582313	0.893248	1	CSTF3-CPSF3,CSTF2-CSTF3,CSTF2-CPSF3
reactome	Formation of transcription-coupled NER (TC-NER) repair complex	4	0.820366	0.723685	1	GTF2H3-GTF2H4,POLR2D-POLR2I,POLR2D-POLR2H,ERCC1-ERCC4
reactome	Costimulation by the CD28 family	2	0.439186	0.945489	1	HLA-DPB1-HLA-DPA1,LCK-CD3E
reactome	RNA Pol II CTD phosphorylation and interaction with CE	3	0.497856	0.943286	1	GTF2H3-GTF2H4,POLR2D-POLR2I,POLR2D-POLR2H
reactome	Signaling by NOTCH1	1	0.205092	0.993213	1	MYC-KAT2A
reactome	Pausing and recovery of HIV elongation	3	0.483105	0.950557	1	POLR2A-NELFB,POLR2D-POLR2H,POLR2D-POLR2I
reactome	YAP1- and WWTR1 (TAZ)-stimulated gene expression	1	1.14419	0.591292	1	PPARA-CHD9
reactome	Respiratory electron transport, ATP synthesis by chemiosmotic coupling, and heat production by uncoupling proteins.	14	0.963151	0.594861	1	NDUFS8-NDUFA9,NDUFS7-NDUFA8,NDUFS8-NDUFA6,NDUFS7-NDUFA9,NDUFS7-NDUFA6,NDUFS4-NDUFA8,NDUFS8-NDUFA8,NDUFA6-NDUFA9,NDUFA8-NDUFA6,NDUFS8-NDUFS7,NDUFS8-NDUFS4,NDUFA8-NDUFA9,NDUFS4-NDUFA9,NDUFS4-NDUFA6
reactome	Signaling by NOTCH1 PEST Domain Mutants in Cancer	1	0.205092	0.993213	1	MYC-KAT2A
reactome	Toll Like Receptor 4 (TLR4) Cascade	1	0.0921174	0.999985	1	TLR4-IRAK1
reactome	Formation of the Early Elongation Complex	4	0.58756	0.912846	1	GTF2H3-GTF2H4,POLR2A-NELFB,POLR2D-POLR2H,POLR2D-POLR2I
reactome	DAP12 interactions	1	0.0933034	0.999983	1	GRB2-GAB1
reactome	Post-translational modification- synthesis of GPI-anchored proteins	1	1.20776	0.571584	1	PIGK-PIGU
reactome	Signaling by PDGF	1	0.103522	0.99995	1	GRB2-GAB1
reactome	RNA Polymerase II HIV Promoter Escape	6	0.606689	0.933229	1	GTF2H3-GTF2H4,TAF10-TAF13,POLR2D-POLR2H,POLR2A-GTF2E1,POLR2A-TAF10,POLR2D-POLR2I
reactome	Signaling by Insulin receptor	3	0.339683	0.993753	1	EIF4EBP1-MLST8,INSR-GRB10,GRB2-GAB1
reactome	Cooperation of Prefoldin and TriC-CCT in actin and tubulin folding	1	0.434794	0.905086	1	PFDN1-PFDN4
reactome	RNA Polymerase II Transcription Pre-Initiation And Promoter Opening	6	0.606689	0.933229	1	GTF2H3-GTF2H4,TAF10-TAF13,POLR2D-POLR2H,POLR2A-GTF2E1,POLR2A-TAF10,POLR2D-POLR2I
reactome	Signaling by Type 1 Insulin-like Growth Factor 1 Receptor (IGF1R)	2	0.329389	0.98531	1	EIF4EBP1-MLST8,GRB2-GAB1
reactome	Generic Transcription Pathway	5	0.330391	0.99937	1	PPARA-CHD9,RBL1-TFDP2,MYC-RBL1,MYC-SMAD3,RBL1-SMAD3
reactome	HIV Transcription Initiation	6	0.606689	0.933229	1	GTF2H3-GTF2H4,TAF10-TAF13,POLR2D-POLR2H,POLR2A-GTF2E1,POLR2A-TAF10,POLR2D-POLR2I
reactome	mTORC1-mediated signalling	1	1.35873	0.52927	1	EIF4EBP1-MLST8
reactome	Signaling by NOTCH1 HD+PEST Domain Mutants in Cancer	1	0.205092	0.993213	1	MYC-KAT2A
reactome	Downregulation of TGF-beta receptor signaling	1	0.572097	0.832971	1	TGFB1-TGFBR2
reactome	EGFR downregulation	1	0.345075	0.948549	1	SPRY2-SPRY1
reactome	Signaling by Interleukins	1	0.087308	0.999992	1	IL1R1-IRAK1
reactome	Signaling by SCF-KIT	5	0.489633	0.976905	1	SOCS6-KIT,KIT-GRB10,LCK-KIT,KIT-TEC,GRB2-GAB1
reactome	Cleavage of Growing Transcript in the Termination Region	3	0.582313	0.893248	1	CSTF3-CPSF3,CSTF2-CSTF3,CSTF2-CPSF3
reactome	Signaling by EGFR in Cancer	2	0.164073	0.999948	1	SPRY2-SPRY1,GRB2-GAB1
reactome	Signaling by ERBB4	1	0.102546	0.999954	1	GRB2-GAB1
reactome	Protein folding	3	0.741126	0.775755	1	FBXW4-CCT2,PFDN1-PFDN4,ARL2-TBCD
reactome	IRS-related events triggered by IGF1R	2	0.33705	0.983412	1	EIF4EBP1-MLST8,GRB2-GAB1
reactome	Activated TLR4 signalling	1	0.0925094	0.999984	1	TLR4-IRAK1
reactome	RNA Polymerase II Transcription Termination	3	0.582313	0.893248	1	CSTF3-CPSF3,CSTF2-CSTF3,CSTF2-CPSF3
reactome	DCC mediated attractive signaling	1	1.27881	0.550925	1	FYN-DOCK1
reactome	Toll Like Receptor TLR1-TLR2 Cascade	1	0.115025	0.999864	1	TLR4-IRAK1
reactome	FBXW7 Mutants and NOTCH1 in Cancer	1	0.205092	0.993213	1	MYC-KAT2A
reactome	PI-3K cascade	1	0.153097	0.998755	1	GRB2-GAB1
reactome	SIRT1 negatively regulates rRNA Expression	1	0.572097	0.832971	1	TAF1C-TAF1B
reactome	Organelle biogenesis and maintenance	1	0.679366	0.778426	1	PPARA-CHD9
reactome	Downstream signal transduction	1	0.107092	0.99993	1	GRB2-GAB1
reactome	Downstream TCR signaling	3	0.988168	0.590248	1	HLA-DPB1-HLA-DPA1,LCK-CD3E,LCK-PRKCQ
reactome	Transcription-coupled NER (TC-NER)	7	1.13566	0.420597	1	RFC4-RFC3,GTF2H3-GTF2H4,POLR2D-POLR2H,ERCC1-ERCC4,RPA1-RPA3,POLE2-POLE,POLR2D-POLR2I
reactome	Viral Messenger RNA Synthesis	2	0.621134	0.83808	1	POLR2D-POLR2I,POLR2D-POLR2H
reactome	Signaling by NOTCH1 t(7;9)(NOTCH1-M1580_K2555) Translocation Mutant	1	0.205092	0.993213	1	MYC-KAT2A
reactome	DAP12 signaling	1	0.0953496	0.999978	1	GRB2-GAB1
reactome	Interferon gamma signaling	1	0.679366	0.778426	1	HLA-DPB1-HLA-DPA1
reactome	Tat-mediated HIV elongation arrest and recovery	3	0.490369	0.947038	1	POLR2A-NELFB,POLR2D-POLR2H,POLR2D-POLR2I
reactome	Mitochondrial biogenesis	1	0.679366	0.778426	1	PPARA-CHD9
reactome	HIV Transcription Elongation	4	0.450564	0.979072	1	GTF2H3-GTF2H4,POLR2A-NELFB,POLR2D-POLR2H,POLR2D-POLR2I
reactome	PI3K events in ERBB4 signaling	1	0.153097	0.998755	1	GRB2-GAB1
reactome	Constitutive PI3K-AKT Signaling in Cancer	1	0.181164	0.996491	1	GRB2-GAB1
reactome	Negative regulators of RIG-I-MDA5 signaling	1	0.557428	0.840655	1	UBE2D2-RNF125
reactome	GPCR ligand binding	1	0.140256	0.999326	1	RAMP1-CALCRL
reactome	Netrin-1 signaling	1	0.572097	0.832971	1	FYN-DOCK1
reactome	BMAL1-CLOCK,NPAS2 activates circadian gene expression	1	0.805174	0.719594	1	PPARA-CHD9
reactome	Abortive elongation of HIV-1 transcript in the absence of Tat	3	0.572097	0.89996	1	POLR2A-NELFB,POLR2D-POLR2H,POLR2D-POLR2I
reactome	RORA activates circadian gene expression	1	0.905821	0.67704	1	PPARA-CHD9
reactome	GAB1 signalosome	1	0.138469	0.999386	1	GRB2-GAB1
reactome	IGF1R signaling cascade	2	0.329389	0.98531	1	EIF4EBP1-MLST8,GRB2-GAB1
reactome	PRC2 methylates histones and DNA	3	0.795355	0.7334	1	EZH2-PHF19,EZH2-AEBP2,EZH2-DNMT3B
reactome	Signaling by TGF-beta Receptor Complex	5	0.849207	0.705901	1	TGFB1-TGFBR2,RBL1-TFDP2,MYC-RBL1,MYC-SMAD3,RBL1-SMAD3
reactome	Signaling by constitutively active EGFR	1	0.945204	0.661467	1	GRB2-GAB1

## Sheet: GMP->M
pathway database	pathway name	#observed (4012 in total)	fold enrichment	p-value	p-value (BH-adj.)	interactions (HGNC genes)
kegg	Cell cycle	43	5.86717	0	0	MCM4-ORC1,ORC1-MCM6,CDC7-MCM4,CDC45-MCM2,BUB1B-MAD2L1,MCM6-ORC6,MCM7-MCM2,CCNA2-CCNA1,CCNB2-CCNB1,CDK1-CCNA1,MCM4-MCM2,CDK1-WEE1,CCNA2-CDC6,CDC45-MCM4,CCNB1-PLK1,PTTG1-CDC20,MCM4-MCM6,MCM7-MCM6,ORC1-CDC6,CDC45-MCM6,MCM7-DBF4,RBL1-TFDP2,MYC-RBL1,CDC7-DBF4,MCM2-MCM6,MCM4-ORC6,CCNB2-CDK1,MCM2-DBF4,CDC7-MCM7,CDC6-ORC6,MCM6-DBF4,CDK1-CCNB1,MCM2-ORC6,CDC45-MCM7,MCM4-DBF4,MCM7-ORC1,MCM7-ORC6,CDK1-CCNA2,…
reactome	Activation of ATR in response to replication stress	52	16.1947	0	0	CDC6-MCM8,MCM4-ORC1,ORC1-MCM6,CDC7-MCM4,CDC45-MCM2,MCM6-ORC6,MCM7-MCM2,MCM7-MCM10,MCM2-CDC6,CDC7-MCM10,MCM4-MCM2,MCM7-CDC6,MCM2-MCM10,CDC45-MCM4,MCM7-MCM8,MCM4-MCM6,MCM7-MCM6,ORC1-CDC6,CDC45-MCM6,MCM4-MCM8,MCM7-DBF4,CDC45-ORC6,CDC7-DBF4,MCM2-MCM6,MCM4-ORC6,MCM4-MCM10,CDC45-CLSPN,MCM2-DBF4,CDC45-MCM10,CDC6-ORC6,MCM6-DBF4,CDC7-MCM7,CDC7-ORC6,MCM2-ORC6,CDC45-MCM7,MCM10-CDC6,MCM6-MCM8,MCM4-DBF4,MCM6-…
reactome	Unwinding of DNA	16	35.2794	0	0	CDC45-GINS4,MCM7-MCM6,MCM4-MCM6,GINS1-GINS2,CDC45-MCM2,MCM4-MCM7,CDC45-MCM6,MCM7-MCM2,MCM2-MCM6,GINS4-GINS2,MCM7-GINS2,GINS1-GINS4,CDC45-MCM7,MCM4-MCM2,MCM7-GINS4,CDC45-MCM4
reactome	DNA strand elongation	17	12.4948	0	0	CDC45-GINS4,MCM7-MCM6,MCM4-MCM6,GINS1-GINS2,CDC45-MCM2,MCM4-MCM7,CDC45-MCM6,RPA3-DNA2,GINS1-GINS4,MCM2-MCM6,GINS4-GINS2,MCM7-GINS2,MCM7-MCM2,CDC45-MCM7,MCM4-MCM2,MCM7-GINS4,CDC45-MCM4
reactome	G2-M Checkpoints	55	16.4773	0	0	CDC6-MCM8,MCM4-ORC1,ORC1-MCM6,CDC7-MCM4,CDC45-MCM2,MCM6-ORC6,MCM7-MCM2,MCM7-MCM10,MCM2-CDC6,CDC7-MCM10,MCM4-MCM2,CDK1-WEE1,MCM7-CDC6,MCM2-MCM10,CDC45-MCM4,MCM7-MCM8,MCM4-MCM6,MCM7-MCM6,ORC1-CDC6,CDC45-MCM6,MCM4-MCM8,MCM7-DBF4,CDC45-ORC6,CDC7-DBF4,CDK1-CCNB1,MCM2-MCM6,MCM4-ORC6,CCNB2-CDK1,MCM4-MCM10,CDC45-CLSPN,MCM2-DBF4,CDC45-MCM10,CDC6-ORC6,MCM6-DBF4,CDC7-MCM7,CDC7-ORC6,MCM2-ORC6,CDC45-MCM7,MCM1…
reactome	Activation of the pre-replicative complex	54	17.7185	2.66638e-11	1.59983e-09	CDC6-MCM8,MCM4-ORC1,ORC1-MCM6,CDC7-MCM4,CDC45-MCM2,MCM6-ORC6,MCM7-MCM2,MCM7-MCM10,MCM2-CDC6,CDC7-MCM10,MCM4-MCM2,MCM7-CDC6,MCM2-MCM10,CDC45-MCM4,MCM7-MCM8,MCM4-MCM6,MCM7-MCM6,ORC1-CDC6,MCM4-CDT1,CDC45-MCM6,MCM4-MCM8,MCM7-DBF4,CDC45-ORC6,CDC7-DBF4,MCM2-MCM6,MCM4-ORC6,MCM4-MCM10,CDC6-CDT1,MCM2-DBF4,CDC45-MCM10,CDC6-ORC6,ORC1-CDT1,MCM6-DBF4,CDC7-MCM7,CDC7-ORC6,MCM2-ORC6,CDC45-MCM7,MCM6-CDT1,MCM10-CD…
reactome	Fanconi Anemia pathway	12	16.5372	1.81438e-10	9.0719e-09	BRCA1-BRCA2,FANCG-FANCD2,FANCG-FANCM,UBE2T-FANCL,FANCG-FANCA,FANCD2-FANCI,FANCA-FANCL,FANCD2-FANCL,FANCI-FANCL,FANCM-FANCL,FANCA-FANCM,FANCG-FANCL
reactome	DNA Repair	19	4.18943	2.19141e-07	9.39177e-06	BRCA1-BRCA2,FANCG-FANCD2,FANCG-FANCM,POLR2I-POLR2F,UBE2T-FANCL,FANCD2-FANCI,H2AFX-RAD50,FANCG-FANCA,RAD52-RAD51,RPA3-RAD51,BRCA2-RAD51,FANCA-FANCL,RPA3-RAD52,FANCD2-FANCL,FANCI-FANCL,FANCG-FANCL,FANCM-FANCL,FANCA-FANCM,BRCA1-MDC1
reactome	Activation of IRF3-IRF7 mediated by TBK1-IKK epsilon	6	18.3747	5.46406e-07	2.04902e-05	TLR4-TICAM1,TRAF3-IRF3,TICAM2-TICAM1,TRAF3-TICAM1,TLR4-TRAF3,TLR4-TICAM2
reactome	Death Receptor Signalling	7	11.0248	2.76994e-06	9.23314e-05	TNF-TRADD,TNFRSF10B-CASP10,FADD-TRADD,FADD-CASP10,FAS-CASP10,FAS-FADD,TNFRSF10B-FADD
reactome	Homologous recombination repair of replication-independent double-strand breaks	6	11.8123	9.493e-06	0.000203421	BRCA1-MDC1,H2AFX-RAD50,RAD52-RAD51,RPA3-RAD51,BRCA2-RAD51,RPA3-RAD52
reactome	Toll Like Receptor 4 (TLR4) Cascade	16	3.73723	8.29178e-06	0.000203421	TLR4-TICAM1,TLR4-IRAK1,UBE2N-PELI3,NFKB2-NFKBIB,TRAF3-IRF3,NOD2-IKBKG,S100B-AGER,TICAM2-TICAM1,NFKB2-IKBKG,TRAF3-TICAM1,IRAK1-PELI3,NFKBIB-IKBKG,TICAM1-RIPK3,TLR4-TICAM2,TLR4-TRAF3,IRAK1-IKBKG
reactome	Extrinsic Pathway for Apoptosis	7	9.64672	7.09497e-06	0.000203421	TNF-TRADD,TNFRSF10B-CASP10,FADD-TRADD,FADD-CASP10,FAS-CASP10,FAS-FADD,TNFRSF10B-FADD
reactome	Homologous Recombination Repair	6	11.8123	9.493e-06	0.000203421	BRCA1-MDC1,H2AFX-RAD50,RAD52-RAD51,RPA3-RAD51,BRCA2-RAD51,RPA3-RAD52
reactome	Activated TLR4 signalling	16	3.75313	7.86141e-06	0.000203421	TLR4-TICAM1,TLR4-IRAK1,UBE2N-PELI3,NFKB2-NFKBIB,TRAF3-IRF3,NOD2-IKBKG,S100B-AGER,TICAM2-TICAM1,NFKB2-IKBKG,TRAF3-TICAM1,IRAK1-PELI3,NFKBIB-IKBKG,TICAM1-RIPK3,TLR4-TICAM2,TLR4-TRAF3,IRAK1-IKBKG
reactome	Toll-Like Receptors Cascades	16	3.58531	1.39027e-05	0.000278053	TLR4-TICAM1,TLR4-IRAK1,UBE2N-PELI3,NFKB2-NFKBIB,TRAF3-IRF3,NOD2-IKBKG,S100B-AGER,TICAM2-TICAM1,NFKB2-IKBKG,TRAF3-TICAM1,IRAK1-PELI3,NFKBIB-IKBKG,TICAM1-RIPK3,TLR4-TICAM2,TLR4-TRAF3,IRAK1-IKBKG
reactome	Cyclin A-B1 associated events during G2-M transition	6	9.72779	3.08758e-05	0.000578921	CCNB1-PLK1,CDK1-CCNA2,CDK1-CCNB1,CDK1-CCNA1,CCNB2-CDK1,CDK1-WEE1
reactome	Toll Like Receptor 3 (TLR3) Cascade	13	3.73236	5.71848e-05	0.000893566	TLR4-TICAM1,TICAM1-RIPK3,NFKB2-NFKBIB,TRAF3-IRF3,NOD2-IKBKG,S100B-AGER,TICAM2-TICAM1,NFKB2-IKBKG,TRAF3-TICAM1,TLR4-TRAF3,NFKBIB-IKBKG,TLR4-TICAM2,IRAK1-IKBKG
reactome	TRIF-mediated TLR3-TLR4 signaling	13	3.73236	5.71848e-05	0.000893566	TLR4-TICAM1,TICAM1-RIPK3,NFKB2-NFKBIB,TRAF3-IRF3,NOD2-IKBKG,S100B-AGER,TICAM2-TICAM1,NFKB2-IKBKG,TRAF3-TICAM1,TLR4-TRAF3,NFKBIB-IKBKG,TLR4-TICAM2,IRAK1-IKBKG
reactome	MyD88-independent cascade	13	3.73236	5.71848e-05	0.000893566	TLR4-TICAM1,TICAM1-RIPK3,NFKB2-NFKBIB,TRAF3-IRF3,NOD2-IKBKG,S100B-AGER,TICAM2-TICAM1,NFKB2-IKBKG,TRAF3-TICAM1,TLR4-TRAF3,NFKBIB-IKBKG,TLR4-TICAM2,IRAK1-IKBKG
reactome	Double-Strand Break Repair	6	8.70381	5.95711e-05	0.000893566	BRCA1-MDC1,H2AFX-RAD50,RAD52-RAD51,RPA3-RAD51,BRCA2-RAD51,RPA3-RAD52
reactome	Meiotic recombination	7	5.5923	0.000259887	0.00371267	BRCA1-BRCA2,H2AFX-HIST2H3D,RPA3-BLM,RPA3-RAD51,BRCA2-RAD51,MND1-PSMC3IP,BRCA1-RAD51
reactome	G0 and Early G1	7	5.43477	0.000310446	0.00423336	RBL1-LIN9,CCNE1-RBL1,RBL1-CCNA1,MYBL2-RBL1,RBL1-TFDP2,CCNA2-RBL1,TFDP2-LIN9
reactome	Chromatin organization	15	2.4609	0.00143735	0.0172482	ATXN7L3-TRRAP,TAF5L-TADA2B,TAF10-ATXN7L3,TAF5L-ATXN7L3,TAF10-TAF6L,BRD8-TRRAP,SUPT3H-KAT2A,TADA2B-TAF6L,TAF5L-TAF10,ATXN7L3-TADA2B,TADA2B-TRRAP,TAF10-TRRAP,TAF10-TADA2B,BRD8-MRGBP,MRGBP-TRRAP
reactome	HATs acetylate histones	15	2.4609	0.00143735	0.0172482	ATXN7L3-TRRAP,TAF5L-TADA2B,TAF10-ATXN7L3,TAF5L-ATXN7L3,TAF10-TAF6L,BRD8-TRRAP,SUPT3H-KAT2A,TADA2B-TAF6L,TAF5L-TAF10,ATXN7L3-TADA2B,TADA2B-TRRAP,TAF10-TRRAP,TAF10-TADA2B,BRD8-MRGBP,MRGBP-TRRAP
reactome	Chromatin modifying enzymes	15	2.4609	0.00143735	0.0172482	ATXN7L3-TRRAP,TAF5L-TADA2B,TAF10-ATXN7L3,TAF5L-ATXN7L3,TAF10-TAF6L,BRD8-TRRAP,SUPT3H-KAT2A,TADA2B-TAF6L,TAF5L-TAF10,ATXN7L3-TADA2B,TADA2B-TRRAP,TAF10-TRRAP,TAF10-TADA2B,BRD8-MRGBP,MRGBP-TRRAP
reactome	TAK1 activates NFkB by phosphorylation and activation of IKKs complex	6	4.7934	0.00160532	0.0185229	NFKB2-NFKBIB,IRAK1-IKBKG,NOD2-IKBKG,S100B-AGER,NFKB2-IKBKG,NFKBIB-IKBKG
reactome	Nucleosome assembly	6	4.29539	0.00280984	0.0301054	CENPN-CENPO,CENPP-CENPO,CENPK-CENPH,CENPO-CENPH,CENPK-CENPO,CENPP-CENPH
reactome	Deposition of new CENPA-containing nucleosomes at the centromere	6	4.29539	0.00280984	0.0301054	CENPN-CENPO,CENPP-CENPO,CENPK-CENPH,CENPO-CENPH,CENPK-CENPO,CENPP-CENPH
reactome	IKK complex recruitment mediated by RIP1	4	6.2999	0.00361607	0.0374076	TLR4-TICAM1,TICAM2-TICAM1,TLR4-TICAM2,TICAM1-RIPK3
reactome	Condensation of Prometaphase Chromosomes	3	8.70381	0.00465078	0.0465078	CDK1-CCNB1,CCNB2-CDK1,CDK1-NCAPG
reactome	Downregulation of TGF-beta receptor signaling	4	5.80254	0.00488367	0.0472613	SMAD7-TGFB1,TGFB1-TGFBR2,SMAD7-USP15,SMAD7-TGFBR2
reactome	RIG-I-MDA5 mediated induction of IFN-alpha-beta pathways	7	3.11185	0.00770436	0.0576122	FADD-IKBKG,NFKB2-NFKBIB,TRAF3-IRF3,FADD-CASP10,S100B-AGER,NFKB2-IKBKG,NFKBIB-IKBKG
reactome	MyD88-Mal cascade initiated on plasma membrane	9	2.62496	0.00806571	0.0576122	UBE2N-PELI3,NFKB2-NFKBIB,TLR4-IRAK1,NOD2-IKBKG,S100B-AGER,NFKB2-IKBKG,IRAK1-PELI3,NFKBIB-IKBKG,IRAK1-IKBKG
reactome	Mitotic Spindle Checkpoint	6	3.48152	0.00783589	0.0576122	UBE2C-MAD2L1,UBE2C-CDC20,BUB1B-CDC20,UBE2C-BUB1B,CDC20-MAD2L1,BUB1B-MAD2L1
reactome	Inhibition of the proteolytic activity of APC-C required for the onset of anaphase by mitotic spindle checkpoint components	6	3.51856	0.00745294	0.0576122	UBE2C-MAD2L1,UBE2C-CDC20,BUB1B-CDC20,UBE2C-BUB1B,CDC20-MAD2L1,BUB1B-MAD2L1
reactome	Toll Like Receptor TLR1-TLR2 Cascade	9	2.62496	0.00806571	0.0576122	UBE2N-PELI3,NFKB2-NFKBIB,TLR4-IRAK1,NOD2-IKBKG,S100B-AGER,NFKB2-IKBKG,IRAK1-PELI3,NFKBIB-IKBKG,IRAK1-IKBKG
reactome	Inactivation of APC-C via direct inhibition of the APC-C complex	6	3.51856	0.00745294	0.0576122	UBE2C-MAD2L1,UBE2C-CDC20,BUB1B-CDC20,UBE2C-BUB1B,CDC20-MAD2L1,BUB1B-MAD2L1
reactome	Toll Like Receptor TLR6-TLR2 Cascade	9	2.62496	0.00806571	0.0576122	UBE2N-PELI3,NFKB2-NFKBIB,TLR4-IRAK1,NOD2-IKBKG,S100B-AGER,NFKB2-IKBKG,IRAK1-PELI3,NFKBIB-IKBKG,IRAK1-IKBKG
reactome	Signaling by SCF-KIT	10	2.48307	0.00785665	0.0576122	SRC-GRB2,MAP2K2-MAP2K1,PIK3R2-GRB2,YES1-KIT,KIT-GRB10,AKT1-FOXO4,GRB2-GAB1,AKT1-GSK3A,LCK-KIT,PIK3R2-SRC
reactome	RIP-mediated NFkB activation via ZBP1	4	5.37796	0.00641927	0.0576122	NFKBIB-IKBKG,NFKB2-IKBKG,S100B-AGER,NFKB2-NFKBIB
reactome	CDC6 association with the ORC-origin complex	3	7.51693	0.00709862	0.0576122	CDC6-ORC6,CDC6-MCM8,ORC1-CDC6
reactome	Toll Like Receptor 2 (TLR2) Cascade	9	2.62496	0.00806571	0.0576122	UBE2N-PELI3,NFKB2-NFKBIB,TLR4-IRAK1,NOD2-IKBKG,S100B-AGER,NFKB2-IKBKG,IRAK1-PELI3,NFKBIB-IKBKG,IRAK1-IKBKG
reactome	Toll Like Receptor 5 (TLR5) Cascade	8	2.68898	0.0105888	0.0648297	UBE2N-PELI3,NFKB2-NFKBIB,IRAK1-IKBKG,NOD2-IKBKG,S100B-AGER,NFKB2-IKBKG,IRAK1-PELI3,NFKBIB-IKBKG
reactome	ZBP1(DAI) mediated induction of type I IFNs	4	4.69142	0.010381	0.0648297	NFKBIB-IKBKG,NFKB2-IKBKG,S100B-AGER,NFKB2-NFKBIB
reactome	IRAK1 recruits IKK complex upon TLR7-8 or 9 stimulation	3	6.6149	0.0101832	0.0648297	IRAK1-IKBKG,UBE2N-PELI3,IRAK1-PELI3
reactome	MyD88 cascade initiated on plasma membrane	8	2.68898	0.0105888	0.0648297	UBE2N-PELI3,NFKB2-NFKBIB,IRAK1-IKBKG,NOD2-IKBKG,S100B-AGER,NFKB2-IKBKG,IRAK1-PELI3,NFKBIB-IKBKG
reactome	IRAK1 recruits IKK complex	3	6.6149	0.0101832	0.0648297	IRAK1-IKBKG,UBE2N-PELI3,IRAK1-PELI3
reactome	Toll Like Receptor 10 (TLR10) Cascade	8	2.68898	0.0105888	0.0648297	UBE2N-PELI3,NFKB2-NFKBIB,IRAK1-IKBKG,NOD2-IKBKG,S100B-AGER,NFKB2-IKBKG,IRAK1-PELI3,NFKBIB-IKBKG
reactome	TRAF6 mediated induction of TAK1 complex	3	6.6149	0.0101832	0.0648297	TLR4-TICAM1,TICAM2-TICAM1,TLR4-TICAM2
reactome	APC-Cdc20 mediated degradation of Nek2A	6	3.2426	0.0109221	0.0655327	UBE2C-MAD2L1,UBE2C-CDC20,BUB1B-CDC20,UBE2C-BUB1B,CDC20-MAD2L1,BUB1B-MAD2L1
reactome	TRAF6 mediated induction of NFkB and MAP kinases upon TLR7-8 or 9 activation	8	2.64068	0.0117192	0.0689364	UBE2N-PELI3,NFKB2-NFKBIB,IRAK1-IKBKG,NOD2-IKBKG,S100B-AGER,NFKB2-IKBKG,IRAK1-PELI3,NFKBIB-IKBKG
reactome	Caspase-8 activation	3	5.90616	0.0139334	0.0708476	FAS-FADD,FADD-TRADD,TNFRSF10B-FADD
reactome	Toll Like Receptor 7-8 (TLR7-8) Cascade	8	2.59408	0.0129358	0.0708476	UBE2N-PELI3,NFKB2-NFKBIB,IRAK1-IKBKG,NOD2-IKBKG,S100B-AGER,NFKB2-IKBKG,IRAK1-PELI3,NFKBIB-IKBKG
reactome	Dimerization of procaspase-8	3	5.90616	0.0139334	0.0708476	FAS-FADD,FADD-TRADD,TNFRSF10B-FADD
reactome	MyD88 dependent cascade initiated on endosome	8	2.59408	0.0129358	0.0708476	UBE2N-PELI3,NFKB2-NFKBIB,IRAK1-IKBKG,NOD2-IKBKG,S100B-AGER,NFKB2-IKBKG,IRAK1-PELI3,NFKBIB-IKBKG
reactome	TRAF6 mediated NF-kB activation	4	4.32346	0.0137425	0.0708476	NFKBIB-IKBKG,NFKB2-IKBKG,S100B-AGER,NFKB2-NFKBIB
reactome	TGF-beta receptor signaling activates SMADs	4	4.32346	0.0137425	0.0708476	SMAD7-TGFB1,TGFB1-TGFBR2,SMAD7-USP15,SMAD7-TGFBR2
reactome	Toll Like Receptor 9 (TLR9) Cascade	8	2.57891	0.0133612	0.0708476	UBE2N-PELI3,NFKB2-NFKBIB,IRAK1-IKBKG,NOD2-IKBKG,S100B-AGER,NFKB2-IKBKG,IRAK1-PELI3,NFKBIB-IKBKG
reactome	Regulation by c-FLIP	3	5.90616	0.0139334	0.0708476	FAS-FADD,FADD-TRADD,TNFRSF10B-FADD
kegg	Glutathione metabolism	3	9.18735	0.00396966	0.104534	GSTM2-GSTM5,GSTM2-GSTM4,GSTM5-GSTM4
kegg	NF-kappa B signaling pathway	7	3.78303	0.00265671	0.104534	TLR4-TICAM1,CD40-TRAF3,TICAM2-TICAM1,TRAF2-TNFRSF13C,TRAF5-TRAF2,PRKCQ-CARD11,TLR4-TICAM2
kegg	Chemical carcinogenesis	3	7.51693	0.00709862	0.112158	GSTM2-GSTM5,GSTM2-GSTM4,GSTM5-GSTM4
kegg	Drug metabolism - cytochrome P450	3	7.87488	0.00621368	0.112158	GSTM2-GSTM5,GSTM2-GSTM4,GSTM5-GSTM4
reactome	Loss of Function of SMAD4 in Cancer	6	2.58394	0.029789	0.124121	SMAD7-USP15,SMAD7-TGFBR2,SMAD7-TGFB1,RBL1-TFDP2,MYC-RBL1,TGFB1-TGFBR2
reactome	TGFBR2 MSI Frameshift Mutants in Cancer	6	2.58394	0.029789	0.124121	SMAD7-USP15,SMAD7-TGFBR2,SMAD7-TGFB1,RBL1-TFDP2,MYC-RBL1,TGFB1-TGFBR2
reactome	Signaling by TGF-beta Receptor Complex in Cancer	6	2.58394	0.029789	0.124121	SMAD7-USP15,SMAD7-TGFBR2,SMAD7-TGFB1,RBL1-TFDP2,MYC-RBL1,TGFB1-TGFBR2
reactome	Loss of Function of SMAD2-3 in Cancer	6	2.58394	0.029789	0.124121	SMAD7-USP15,SMAD7-TGFBR2,SMAD7-TGFB1,RBL1-TFDP2,MYC-RBL1,TGFB1-TGFBR2
reactome	TGFBR1 LBD Mutants in Cancer	6	2.58394	0.029789	0.124121	SMAD7-USP15,SMAD7-TGFBR2,SMAD7-TGFB1,RBL1-TFDP2,MYC-RBL1,TGFB1-TGFBR2
reactome	Signaling by TGF-beta Receptor Complex	6	2.58394	0.029789	0.124121	SMAD7-USP15,SMAD7-TGFBR2,SMAD7-TGFB1,RBL1-TFDP2,MYC-RBL1,TGFB1-TGFBR2
reactome	TGFBR2 Kinase Domain Mutants in Cancer	6	2.58394	0.029789	0.124121	SMAD7-USP15,SMAD7-TGFBR2,SMAD7-TGFB1,RBL1-TFDP2,MYC-RBL1,TGFB1-TGFBR2
reactome	TGFBR1 KD Mutants in Cancer	6	2.58394	0.029789	0.124121	SMAD7-USP15,SMAD7-TGFBR2,SMAD7-TGFB1,RBL1-TFDP2,MYC-RBL1,TGFB1-TGFBR2
reactome	SMAD2-3 Phosphorylation Motif Mutants in Cancer	6	2.58394	0.029789	0.124121	SMAD7-USP15,SMAD7-TGFBR2,SMAD7-TGFB1,RBL1-TFDP2,MYC-RBL1,TGFB1-TGFBR2
reactome	SMAD4 MH2 Domain Mutants in Cancer	6	2.58394	0.029789	0.124121	SMAD7-USP15,SMAD7-TGFBR2,SMAD7-TGFB1,RBL1-TFDP2,MYC-RBL1,TGFB1-TGFBR2
reactome	Loss of Function of TGFBR2 in Cancer	6	2.58394	0.029789	0.124121	SMAD7-USP15,SMAD7-TGFBR2,SMAD7-TGFB1,RBL1-TFDP2,MYC-RBL1,TGFB1-TGFBR2
reactome	Loss of Function of TGFBR1 in Cancer	6	2.58394	0.029789	0.124121	SMAD7-USP15,SMAD7-TGFBR2,SMAD7-TGFB1,RBL1-TFDP2,MYC-RBL1,TGFB1-TGFBR2
reactome	SMAD2-3 MH2 Domain Mutants in Cancer	6	2.58394	0.029789	0.124121	SMAD7-USP15,SMAD7-TGFBR2,SMAD7-TGFB1,RBL1-TFDP2,MYC-RBL1,TGFB1-TGFBR2
kegg	FoxO signaling pathway	5	3.82806	0.0100516	0.132346	AKT1-FOXO4,FOXO4-NLK,BRAF-MAP2K1,TGFB1-TGFBR2,BRAF-MAP2K2
kegg	Hepatitis B	6	3.18024	0.0119422	0.134776	SRC-GRB2,FADD-CASP10,TICAM2-TICAM1,AKT1-IKBKG,TLR4-TICAM2,FAS-FADD
kegg	GnRH signaling pathway	4	4.32346	0.0137425	0.135707	PRKCA-PLD1,SRC-PRKCD,PLD2-PRKCD,PLD2-PRKCA
reactome	Interleukin-1 signaling	5	2.75621	0.0359306	0.14766	NOD2-IKBKG,IRAK1-IKBKG,UBE2N-PELI3,IRAK1-PELI3,IRAK1-TOLLIP
reactome	TNF signaling	2	6.48519	0.037358	0.151451	TNF-TRADD,FADD-TRADD
reactome	Generic Transcription Pathway	11	1.84306	0.0397245	0.158898	MED24-MED25,MYC-RBL1,NOTCH1-MAML2,MED24-CDK8,CDK8-MED20,RBL1-TFDP2,MED24-MED20,MED25-MED16,CDK8-MED16,CDK8-MED25,MED24-MED16
reactome	HIV Transcription Initiation	8	2.05113	0.0437774	0.162138	POLR2I-POLR2F,POLR2A-TAF10,TAF5-TAF13,TAF10-TAF13,POLR2A-GTF2E1,TAF10-TAF5,GTF2E1-GTF2A1,GTF2A1-TAF5
reactome	RNA Polymerase II Transcription Pre-Initiation And Promoter Opening	8	2.05113	0.0437774	0.162138	POLR2I-POLR2F,POLR2A-TAF10,TAF5-TAF13,TAF10-TAF13,POLR2A-GTF2E1,TAF10-TAF5,GTF2E1-GTF2A1,GTF2A1-TAF5
reactome	RNA Polymerase II Transcription Initiation	8	2.05113	0.0437774	0.162138	POLR2I-POLR2F,POLR2A-TAF10,TAF5-TAF13,TAF10-TAF13,POLR2A-GTF2E1,TAF10-TAF5,GTF2E1-GTF2A1,GTF2A1-TAF5
reactome	RNA Polymerase II Transcription Initiation And Promoter Clearance	8	2.05113	0.0437774	0.162138	POLR2I-POLR2F,POLR2A-TAF10,TAF5-TAF13,TAF10-TAF13,POLR2A-GTF2E1,TAF10-TAF5,GTF2E1-GTF2A1,GTF2A1-TAF5
reactome	RNA Polymerase II Promoter Escape	8	2.05113	0.0437774	0.162138	POLR2I-POLR2F,POLR2A-TAF10,TAF5-TAF13,TAF10-TAF13,POLR2A-GTF2E1,TAF10-TAF5,GTF2E1-GTF2A1,GTF2A1-TAF5
reactome	RNA Polymerase II HIV Promoter Escape	8	2.05113	0.0437774	0.162138	POLR2I-POLR2F,POLR2A-TAF10,TAF5-TAF13,TAF10-TAF13,POLR2A-GTF2E1,TAF10-TAF5,GTF2E1-GTF2A1,GTF2A1-TAF5
reactome	TRAF6 Mediated Induction of proinflammatory cytokines	6	2.34571	0.0443678	0.162321	NFKB2-NFKBIB,IRAK1-IKBKG,NOD2-IKBKG,S100B-AGER,NFKB2-IKBKG,NFKBIB-IKBKG
reactome	Regulation of cholesterol biosynthesis by SREBP (SREBF)	3	3.75846	0.0455617	0.163823	SREBF1-SCAP,INSIG1-SCAP,INSIG1-SREBF1
reactome	Regulation of KIT signaling	2	5.80254	0.0458704	0.163823	LCK-KIT,YES1-KIT
kegg	Renal cell carcinoma	4	3.93744	0.0188202	0.165199	BRAF-MAP2K1,PIK3R2-GAB1,BRAF-MAP2K2,GRB2-GAB1
reactome	Signaling by EGFR	9	1.90814	0.0494229	0.174434	SPRY2-SPRY1,SRC-GRB2,MAP2K2-MAP2K1,SRC-GAB1,AKT1-FOXO4,GRB2-GAB1,AKT1-GSK3A,PRKACA-PRKAR2B,HGS-GRB2
reactome	Signaling by EGFR in Cancer	9	1.87214	0.0544455	0.189926	SPRY2-SPRY1,SRC-GRB2,MAP2K2-MAP2K1,SRC-GAB1,AKT1-FOXO4,GRB2-GAB1,AKT1-GSK3A,PRKACA-PRKAR2B,HGS-GRB2
kegg	Oocyte meiosis	7	2.41168	0.0274993	0.196752	FBXO5-BTRC,CDC20-FBXO5,PTTG1-CDC20,BUB1-MAD2L1,CCNB1-CDC20,CDK1-CCNB1,CCNB2-CDK1
kegg	Thyroid cancer	2	6.89052	0.0333574	0.196752	BRAF-MAP2K1,BRAF-MAP2K2
kegg	Glutamatergic synapse	2	6.48519	0.037358	0.196752	PRKCA-PLD1,PLD2-PRKCA
kegg	Apoptosis	5	3.0288	0.0252939	0.196752	FADD-CASP10,FAS-FADD,AKT1-IKBKG,FADD-TRADD,TNFRSF10B-FADD
kegg	Acute myeloid leukemia	4	3.1956	0.0369091	0.196752	RARA-SPI1,BRAF-MAP2K1,AKT1-IKBKG,BRAF-MAP2K2
kegg	Vascular smooth muscle contraction	3	4.13431	0.0358283	0.196752	BRAF-MAP2K1,BRAF-PRKCA,BRAF-MAP2K2
reactome	Recruitment of NuMA to mitotic centrosomes	2	5.01128	0.0598067	0.203887	CDK1-CCNB1,TUBGCP6-TUBGCP2
reactome	NF-kB activation through FADD-RIP-1 pathway mediated by caspase-8 and -10	2	5.01128	0.0598067	0.203887	FADD-IKBKG,FADD-CASP10
reactome	Polo-like kinase mediated events	2	4.7934	0.0647355	0.21821	MYBL2-LIN9,WEE1-PLK1
kegg	RIG-I-like receptor signaling pathway	3	3.44526	0.0564594	0.273576	FADD-CASP10,FADD-TRADD,TRAF3-TRADD
kegg	Pancreatic cancer	4	2.68898	0.0623339	0.273576	BRCA2-RAD51,TGFB1-TGFBR2,BRAF-MAP2K1,AKT1-IKBKG
kegg	Cytokine-cytokine receptor interaction	7	2.02026	0.0607918	0.273576	ACVR2A-ACVR1,CCL4-CCR5,CCL3-CCR5,CXCL1-CXCR2,PPBP-CXCR2,TGFB1-TGFBR2,TNF-TNFRSF1B
reactome	Chemokine receptors bind chemokines	2	4.08327	0.085694	0.285647	CXCL1-CXCR2,PPBP-CXCR2
kegg	p53 signaling pathway	3	3.12023	0.0716377	0.297862	CCNB2-CCNB1,CDK1-CCNB1,CCNB2-CDK1
reactome	Latent infection of Homo sapiens with Mycobacterium tuberculosis	3	2.6673	0.102929	0.335638	NCF1-NCF2,ATP6V1G2-ATP6V1C2,ATP6V1C2-ATP6V1D
reactome	Phagosomal maturation (early endosomal stage)	3	2.6673	0.102929	0.335638	NCF1-NCF2,ATP6V1G2-ATP6V1C2,ATP6V1C2-ATP6V1D
kegg	Herpes simplex infection	4	2.3967	0.0867733	0.342754	TRAF1-TNFRSF14,TRAF3-IKBKG,FAS-FADD,TRAF3-TNFRSF14
kegg	Adrenergic signaling in cardiomyocytes	2	3.93744	0.0912141	0.343139	CREM-CREB3L4,PRKACA-KCNQ1
kegg	Pertussis	2	3.80166	0.0968348	0.347725	TICAM2-TICAM1,TLR4-TICAM2
kegg	Long-term depression	2	3.67494	0.102551	0.352239	BRAF-MAP2K1,BRAF-MAP2K2
kegg	Bladder cancer	2	3.34086	0.120217	0.379886	BRAF-MAP2K1,BRAF-MAP2K2
kegg	TNF signaling pathway	3	2.50564	0.118295	0.379886	FADD-CASP10,FADD-TRADD,TNF-TNFRSF1B
reactome	Downstream TCR signaling	3	2.50564	0.118295	0.381598	PRKCQ-CARD11,LCK-PRKCQ,LCK-CD3E
reactome	Opioid Signalling	4	2.08016	0.127479	0.406849	GNG7-GNAI1,GNGT2-GNB1,PRKACA-PRKAR2B,GNB5-GNG7
kegg	Non-small cell lung cancer	3	2.29684	0.142795	0.408546	BRAF-MAP2K1,BRAF-PRKCA,BRAF-MAP2K2
kegg	Progesterone-mediated oocyte maturation	2	2.97968	0.144801	0.408546	ANAPC2-FZR1,BUB1-MAD2L1
kegg	Shigellosis	2	3.06245	0.138559	0.408546	NFKBIB-IKBKG,UBE2D2-BTRC
kegg	Influenza A	4	1.9513	0.150329	0.409516	TLR4-TICAM1,AKT1-IRF3,HSPA1A-HSPA6,HSPA1B-HSPA6
reactome	Regulation of insulin secretion	4	2.04163	0.133852	0.422689	GNG7-GNAI1,GNGT2-GNB1,PRKACA-PRKAR2B,GNB5-GNG7
reactome	Signaling by Insulin receptor	6	1.72263	0.138236	0.428661	PIK3R2-GAB1,MAP2K2-MAP2K1,ATP6V1C2-ATP6V1D,PIK3R2-GRB2,ATP6V1G2-ATP6V1C2,GRB2-GAB1
reactome	APC-C-Cdc20 mediated degradation of Cyclin B	3	2.32919	0.1386	0.428661	CDK1-CCNB1,UBE2C-CDC20,CCNB1-CDC20
reactome	Adrenaline,noradrenaline inhibits insulin secretion	3	2.26538	0.147031	0.450096	GNG7-GNAI1,GNGT2-GNB1,GNB5-GNG7
kegg	Chronic myeloid leukemia	4	1.82229	0.178171	0.454048	TGFB1-TGFBR2,BRAF-MAP2K1,AKT1-IKBKG,BRAF-MAP2K2
kegg	Toll-like receptor signaling pathway	3	2.06715	0.177745	0.454048	TICAM2-TICAM1,TLR4-TICAM2,TRAF3-TICAM1
kegg	Proteoglycans in cancer	4	1.79265	0.185387	0.457674	BRAF-MAP2K1,PIK3R2-GAB1,BRAF-MAP2K2,RRAS-GRB2
kegg	Long-term potentiation	2	2.3967	0.203081	0.458384	BRAF-MAP2K1,BRAF-MAP2K2
kegg	Thyroid hormone signaling pathway	4	1.76397	0.192696	0.458384	MED24-RXRA,TBC1D4-AKT1,PIK3R2-SRC,MED24-MED16
kegg	ErbB signaling pathway	4	1.73619	0.200093	0.458384	BRAF-MAP2K1,PIK3R2-GAB1,BRAF-MAP2K2,GRB2-GAB1
reactome	GPCR ligand binding	5	1.7782	0.152392	0.461794	CXCL1-CXCR2,GNGT2-GNB1,RAMP1-CALCRL,PPBP-CXCR2,GNB5-GNG7
reactome	Aquaporin-mediated transport	3	2.20497	0.155624	0.462248	GNGT2-GNB1,PRKACA-PRKAR2B,GNB5-GNG7
reactome	Regulation of water balance by renal Aquaporins	3	2.20497	0.155624	0.462248	GNGT2-GNB1,PRKACA-PRKAR2B,GNB5-GNG7
reactome	GAB1 signalosome	5	1.75555	0.158141	0.465121	AKT1-GSK3A,SRC-GRB2,AKT1-FOXO4,SRC-GAB1,GRB2-GAB1
reactome	SMAD2-SMAD3-SMAD4 heterotrimer regulates transcription	2	2.68898	0.1703	0.486573	RBL1-TFDP2,MYC-RBL1
reactome	Glucagon-like Peptide-1 (GLP1) regulates insulin secretion	3	2.12016	0.168793	0.486573	GNGT2-GNB1,PRKACA-PRKAR2B,GNB5-GNG7
reactome	Signaling by Interleukins	7	1.54967	0.169276	0.486573	UBE2N-PELI3,IRAK1-IKBKG,MAP2K2-MAP2K1,NOD2-IKBKG,IRAK1-TOLLIP,IRAK1-PELI3,PIK3R2-GRB2
kegg	Adipocytokine signaling pathway	2	2.24996	0.22307	0.489514	NFKBIB-IKBKG,TNF-TNFRSF1B
reactome	ADP signalling through P2Y purinoceptor 12	3	2.09332	0.173252	0.490337	GNG7-GNAI1,GNGT2-GNB1,GNB5-GNG7
reactome	G-protein activation	3	2.06715	0.177745	0.49835	GNG7-GNAI1,GNGT2-GNB1,GNB5-GNG7
reactome	Integration of energy metabolism	4	1.79265	0.185387	0.509518	GNG7-GNAI1,GNGT2-GNB1,PRKACA-PRKAR2B,GNB5-GNG7
reactome	Class B-2 (Secretin family receptors)	3	2.01674	0.186823	0.509518	RAMP1-CALCRL,GNGT2-GNB1,GNB5-GNG7
reactome	PRC2 methylates histones and DNA	3	2.01674	0.186823	0.509518	H2AFX-HIST2H3D,H2AFX-DNMT1,EED-DNMT1
reactome	Condensation of Prophase Chromosomes	2	2.50564	0.189873	0.513171	CDK1-CCNB1,H2AFX-HIST2H3D
reactome	Cytosolic sensors of pathogen-associated DNA	4	1.74997	0.196384	0.521372	NFKBIB-IKBKG,NFKB2-IKBKG,S100B-AGER,NFKB2-NFKBIB
reactome	IRS-mediated signalling	4	1.74997	0.196384	0.521372	MAP2K2-MAP2K1,PIK3R2-GAB1,PIK3R2-GRB2,GRB2-GAB1
reactome	Signal amplification	3	1.92293	0.205321	0.540319	GNG7-GNAI1,GNGT2-GNB1,GNB5-GNG7
reactome	IRS-related events triggered by IGF1R	4	1.70928	0.207573	0.541496	MAP2K2-MAP2K1,PIK3R2-GAB1,PIK3R2-GRB2,GRB2-GAB1
reactome	IRS-related events	4	1.69613	0.211343	0.541906	MAP2K2-MAP2K1,PIK3R2-GAB1,PIK3R2-GRB2,GRB2-GAB1
reactome	G alpha (12-13) signalling events	3	1.90083	0.21001	0.541906	GNGT2-GNB1,RHOB-ARHGEF3,GNB5-GNG7
reactome	Signaling by Type 1 Insulin-like Growth Factor 1 Receptor (IGF1R)	4	1.67043	0.21894	0.55195	MAP2K2-MAP2K1,PIK3R2-GAB1,PIK3R2-GRB2,GRB2-GAB1
reactome	IGF1R signaling cascade	4	1.67043	0.21894	0.55195	MAP2K2-MAP2K1,PIK3R2-GAB1,PIK3R2-GRB2,GRB2-GAB1
kegg	Amyotrophic lateral sclerosis (ALS)	1	3.2426	0.26746	0.556036	TNF-TNFRSF1B
kegg	Inflammatory mediator regulation of TRP channels	1	3.2426	0.26746	0.556036	SRC-PRKCD
kegg	Endometrial cancer	2	1.83747	0.297033	0.558704	BRAF-MAP2K1,BRAF-MAP2K2
kegg	Chagas disease (American trypanosomiasis)	2	1.86861	0.290317	0.558704	TLR4-TICAM1,FAS-FADD
kegg	Alzheimer's disease	1	2.90127	0.293799	0.558704	FAS-FADD
kegg	Inflammatory bowel disease (IBD)	1	3.06245	0.28075	0.558704	STAT4-IL12RB2
kegg	Serotonergic synapse	1	2.75621	0.306611	0.563309	BRAF-MAP2K1
reactome	DAP12 signaling	6	1.45063	0.23513	0.582967	MAP2K2-MAP2K1,AKT1-FOXO4,GRB2-GAB1,AKT1-GSK3A,VAV2-GRB2,PRKACA-PRKAR2B
reactome	Insulin receptor signalling cascade	4	1.6213	0.234344	0.582967	MAP2K2-MAP2K1,PIK3R2-GAB1,PIK3R2-GRB2,GRB2-GAB1
reactome	E2F-enabled inhibition of pre-replication complex formation	1	3.44526	0.253925	0.592289	CDK1-CCNB1
reactome	Downstream signaling of activated FGFR	5	1.48183	0.249915	0.592289	AKT1-FOXO4,AKT1-GSK3A,MAP2K2-MAP2K1,PRKACA-PRKAR2B,GRB2-GAB1
reactome	DAP12 interactions	6	1.41951	0.250008	0.592289	MAP2K2-MAP2K1,AKT1-FOXO4,GRB2-GAB1,AKT1-GSK3A,VAV2-GRB2,PRKACA-PRKAR2B
reactome	ADP signalling through P2Y purinoceptor 1	2	2.08016	0.249926	0.592289	GNGT2-GNB1,GNB5-GNG7
reactome	Presynaptic function of Kainate receptors	2	2.12016	0.243198	0.592289	GNGT2-GNB1,GNB5-GNG7
reactome	G-protein beta-gamma signalling	2	2.04163	0.256658	0.592289	GNGT2-GNB1,GNB5-GNG7
reactome	Phosphorylation of CD3 and TCR zeta chains	1	3.44526	0.253925	0.592289	LCK-CD3E
reactome	G beta-gamma signalling through PI3Kgamma	2	2.04163	0.256658	0.592289	GNGT2-GNB1,GNB5-GNG7
reactome	G beta-gamma signalling through PLC beta	2	2.12016	0.243198	0.592289	GNGT2-GNB1,GNB5-GNG7
reactome	TCR signaling	3	1.65372	0.272675	0.593134	PRKCQ-CARD11,LCK-PRKCQ,LCK-CD3E
reactome	Insulin receptor recycling	2	1.93418	0.276864	0.593134	ATP6V1G2-ATP6V1C2,ATP6V1C2-ATP6V1D
reactome	Transferrin endocytosis and recycling	2	1.93418	0.276864	0.593134	ATP6V1G2-ATP6V1C2,ATP6V1C2-ATP6V1D
reactome	PD-1 signaling	1	3.2426	0.26746	0.593134	LCK-CD3E
reactome	Glutamate Binding, Activation of AMPA Receptors and Synaptic Plasticity	1	3.2426	0.26746	0.593134	PRKCA-PICK1
reactome	PLCG1 events in ERBB2 signaling	1	3.06245	0.28075	0.593134	PRKACA-PRKAR2B
reactome	GRB2-SOS provides linkage to MAPK signaling for Integrins	1	3.2426	0.26746	0.593134	SRC-GRB2
reactome	Trafficking of AMPA receptors	1	3.2426	0.26746	0.593134	PRKCA-PICK1
reactome	PI3K Cascade	3	1.63735	0.27759	0.593134	PIK3R2-GRB2,PIK3R2-GAB1,GRB2-GAB1
reactome	TGF-beta receptor signaling in EMT (epithelial to mesenchymal transition)	1	3.2426	0.26746	0.593134	TGFB1-TGFBR2
reactome	PI Metabolism	1	3.06245	0.28075	0.593134	PIK3R2-INPPL1
reactome	G alpha (z) signalling events	2	1.93418	0.276864	0.593134	GNGT2-GNB1,GNB5-GNG7
reactome	Iron uptake and transport	2	1.90083	0.283593	0.594951	ATP6V1G2-ATP6V1C2,ATP6V1C2-ATP6V1D
reactome	Thromboxane signalling through TP receptor	2	1.86861	0.290317	0.604827	GNGT2-GNB1,GNB5-GNG7
kegg	Prostate cancer	3	1.45063	0.341904	0.60892	BRAF-MAP2K1,AKT1-IKBKG,BRAF-MAP2K2
kegg	Insulin signaling pathway	3	1.43802	0.346853	0.60892	PIK3R2-INPPL1,BRAF-MAP2K1,BRAF-MAP2K2
reactome	Notch-HLH transcription pathway	1	2.75621	0.306611	0.609162	NOTCH1-MAML2
reactome	NOD1-2 Signaling Pathway	2	1.80735	0.303738	0.609162	IRAK1-IKBKG,NOD2-IKBKG
reactome	Prostacyclin signalling through prostacyclin receptor	2	1.83747	0.297033	0.609162	GNGT2-GNB1,GNB5-GNG7
reactome	NICD traffics to nucleus	1	2.75621	0.306611	0.609162	NOTCH1-MAML2
reactome	Activation of Kainate Receptors upon glutamate binding	2	1.83747	0.297033	0.609162	GNGT2-GNB1,GNB5-GNG7
reactome	Phospholipid metabolism	1	2.75621	0.306611	0.609162	PIK3R2-INPPL1
reactome	Amyloids	1	2.75621	0.306611	0.609162	H2AFX-HIST2H3D
reactome	Downstream signal transduction	5	1.35774	0.308825	0.609523	AKT1-FOXO4,AKT1-GSK3A,MAP2K2-MAP2K1,PRKACA-PRKAR2B,GRB2-GAB1
reactome	RNA Polymerase I Promoter Opening	1	2.62496	0.319191	0.609919	H2AFX-HIST2H3D
reactome	RAF-MAP kinase cascade	1	2.62496	0.319191	0.609919	MAP2K2-MAP2K1
reactome	TRAF3-dependent IRF activation pathway	1	2.62496	0.319191	0.609919	TRAF3-IRF3
reactome	EGFR downregulation	2	1.74997	0.317112	0.609919	SPRY2-SPRY1,HGS-GRB2
reactome	Glucagon-type ligand receptors	2	1.74997	0.317112	0.609919	GNGT2-GNB1,GNB5-GNG7
kegg	Cytosolic DNA-sensing pathway	1	2.29684	0.355578	0.610667	NFKBIB-IKBKG
reactome	Role of LAT2-NTAL-LAB on calcium mobilization	4	1.36109	0.338926	0.613697	AKT1-GSK3A,AKT1-FOXO4,PIK3R2-GRB2,GRB2-GAB1
reactome	Signaling by constitutively active EGFR	1	2.3967	0.34367	0.613697	GRB2-GAB1
reactome	DARPP-32 events	1	2.50564	0.331543	0.613697	PRKACA-PRKAR2B
reactome	Removal of the Flap Intermediate from the C-strand	1	2.3967	0.34367	0.613697	RPA3-DNA2
reactome	Fc epsilon receptor (FCERI) signaling	7	1.24877	0.329993	0.613697	MAP2K2-MAP2K1,PIK3R2-GRB2,AKT1-GSK3A,AKT1-FOXO4,GRB2-GAB1,PRKCQ-CARD11,VAV2-GRB2
reactome	Signalling to p38 via RIT and RIN	1	2.50564	0.331543	0.613697	MAP2K2-MAP2K1
reactome	Signaling by PDGF	5	1.31248	0.333654	0.613697	AKT1-FOXO4,AKT1-GSK3A,MAP2K2-MAP2K1,PRKACA-PRKAR2B,GRB2-GAB1
reactome	Signaling by ERBB2	5	1.31248	0.333654	0.613697	AKT1-FOXO4,AKT1-GSK3A,MAP2K2-MAP2K1,PRKACA-PRKAR2B,GRB2-GAB1
reactome	Thrombin signalling through proteinase activated receptors (PARs)	2	1.69613	0.330424	0.613697	GNGT2-GNB1,GNB5-GNG7
reactome	Neurotransmitter Receptor Binding And Downstream Transmission In The Postsynaptic Cell	3	1.46347	0.336951	0.613697	PRKCA-PICK1,GNGT2-GNB1,GNB5-GNG7
reactome	Peptide ligand-binding receptors	2	1.6455	0.343662	0.613697	CXCL1-CXCR2,PPBP-CXCR2
reactome	Processive synthesis on the C-strand of the telomere	1	2.29684	0.355578	0.629541	RPA3-DNA2
reactome	Nuclear Envelope Breakdown	3	1.41344	0.35674	0.629541	CDK1-CCNB1,PRKCA-LMNB1,CCNB2-CDK1
reactome	Class A-1 (Rhodopsin-like receptors)	2	1.57498	0.363354	0.633224	CXCL1-CXCR2,PPBP-CXCR2
reactome	Degradation of the extracellular matrix	1	2.20497	0.36727	0.633224	TIMP2-MMP14
reactome	SHC-mediated signalling	1	2.20497	0.36727	0.633224	MAP2K2-MAP2K1
reactome	SOS-mediated signalling	1	2.20497	0.36727	0.633224	MAP2K2-MAP2K1
reactome	Nucleotide-binding domain, leucine rich repeat containing receptor (NLR) signaling pathways	2	1.55279	0.369868	0.633288	IRAK1-IKBKG,NOD2-IKBKG
reactome	Constitutive PI3K-AKT Signaling in Cancer	3	1.3781	0.371529	0.633288	AKT1-GSK3A,AKT1-FOXO4,GRB2-GAB1
reactome	GRB2 events in EGFR signaling	1	2.12016	0.378749	0.638342	MAP2K2-MAP2K1
reactome	ARMS-mediated activation	1	2.12016	0.378749	0.638342	MAP2K2-MAP2K1
reactome	Transcriptional activity of SMAD2-SMAD3-SMAD4 heterotrimer	2	1.51025	0.382816	0.641591	RBL1-TFDP2,MYC-RBL1
reactome	Platelet activation, signaling and aggregation	4	1.26722	0.388114	0.642891	GNG7-GNAI1,SRC-GRB2,GNGT2-GNB1,GNB5-GNG7
reactome	SHC-related events triggered by IGF1R	1	2.04163	0.390021	0.642891	MAP2K2-MAP2K1
reactome	SHC-related events	1	2.04163	0.390021	0.642891	MAP2K2-MAP2K1
kegg	Melanoma	2	1.51025	0.382816	0.643457	BRAF-MAP2K1,BRAF-MAP2K2
reactome	NOTCH1 Intracellular Domain Regulates Transcription	2	1.46998	0.395648	0.648603	NOTCH1-MAML2,MYC-KAT2A
reactome	Constitutive Signaling by NOTCH1 PEST Domain Mutants	2	1.26722	0.469776	0.652289	NOTCH1-MAML2,MYC-KAT2A
reactome	GRB2 events in ERBB2 signaling	1	1.53123	0.482694	0.652289	MAP2K2-MAP2K1
reactome	Elongation arrest and recovery	3	1.22498	0.444142	0.652289	POLR2A-NELFB,POLR2I-POLR2F,CCNT1-POLR2A
reactome	HIV elongation arrest and recovery	3	1.22498	0.444142	0.652289	POLR2A-NELFB,POLR2I-POLR2F,CCNT1-POLR2A
reactome	JNK (c-Jun kinases) phosphorylation and activation mediated by activated human TAK1	1	1.72263	0.443384	0.652289	NOD2-IKBKG
reactome	Integrin alphaIIb beta3 signaling	1	1.7782	0.433098	0.652289	SRC-GRB2
reactome	SHC1 events in EGFR signaling	1	1.90083	0.411954	0.652289	MAP2K2-MAP2K1
reactome	PI3K events in ERBB2 signaling	3	1.16459	0.476906	0.652289	AKT1-GSK3A,AKT1-FOXO4,GRB2-GAB1
reactome	G protein gated Potassium channels	1	1.57498	0.473135	0.652289	GNGT2-GNB1
reactome	GABA B receptor activation	1	1.53123	0.482694	0.652289	GNGT2-GNB1
reactome	Conversion from APC-C-Cdc20 to APC-C-Cdh1 in late anaphase	2	1.41344	0.414659	0.652289	ANAPC2-FZR1,UBE2C-CDC20
reactome	Processive synthesis on the lagging strand	1	1.57498	0.473135	0.652289	RPA3-DNA2
reactome	Inhibition of voltage gated Ca2+ channels via Gbeta-gamma subunits	1	1.57498	0.473135	0.652289	GNGT2-GNB1
reactome	Platelet Aggregation (Plug Formation)	1	1.6213	0.463399	0.652289	SRC-GRB2
reactome	Activation of G protein gated Potassium channels	1	1.57498	0.473135	0.652289	GNGT2-GNB1
reactome	PIP3 activates AKT signaling	3	1.16459	0.476906	0.652289	AKT1-GSK3A,AKT1-FOXO4,GRB2-GAB1
reactome	Pausing and recovery of HIV elongation	3	1.22498	0.444142	0.652289	POLR2A-NELFB,POLR2I-POLR2F,CCNT1-POLR2A
reactome	Frs2-mediated activation	1	1.90083	0.411954	0.652289	MAP2K2-MAP2K1
reactome	activated TAK1 mediates p38 MAPK activation	1	1.67043	0.453483	0.652289	NOD2-IKBKG
reactome	PI-3K cascade	3	1.16459	0.476906	0.652289	AKT1-GSK3A,AKT1-FOXO4,GRB2-GAB1
reactome	Tat-mediated HIV elongation arrest and recovery	3	1.2434	0.434629	0.652289	POLR2A-NELFB,POLR2I-POLR2F,CCNT1-POLR2A
reactome	Activation of GABAB receptors	1	1.53123	0.482694	0.652289	GNGT2-GNB1
reactome	Transmission across Chemical Synapses	3	1.26238	0.425057	0.652289	PRKCA-PICK1,GNGT2-GNB1,GNB5-GNG7
reactome	Constitutive Signaling by NOTCH1 HD+PEST Domain Mutants	2	1.26722	0.469776	0.652289	NOTCH1-MAML2,MYC-KAT2A
reactome	Signalling to RAS	1	1.57498	0.473135	0.652289	MAP2K2-MAP2K1
reactome	Pausing and recovery of Tat-mediated HIV elongation	3	1.2434	0.434629	0.652289	POLR2A-NELFB,POLR2I-POLR2F,CCNT1-POLR2A
reactome	NGF signalling via TRKA from the plasma membrane	5	1.12041	0.461647	0.652289	AKT1-FOXO4,AKT1-GSK3A,MAP2K2-MAP2K1,PRKACA-PRKAR2B,GRB2-GAB1
reactome	Signaling by Hippo	1	1.53123	0.482694	0.652289	MOB1B-SAV1
reactome	GABA receptor activation	1	1.53123	0.482694	0.652289	GNGT2-GNB1
reactome	Interleukin-2 signaling	2	1.23874	0.481598	0.652289	MAP2K2-MAP2K1,PIK3R2-GRB2
reactome	PI3K events in ERBB4 signaling	3	1.16459	0.476906	0.652289	AKT1-GSK3A,AKT1-FOXO4,GRB2-GAB1
reactome	PI3K-AKT Signaling in Cancer	3	1.16459	0.476906	0.652289	AKT1-GSK3A,AKT1-FOXO4,GRB2-GAB1
reactome	SHC1 events in ERBB4 signaling	1	1.83747	0.422623	0.652289	MAP2K2-MAP2K1
reactome	Prolonged ERK activation events	1	1.83747	0.422623	0.652289	MAP2K2-MAP2K1
reactome	Removal of the Flap Intermediate	1	1.57498	0.473135	0.652289	RPA3-DNA2
reactome	Ca2+ pathway	2	1.41344	0.414659	0.652289	GNGT2-GNB1,GNB5-GNG7
reactome	Generation of second messenger molecules	1	1.53123	0.482694	0.652289	LCK-CD3E
reactome	FCERI mediated MAPK activation	2	1.4318	0.408354	0.652289	MAP2K2-MAP2K1,VAV2-GRB2
reactome	Signaling by Leptin	1	1.72263	0.443384	0.652289	MAP2K2-MAP2K1
reactome	Inwardly rectifying K+ channels	1	1.48984	0.49208	0.661991	GNGT2-GNB1
reactome	SIRT1 negatively regulates rRNA Expression	1	1.45063	0.501295	0.668394	H2AFX-HIST2H3D
reactome	E2F mediated regulation of DNA replication	1	1.45063	0.501295	0.668394	CDK1-CCNB1
reactome	PI3K-AKT activation	3	1.11738	0.504254	0.669364	AKT1-GSK3A,AKT1-FOXO4,GRB2-GAB1
reactome	Phospholipase C-mediated cascade	1	1.41344	0.510344	0.674463	PRKACA-PRKAR2B
reactome	Platelet homeostasis	2	1.16051	0.516065	0.679033	GNGT2-GNB1,GNB5-GNG7
reactome	Nuclear Pore Complex (NPC) Disassembly	2	1.06008	0.564826	0.692975	CDK1-CCNB1,CCNB2-CDK1
reactome	Integrin cell surface interactions	1	1.19835	0.569251	0.692975	ITGB3-THBS1
reactome	RNA Polymerase I Transcription	3	1.03358	0.55661	0.692975	H2AFX-HIST2H3D,MTA1-EHMT2,CHD3-MTA1
reactome	Signalling to ERKs	1	1.28196	0.544926	0.692975	MAP2K2-MAP2K1
reactome	Potassium Channels	1	1.22498	0.56129	0.692975	GNGT2-GNB1
reactome	RNA Polymerase I Promoter Clearance	3	1.07385	0.530843	0.692975	H2AFX-HIST2H3D,MTA1-EHMT2,CHD3-MTA1
reactome	Signaling by NOTCH1	2	1.04008	0.575169	0.692975	NOTCH1-MAML2,MYC-KAT2A
reactome	Signaling by NOTCH1 HD+PEST Domain Mutants in Cancer	2	1.04008	0.575169	0.692975	NOTCH1-MAML2,MYC-KAT2A
reactome	FBXW7 Mutants and NOTCH1 in Cancer	2	1.04008	0.575169	0.692975	NOTCH1-MAML2,MYC-KAT2A
reactome	Signaling by NOTCH1 t(7;9)(NOTCH1-M1580_K2555) Translocation Mutant	2	1.04008	0.575169	0.692975	NOTCH1-MAML2,MYC-KAT2A
reactome	Signaling by FGFR mutants	1	1.28196	0.544926	0.692975	GRB2-GAB1
reactome	Signaling by NOTCH1 PEST Domain Mutants in Cancer	2	1.04008	0.575169	0.692975	NOTCH1-MAML2,MYC-KAT2A
reactome	Pre-NOTCH Expression and Processing	1	1.25282	0.553183	0.692975	NOTCH1-MAML2
reactome	Signaling by NOTCH1 HD Domain Mutants in Cancer	2	1.04008	0.575169	0.692975	NOTCH1-MAML2,MYC-KAT2A
reactome	Regulation of signaling by CBL	1	1.31248	0.536516	0.692975	PIK3R2-GRB2
reactome	Signaling by ERBB4	4	1.04008	0.537504	0.692975	AKT1-FOXO4,AKT1-GSK3A,MAP2K2-MAP2K1,GRB2-GAB1
reactome	Signaling by NOTCH1 in Cancer	2	1.04008	0.575169	0.692975	NOTCH1-MAML2,MYC-KAT2A
reactome	Telomere C-strand (Lagging Strand) Synthesis	1	1.19835	0.569251	0.692975	RPA3-DNA2
reactome	Pre-NOTCH Transcription and Translation	1	1.25282	0.553183	0.692975	NOTCH1-MAML2
reactome	Costimulation by the CD28 family	2	1.11362	0.538181	0.692975	LCK-CD3E,GRB2-TNFRSF14
reactome	SHC1 events in ERBB2 signaling	1	1.19835	0.569251	0.692975	MAP2K2-MAP2K1
reactome	Cell surface interactions at the vascular wall	1	1.14842	0.58474	0.698893	JAM2-JAM3
reactome	NCAM signaling for neurite out-growth	1	1.14842	0.58474	0.698893	MAP2K2-MAP2K1
kegg	Glioma	2	1.34449	0.439528	0.705118	BRAF-MAP2K1,BRAF-MAP2K2
kegg	T cell receptor signaling pathway	2	1.09157	0.548973	0.705118	PRKCQ-CARD11,LCK-CBLB
kegg	HTLV-I infection	4	0.975648	0.587812	0.705118	BUB1B-CDC20,TGFB1-TGFBR2,BUB1B-MAD2L1,CDC20-MAD2L1
kegg	Prolactin signaling pathway	1	1.12498	0.592275	0.705118	PIK3R2-SRC
kegg	VEGF signaling pathway	1	1.22498	0.56129	0.705118	PIK3R2-SRC
kegg	Natural killer cell mediated cytotoxicity	2	0.984359	0.605112	0.705118	BRAF-MAP2K1,BRAF-MAP2K2
kegg	Cell adhesion molecules (CAMs)	1	1.25282	0.553183	0.705118	JAM2-JAM3
kegg	Complement and coagulation cascades	1	1.45063	0.501295	0.705118	PLAU-SERPINE1
kegg	TGF-beta signaling pathway	2	1.28196	0.463804	0.705118	MYC-RBL1,TGFB1-TGFBR2
kegg	Colorectal cancer	1	1.41344	0.510344	0.705118	BRAF-MAP2K1
kegg	Neurotrophin signaling pathway	3	1.19835	0.458289	0.705118	BRAF-MAP2K1,PIK3R2-GAB1,BRAF-MAP2K2
kegg	Oxidative phosphorylation	2	1.02082	0.585331	0.705118	ATP6V1G2-ATP6V1C2,ATP6V1C2-ATP6V1D
kegg	Bacterial invasion of epithelial cells	1	1.53123	0.482694	0.705118	PIK3R2-GAB1
kegg	Estrogen signaling pathway	1	1.22498	0.56129	0.705118	PIK3R2-SRC
kegg	Regulation of actin cytoskeleton	3	0.972779	0.597604	0.705118	WASF1-ABI2,BRAF-MAP2K1,BRAF-MAP2K2
kegg	ECM-receptor interaction	1	1.08087	0.606937	0.705118	ITGB3-THBS1
kegg	Wnt signaling pathway	2	1.28196	0.463804	0.705118	DVL1-FRAT1,DVL1-APC
kegg	Leishmaniasis	1	1.34449	0.527952	0.705118	NCF1-NCF2
kegg	Non-alcoholic fatty liver disease (NAFLD)	1	1.25282	0.553183	0.705118	AKT1-GSK3A
kegg	Leukocyte transendothelial migration	1	1.19835	0.569251	0.705118	NCF1-NCF2
kegg	Calcium signaling pathway	1	1.22498	0.56129	0.705118	ATP2A1-PLN
reactome	Lagging Strand Synthesis	1	1.10248	0.599673	0.713897	RPA3-DNA2
reactome	FCERI mediated Ca+2 mobilization	1	1.06008	0.614069	0.723212	VAV2-GRB2
reactome	Golgi Associated Vesicle Biogenesis	1	1.06008	0.614069	0.723212	DNM2-SNX9
reactome	Abortive elongation of HIV-1 transcript in the absence of Tat	2	0.96709	0.61473	0.723212	POLR2A-NELFB,POLR2I-POLR2F
reactome	Extension of Telomeres	1	1.04008	0.621072	0.727819	RPA3-DNA2
reactome	Glucagon signaling in metabolic regulation	1	1.00226	0.634699	0.740894	PRKACA-PRKAR2B
reactome	Phosphorylation of the APC-C	1	0.96709	0.647836	0.750389	CDK1-CCNB1
reactome	FRS2-mediated cascade	1	0.96709	0.647836	0.750389	MAP2K2-MAP2K1
reactome	Interleukin receptor SHC signaling	1	0.918735	0.666661	0.760449	PIK3R2-GRB2
reactome	trans-Golgi Network Vesicle Budding	1	0.918735	0.666661	0.760449	DNM2-SNX9
reactome	Clathrin derived vesicle budding	1	0.918735	0.666661	0.760449	DNM2-SNX9
reactome	FCERI mediated NF-kB activation	1	0.918735	0.666661	0.760449	PRKCQ-CARD11
reactome	Formation of HIV-1 elongation complex containing HIV-1 Tat	3	0.856852	0.682033	0.766894	POLR2A-NELFB,POLR2I-POLR2F,CCNT1-POLR2A
reactome	Formation of HIV elongation complex in the absence of HIV Tat	3	0.848064	0.688711	0.766894	POLR2A-NELFB,POLR2I-POLR2F,CCNT1-POLR2A
reactome	RNA Polymerase II Transcription Elongation	3	0.848064	0.688711	0.766894	POLR2A-NELFB,POLR2I-POLR2F,CCNT1-POLR2A
reactome	Formation of RNA Pol II elongation complex	3	0.848064	0.688711	0.766894	POLR2A-NELFB,POLR2I-POLR2F,CCNT1-POLR2A
reactome	HIV Transcription Elongation	3	0.856852	0.682033	0.766894	POLR2A-NELFB,POLR2I-POLR2F,CCNT1-POLR2A
reactome	Tat-mediated elongation of the HIV-1 transcript	3	0.856852	0.682033	0.766894	POLR2A-NELFB,POLR2I-POLR2F,CCNT1-POLR2A
reactome	Translocation of GLUT4 to the plasma membrane	1	0.861314	0.690205	0.766894	TBC1D4-AKT1
reactome	RNA Polymerase I Transcription Initiation	2	0.828934	0.697205	0.771813	MTA1-EHMT2,CHD3-MTA1
reactome	Post-translational protein modification	1	0.822748	0.706766	0.779521	MUC1-GALNT12
reactome	Signaling by NOTCH	2	0.787488	0.723674	0.792344	NOTCH1-MAML2,MYC-KAT2A
reactome	Viral Messenger RNA Synthesis	1	0.787488	0.722441	0.792344	POLR2I-POLR2F
reactome	NoRC negatively regulates rRNA expression	2	0.770967	0.734405	0.80117	H2AFX-HIST2H3D,H2AFX-DNMT1
kegg	Tuberculosis	1	0.835214	0.701346	0.802991	FADD-TRADD
kegg	Small cell lung cancer	1	0.776396	0.727478	0.809447	AKT1-IKBKG
kegg	Fc gamma R-mediated phagocytosis	1	0.776396	0.727478	0.809447	NCF1-PRKCA
reactome	Formation of the HIV-1 Early Elongation Complex	2	0.744921	0.7515	0.810971	POLR2A-NELFB,POLR2I-POLR2F
reactome	Formation of the Early Elongation Complex	2	0.744921	0.7515	0.810971	POLR2A-NELFB,POLR2I-POLR2F
reactome	Factors involved in megakaryocyte development and platelet production	1	0.725317	0.751324	0.810971	PRKACA-PRKAR2B
kegg	B cell receptor signaling pathway	1	0.725317	0.751324	0.812116	AKT1-IKBKG
kegg	Hippo signaling pathway	2	0.684772	0.791557	0.812116	TGFB1-TGFBR2,SMAD7-TGFBR2
kegg	Toxoplasmosis	1	0.744921	0.742047	0.812116	NFKBIB-IKBKG
kegg	Axon guidance	1	0.697774	0.764618	0.812116	NCK2-EFNB1
kegg	Hepatitis C	1	0.65624	0.785215	0.812116	TRAF3-TICAM1
kegg	Dopaminergic synapse	1	0.680545	0.773084	0.812116	AKT1-GSK3A
reactome	Antigen activates B Cell Receptor (BCR) leading to generation of second messengers	1	0.715898	0.755837	0.812727	CD79A-BLNK
kegg	Epstein-Barr virus infection	1	0.57421	0.827593	0.83681	CCNA2-CCNA1
kegg	Osteoclast differentiation	1	0.556809	0.83681	0.83681	TGFB1-TGFBR2
reactome	Telomere Maintenance	1	0.65624	0.785215	0.841301	RPA3-DNA2
reactome	Cyclin D associated events in G1	1	0.619372	0.80401	0.849306	RBL1-TFDP2
reactome	formation of the beta-catenin-TCF transactivating complex	1	0.633611	0.796697	0.849306	H2AFX-HIST2H3D
reactome	G1 Phase	1	0.619372	0.80401	0.849306	RBL1-TFDP2
reactome	RNA Polymerase I Chain Elongation	1	0.626411	0.800387	0.849306	H2AFX-HIST2H3D
reactome	MAP kinase activation in TLR cascade	1	0.586427	0.82116	0.864379	NOD2-IKBKG
reactome	Interleukin-3, 5 and GM-CSF signaling	1	0.562491	0.833794	0.874609	PIK3R2-GRB2
reactome	Formation of transcription-coupled NER (TC-NER) repair complex	1	0.520039	0.856447	0.892133	POLR2I-POLR2F
reactome	Dual incision reaction in TC-NER	1	0.520039	0.856447	0.892133	POLR2I-POLR2F
reactome	Transport of the SLBP Dependant Mature mRNA	1	0.475208	0.880474	0.910835	NUP88-NXF1
reactome	Transport of the SLBP independent Mature mRNA	1	0.475208	0.880474	0.910835	NUP88-NXF1
reactome	Transport of Mature mRNAs Derived from Intronless Transcripts	1	0.463228	0.886865	0.911163	NUP88-NXF1
reactome	Transport of Mature mRNA Derived from an Intronless Transcript	1	0.463228	0.886865	0.911163	NUP88-NXF1
reactome	Regulation of actin dynamics for phagocytic cup formation	1	0.430657	0.90406	0.925659	WASF1-ABI2
reactome	mRNA Capping	1	0.417607	0.910838	0.926276	POLR2I-POLR2F
reactome	RNA Pol II CTD phosphorylation and interaction with CE	1	0.420795	0.90919	0.926276	POLR2I-POLR2F
reactome	Transcription-coupled NER (TC-NER)	1	0.411374	0.914046	0.926398	POLR2I-POLR2F
reactome	Fcgamma receptor (FCGR) dependent phagocytosis	1	0.393744	0.922993	0.932316	WASF1-ABI2
reactome	U12 Dependent Splicing	1	0.334086	0.951289	0.957674	POLR2I-POLR2F
reactome	Nucleotide Excision Repair	1	0.326178	0.954732	0.957925	POLR2I-POLR2F
reactome	Cross-presentation of soluble exogenous antigens (endosomes)	1	0.0987888	0.999964	0.999964	PSMA5-PSMC6

## Sheet: CLP->CD4
pathway database	pathway name	#observed (6665 in total)	fold enrichment	p-value	p-value (BH-adj.)	interactions (HGNC genes)
reactome	Toll Like Receptor 3 (TLR3) Cascade	33	5.70316	0	0	RIPK1-RIPK3,CHUK-NFKB2,IKBKB-NFKB2,RIPK1-IKBKG,CHUK-MAP3K7,IKBKB-TAB1,CHUK-IKBKG,NFKB2-RELA,IKBKB-RIPK1,IKBKB-IKBKG,MAP3K7-IKBKG,CHUK-RIPK1,MAP3K7-MAP2K4,IRAK1-TAB1,RELA-IKBKG,TRAF3-IRF3,MAP3K7-TAB1,MAPK8-MAP2K4,CHUK-IRAK1,MAP3K7-IRAK1,IKBKB-MAP3K7,JUN-MAPK9,CHUK-RELA,IKBKB-RELA,MAPK1-MAP2K2,MAPK9-MAP2K4,NFKB2-IKBKG,IKBKB-CHUK,ELK1-MAPK1,IKBKB-IRAK1,JUN-MAPK8,IRAK1-IKBKG,FADD-RIPK1
reactome	TCR signaling	22	7.30004	0	0	CHUK-CARD11,CHUK-MAP3K7,CHUK-IKBKG,IKBKB-IKBKG,MAP3K7-IKBKG,PDPK1-CARD11,LAT-GRAP2,RELA-IKBKG,MAP3K7-CARD11,LCK-CD247,IKBKB-MAP3K7,CHUK-RELA,IKBKB-RELA,CARD11-IKBKG,PIK3R2-PIK3CB,LAT-PLCG1,LAT-LCK,CD4-LCK,LAT-CD247,LAT-ITK,IKBKB-CHUK,PLCG1-ITK
reactome	MyD88-Mal cascade initiated on plasma membrane	28	4.91585	0	0	CHUK-NFKB2,IKBKB-NFKB2,CHUK-MAP3K7,IKBKB-TAB1,CHUK-IKBKG,NFKB2-RELA,IKBKB-IKBKG,MAP3K7-IKBKG,MAP3K7-MAP2K4,IRAK1-TAB1,RELA-IKBKG,IRAK1-IKBKG,MAP3K7-TAB1,IRAK1-PELI3,MAPK8-MAP2K4,CHUK-IRAK1,MAP3K7-IRAK1,IKBKB-MAP3K7,JUN-MAPK9,CHUK-RELA,IKBKB-RELA,MAPK1-MAP2K2,MAPK9-MAP2K4,NFKB2-IKBKG,IKBKB-CHUK,ELK1-MAPK1,IKBKB-IRAK1,JUN-MAPK8
reactome	TRIF-mediated TLR3-TLR4 signaling	33	5.70316	0	0	RIPK1-RIPK3,CHUK-NFKB2,IKBKB-NFKB2,RIPK1-IKBKG,CHUK-MAP3K7,IKBKB-TAB1,CHUK-IKBKG,NFKB2-RELA,IKBKB-RIPK1,IKBKB-IKBKG,MAP3K7-IKBKG,CHUK-RIPK1,MAP3K7-MAP2K4,IRAK1-TAB1,RELA-IKBKG,TRAF3-IRF3,MAP3K7-TAB1,MAPK8-MAP2K4,CHUK-IRAK1,MAP3K7-IRAK1,IKBKB-MAP3K7,JUN-MAPK9,CHUK-RELA,IKBKB-RELA,MAPK1-MAP2K2,MAPK9-MAP2K4,NFKB2-IKBKG,IKBKB-CHUK,ELK1-MAPK1,IKBKB-IRAK1,JUN-MAPK8,IRAK1-IKBKG,FADD-RIPK1
reactome	TRAF6 Mediated Induction of proinflammatory cytokines	27	6.354	0	0	CHUK-NFKB2,IKBKB-NFKB2,CHUK-MAP3K7,IKBKB-TAB1,CHUK-IKBKG,NFKB2-RELA,IKBKB-IKBKG,MAP3K7-IKBKG,MAP3K7-MAP2K4,IRAK1-TAB1,RELA-IKBKG,IRAK1-IKBKG,MAP3K7-TAB1,MAPK8-MAP2K4,CHUK-IRAK1,MAP3K7-IRAK1,IKBKB-MAP3K7,JUN-MAPK9,CHUK-RELA,IKBKB-RELA,MAPK1-MAP2K2,MAPK9-MAP2K4,NFKB2-IKBKG,IKBKB-CHUK,ELK1-MAPK1,IKBKB-IRAK1,JUN-MAPK8
reactome	MyD88-independent cascade	33	5.70316	0	0	RIPK1-RIPK3,CHUK-NFKB2,IKBKB-NFKB2,RIPK1-IKBKG,CHUK-MAP3K7,IKBKB-TAB1,CHUK-IKBKG,NFKB2-RELA,IKBKB-RIPK1,IKBKB-IKBKG,MAP3K7-IKBKG,CHUK-RIPK1,MAP3K7-MAP2K4,IRAK1-TAB1,RELA-IKBKG,TRAF3-IRF3,MAP3K7-TAB1,MAPK8-MAP2K4,CHUK-IRAK1,MAP3K7-IRAK1,IKBKB-MAP3K7,JUN-MAPK9,CHUK-RELA,IKBKB-RELA,MAPK1-MAP2K2,MAPK9-MAP2K4,NFKB2-IKBKG,IKBKB-CHUK,ELK1-MAPK1,IKBKB-IRAK1,JUN-MAPK8,IRAK1-IKBKG,FADD-RIPK1
reactome	Toll Like Receptor TLR1-TLR2 Cascade	28	4.91585	0	0	CHUK-NFKB2,IKBKB-NFKB2,CHUK-MAP3K7,IKBKB-TAB1,CHUK-IKBKG,NFKB2-RELA,IKBKB-IKBKG,MAP3K7-IKBKG,MAP3K7-MAP2K4,IRAK1-TAB1,RELA-IKBKG,IRAK1-IKBKG,MAP3K7-TAB1,IRAK1-PELI3,MAPK8-MAP2K4,CHUK-IRAK1,MAP3K7-IRAK1,IKBKB-MAP3K7,JUN-MAPK9,CHUK-RELA,IKBKB-RELA,MAPK1-MAP2K2,MAPK9-MAP2K4,NFKB2-IKBKG,IKBKB-CHUK,ELK1-MAPK1,IKBKB-IRAK1,JUN-MAPK8
reactome	Toll Like Receptor TLR6-TLR2 Cascade	28	4.91585	0	0	CHUK-NFKB2,IKBKB-NFKB2,CHUK-MAP3K7,IKBKB-TAB1,CHUK-IKBKG,NFKB2-RELA,IKBKB-IKBKG,MAP3K7-IKBKG,MAP3K7-MAP2K4,IRAK1-TAB1,RELA-IKBKG,IRAK1-IKBKG,MAP3K7-TAB1,IRAK1-PELI3,MAPK8-MAP2K4,CHUK-IRAK1,MAP3K7-IRAK1,IKBKB-MAP3K7,JUN-MAPK9,CHUK-RELA,IKBKB-RELA,MAPK1-MAP2K2,MAPK9-MAP2K4,NFKB2-IKBKG,IKBKB-CHUK,ELK1-MAPK1,IKBKB-IRAK1,JUN-MAPK8
reactome	Toll Like Receptor 2 (TLR2) Cascade	28	4.91585	0	0	CHUK-NFKB2,IKBKB-NFKB2,CHUK-MAP3K7,IKBKB-TAB1,CHUK-IKBKG,NFKB2-RELA,IKBKB-IKBKG,MAP3K7-IKBKG,MAP3K7-MAP2K4,IRAK1-TAB1,RELA-IKBKG,IRAK1-IKBKG,MAP3K7-TAB1,IRAK1-PELI3,MAPK8-MAP2K4,CHUK-IRAK1,MAP3K7-IRAK1,IKBKB-MAP3K7,JUN-MAPK9,CHUK-RELA,IKBKB-RELA,MAPK1-MAP2K2,MAPK9-MAP2K4,NFKB2-IKBKG,IKBKB-CHUK,ELK1-MAPK1,IKBKB-IRAK1,JUN-MAPK8
reactome	MyD88 cascade initiated on plasma membrane	28	5.66522	1.04341e-11	2.97372e-10	CHUK-NFKB2,IKBKB-NFKB2,CHUK-MAP3K7,IKBKB-TAB1,CHUK-IKBKG,NFKB2-RELA,IKBKB-IKBKG,MAP3K7-IKBKG,MAP3K7-MAP2K4,IRAK1-TAB1,RELA-IKBKG,IRAK1-IKBKG,MAP3K7-TAB1,IRAK1-PELI3,MAPK8-MAP2K4,CHUK-IRAK1,MAP3K7-IRAK1,IKBKB-MAP3K7,JUN-MAPK9,CHUK-RELA,IKBKB-RELA,MAPK1-MAP2K2,MAPK9-MAP2K4,NFKB2-IKBKG,IKBKB-CHUK,ELK1-MAPK1,IKBKB-IRAK1,JUN-MAPK8
reactome	Toll Like Receptor 10 (TLR10) Cascade	28	5.66522	1.04341e-11	2.97372e-10	CHUK-NFKB2,IKBKB-NFKB2,CHUK-MAP3K7,IKBKB-TAB1,CHUK-IKBKG,NFKB2-RELA,IKBKB-IKBKG,MAP3K7-IKBKG,MAP3K7-MAP2K4,IRAK1-TAB1,RELA-IKBKG,IRAK1-IKBKG,MAP3K7-TAB1,IRAK1-PELI3,MAPK8-MAP2K4,CHUK-IRAK1,MAP3K7-IRAK1,IKBKB-MAP3K7,JUN-MAPK9,CHUK-RELA,IKBKB-RELA,MAPK1-MAP2K2,MAPK9-MAP2K4,NFKB2-IKBKG,IKBKB-CHUK,ELK1-MAPK1,IKBKB-IRAK1,JUN-MAPK8
reactome	Toll Like Receptor 5 (TLR5) Cascade	28	5.66522	1.04341e-11	2.97372e-10	CHUK-NFKB2,IKBKB-NFKB2,CHUK-MAP3K7,IKBKB-TAB1,CHUK-IKBKG,NFKB2-RELA,IKBKB-IKBKG,MAP3K7-IKBKG,MAP3K7-MAP2K4,IRAK1-TAB1,RELA-IKBKG,IRAK1-IKBKG,MAP3K7-TAB1,IRAK1-PELI3,MAPK8-MAP2K4,CHUK-IRAK1,MAP3K7-IRAK1,IKBKB-MAP3K7,JUN-MAPK9,CHUK-RELA,IKBKB-RELA,MAPK1-MAP2K2,MAPK9-MAP2K4,NFKB2-IKBKG,IKBKB-CHUK,ELK1-MAPK1,IKBKB-IRAK1,JUN-MAPK8
kegg	Epstein-Barr virus infection	19	6.56727	1.68784e-11	1.50218e-09	PIK3R2-PIK3CB,MAPK9-MAP2K4,AKT1-GSK3B,CHUK-NFKB2,CHUK-TRADD,AKT2-GSK3B,TRAF3-MAP3K14,CHUK-MAP3K14,IKBKB-TAB1,MAP3K7-TAB1,IKBKB-CHUK,MAPK8-MAP2K4,CHUK-IKBKG,JUN-MAPK9,IKBKB-IKBKG,JUN-MAPK8,LYN-SYK,TRAF2-MAP3K14,TRAF1-MAP3K14
reactome	ZBP1(DAI) mediated induction of type I IFNs	16	11.296	6.35703e-11	1.67239e-09	ZBP1-RIPK3,RIPK1-RIPK3,CHUK-NFKB2,IKBKB-NFKB2,RELA-IKBKG,RIPK1-IKBKG,CHUK-RELA,NFKB2-IKBKG,IKBKB-CHUK,IKBKB-RELA,CHUK-IKBKG,NFKB2-RELA,IKBKB-RIPK1,IKBKB-IKBKG,CHUK-RIPK1,RIPK1-ZBP1
reactome	RIG-I-MDA5 mediated induction of IFN-alpha-beta pathways	26	6.95752	1.44489e-10	3.52967e-09	FADD-IKBKG,CHUK-NFKB2,TRAF2-IKBKG,IKBKB-NFKB2,RIPK1-IKBKG,CHUK-TRAF2,IRF3-CREBBP,CHUK-IKBKG,NFKB2-RELA,IKBKB-RIPK1,IKBKB-IKBKG,CHUK-RIPK1,EP300-IRF3,RELA-IKBKG,TRAF3-IRF3,TRAF3-OTUD5,IKBKB-TRAF2,CHUK-RELA,TRAF2-MAP3K1,CHUK-MAP3K1,PIN1-IRF3,NFKB2-IKBKG,IKBKB-CHUK,IKBKB-MAP3K1,FADD-RIPK1,IKBKB-RELA
reactome	Toll Like Receptor 4 (TLR4) Cascade	34	4.78046	1.72126e-10	3.92447e-09	RIPK1-RIPK3,CHUK-NFKB2,IKBKB-NFKB2,RIPK1-IKBKG,CHUK-MAP3K7,IKBKB-TAB1,CHUK-IKBKG,NFKB2-RELA,IKBKB-RIPK1,IKBKB-IKBKG,MAP3K7-IKBKG,CHUK-RIPK1,MAP3K7-MAP2K4,IRAK1-TAB1,RELA-IKBKG,TRAF3-IRF3,MAP3K7-TAB1,IRAK1-PELI3,MAPK8-MAP2K4,CHUK-IRAK1,MAP3K7-IRAK1,IKBKB-MAP3K7,JUN-MAPK9,CHUK-RELA,IKBKB-RELA,MAPK1-MAP2K2,MAPK9-MAP2K4,NFKB2-IKBKG,IKBKB-CHUK,ELK1-MAPK1,IKBKB-IRAK1,JUN-MAPK8,IRAK1-IKBKG,FADD-RIPK1
kegg	T cell receptor signaling pathway	23	7.5563	1.04091e-10	4.63203e-09	MAP3K14-IKBKG,CHUK-MAP3K14,CHUK-IKBKG,JUN-MAPK9,IKBKB-IKBKG,HRAS-JUN,PDPK1-AKT1,LAT-GRAP2,LAT-GRB2,PLCG1-ITK,IKBKB-MAP3K7,CD28-GRB2,PIK3R2-CD28,IKBKB-MAP3K14,CARD11-IKBKG,PIK3R2-PIK3CB,LAT-PLCG1,MAPK1-MAP2K2,AKT2-GSK3B,CD4-LCK,IKBKB-CHUK,JUN-MAPK1,AKT1-GSK3B
reactome	Activated TLR4 signalling	34	4.8008	2.20195e-10	4.70668e-09	RIPK1-RIPK3,CHUK-NFKB2,IKBKB-NFKB2,RIPK1-IKBKG,CHUK-MAP3K7,IKBKB-TAB1,CHUK-IKBKG,NFKB2-RELA,IKBKB-RIPK1,IKBKB-IKBKG,MAP3K7-IKBKG,CHUK-RIPK1,MAP3K7-MAP2K4,IRAK1-TAB1,RELA-IKBKG,TRAF3-IRF3,MAP3K7-TAB1,IRAK1-PELI3,MAPK8-MAP2K4,CHUK-IRAK1,MAP3K7-IRAK1,IKBKB-MAP3K7,JUN-MAPK9,CHUK-RELA,IKBKB-RELA,MAPK1-MAP2K2,MAPK9-MAP2K4,NFKB2-IKBKG,IKBKB-CHUK,ELK1-MAPK1,IKBKB-IRAK1,JUN-MAPK8,IRAK1-IKBKG,FADD-RIPK1
reactome	Toll Like Receptor 9 (TLR9) Cascade	28	5.43331	2.38422e-10	4.79649e-09	CHUK-NFKB2,IKBKB-NFKB2,CHUK-MAP3K7,IKBKB-TAB1,CHUK-IKBKG,NFKB2-RELA,IKBKB-IKBKG,MAP3K7-IKBKG,MAP3K7-MAP2K4,IRAK1-TAB1,RELA-IKBKG,IRAK1-IKBKG,MAP3K7-TAB1,IRAK1-PELI3,MAPK8-MAP2K4,CHUK-IRAK1,MAP3K7-IRAK1,IKBKB-MAP3K7,JUN-MAPK9,CHUK-RELA,IKBKB-RELA,MAPK1-MAP2K2,MAPK9-MAP2K4,NFKB2-IKBKG,IKBKB-CHUK,ELK1-MAPK1,IKBKB-IRAK1,JUN-MAPK8
reactome	Costimulation by the CD28 family	19	6.36826	2.5541e-10	4.85279e-09	LCK-CD247,PDPK1-AKT1,PPP2R1A-AKT1,PPP2R1A-PPP2R5B,GRB2-TNFRSF14,FYN-VAV1,LCK-CTLA4,LCK-VAV1,CD28-GRB2,CD4-LCK,PIK3R2-CD28,VAV1-GRB2,FYN-YES1,FYN-CTLA4,BTLA-TNFRSF14,GRAP2-CD28,CD28-VAV1,AKT1-MTOR,PIK3R2-FYN
reactome	Toll Like Receptor 7-8 (TLR7-8) Cascade	28	5.46527	3.1124e-10	5.22377e-09	CHUK-NFKB2,IKBKB-NFKB2,CHUK-MAP3K7,IKBKB-TAB1,CHUK-IKBKG,NFKB2-RELA,IKBKB-IKBKG,MAP3K7-IKBKG,MAP3K7-MAP2K4,IRAK1-TAB1,RELA-IKBKG,IRAK1-IKBKG,MAP3K7-TAB1,IRAK1-PELI3,MAPK8-MAP2K4,CHUK-IRAK1,MAP3K7-IRAK1,IKBKB-MAP3K7,JUN-MAPK9,CHUK-RELA,IKBKB-RELA,MAPK1-MAP2K2,MAPK9-MAP2K4,NFKB2-IKBKG,IKBKB-CHUK,ELK1-MAPK1,IKBKB-IRAK1,JUN-MAPK8
reactome	MyD88 dependent cascade initiated on endosome	28	5.46527	3.1124e-10	5.22377e-09	CHUK-NFKB2,IKBKB-NFKB2,CHUK-MAP3K7,IKBKB-TAB1,CHUK-IKBKG,NFKB2-RELA,IKBKB-IKBKG,MAP3K7-IKBKG,MAP3K7-MAP2K4,IRAK1-TAB1,RELA-IKBKG,IRAK1-IKBKG,MAP3K7-TAB1,IRAK1-PELI3,MAPK8-MAP2K4,CHUK-IRAK1,MAP3K7-IRAK1,IKBKB-MAP3K7,JUN-MAPK9,CHUK-RELA,IKBKB-RELA,MAPK1-MAP2K2,MAPK9-MAP2K4,NFKB2-IKBKG,IKBKB-CHUK,ELK1-MAPK1,IKBKB-IRAK1,JUN-MAPK8
reactome	Toll-Like Receptors Cascades	34	4.58613	3.23751e-10	5.22377e-09	RIPK1-RIPK3,CHUK-NFKB2,IKBKB-NFKB2,RIPK1-IKBKG,CHUK-MAP3K7,IKBKB-TAB1,CHUK-IKBKG,NFKB2-RELA,IKBKB-RIPK1,IKBKB-IKBKG,MAP3K7-IKBKG,CHUK-RIPK1,MAP3K7-MAP2K4,IRAK1-TAB1,RELA-IKBKG,TRAF3-IRF3,MAP3K7-TAB1,IRAK1-PELI3,MAPK8-MAP2K4,CHUK-IRAK1,MAP3K7-IRAK1,IKBKB-MAP3K7,JUN-MAPK9,CHUK-RELA,IKBKB-RELA,MAPK1-MAP2K2,MAPK9-MAP2K4,NFKB2-IKBKG,IKBKB-CHUK,ELK1-MAPK1,IKBKB-IRAK1,JUN-MAPK8,IRAK1-IKBKG,FADD-RIPK1
reactome	RIP-mediated NFkB activation via ZBP1	16	12.9491	3.36032e-10	5.22377e-09	ZBP1-RIPK3,RIPK1-RIPK3,CHUK-NFKB2,IKBKB-NFKB2,RELA-IKBKG,RIPK1-IKBKG,CHUK-RELA,NFKB2-IKBKG,IKBKB-CHUK,IKBKB-RELA,CHUK-IKBKG,NFKB2-RELA,IKBKB-RIPK1,IKBKB-IKBKG,CHUK-RIPK1,RIPK1-ZBP1
reactome	Fc epsilon receptor (FCERI) signaling	48	5.15448	4.12252e-10	5.87459e-09	JUN-MAPK8,CHUK-CARD11,CHUK-MAP3K7,AKT1-MDM2,IKBKB-TAB1,AKT1-FOXO4,GRB2-FRS2,CHUK-IKBKG,JUN-MAPK9,IKBKB-IKBKG,MAP3K7-IKBKG,AKT1-MTOR,PLCG1-GRB2,LAT-VAV1,PDPK1-AKT1,LAT-GRAP2,LAT-GRB2,RELA-IKBKG,MAP2K4-MAP3K1,MAP3K7-TAB1,AKT1-GSK3B,GRB2-ITK,MAPK8-MAP2K4,PIK3R2-PIK3CB,PDPK1-CARD11,IKBKB-MAP3K7,PIK3R2-CD28,PIK3CB-GRB2,CHUK-RELA,CHUK-AKT1,IKBKB-RELA,PIK3R2-GRB2,CHUK-AKT2,CARD11-IKBKG,LYN-GAB2,AKT1-BAD…
reactome	TRAF6 mediated induction of NFkB and MAP kinases upon TLR7-8 or 9 activation	28	5.56345	3.96024e-10	5.87459e-09	CHUK-NFKB2,IKBKB-NFKB2,CHUK-MAP3K7,IKBKB-TAB1,CHUK-IKBKG,NFKB2-RELA,IKBKB-IKBKG,MAP3K7-IKBKG,MAP3K7-MAP2K4,IRAK1-TAB1,RELA-IKBKG,IRAK1-IKBKG,MAP3K7-TAB1,IRAK1-PELI3,MAPK8-MAP2K4,CHUK-IRAK1,MAP3K7-IRAK1,IKBKB-MAP3K7,JUN-MAPK9,CHUK-RELA,IKBKB-RELA,MAPK1-MAP2K2,MAPK9-MAP2K4,NFKB2-IKBKG,IKBKB-CHUK,ELK1-MAPK1,IKBKB-IRAK1,JUN-MAPK8
reactome	Generic Transcription Pathway	38	3.83257	4.57592e-10	6.25986e-09	MED12-MED20,MED1-MED15,MED24-MED1,CDK8-MED1,NOTCH1-MAML2,CDK8-MED31,MED1-MED12,MED1-MED16,RARA-MED1,MED1-MED25,MED15-MED16,MED24-MED15,THRA-MED1,MED24-CDK8,MED1-MED31,MYC-RBL1,MED24-MED12,MED24-MED16,MED24-MED25,MED12-MED16,CDK8-MED20,MED1-MED20,MAML2-CREBBP,MED25-MED12,TRIM28-ZNF707,SMAD7-SMAD2,MED12-MED15,CDK8-MED16,CDK8-MED25,CDK8-MED15,SKI-SMAD2,CDK8-MED12,CDK8-SMAD2,MED25-MED16,MYC-SMAD2,MED…
reactome	TAK1 activates NFkB by phosphorylation and activation of IKKs complex	20	9.61797	4.88315e-10	6.42323e-09	IRAK1-TAB1,CHUK-NFKB2,IKBKB-NFKB2,IKBKB-MAP3K7,RELA-IKBKG,IRAK1-IKBKG,CHUK-MAP3K7,MAP3K7-IRAK1,IKBKB-TAB1,MAP3K7-TAB1,CHUK-RELA,NFKB2-IKBKG,IKBKB-CHUK,IKBKB-RELA,CHUK-IKBKG,NFKB2-RELA,IKBKB-IRAK1,IKBKB-IKBKG,MAP3K7-IKBKG,CHUK-IRAK1
reactome	Cytosolic sensors of pathogen-associated DNA	21	5.53033	6.58834e-10	8.34523e-09	IKBKB-IKBKG,ZBP1-RIPK3,RIPK1-RIPK3,CHUK-NFKB2,EP300-IRF3,IKBKB-NFKB2,RELA-IKBKG,RIPK1-IKBKG,IRF3-CREBBP,POLR1D-POLR3H,CHUK-RELA,NFKB2-IKBKG,IKBKB-CHUK,IKBKB-RELA,CHUK-IKBKG,NFKB2-RELA,IKBKB-RIPK1,POLR2F-POLR1D,POLR2F-POLR3H,CHUK-RIPK1,RIPK1-ZBP1
reactome	Downstream TCR signaling	16	8.04412	7.14546e-10	8.72767e-09	PIK3R2-PIK3CB,PDPK1-CARD11,CHUK-CARD11,IKBKB-MAP3K7,RELA-IKBKG,MAP3K7-CARD11,CHUK-MAP3K7,CD4-LCK,LCK-CD247,CHUK-RELA,IKBKB-CHUK,IKBKB-RELA,CHUK-IKBKG,IKBKB-IKBKG,MAP3K7-IKBKG,CARD11-IKBKG
kegg	NF-kappa B signaling pathway	24	7.80753	3.64579e-10	1.08158e-08	CHUK-NFKB2,MAP3K7-MAP3K14,TRAF3-MAP3K14,CHUK-MAP3K14,CHUK-IKBKG,NFKB2-RELA,IKBKB-IKBKG,IRAK1-TAB1,CD40-TRAF3,TRAF2-TRADD,TRAF2-RIPK1,MAP3K7-TAB1,CD40-TRAF2,IKBKB-CHUK,MAP3K7-IRAK1,IKBKB-MAP3K7,MAP3K7-TRAF2,TRAF2-TRAF3,RIPK1-TRADD,LAT-PLCG1,MAP3K7-RIPK1,CD40-CD40LG,TRAF2-TAB1,TRAF2-MAP3K14
reactome	TRAF6 mediated NF-kB activation	16	10.41	9.20345e-10	1.08537e-08	RELA-IKBKG,CHUK-NFKB2,TRAF2-IKBKG,CHUK-MAP3K1,IKBKB-NFKB2,IKBKB-MAP3K1,CHUK-TRAF2,IKBKB-TRAF2,CHUK-RELA,NFKB2-IKBKG,IKBKB-CHUK,TRAF2-MAP3K1,CHUK-IKBKG,NFKB2-RELA,IKBKB-IKBKG,IKBKB-RELA
kegg	Epithelial cell signaling in Helicobacter pylori infection	10	14.427	5.97639e-10	1.20895e-08	MAP3K14-IKBKG,MAPK8-MAP2K4,CHUK-MAP3K14,MAPK9-MAP2K4,IKBKB-MAP3K14,IKBKB-CHUK,CHUK-IKBKG,JUN-MAPK9,IKBKB-IKBKG,JUN-MAPK8
kegg	Acute myeloid leukemia	16	7.69438	6.79187e-10	1.20895e-08	PIK3R2-PIK3CB,JUP-TCF7L2,MAPK1-MAP2K2,BRAF-MAP2K2,RELA-IKBKG,ARAF-MAP2K2,AKT1-BAD,CHUK-RELA,HRAS-ARAF,CHUK-AKT1,HRAS-BRAF,CHUK-AKT2,AKT1-IKBKG,IKBKB-AKT1,AKT1-MTOR,IKBKB-RELA
kegg	B cell receptor signaling pathway	16	6.98568	1.22125e-09	1.81152e-08	PIK3R2-PIK3CB,AKT1-GSK3B,MAPK1-MAP2K2,AKT2-GSK3B,CARD11-IKBKG,CHUK-AKT1,IKBKB-CHUK,CHUK-IKBKG,IKBKB-IKBKG,CHUK-AKT2,JUN-MAPK1,IKBKB-AKT1,LYN-SYK,AKT1-IKBKG,SYK-BLNK,HRAS-JUN
kegg	RIG-I-like receptor signaling pathway	13	8.98679	1.68375e-09	1.87318e-08	MAPK9-MAP3K1,MAP3K7-TRAF2,TRAF3-OTUD5,FADD-TRADD,MAPK8-MAP3K1,PIN1-IRF3,IKBKB-CHUK,MAP3K7-RELA,CHUK-IKBKG,RIPK1-TRADD,IKBKB-IKBKG,FADD-RIPK1,TRAF3-TRADD
kegg	TNF signaling pathway	15	7.54136	1.57003e-09	1.87318e-08	JUN-MAPK8,MAP3K7-TRAF2,MAP3K14-IKBKG,IKBKB-MAP3K7,TNFRSF1B-TRAF2,RIPK1-IKBKG,MAPK8-MAP2K4,RIPK1-RIPK3,CHUK-MAP3K14,MAPK9-MAP2K4,IKBKB-MAP3K14,JUN-MAPK9,MAP3K7-MAP2K4,TRAF2-MAP3K14,FADD-TRADD
reactome	FCERI mediated NF-kB activation	14	7.74247	2.67326e-09	3.04752e-08	PDPK1-CARD11,CHUK-CARD11,IKBKB-MAP3K7,RELA-IKBKG,CHUK-MAP3K7,IKBKB-TAB1,MAP3K7-TAB1,CHUK-RELA,IKBKB-CHUK,IKBKB-RELA,CHUK-IKBKG,IKBKB-IKBKG,MAP3K7-IKBKG,CARD11-IKBKG
kegg	Chronic myeloid leukemia	19	5.2104	4.47856e-09	4.4288e-08	PIK3R2-PIK3CB,BCR-CRKL,HRAS-ARAF,MYC-BCR,BCR-GRB2,MAPK1-MAP2K2,BRAF-MAP2K2,ARAF-MAP2K2,AKT1-MDM2,CHUK-AKT1,PIK3CB-CRK,BCR-CRK,AKT1-IKBKG,HRAS-BRAF,PIK3R2-CRKL,CHUK-AKT2,PIK3R2-CRK,IKBKB-AKT1,AKT1-BAD
kegg	Thyroid hormone signaling pathway	19	5.04366	8.19019e-09	7.28927e-08	PDPK1-AKT1,MED24-THRA,MAPK1-MAP2K2,AKT2-GSK3B,THRA-EP300,THRA-MED1,MED24-MED1,MED12-MED16,AKT1-MDM2,AKT1-BAD,MED1-MED12,EP300-CREBBP,MED24-MED12,MED1-MED16,AKT1-TSC2,AKT1-GSK3B,THRA-MED12,THRA-MED16,MED24-MED16
kegg	Prostate cancer	18	5.23926	1.0201e-08	8.25354e-08	PIK3R2-PIK3CB,PDPK1-AKT1,HRAS-ARAF,MAPK1-MAP2K2,BRAF-MAP2K2,AKT2-GSK3B,CCNE1-CDK2,ARAF-MAP2K2,AKT1-MDM2,PIK3R2-IGF1R,CHUK-AKT1,HRAS-BRAF,CHUK-AKT2,AKT1-IKBKG,IKBKB-AKT1,AKT1-GSK3B,AKT1-MTOR,AKT1-BAD
kegg	Apoptosis	16	5.8342	1.4122e-08	1.04738e-07	TRAF2-TRADD,PRKACA-BAD,MAP3K14-IKBKG,TRAF2-RIPK1,RIPK1-TRADD,CHUK-MAP3K14,CHUK-AKT1,IKBKB-MAP3K14,RIPK1-MAP3K14,AKT1-IKBKG,CHUK-AKT2,IKBKB-AKT1,TRAF2-MAP3K14,AKT1-BAD,TNFRSF10B-FADD,FADD-TRADD
kegg	Herpes simplex infection	16	5.77078	1.65356e-08	1.13205e-07	TRAF3-IKBKG,TRAF2-TNFRSF14,TRAF2-IKBKG,TRAF3-TNFRSF14,IKBKB-MAP3K7,CDK2-HCFC1,MAP3K7-TAB1,TRAF1-TNFRSF14,MAP3K7-MAPK8,IKBKB-CHUK,JUN-MAPK9,MAPK9-TRAF2,IKBKB-IKBKG,MAP3K7-IKBKG,JUN-MAPK8,MAPK8-TRAF2
reactome	Nucleotide-binding domain, leucine rich repeat containing receptor (NLR) signaling pathways	14	6.54293	2.46442e-08	2.71882e-07	IRAK1-TAB1,MAP3K7-IRAK1,IKBKB-MAP3K7,IRAK1-IKBKG,CHUK-MAP3K7,IKBKB-TAB1,MAP3K7-TAB1,IKBKB-CHUK,CHUK-IKBKG,NFKB2-RELA,IKBKB-IRAK1,IKBKB-IKBKG,MAP3K7-IKBKG,CHUK-IRAK1
reactome	NOD1-2 Signaling Pathway	13	7.07157	2.89999e-08	3.09937e-07	IRAK1-TAB1,MAP3K7-IRAK1,IKBKB-MAP3K7,IRAK1-IKBKG,CHUK-MAP3K7,IKBKB-TAB1,MAP3K7-TAB1,IKBKB-CHUK,CHUK-IKBKG,IKBKB-IRAK1,IKBKB-IKBKG,MAP3K7-IKBKG,CHUK-IRAK1
kegg	ErbB signaling pathway	18	4.70296	5.84109e-08	3.71326e-07	PIK3R2-PIK3CB,HRAS-ARAF,MAPK1-MAP2K2,MYC-MAPK1,ELK1-MAPK8,MAPK8-MAP2K4,ARAF-MAP2K2,JUN-MAPK9,BRAF-MAP2K2,AKT1-BAD,MAPK9-MAP2K4,AKT2-GSK3B,HRAS-BRAF,ELK1-MAPK1,ELK1-MAPK9,JUN-MAPK8,AKT1-GSK3B,AKT1-MTOR
reactome	CD28 co-stimulation	11	8.48842	4.35302e-08	4.51131e-07	PDPK1-AKT1,VAV1-GRB2,LCK-VAV1,CD28-GRB2,PIK3R2-CD28,FYN-YES1,FYN-VAV1,GRAP2-CD28,CD28-VAV1,AKT1-MTOR,PIK3R2-FYN
reactome	FCERI mediated MAPK activation	14	6.03309	7.11235e-08	7.15418e-07	VAV1-PLCG1,LAT-VAV1,LAT-PLCG1,LAT-GRAP2,MAPK1-MAP2K2,VAV1-GRB2,MAPK8-MAP2K4,MAPK9-MAP2K4,LAT-GRB2,JUN-MAPK9,JUN-MAPK8,LYN-SYK,MAP2K4-MAP3K1,PLCG1-GRB2
reactome	NF-kB activation through FADD-RIP-1 pathway mediated by caspase-8 and -10	8	12.0662	1.48255e-07	1.44866e-06	FADD-IKBKG,RIPK1-IKBKG,IKBKB-CHUK,CHUK-IKBKG,IKBKB-RIPK1,IKBKB-IKBKG,CHUK-RIPK1,FADD-RIPK1
reactome	Signaling by Interleukins	25	3.33153	1.9808e-07	1.88176e-06	RBX1-BTRC,CHUK-MAP3K7,IKBKB-TAB1,IL2RB-GRB2,CHUK-IKBKG,NFKB2-RELA,CRK-RAPGEF1,MAP3K7-IKBKG,IRAK1-TAB1,LCK-IL2RB,IRAK1-IKBKG,MAP3K7-TAB1,IRAK1-PELI3,CHUK-IRAK1,CRKL-RAPGEF1,IKBKB-IKBKG,MAP3K7-IRAK1,IKBKB-MAP3K7,PIK3CB-GRB2,PIK3R2-GRB2,PIK3R2-PIK3CB,MAPK1-MAP2K2,IKBKB-CHUK,IKBKB-IRAK1,PIK3R2-FYN
kegg	Insulin signaling pathway	16	4.61663	4.03517e-07	2.3942e-06	PIK3R2-PIK3CB,PDPK1-MTOR,PDPK1-AKT1,HRAS-ARAF,MAPK1-MAP2K2,BRAF-MAP2K2,AKT2-GSK3B,ARAF-MAP2K2,AKT1-BAD,PIK3R2-INPPL1,HRAS-BRAF,ELK1-MAPK1,AKT1-TSC2,AKT1-GSK3B,AKT1-MTOR,PDPK1-PRKCZ
reactome	Interleukin-1 signaling	15	4.9773	3.41347e-07	3.15515e-06	IRAK1-TAB1,RBX1-BTRC,MAP3K7-IRAK1,IKBKB-MAP3K7,IRAK1-IKBKG,CHUK-MAP3K7,IKBKB-TAB1,MAP3K7-TAB1,IKBKB-CHUK,IRAK1-PELI3,CHUK-IKBKG,IKBKB-IRAK1,IKBKB-IKBKG,MAP3K7-IKBKG,CHUK-IRAK1
kegg	Hepatitis B	15	4.78586	5.74256e-07	3.1943e-06	MAPK9-MAP3K1,JUN-MAPK8,MAPK1-MAP2K2,MYC-MAPK1,RELA-IKBKG,JUN-MAPK9,CHUK-AKT1,MAPK8-MAP3K1,CHUK-RELA,AKT1-IKBKG,IKBKB-RELA,ELK1-MAPK1,CHUK-AKT2,IKBKB-AKT1,AKT1-BAD
reactome	FCERI mediated Ca+2 mobilization	11	7.01927	3.56702e-07	3.21032e-06	VAV1-PLCG1,PLCG1-ITK,LAT-GRAP2,LAT-GRB2,LAT-ITK,VAV1-GRB2,LAT-PLCG1,GRB2-ITK,LAT-VAV1,LYN-SYK,PLCG1-GRB2
kegg	Toll-like receptor signaling pathway	13	5.39207	7.97996e-07	4.17774e-06	MAPK9-MAP2K4,MAPK1-MAP2K2,MAP3K7-RIPK1,IKBKB-MAP3K7,JUN-MAPK9,MAP3K7-TAB1,IKBKB-CHUK,MAPK8-MAP2K4,CHUK-IKBKG,IKBKB-IKBKG,JUN-MAPK1,MAP3K7-MAP2K4,JUN-MAPK8
reactome	Role of LAT2-NTAL-LAB on calcium mobilization	19	3.89172	5.27677e-07	4.62732e-06	PIK3R2-PIK3CB,PDPK1-AKT1,AKT1-GSK3B,AKT1-BAD,AKT2-GSK3B,VAV1-GRB2,AKT1-MDM2,PIK3R2-CD28,PIK3CB-GRB2,AKT1-FOXO4,CHUK-AKT1,GRB2-FRS2,PIK3R2-GRB2,CHUK-AKT2,AKT1-TSC2,LYN-SYK,AKT1-MTOR,LYN-GAB2,PIK3R2-FYN
reactome	DAP12 signaling	23	3.34731	5.49065e-07	4.69451e-06	AKT1-MTOR,AKT1-MDM2,AKT1-FOXO4,GRB2-FRS2,AKT1-BAD,LAT-FYN,PDPK1-AKT1,PRKACA-PRKAR1B,LAT-GRAP2,LAT-GRB2,VAV1-GRB2,CHUK-AKT1,PLCG1-GRB2,PIK3R2-CD28,CHUK-AKT2,PIK3R2-PIK3CB,LAT-PLCG1,LAT-LCK,MAPK1-MAP2K2,AKT2-GSK3B,AKT1-TSC2,AKT1-GSK3B,PIK3R2-FYN
reactome	DAP12 interactions	23	3.27548	8.03015e-07	6.69832e-06	AKT1-MTOR,AKT1-MDM2,AKT1-FOXO4,GRB2-FRS2,AKT1-BAD,LAT-FYN,PDPK1-AKT1,PRKACA-PRKAR1B,LAT-GRAP2,LAT-GRB2,VAV1-GRB2,CHUK-AKT1,PLCG1-GRB2,PIK3R2-CD28,CHUK-AKT2,PIK3R2-PIK3CB,LAT-PLCG1,LAT-LCK,MAPK1-MAP2K2,AKT2-GSK3B,AKT1-TSC2,AKT1-GSK3B,PIK3R2-FYN
reactome	Signaling by EGFR	24	3.06295	1.55754e-06	1.26828e-05	AKT1-MTOR,PXN-GRB2,AKT1-MDM2,HGS-GRB2,HGS-SH3KBP1,AKT1-FOXO4,GRB2-FRS2,AKT1-BAD,PDPK1-AKT1,PRKACA-PRKAR1B,VAV1-GRB2,CHUK-AKT1,HGS-EPS15,EPS15-GRB2,PIK3R2-CD28,CHUK-AKT2,PIK3R2-PIK3CB,SPRY2-SPRY1,MAPK1-MAP2K2,AKT2-GSK3B,GRB2-SH3KBP1,AKT1-TSC2,AKT1-GSK3B,PIK3R2-FYN
reactome	Signaling by EGFR in Cancer	24	3.00516	2.17598e-06	1.73066e-05	AKT1-MTOR,PXN-GRB2,AKT1-MDM2,HGS-GRB2,HGS-SH3KBP1,AKT1-FOXO4,GRB2-FRS2,AKT1-BAD,PDPK1-AKT1,PRKACA-PRKAR1B,VAV1-GRB2,CHUK-AKT1,HGS-EPS15,EPS15-GRB2,PIK3R2-CD28,CHUK-AKT2,PIK3R2-PIK3CB,SPRY2-SPRY1,MAPK1-MAP2K2,AKT2-GSK3B,GRB2-SH3KBP1,AKT1-TSC2,AKT1-GSK3B,PIK3R2-FYN
kegg	Non-alcoholic fatty liver disease (NAFLD)	9	6.78723	5.5573e-06	2.74778e-05	IKBKB-TRAF2,BCL2L11-BAX,AKT2-GSK3B,MAPK8-MAPK9,IKBKB-RELA,JUN-MAPK9,JUN-MAPK8,AKT1-GSK3B,MAPK8-MAP3K11
kegg	Hepatitis C	12	4.74029	8.37899e-06	3.9249e-05	PIK3R2-PIK3CB,PDPK1-AKT1,TRAF2-TRADD,AKT2-GSK3B,HRAS-ARAF,IKBKB-CHUK,HRAS-BRAF,CHUK-IKBKG,BRAF-MAPK1,IKBKB-IKBKG,AKT1-GSK3B,AKT1-BAD
kegg	FoxO signaling pathway	11	5.06947	1.02499e-05	4.56121e-05	PDPK1-AKT1,HRAS-ARAF,MAPK1-MAP2K2,SGK1-PDPK1,ARAF-MAP2K2,BRAF-MAP2K2,AKT1-FOXO4,HRAS-BRAF,CHUK-AKT2,IKBKB-AKT1,CHUK-AKT1
kegg	Endometrial cancer	10	5.53033	1.16633e-05	4.94303e-05	PIK3R2-PIK3CB,PDPK1-AKT1,ARAF-MAP2K2,GSK3B-AXIN2,MAPK1-MAP2K2,HRAS-ARAF,BRAF-MAP2K2,HRAS-BRAF,ELK1-MAPK1,AKT1-BAD
reactome	IRAK1 recruits IKK complex	7	9.29096	6.70409e-06	5.09511e-05	IRAK1-IKBKG,IKBKB-CHUK,IRAK1-PELI3,CHUK-IKBKG,IKBKB-IRAK1,IKBKB-IKBKG,CHUK-IRAK1
reactome	IRAK1 recruits IKK complex upon TLR7-8 or 9 stimulation	7	9.29096	6.70409e-06	5.09511e-05	IRAK1-IKBKG,IKBKB-CHUK,IRAK1-PELI3,CHUK-IKBKG,IKBKB-IRAK1,IKBKB-IKBKG,CHUK-IRAK1
reactome	TNF signaling	6	11.7113	6.94511e-06	5.16354e-05	TRAF2-FADD,FADD-TRADD,TRAF2-RIPK1,TRAF2-TRADD,RIPK1-TRADD,FADD-RIPK1
kegg	Adipocytokine signaling pathway	9	6.09465	1.40612e-05	5.68841e-05	SOCS3-RELA,MTOR-TRAF2,TRAF2-TRADD,TRAF2-IKBKG,TNFRSF1B-TRAF2,CHUK-TRAF2,IKBKB-TRAF2,MAPK9-TRAF2,MAPK8-TRAF2
reactome	Generation of second messenger molecules	8	7.37378	9.63116e-06	7.0082e-05	LAT-PLCG1,LAT-GRAP2,CD4-LCK,LAT-CD247,LAT-ITK,PLCG1-ITK,LCK-CD247,LAT-LCK
kegg	GnRH signaling pathway	9	5.85565	1.97231e-05	7.632e-05	MAPK1-MAP2K2,ITPR3-ITPR1,JUN-MAPK9,PLD2-PRKCA,MAPK9-MAP2K4,MAPK8-MAP2K4,ELK1-MAPK1,JUN-MAPK8,MAP2K4-MAP3K1
reactome	GPVI-mediated activation cascade	8	7.17449	1.19624e-05	8.5232e-05	PIK3R2-PIK3CB,PDPK1-AKT1,LAT-LCK,AKT2-PRKCZ,PDPK1-PRKCZ,AKT1-PRKCZ,LYN-SYK,PIK3R2-FYN
reactome	Caspase-8 activation	7	8.2955	1.52522e-05	9.84196e-05	TRAF2-FADD,FADD-TRADD,TRAF2-RIPK1,TRAF2-TRADD,TNFRSF10B-FADD,RIPK1-TRADD,FADD-RIPK1
reactome	Dimerization of procaspase-8	7	8.2955	1.52522e-05	9.84196e-05	TRAF2-FADD,FADD-TRADD,TRAF2-RIPK1,TRAF2-TRADD,TNFRSF10B-FADD,RIPK1-TRADD,FADD-RIPK1
reactome	Downstream signal transduction	19	3.1057	1.49611e-05	9.84196e-05	PIK3R2-PIK3CB,PDPK1-AKT1,PRKACA-PRKAR1B,MAPK1-MAP2K2,AKT2-GSK3B,VAV1-GRB2,AKT1-MDM2,PIK3R2-CD28,AKT1-FOXO4,CHUK-AKT1,GRB2-FRS2,CHUK-AKT2,CRK-RAPGEF1,AKT1-TSC2,AKT1-GSK3B,CRKL-RAPGEF1,AKT1-MTOR,AKT1-BAD,PIK3R2-FYN
reactome	Regulation of HSF1-mediated heat shock response	6	10.4785	1.44541e-05	9.84196e-05	MAPK1-HSF1,HSF1-SIRT1,HSPA1B-HSF1,CCAR2-SIRT1,HSPA1L-SIRT1,HSPA1L-CCAR2
reactome	Regulation by c-FLIP	7	8.2955	1.52522e-05	9.84196e-05	TRAF2-FADD,FADD-TRADD,TRAF2-RIPK1,TRAF2-TRADD,TNFRSF10B-FADD,RIPK1-TRADD,FADD-RIPK1
reactome	Signaling by SCF-KIT	20	2.98937	1.58574e-05	0.00010043	PIK3R2-PIK3CB,PDPK1-AKT1,AKT1-BAD,MAPK1-MAP2K2,AKT2-GSK3B,VAV1-GRB2,PIK3R2-GRB2,LCK-VAV1,AKT1-MDM2,PIK3R2-CD28,AKT1-FOXO4,CHUK-AKT1,GRB2-FRS2,FYN-VAV1,CHUK-AKT2,AKT1-TSC2,AKT1-GSK3B,AKT1-MTOR,LYN-GAB2,PIK3R2-FYN
reactome	Cellular response to heat stress	8	6.6364	2.19864e-05	0.000136715	MAPK1-HSF1,HSF1-CREBBP,HSF1-SIRT1,HSPA1B-HSF1,CCAR2-SIRT1,HSPA1L-SIRT1,HSPA1L-CCAR2,MTOR-RPTOR
reactome	Signaling by PDGF	19	3.00218	2.40522e-05	0.00014543	PIK3R2-PIK3CB,PDPK1-AKT1,PRKACA-PRKAR1B,MAPK1-MAP2K2,AKT2-GSK3B,VAV1-GRB2,AKT1-MDM2,PIK3R2-CD28,AKT1-FOXO4,CHUK-AKT1,GRB2-FRS2,CHUK-AKT2,CRK-RAPGEF1,AKT1-TSC2,AKT1-GSK3B,CRKL-RAPGEF1,AKT1-MTOR,AKT1-BAD,PIK3R2-FYN
reactome	GAB1 signalosome	16	3.3816	2.42383e-05	0.00014543	PIK3R2-PIK3CB,PXN-GRB2,AKT1-BAD,AKT2-GSK3B,VAV1-GRB2,PDPK1-AKT1,AKT1-MDM2,PIK3R2-CD28,AKT1-FOXO4,CHUK-AKT1,GRB2-FRS2,CHUK-AKT2,AKT1-TSC2,AKT1-GSK3B,AKT1-MTOR,PIK3R2-FYN
reactome	PI3K events in ERBB2 signaling	15	3.50514	2.82106e-05	0.000155613	PIK3R2-PIK3CB,PDPK1-AKT1,AKT1-BAD,AKT2-GSK3B,VAV1-GRB2,AKT1-MDM2,PIK3R2-CD28,AKT1-FOXO4,CHUK-AKT1,GRB2-FRS2,CHUK-AKT2,AKT1-TSC2,AKT1-GSK3B,AKT1-MTOR,PIK3R2-FYN
reactome	PIP3 activates AKT signaling	15	3.50514	2.82106e-05	0.000155613	PIK3R2-PIK3CB,PDPK1-AKT1,AKT1-BAD,AKT2-GSK3B,VAV1-GRB2,AKT1-MDM2,PIK3R2-CD28,AKT1-FOXO4,CHUK-AKT1,GRB2-FRS2,CHUK-AKT2,AKT1-TSC2,AKT1-GSK3B,AKT1-MTOR,PIK3R2-FYN
reactome	PI-3K cascade	15	3.50514	2.82106e-05	0.000155613	PIK3R2-PIK3CB,PDPK1-AKT1,AKT1-BAD,AKT2-GSK3B,VAV1-GRB2,AKT1-MDM2,PIK3R2-CD28,AKT1-FOXO4,CHUK-AKT1,GRB2-FRS2,CHUK-AKT2,AKT1-TSC2,AKT1-GSK3B,AKT1-MTOR,PIK3R2-FYN
reactome	PI3K events in ERBB4 signaling	15	3.50514	2.82106e-05	0.000155613	PIK3R2-PIK3CB,PDPK1-AKT1,AKT1-BAD,AKT2-GSK3B,VAV1-GRB2,AKT1-MDM2,PIK3R2-CD28,AKT1-FOXO4,CHUK-AKT1,GRB2-FRS2,CHUK-AKT2,AKT1-TSC2,AKT1-GSK3B,AKT1-MTOR,PIK3R2-FYN
reactome	PI3K-AKT Signaling in Cancer	15	3.50514	2.82106e-05	0.000155613	PIK3R2-PIK3CB,PDPK1-AKT1,AKT1-BAD,AKT2-GSK3B,VAV1-GRB2,AKT1-MDM2,PIK3R2-CD28,AKT1-FOXO4,CHUK-AKT1,GRB2-FRS2,CHUK-AKT2,AKT1-TSC2,AKT1-GSK3B,AKT1-MTOR,PIK3R2-FYN
kegg	Osteoclast differentiation	12	4.02206	4.52171e-05	0.00016768	MAP3K7-TRAF2,CHUK-NFKB2,SOCS1-TYK2,IKBKB-MAP3K7,CHUK-MAP3K14,TRAF2-MAP3K14,MAP3K7-TAB1,JUN-MAPK9,JUN-MAPK8,TRAF2-TAB1,SYK-BLNK,PIK3R2-FYN
reactome	JNK (c-Jun kinases) phosphorylation and activation mediated by activated human TAK1	7	7.25856	3.90088e-05	0.000211762	IRAK1-TAB1,MAPK9-MAP2K4,MAP3K7-IRAK1,MAP3K7-TAB1,MAPK8-MAP2K4,MAP3K7-IKBKG,MAP3K7-MAP2K4
kegg	HTLV-I infection	19	2.78964	6.54773e-05	0.000233099	PIK3R2-PIK3CB,EP300-SMAD2,JUN-MAPK8,CHUK-NFKB2,TCF3-EP300,AKT2-GSK3B,SMAD2-CREBBP,CHUK-MAP3K14,CHUK-AKT1,TCF3-CREBBP,IKBKB-AKT1,IKBKB-CHUK,CHUK-IKBKG,MAPK8-MAP2K4,CHUK-AKT2,IKBKB-IKBKG,MYC-TRRAP,AKT1-GSK3B,MAP2K4-MAP3K1
reactome	PI3K-AKT activation	15	3.36304	4.57916e-05	0.000244699	PIK3R2-PIK3CB,PDPK1-AKT1,AKT1-BAD,AKT2-GSK3B,VAV1-GRB2,AKT1-MDM2,PIK3R2-CD28,AKT1-FOXO4,CHUK-AKT1,GRB2-FRS2,CHUK-AKT2,AKT1-TSC2,AKT1-GSK3B,AKT1-MTOR,PIK3R2-FYN
kegg	Neurotrophin signaling pathway	14	3.36629	8.01229e-05	0.000274267	PIK3R2-PIK3CB,PDPK1-AKT1,MAPK1-MAP2K2,AKT2-GSK3B,CRK-FRS2,BRAF-MAP2K2,HRAS-BRAF,JUN-MAPK9,IKBKB-IRAK1,CRK-RAPGEF1,JUN-MAPK8,AKT1-GSK3B,CRKL-RAPGEF1,AKT1-BAD
reactome	Downstream signaling of activated FGFR	17	3.03276	5.54356e-05	0.000291677	PIK3R2-PIK3CB,PDPK1-AKT1,PRKACA-PRKAR1B,MAPK1-MAP2K2,AKT2-GSK3B,VAV1-GRB2,AKT1-MDM2,PIK3R2-CD28,AKT1-FOXO4,CHUK-AKT1,GRB2-FRS2,CHUK-AKT2,AKT1-TSC2,AKT1-GSK3B,AKT1-MTOR,AKT1-BAD,PIK3R2-FYN
reactome	Death Receptor Signalling	7	6.6364	7.20039e-05	0.000365053	TRAF2-FADD,FADD-TRADD,TRAF2-RIPK1,TRAF2-TRADD,TNFRSF10B-FADD,RIPK1-TRADD,FADD-RIPK1
reactome	IKK complex recruitment mediated by RIP1	7	6.6364	7.20039e-05	0.000365053	RIPK1-RIPK3,RIPK1-IKBKG,IKBKB-CHUK,CHUK-IKBKG,IKBKB-RIPK1,IKBKB-IKBKG,CHUK-RIPK1
reactome	Constitutive PI3K-AKT Signaling in Cancer	13	3.59472	7.25837e-05	0.000365053	PIK3R2-PIK3CB,PDPK1-AKT1,AKT1-BAD,VAV1-GRB2,AKT1-MDM2,PIK3R2-CD28,AKT1-FOXO4,CHUK-AKT1,GRB2-FRS2,AKT1-TSC2,AKT1-GSK3B,AKT1-MTOR,PIK3R2-FYN
reactome	NOTCH1 Intracellular Domain Regulates Transcription	10	4.42427	8.51125e-05	0.000421862	NOTCH1-EP300,TBL1X-HDAC5,CDK8-CREBBP,NOTCH1-MAML2,MYC-EP300,TBL1X-HDAC7,MAML2-CREBBP,EP300-CREBBP,EP300-MAML2,MYC-CREBBP
reactome	MAP kinase activation in TLR cascade	11	3.883	0.000127816	0.000624473	IRAK1-TAB1,JUN-MAPK8,MAPK1-MAP2K2,MAP3K7-IRAK1,MAPK8-MAP2K4,JUN-MAPK9,MAP3K7-TAB1,MAPK9-MAP2K4,ELK1-MAPK1,MAP3K7-IKBKG,MAP3K7-MAP2K4
kegg	Long-term depression	6	6.6364	0.00023797	0.000784418	ARAF-MAP2K2,MAPK1-MAP2K2,HRAS-ARAF,HRAS-BRAF,ITPR3-ITPR1,BRAF-MAP2K2
reactome	Extrinsic Pathway for Apoptosis	7	5.80685	0.000175007	0.000842993	TRAF2-FADD,FADD-TRADD,TRAF2-RIPK1,TRAF2-TRADD,TNFRSF10B-FADD,RIPK1-TRADD,FADD-RIPK1
reactome	NGF signalling via TRKA from the plasma membrane	19	2.56284	0.000198471	0.000942739	PIK3R2-PIK3CB,PDPK1-AKT1,PRKACA-PRKAR1B,MAPK1-MAP2K2,AKT2-GSK3B,VAV1-GRB2,AKT1-MDM2,PIK3R2-CD28,AKT1-FOXO4,CHUK-AKT1,GRB2-FRS2,ELK1-MAPK1,CHUK-AKT2,AKT1-TSC2,AKT1-GSK3B,CRKL-RAPGEF1,AKT1-MTOR,AKT1-BAD,PIK3R2-FYN
kegg	Non-small cell lung cancer	9	4.14775	0.000312886	0.00099453	PIK3R2-PIK3CB,PDPK1-AKT1,ARAF-MAP2K2,MAPK1-MAP2K2,HRAS-ARAF,AKT1-BAD,HRAS-BRAF,BRAF-MAP2K2,BRAF-PRKCA
reactome	Signaling by ERBB2	17	2.68616	0.00024229	0.00113511	PIK3R2-PIK3CB,PDPK1-AKT1,PRKACA-PRKAR1B,MAPK1-MAP2K2,AKT2-GSK3B,VAV1-GRB2,AKT1-MDM2,PIK3R2-CD28,AKT1-FOXO4,CHUK-AKT1,GRB2-FRS2,CHUK-AKT2,AKT1-TSC2,AKT1-GSK3B,AKT1-MTOR,AKT1-BAD,PIK3R2-FYN
kegg	NOD-like receptor signaling pathway	7	5.16164	0.000373565	0.00114222	IKBKB-MAP3K7,TAB1-MAPK11,MAP3K7-TAB1,MAP3K7-MAPK8,IKBKB-CHUK,CHUK-IKBKG,IKBKB-IKBKG
kegg	Toxoplasmosis	9	4.03565	0.000385019	0.00114222	PIK3R2-PIK3CB,PDPK1-AKT1,IKBKB-MAP3K7,CHUK-MAP3K7,MAP3K7-TAB1,MAP3K7-MAPK8,CD40-CD40LG,MAP3K7-IKBKG,AKT1-BAD
reactome	Signaling by ERBB4	17	2.66082	0.000270817	0.00125161	PIK3R2-PIK3CB,RBX1-BTRC,PDPK1-AKT1,AKT1-BAD,MAPK1-MAP2K2,AKT2-GSK3B,VAV1-GRB2,AKT1-MDM2,PIK3R2-CD28,AKT1-FOXO4,CHUK-AKT1,GRB2-FRS2,CHUK-AKT2,AKT1-TSC2,AKT1-GSK3B,AKT1-MTOR,PIK3R2-FYN
reactome	Constitutive Signaling by NOTCH1 PEST Domain Mutants	10	3.81402	0.000296348	0.00133357	NOTCH1-EP300,TBL1X-HDAC5,CDK8-CREBBP,NOTCH1-MAML2,MYC-EP300,TBL1X-HDAC7,MAML2-CREBBP,EP300-CREBBP,EP300-MAML2,MYC-CREBBP
reactome	Constitutive Signaling by NOTCH1 HD+PEST Domain Mutants	10	3.81402	0.000296348	0.00133357	NOTCH1-EP300,TBL1X-HDAC5,CDK8-CREBBP,NOTCH1-MAML2,MYC-EP300,TBL1X-HDAC7,MAML2-CREBBP,EP300-CREBBP,EP300-MAML2,MYC-CREBBP
kegg	Cytosolic DNA-sensing pathway	5	6.91292	0.000653135	0.00187513	IKBKB-RIPK1,ZBP1-RIPK3,RIPK1-IKBKG,CHUK-RIPK1,RIPK1-ZBP1
kegg	Pancreatic cancer	9	3.64193	0.000823539	0.00229047	PIK3R2-PIK3CB,RELA-IKBKG,CHUK-AKT1,CHUK-RELA,AKT1-IKBKG,IKBKB-RELA,CHUK-AKT2,IKBKB-AKT1,AKT1-BAD
reactome	HATs acetylate histones	22	2.17263	0.000655916	0.00283954	ATXN7-TAF5L,HIST1H2BB-EP300,ATXN7L3-TRRAP,TAF10-ATXN7L3,ATXN7-TAF10,TAF10-TAF6L,ATXN7L3-TADA2B,TADA2B-TRRAP,TADA2B-TAF6L,ATXN7-ATXN7L3,HCFC1-WDR5,TAF5L-TADA2B,EP300-HIST2H3D,WDR5-ZZZ3,ATXN7-TRRAP,TAF10-TADA2B,BRD1-HIST2H3D,TAF5L-TAF10,TAF5L-ATXN7L3,HIST1H2BB-CREBBP,EP300-HIST2H2AB,TAF10-TRRAP
reactome	Chromatin organization	22	2.17263	0.000655916	0.00283954	ATXN7-TAF5L,HIST1H2BB-EP300,ATXN7L3-TRRAP,TAF10-ATXN7L3,ATXN7-TAF10,TAF10-TAF6L,ATXN7L3-TADA2B,TADA2B-TRRAP,TADA2B-TAF6L,ATXN7-ATXN7L3,HCFC1-WDR5,TAF5L-TADA2B,EP300-HIST2H3D,WDR5-ZZZ3,ATXN7-TRRAP,TAF10-TADA2B,BRD1-HIST2H3D,TAF5L-TAF10,TAF5L-ATXN7L3,HIST1H2BB-CREBBP,EP300-HIST2H2AB,TAF10-TRRAP
reactome	Chromatin modifying enzymes	22	2.17263	0.000655916	0.00283954	ATXN7-TAF5L,HIST1H2BB-EP300,ATXN7L3-TRRAP,TAF10-ATXN7L3,ATXN7-TAF10,TAF10-TAF6L,ATXN7L3-TADA2B,TADA2B-TRRAP,TADA2B-TAF6L,ATXN7-ATXN7L3,HCFC1-WDR5,TAF5L-TADA2B,EP300-HIST2H3D,WDR5-ZZZ3,ATXN7-TRRAP,TAF10-TADA2B,BRD1-HIST2H3D,TAF5L-TAF10,TAF5L-ATXN7L3,HIST1H2BB-CREBBP,EP300-HIST2H2AB,TAF10-TRRAP
kegg	Thyroid cancer	4	8.2955	0.00112127	0.00302402	HRAS-TPR,HRAS-BRAF,MAPK1-MAP2K2,BRAF-MAP2K2
kegg	Small cell lung cancer	8	3.73882	0.00133211	0.00348699	PIK3R2-PIK3CB,CCNE1-CDK2,PIK3R2-PTK2,AKT1-IKBKG,ITGAV-PTK2,CHUK-AKT2,IKBKB-AKT1,CHUK-AKT1
kegg	Renal cell carcinoma	7	4.14775	0.00143192	0.00364117	MAPK1-MAP2K2,CRKL-RAPGEF1,ARAF-MAP2K2,CRK-RAPGEF1,JUN-MAPK1,ETS1-MAPK1,BRAF-MAP2K2
reactome	Platelet activation, signaling and aggregation	14	2.66982	0.000873325	0.00373346	PIK3R2-PIK3CB,GNAI1-GNB4,LAT-LCK,AKT2-PRKCZ,PDPK1-AKT1,MAPK1-ARRB2,GRB2-PTK2,PIK3R2-FYN,GNG11-GNB4,AKT1-PRKCZ,CRK-PTK2,LYN-SYK,GNAI2-GNB2,PDPK1-PRKCZ
kegg	mTOR signaling pathway	7	4.07498	0.00159039	0.0039318	PIK3R2-PIK3CB,PDPK1-AKT1,MAPK1-TSC2,PRKCA-MTOR,AKT1-TSC2,AKT1-MTOR,MTOR-RPTOR
kegg	Fc epsilon RI signaling pathway	7	3.93685	0.00194801	0.00456244	PIK3R2-PIK3CB,PDPK1-AKT1,MAPK1-MAP2K2,LAT-GRB2,MAPK9-MAP2K4,MAPK8-MAP2K4,LYN-SYK
kegg	Chagas disease (American trypanosomiasis)	7	3.93685	0.00194801	0.00456244	PIK3R2-PIK3CB,MAPK9-MAP2K4,MAPK8-MAP2K4,PPP2R1A-RELA,JUN-MAPK9,JUN-MAPK1,JUN-MAPK8
kegg	Natural killer cell mediated cytotoxicity	10	2.96268	0.002132	0.00486533	VAV1-PLCG1,PIK3R2-PIK3CB,LAT-PLCG1,LAT-GRB2,MAPK1-MAP2K2,ARAF-MAP2K2,SH2D1A-FYN,HRAS-ARAF,HRAS-BRAF,BRAF-MAP2K2
kegg	Long-term potentiation	6	4.32809	0.00249018	0.00554065	ARAF-MAP2K2,MAPK1-MAP2K2,HRAS-ARAF,HRAS-BRAF,ITPR3-ITPR1,BRAF-MAP2K2
reactome	Signaling by NOTCH1	10	3.13038	0.00141064	0.00554528	NOTCH1-EP300,TBL1X-HDAC5,CDK8-CREBBP,NOTCH1-MAML2,MYC-EP300,TBL1X-HDAC7,MAML2-CREBBP,EP300-CREBBP,EP300-MAML2,MYC-CREBBP
reactome	Signaling by NOTCH1 HD+PEST Domain Mutants in Cancer	10	3.13038	0.00141064	0.00554528	NOTCH1-EP300,TBL1X-HDAC5,CDK8-CREBBP,NOTCH1-MAML2,MYC-EP300,TBL1X-HDAC7,MAML2-CREBBP,EP300-CREBBP,EP300-MAML2,MYC-CREBBP
reactome	FBXW7 Mutants and NOTCH1 in Cancer	10	3.13038	0.00141064	0.00554528	NOTCH1-EP300,TBL1X-HDAC5,CDK8-CREBBP,NOTCH1-MAML2,MYC-EP300,TBL1X-HDAC7,MAML2-CREBBP,EP300-CREBBP,EP300-MAML2,MYC-CREBBP
reactome	Signaling by NOTCH1 t(7;9)(NOTCH1-M1580_K2555) Translocation Mutant	10	3.13038	0.00141064	0.00554528	NOTCH1-EP300,TBL1X-HDAC5,CDK8-CREBBP,NOTCH1-MAML2,MYC-EP300,TBL1X-HDAC7,MAML2-CREBBP,EP300-CREBBP,EP300-MAML2,MYC-CREBBP
reactome	Signaling by NOTCH1 PEST Domain Mutants in Cancer	10	3.13038	0.00141064	0.00554528	NOTCH1-EP300,TBL1X-HDAC5,CDK8-CREBBP,NOTCH1-MAML2,MYC-EP300,TBL1X-HDAC7,MAML2-CREBBP,EP300-CREBBP,EP300-MAML2,MYC-CREBBP
reactome	Signaling by NOTCH1 HD Domain Mutants in Cancer	10	3.13038	0.00141064	0.00554528	NOTCH1-EP300,TBL1X-HDAC5,CDK8-CREBBP,NOTCH1-MAML2,MYC-EP300,TBL1X-HDAC7,MAML2-CREBBP,EP300-CREBBP,EP300-MAML2,MYC-CREBBP
reactome	Signaling by NOTCH1 in Cancer	10	3.13038	0.00141064	0.00554528	NOTCH1-EP300,TBL1X-HDAC5,CDK8-CREBBP,NOTCH1-MAML2,MYC-EP300,TBL1X-HDAC7,MAML2-CREBBP,EP300-CREBBP,EP300-MAML2,MYC-CREBBP
reactome	Regulation of signaling by CBL	6	4.74029	0.00154468	0.00600317	PIK3R2-PIK3CB,PIK3CB-GRB2,PIK3R2-GRB2,CRK-RAPGEF1,CRKL-RAPGEF1,PIK3R2-FYN
reactome	Loss of Function of SMAD4 in Cancer	11	2.85158	0.00178061	0.00602938	SKI-SMAD2,SMAD7-SMURF1,ZFYVE9-SMAD2,SMAD7-USP15,SMAD7-TGFB1,SMAD2-MTMR4,CDK8-SMAD2,MYC-RBL1,SMAD7-SMAD2,MYC-SMAD2,TGFB1-SMAD2
reactome	TGFBR2 MSI Frameshift Mutants in Cancer	11	2.85158	0.00178061	0.00602938	SKI-SMAD2,SMAD7-SMURF1,ZFYVE9-SMAD2,SMAD7-USP15,SMAD7-TGFB1,SMAD2-MTMR4,CDK8-SMAD2,MYC-RBL1,SMAD7-SMAD2,MYC-SMAD2,TGFB1-SMAD2
reactome	Loss of Function of TGFBR2 in Cancer	11	2.85158	0.00178061	0.00602938	SKI-SMAD2,SMAD7-SMURF1,ZFYVE9-SMAD2,SMAD7-USP15,SMAD7-TGFB1,SMAD2-MTMR4,CDK8-SMAD2,MYC-RBL1,SMAD7-SMAD2,MYC-SMAD2,TGFB1-SMAD2
reactome	Signaling by TGF-beta Receptor Complex in Cancer	11	2.85158	0.00178061	0.00602938	SKI-SMAD2,SMAD7-SMURF1,ZFYVE9-SMAD2,SMAD7-USP15,SMAD7-TGFB1,SMAD2-MTMR4,CDK8-SMAD2,MYC-RBL1,SMAD7-SMAD2,MYC-SMAD2,TGFB1-SMAD2
reactome	Loss of Function of SMAD2-3 in Cancer	11	2.85158	0.00178061	0.00602938	SKI-SMAD2,SMAD7-SMURF1,ZFYVE9-SMAD2,SMAD7-USP15,SMAD7-TGFB1,SMAD2-MTMR4,CDK8-SMAD2,MYC-RBL1,SMAD7-SMAD2,MYC-SMAD2,TGFB1-SMAD2
reactome	TGFBR1 LBD Mutants in Cancer	11	2.85158	0.00178061	0.00602938	SKI-SMAD2,SMAD7-SMURF1,ZFYVE9-SMAD2,SMAD7-USP15,SMAD7-TGFB1,SMAD2-MTMR4,CDK8-SMAD2,MYC-RBL1,SMAD7-SMAD2,MYC-SMAD2,TGFB1-SMAD2
reactome	Signaling by TGF-beta Receptor Complex	11	2.85158	0.00178061	0.00602938	SKI-SMAD2,SMAD7-SMURF1,ZFYVE9-SMAD2,SMAD7-USP15,SMAD7-TGFB1,SMAD2-MTMR4,CDK8-SMAD2,MYC-RBL1,SMAD7-SMAD2,MYC-SMAD2,TGFB1-SMAD2
reactome	SMAD4 MH2 Domain Mutants in Cancer	11	2.85158	0.00178061	0.00602938	SKI-SMAD2,SMAD7-SMURF1,ZFYVE9-SMAD2,SMAD7-USP15,SMAD7-TGFB1,SMAD2-MTMR4,CDK8-SMAD2,MYC-RBL1,SMAD7-SMAD2,MYC-SMAD2,TGFB1-SMAD2
reactome	TGFBR2 Kinase Domain Mutants in Cancer	11	2.85158	0.00178061	0.00602938	SKI-SMAD2,SMAD7-SMURF1,ZFYVE9-SMAD2,SMAD7-USP15,SMAD7-TGFB1,SMAD2-MTMR4,CDK8-SMAD2,MYC-RBL1,SMAD7-SMAD2,MYC-SMAD2,TGFB1-SMAD2
reactome	TGFBR1 KD Mutants in Cancer	11	2.85158	0.00178061	0.00602938	SKI-SMAD2,SMAD7-SMURF1,ZFYVE9-SMAD2,SMAD7-USP15,SMAD7-TGFB1,SMAD2-MTMR4,CDK8-SMAD2,MYC-RBL1,SMAD7-SMAD2,MYC-SMAD2,TGFB1-SMAD2
reactome	SMAD2-3 Phosphorylation Motif Mutants in Cancer	11	2.85158	0.00178061	0.00602938	SKI-SMAD2,SMAD7-SMURF1,ZFYVE9-SMAD2,SMAD7-USP15,SMAD7-TGFB1,SMAD2-MTMR4,CDK8-SMAD2,MYC-RBL1,SMAD7-SMAD2,MYC-SMAD2,TGFB1-SMAD2
reactome	Loss of Function of TGFBR1 in Cancer	11	2.85158	0.00178061	0.00602938	SKI-SMAD2,SMAD7-SMURF1,ZFYVE9-SMAD2,SMAD7-USP15,SMAD7-TGFB1,SMAD2-MTMR4,CDK8-SMAD2,MYC-RBL1,SMAD7-SMAD2,MYC-SMAD2,TGFB1-SMAD2
reactome	SMAD2-3 MH2 Domain Mutants in Cancer	11	2.85158	0.00178061	0.00602938	SKI-SMAD2,SMAD7-SMURF1,ZFYVE9-SMAD2,SMAD7-USP15,SMAD7-TGFB1,SMAD2-MTMR4,CDK8-SMAD2,MYC-RBL1,SMAD7-SMAD2,MYC-SMAD2,TGFB1-SMAD2
kegg	Bladder cancer	5	5.02758	0.00291331	0.00632402	HRAS-ARAF,ARAF-MAP2K2,HRAS-BRAF,MAPK1-MAP2K2,BRAF-MAP2K2
reactome	Regulation of cholesterol biosynthesis by SREBP (SREBF)	6	4.52482	0.00197499	0.00643281	SREBF1-SCAP,SCAP-SREBF2,SREBF1-MED1,SREBF1-CREBBP,SREBF1-SMARCD3,SREBF2-CREBBP
reactome	Pre-NOTCH Expression and Processing	6	4.52482	0.00197499	0.00643281	NOTCH1-EP300,EP300-MAML2,JUN-MOV10,NOTCH1-MAML2,MAML2-CREBBP,EP300-CREBBP
reactome	Pre-NOTCH Transcription and Translation	6	4.52482	0.00197499	0.00643281	NOTCH1-EP300,EP300-MAML2,JUN-MOV10,NOTCH1-MAML2,MAML2-CREBBP,EP300-CREBBP
reactome	Condensation of Prophase Chromosomes	6	4.52482	0.00197499	0.00643281	H2AFX-HIST2H3D,NCAPD3-SMC4,SMC2-NCAPD3,H2AFX-HIST1H2BM,SMC2-HIST2H3D,SMC2-SMC4
kegg	Proteoglycans in cancer	10	2.69772	0.00420515	0.00891091	HRAS-ARAF,MAPK1-MAP2K2,ARAF-MAP2K2,PIK3R2-IGF1R,HRAS-BRAF,ELK1-MAPK1,BRAF-MAPK1,BRAF-MAP2K2,AKT1-MTOR,GRB2-FRS2
reactome	Signaling by NOTCH	11	2.60716	0.00358328	0.0115611	NOTCH1-EP300,TBL1X-HDAC5,CDK8-CREBBP,JUN-MOV10,MYC-EP300,TBL1X-HDAC7,NOTCH1-MAML2,MAML2-CREBBP,EP300-CREBBP,EP300-MAML2,MYC-CREBBP
reactome	CTLA4 inhibitory signaling	5	4.74029	0.00379174	0.0121194	PPP2R1A-PPP2R5B,PDPK1-AKT1,PPP2R1A-AKT1,FYN-CTLA4,LCK-CTLA4
kegg	Colorectal cancer	5	4.2541	0.00609045	0.0126058	AKT2-GSK3B,JUN-MAPK1,AKT1-GSK3B,AKT1-BAD,MYC-MAPK1
kegg	Melanoma	7	3.18184	0.00647208	0.0130912	PIK3R2-PIK3CB,ARAF-MAP2K2,MAPK1-MAP2K2,HRAS-ARAF,BRAF-MAP2K2,HRAS-BRAF,AKT1-BAD
reactome	TGF-beta receptor signaling activates SMADs	6	3.90376	0.00421528	0.0133484	SMAD7-SMURF1,ZFYVE9-SMAD2,SMAD7-USP15,SMAD7-TGFB1,SMAD2-MTMR4,TGFB1-SMAD2
reactome	Golgi Associated Vesicle Biogenesis	6	3.82869	0.0046455	0.0145758	SNAPIN-DNM2,GAK-CLTC,HIP1R-CLTC,DNM2-SNX9,CLTC-SNX9,CLTC-AP1B1
reactome	CD28 dependent PI3K-Akt signaling	4	5.10492	0.00724841	0.022536	PDPK1-AKT1,PIK3R2-FYN,AKT1-MTOR,PIK3R2-CD28
kegg	Glioma	7	2.83261	0.011978	0.0236898	ARAF-MAP2K2,MAPK1-MAP2K2,HRAS-ARAF,PIK3R2-IGF1R,HRAS-BRAF,BRAF-MAP2K2,AKT1-MTOR
reactome	trans-Golgi Network Vesicle Budding	6	3.3182	0.00932784	0.0284832	SNAPIN-DNM2,GAK-CLTC,HIP1R-CLTC,DNM2-SNX9,CLTC-SNX9,CLTC-AP1B1
reactome	Clathrin derived vesicle budding	6	3.3182	0.00932784	0.0284832	SNAPIN-DNM2,GAK-CLTC,HIP1R-CLTC,DNM2-SNX9,CLTC-SNX9,CLTC-AP1B1
kegg	HIF-1 signaling pathway	6	2.97152	0.0155873	0.0295163	VHL-RBX1,MAPK1-MAP2K2,AKT1-MTOR,PRKCA-MTOR,EP300-CREBBP,PIK3R2-IGF1R
kegg	TGF-beta signaling pathway	7	2.70086	0.0152788	0.0295163	EP300-SMAD2,SMAD7-SMURF1,ZFYVE9-SMAD2,SMAD2-CREBBP,MYC-RBL1,SMAD7-SMAD2,EP300-CREBBP
reactome	Activation of BH3-only proteins	3	6.22162	0.0114156	0.0342468	YWHAH-BAD,AKT1-BAD,BCL2L11-MAPK8
reactome	Nephrin interactions	3	6.22162	0.0114156	0.0342468	PIK3R2-PIK3CB,WASL-NCK2,PIK3R2-FYN
reactome	EGFR downregulation	6	3.16019	0.0117365	0.0349034	SPRY2-SPRY1,GRB2-SH3KBP1,HGS-SH3KBP1,EPS15-GRB2,HGS-EPS15,HGS-GRB2
reactome	PRC2 methylates histones and DNA	7	2.83261	0.011978	0.0353144	H2AFX-HIST2H3D,EED-DNMT1,PHF1-EED,H2AFX-DNMT1,H2AFX-HIST1H2BM,PHF1-RBBP7,EED-RBBP7
reactome	Activation of gene expression by SREBF (SREBP)	4	4.42427	0.0120825	0.035318	SREBF1-MED1,SREBF1-SMARCD3,SREBF2-CREBBP,SREBF1-CREBBP
kegg	Influenza A	8	2.34917	0.021341	0.0395698	PIK3R2-PIK3CB,AKT1-IRF3,MAPK1-MAP2K2,MAPK8-MAP2K4,MAPK9-MAP2K4,JUN-MAPK9,JUN-MAPK8,HSPA1B-HSPA1L
kegg	Shigellosis	4	3.68689	0.0225394	0.0409389	IKBKB-IKBKG,IKBKB-CHUK,CHUK-IKBKG,FBXW11-BTRC
reactome	activated TAK1 mediates p38 MAPK activation	4	4.02206	0.0168049	0.0487058	MAP3K7-TAB1,IRAK1-TAB1,MAP3K7-IKBKG,MAP3K7-IRAK1
kegg	Measles	7	2.37014	0.0289659	0.0515594	PIK3R2-PIK3CB,SH2D1A-FYN,SH2D1A-SLAMF1,AKT2-GSK3B,FYN-SLAMF1,PIK3R2-CD28,AKT1-GSK3B
reactome	RNA Polymerase I Promoter Clearance	10	2.15468	0.0188218	0.0540929	H2AFX-HIST2H3D,CHD4-MTA3,MTA1-EHMT2,CHD4-RBBP7,EHMT2-MTA3,MTA1-RBBP7,H2AFX-HIST1H2BM,CHD4-EHMT2,RBBP7-MTA3,MTA1-CHD4
kegg	Vascular smooth muscle contraction	4	3.3182	0.0318361	0.0555572	ARAF-MAP2K2,BRAF-PRKCA,MAPK1-MAP2K2,BRAF-MAP2K2
reactome	G0 and Early G1	6	2.80411	0.0202336	0.0576657	CCNE1-RBL2,CCNE1-RBL1,CDK2-RBL2,RBL1-RBL2,CCNE1-CDK2,CDK2-RBL1
kegg	Dopaminergic synapse	6	2.45793	0.0357258	0.061146	AKT2-GSK3B,PPP2R1A-AKT1,PPP2R1A-PPP2R3B,PPP2R1A-PPP2R5B,AKT1-GSK3B,PPP2R1A-ARRB2
reactome	RNA Polymerase I Transcription	10	2.07387	0.023807	0.0672893	H2AFX-HIST2H3D,CHD4-MTA3,MTA1-EHMT2,CHD4-RBBP7,EHMT2-MTA3,MTA1-RBBP7,H2AFX-HIST1H2BM,CHD4-EHMT2,RBBP7-MTA3,MTA1-CHD4
reactome	TRAF3-dependent IRF activation pathway	3	4.74029	0.0242516	0.0679839	TRAF3-IRF3,EP300-IRF3,IRF3-CREBBP
reactome	Downregulation of TGF-beta receptor signaling	4	3.49284	0.0269479	0.074324	SMAD7-SMURF1,SMAD7-TGFB1,SMAD7-USP15,SMAD2-MTMR4
reactome	SIRT1 negatively regulates rRNA Expression	4	3.49284	0.0269479	0.074324	H2AFX-HIST2H3D,SUV39H1-SIRT1,H2AFX-HIST1H2BM,SUV39H1-HIST2H3D
reactome	Interleukin-3, 5 and GM-CSF signaling	7	2.37014	0.0289659	0.0792508	PIK3R2-PIK3CB,PIK3CB-GRB2,IL2RB-GRB2,PIK3R2-GRB2,CRK-RAPGEF1,CRKL-RAPGEF1,PIK3R2-FYN
kegg	Pertussis	3	3.43262	0.055854	0.0927282	JUN-MAPK1,JUN-MAPK8,JUN-MAPK9
kegg	Circadian rhythm	4	2.76517	0.0562621	0.0927282	RBX1-BTRC,CSNK1D-CSNK1E,RBX1-FBXW11,FBXW11-BTRC
reactome	SMAD2-SMAD3-SMAD4 heterotrimer regulates transcription	4	3.23727	0.0344622	0.0929966	CDK8-SMAD2,MYC-RBL1,SMAD7-SMAD2,MYC-SMAD2
reactome	HSF1-dependent transactivation	3	4.14775	0.0345338	0.0929966	HSF1-CREBBP,HSPA1B-HSF1,MTOR-RPTOR
kegg	Prolactin signaling pathway	4	2.70873	0.0598614	0.0968666	AKT2-GSK3B,AKT1-GSK3B,MAPK1-MAP2K2,HRAS-MAPK8
kegg	Regulation of actin cytoskeleton	9	1.75669	0.0732769	0.116458	PIK3R2-PIK3CB,HRAS-ARAF,MAPK1-MAP2K2,ARAF-MAP2K2,HRAS-BRAF,ITGAV-PTK2,CRK-PTK2,CRKL-PTK2,BRAF-MAP2K2
reactome	Cellular response to hypoxia	4	2.94951	0.0461879	0.122452	VHL-UBE2D1,VHL-RBX1,EP300-CREBBP,UBE2D1-RBX1
reactome	Regulation of Hypoxia-inducible Factor (HIF) by oxygen	4	2.94951	0.0461879	0.122452	VHL-UBE2D1,VHL-RBX1,EP300-CREBBP,UBE2D1-RBX1
reactome	RNA Polymerase I Transcription Initiation	8	1.99591	0.0488414	0.12849	CHD4-MTA3,MTA1-EHMT2,CHD4-RBBP7,EHMT2-MTA3,MTA1-RBBP7,CHD4-EHMT2,RBBP7-MTA3,MTA1-CHD4
reactome	Homologous recombination repair of replication-independent double-strand breaks	3	3.55521	0.0511853	0.132616	NBN-ATM,H2AFX-ATM,NBN-H2AFX
reactome	Homologous Recombination Repair	3	3.55521	0.0511853	0.132616	NBN-ATM,H2AFX-ATM,NBN-H2AFX
reactome	Interleukin-2 signaling	6	2.23699	0.0524719	0.134928	PIK3R2-PIK3CB,LCK-IL2RB,MAPK1-MAP2K2,PIK3CB-GRB2,IL2RB-GRB2,PIK3R2-GRB2
reactome	Meiotic recombination	5	2.40449	0.0572107	0.146015	H2AFX-BLM,H2AFX-HIST2H3D,BLM-ATM,H2AFX-ATM,H2AFX-HIST1H2BM
kegg	Salmonella infection	3	2.69043	0.0998198	0.155859	JUN-MAPK1,JUN-MAPK8,JUN-MAPK9
reactome	Transcriptional activity of SMAD2-SMAD3-SMAD4 heterotrimer	5	2.27274	0.0694742	0.176001	SKI-SMAD2,CDK8-SMAD2,MYC-RBL1,SMAD7-SMAD2,MYC-SMAD2
kegg	Wnt signaling pathway	5	1.92919	0.118316	0.181553	DVL1-FRAT1,GSK3B-FRAT1,GSK3B-AXIN2,PRKACA-GSK3B,FRAT2-GSK3B
kegg	Serotonergic synapse	2	3.3182	0.120734	0.182124	HRAS-ARAF,HRAS-BRAF
kegg	Leishmaniasis	3	2.42795	0.125671	0.186413	MAP3K7-TAB1,JUN-MAPK1,ELK1-MAPK1
reactome	Factors involved in megakaryocyte development and platelet production	5	2.18303	0.0795473	0.200038	EP300-IRF3,PRKAR1B-AKAP1,PRKACA-PRKAR1B,PRKACA-AKAP1,IRF3-CREBBP
reactome	Signaling by BMP	3	2.92782	0.0820282	0.204268	SMAD7-BMPR1A,SMAD7-SMURF1,BMPR1A-SMURF1
reactome	Phosphorylation of CD3 and TCR zeta chains	2	4.14775	0.0824239	0.204268	LCK-CD247,CD4-LCK
reactome	Antigen activates B Cell Receptor (BCR) leading to generation of second messengers	5	2.15468	0.0830692	0.204386	VAV1-PLCG1,VAV1-GRB2,GRB2-SH3KBP1,SYK-BLNK,PLCG1-GRB2
reactome	Oxygen-dependent proline hydroxylation of Hypoxia-inducible Factor Alpha	3	2.84417	0.0877954	0.21424	VHL-UBE2D1,VHL-RBX1,UBE2D1-RBX1
reactome	p75 NTR receptor-mediated signalling	4	2.37014	0.0883269	0.21424	IKBKB-IRAK1,MAPK8-BAD,IKBKB-RELA,BCL2L11-MAPK8
reactome	Attenuation phase	2	3.90376	0.0916064	0.217565	HSF1-CREBBP,HSPA1B-HSF1
reactome	PD-1 signaling	2	3.90376	0.0916064	0.217565	LCK-CD247,CD4-LCK
reactome	NF-kB is activated and signals survival	2	3.90376	0.0916064	0.217565	IKBKB-IRAK1,IKBKB-RELA
kegg	VEGF signaling pathway	3	2.21213	0.153616	0.224129	PIK3R2-PIK3CB,AKT1-BAD,MAPK1-MAP2K2
reactome	NRAGE signals death through JNK	2	3.68689	0.101069	0.23675	MAPK8-BAD,BCL2L11-MAPK8
reactome	PI Metabolism	2	3.68689	0.101069	0.23675	PIK3R2-PIK3CB,PIK3R2-INPPL1
kegg	Fc gamma R-mediated phagocytosis	4	1.86941	0.166333	0.238769	PIK3R2-PIK3CB,PLCG1-AKT1,LYN-GAB2,CRKL-DOCK2
reactome	Double-Strand Break Repair	3	2.61963	0.106066	0.246766	NBN-ATM,H2AFX-ATM,NBN-H2AFX
reactome	Interleukin receptor SHC signaling	4	2.21213	0.107028	0.247322	PIK3R2-PIK3CB,PIK3CB-GRB2,IL2RB-GRB2,PIK3R2-GRB2
reactome	Intrinsic Pathway for Apoptosis	3	2.55246	0.11246	0.258131	YWHAH-BAD,AKT1-BAD,BCL2L11-MAPK8
reactome	Deadenylation of mRNA	4	2.10679	0.122122	0.269457	CNOT1-TNKS1BP1,EIF4G1-TNKS1BP1,CNOT1-CNOT3,EIF4A3-EIF4G1
reactome	DNA Damage-Telomere Stress Induced Senescence	4	2.10679	0.122122	0.269457	TERF1-TINF2,H2AFX-HIST1H2BM,NBN-ATM,CCNE1-CDK2
reactome	Notch-HLH transcription pathway	2	3.3182	0.120734	0.269457	NOTCH1-MAML2,MAML2-CREBBP
reactome	NICD traffics to nucleus	2	3.3182	0.120734	0.269457	NOTCH1-MAML2,MAML2-CREBBP
reactome	Phospholipid metabolism	2	3.3182	0.120734	0.269457	PIK3R2-PIK3CB,PIK3R2-INPPL1
reactome	Amyloids	2	3.3182	0.120734	0.269457	H2AFX-HIST2H3D,H2AFX-HIST1H2BM
reactome	Degradation of beta-catenin by the destruction complex	3	2.42795	0.125671	0.273756	GSK3B-FRAT1,FRAT2-GSK3B,PPP2R1A-PPP2R5B
reactome	Beta-catenin phosphorylation cascade	3	2.42795	0.125671	0.273756	GSK3B-FRAT1,FRAT2-GSK3B,PPP2R1A-PPP2R5B
reactome	RNA Polymerase I Promoter Opening	2	3.16019	0.13089	0.283319	H2AFX-HIST2H3D,H2AFX-HIST1H2BM
reactome	MAPK targets- Nuclear events mediated by MAP kinases	3	2.31502	0.139406	0.299854	JUN-MAPK8,JUN-MAPK9,ELK1-MAPK1
reactome	p75NTR signals via NF-kB	2	2.76517	0.162396	0.344966	IKBKB-IRAK1,IKBKB-RELA
reactome	RORA activates circadian gene expression	2	2.76517	0.162396	0.344966	RORA-EP300,SREBF1-EP300
kegg	Notch signaling pathway	3	1.71631	0.254413	0.35941	MAML2-CREBBP,EP300-MAML2,EP300-CREBBP
reactome	NCAM signaling for neurite out-growth	3	2.07387	0.175723	0.37097	GRB2-PTK2,MAPK1-MAP2K2,FYN-PTK2
kegg	Melanogenesis	2	1.95188	0.273421	0.380226	EP300-CREBBP,MAPK1-MAP2K2
reactome	IRS-mediated signalling	6	1.5801	0.181238	0.380266	PIK3R2-PIK3CB,MAPK1-MAP2K2,PIK3CB-GRB2,GRB2-FRS2,PIK3R2-GRB2,MTOR-RPTOR
reactome	TRAF6 mediated IRF7 activation	2	2.55246	0.184074	0.383862	IRF3-CREBBP,EP300-IRF3
kegg	Jak-STAT signaling pathway	5	1.40602	0.283854	0.388662	SOCS1-IL2RB,SOCS3-IL2RB,STAT2-EP300,STAT2-CREBBP,SOCS1-TYK2
reactome	PI3K Cascade	5	1.64267	0.189588	0.392964	PIK3R2-PIK3CB,PIK3CB-GRB2,PIK3R2-GRB2,GRB2-FRS2,MTOR-RPTOR
reactome	IRS-related events triggered by IGF1R	6	1.54335	0.194903	0.401548	PIK3R2-PIK3CB,MAPK1-MAP2K2,PIK3CB-GRB2,GRB2-FRS2,PIK3R2-GRB2,MTOR-RPTOR
reactome	IRS-related events	6	1.53148	0.199542	0.408644	PIK3R2-PIK3CB,MAPK1-MAP2K2,PIK3CB-GRB2,GRB2-FRS2,PIK3R2-GRB2,MTOR-RPTOR
reactome	disassembly of the destruction complex and recruitment of AXIN to the membrane	3	1.91435	0.20643	0.420232	GSK3B-FRAT1,FRAT2-GSK3B,PPP2R1A-PPP2R5B
reactome	Signaling by Type 1 Insulin-like Growth Factor 1 Receptor (IGF1R)	6	1.50827	0.20894	0.420338	PIK3R2-PIK3CB,MAPK1-MAP2K2,PIK3CB-GRB2,GRB2-FRS2,PIK3R2-GRB2,MTOR-RPTOR
reactome	IGF1R signaling cascade	6	1.50827	0.20894	0.420338	PIK3R2-PIK3CB,MAPK1-MAP2K2,PIK3CB-GRB2,GRB2-FRS2,PIK3R2-GRB2,MTOR-RPTOR
reactome	Tat-mediated HIV elongation arrest and recovery	6	1.49693	0.213697	0.424908	CCNT1-POLR2A,POLR2A-POLR2F,POLR2A-TCEB3,POLR2F-CTDP1,POLR2A-CTDP1,POLR2A-NELFB
reactome	Pausing and recovery of Tat-mediated HIV elongation	6	1.49693	0.213697	0.424908	CCNT1-POLR2A,POLR2A-POLR2F,POLR2A-TCEB3,POLR2F-CTDP1,POLR2A-CTDP1,POLR2A-NELFB
reactome	Frs2-mediated activation	2	2.28841	0.217262	0.429501	CRKL-RAPGEF1,MAPK1-MAP2K2
kegg	Tuberculosis	3	1.50827	0.320286	0.431901	CEBPB-RELA,FADD-TRADD,AKT1-BAD
reactome	Elongation arrest and recovery	6	1.47476	0.223319	0.43395	CCNT1-POLR2A,POLR2A-POLR2F,POLR2A-TCEB3,POLR2F-CTDP1,POLR2A-CTDP1,POLR2A-NELFB
reactome	HIV elongation arrest and recovery	6	1.47476	0.223319	0.43395	CCNT1-POLR2A,POLR2A-POLR2F,POLR2A-TCEB3,POLR2F-CTDP1,POLR2A-CTDP1,POLR2A-NELFB
reactome	Pausing and recovery of HIV elongation	6	1.47476	0.223319	0.43395	CCNT1-POLR2A,POLR2A-POLR2F,POLR2A-TCEB3,POLR2F-CTDP1,POLR2A-CTDP1,POLR2A-NELFB
kegg	Gap junction	2	1.70164	0.329402	0.437563	MAPK1-MAP2K2,ITPR3-ITPR1
reactome	Insulin receptor signalling cascade	6	1.46391	0.228183	0.43892	PIK3R2-PIK3CB,MAPK1-MAP2K2,PIK3CB-GRB2,GRB2-FRS2,PIK3R2-GRB2,MTOR-RPTOR
reactome	Prolonged ERK activation events	2	2.21213	0.228444	0.43892	CRKL-RAPGEF1,MAPK1-MAP2K2
reactome	RNA Polymerase III Transcription Initiation From Type 3 Promoter	4	1.61863	0.234516	0.448069	BDP1-POLR2F,POLR2F-POLR1D,POLR2F-POLR3H,POLR1D-POLR3H
reactome	Integrin alphaIIb beta3 signaling	2	2.14077	0.239663	0.452843	CRK-PTK2,GRB2-PTK2
reactome	Packaging Of Telomere Ends	2	2.14077	0.239663	0.452843	TERF1-TINF2,H2AFX-HIST1H2BM
kegg	Oocyte meiosis	6	1.24432	0.352313	0.461116	RBX1-BTRC,CCNE1-CDK2,PPP2R1A-PPP2R5B,FBXW11-BTRC,ITPR3-ITPR1,RBX1-FBXW11
kegg	Hippo signaling pathway	6	1.2366	0.357669	0.461342	CSNK1D-CSNK1E,DVL1-CSNK1E,GSK3B-AXIN2,DVL1-CSNK1D,SMAD7-SMAD2,CSNK1E-YWHAH
reactome	Fcgamma receptor (FCGR) dependent phagocytosis	6	1.42209	0.247962	0.46595	PIK3R2-PIK3CB,MYO1C-GRB2,WAS-GRB2,GRB2-PTK2,WASL-GRB2,FYN-CD3G
reactome	Cell death signalling via NRAGE, NRIF and NADE	2	2.01103	0.262162	0.489943	MAPK8-BAD,BCL2L11-MAPK8
kegg	Aldosterone-regulated sodium reabsorption	1	2.07387	0.387142	0.492223	SGK1-PDPK1
reactome	Platelet Aggregation (Plug Formation)	2	1.95188	0.273421	0.508206	CRK-PTK2,GRB2-PTK2
kegg	Glutamatergic synapse	1	1.95188	0.405612	0.508444	PLD2-PRKCA
kegg	Legionellosis	1	1.84344	0.423527	0.516355	HSPA1B-HSF1
kegg	Inflammatory bowel disease (IBD)	1	1.84344	0.423527	0.516355	TGFB1-SMAD2
kegg	Alzheimer's disease	1	1.74642	0.440901	0.530273	APBB1-APP
reactome	RNA Polymerase III Transcription Termination	3	1.53148	0.312003	0.573683	POLR2F-POLR1D,POLR2F-POLR3H,POLR1D-POLR3H
reactome	RNA Polymerase III Chain Elongation	3	1.53148	0.312003	0.573683	POLR2F-POLR1D,POLR2F-POLR3H,POLR1D-POLR3H
reactome	RNA Polymerase III Transcription Initiation From Type 1 Promoter	4	1.39714	0.321609	0.585054	BDP1-POLR2F,POLR2F-POLR1D,POLR2F-POLR3H,POLR1D-POLR3H
reactome	RNA Polymerase III Transcription Initiation From Type 2 Promoter	4	1.39714	0.321609	0.585054	BDP1-POLR2F,POLR2F-POLR1D,POLR2F-POLR3H,POLR1D-POLR3H
reactome	Negative regulators of RIG-I-MDA5 signaling	2	1.70164	0.329402	0.59606	PIN1-IRF3,TRAF3-OTUD5
kegg	Cholinergic synapse	1	1.4427	0.505319	0.599645	PIK3R2-FYN
kegg	Tight junction	2	1.12481	0.534215	0.625594	EPB41-TJP2,PRKCZ-LLGL1
reactome	Signalling to ERKs	2	1.54335	0.373322	0.664979	CRKL-RAPGEF1,MAPK1-MAP2K2
reactome	Signaling by FGFR mutants	2	1.54335	0.373322	0.664979	GRB2-FRS2,BCR-GRB2
reactome	Pyruvate metabolism and Citric Acid (TCA) cycle	2	1.54335	0.373322	0.664979	DLD-PDK3,DLD-SUCLG2
kegg	Adrenergic signaling in cardiomyocytes	1	1.18507	0.575507	0.665197	PRKACA-KCNQ1
reactome	Adrenaline,noradrenaline inhibits insulin secretion	3	1.36364	0.378098	0.669998	GNAI1-GNB4,GNG11-GNB4,GNAI2-GNB2
reactome	Inhibition of replication initiation of damaged DNA by RB1-E2F1	1	2.07387	0.387142	0.675522	PPP2R1A-PPP2R3B
reactome	mTORC1-mediated signalling	1	2.07387	0.387142	0.675522	MTOR-RPTOR
reactome	p130Cas linkage to MAPK signaling for integrins	1	2.07387	0.387142	0.675522	CRK-PTK2
reactome	RNA Polymerase III Transcription	4	1.22896	0.410519	0.678249	BDP1-POLR2F,POLR2F-POLR1D,POLR2F-POLR3H,POLR1D-POLR3H
reactome	RNA Polymerase III Transcription Initiation	4	1.22896	0.410519	0.678249	BDP1-POLR2F,POLR2F-POLR1D,POLR2F-POLR3H,POLR1D-POLR3H
reactome	Glutamate Binding, Activation of AMPA Receptors and Synaptic Plasticity	1	1.95188	0.405612	0.678249	PRKCA-PICK1
reactome	GRB2-SOS provides linkage to MAPK signaling for Integrins	1	1.95188	0.405612	0.678249	GRB2-PTK2
reactome	p75NTR recruits signalling complexes	1	1.95188	0.405612	0.678249	IKBKB-IRAK1
reactome	Trafficking of AMPA receptors	1	1.95188	0.405612	0.678249	PRKCA-PICK1
reactome	DCC mediated attractive signaling	1	1.95188	0.405612	0.678249	FYN-PTK2
reactome	RNA Polymerase III Abortive And Retractive Initiation	4	1.22896	0.410519	0.678249	BDP1-POLR2F,POLR2F-POLR1D,POLR2F-POLR3H,POLR1D-POLR3H
reactome	Opioid Signalling	4	1.25215	0.396917	0.678249	GNAI1-GNB4,PRKACA-PRKAR1B,GNG11-GNB4,GNAI2-GNB2
reactome	Cell-Cell communication	3	1.32728	0.394458	0.678249	PIK3R2-PIK3CB,WASL-NCK2,PIK3R2-FYN
reactome	Regulation of insulin secretion	4	1.22896	0.410519	0.678249	GNAI1-GNB4,PRKACA-PRKAR1B,GNG11-GNB4,GNAI2-GNB2
kegg	Glycolysis - Gluconeogenesis	1	1.10607	0.600711	0.685426	ENO2-ENO3
reactome	PLCG1 events in ERBB2 signaling	1	1.84344	0.423527	0.689744	PRKACA-PRKAR1B
reactome	Activation of IRF3-IRF7 mediated by TBK1-IKK epsilon	1	1.84344	0.423527	0.689744	TRAF3-IRF3
reactome	Prolactin receptor signaling	1	1.84344	0.423527	0.689744	RBX1-BTRC
reactome	ADP signalling through P2Y purinoceptor 12	3	1.26008	0.426806	0.69179	GNAI1-GNB4,GNG11-GNB4,GNAI2-GNB2
reactome	G-protein activation	3	1.24432	0.434801	0.701424	GNAI1-GNB4,GNG11-GNB4,GNAI2-GNB2
reactome	Nef-mediates down modulation of cell surface receptors by recruiting them to clathrin adapters	1	1.74642	0.440901	0.704618	CD4-LCK
reactome	Condensation of Prometaphase Chromosomes	1	1.74642	0.440901	0.704618	SMC2-SMC4
reactome	Negative regulation of FGFR signaling	2	1.32728	0.447067	0.711148	BRAF-MAPK1,GRB2-FRS2
reactome	Abortive elongation of HIV-1 transcript in the absence of Tat	4	1.16428	0.450878	0.71389	POLR2A-CTDP1,POLR2A-NELFB,POLR2F-CTDP1,POLR2A-POLR2F
reactome	Processing and activation of SUMO	1	1.6591	0.457752	0.714846	SUMO3-SENP1
reactome	SUMOylation	1	1.6591	0.457752	0.714846	SUMO3-SENP1
reactome	Regulation of pyruvate dehydrogenase (PDH) complex	1	1.6591	0.457752	0.714846	DLD-PDK3
kegg	Huntington's disease	1	1.00552	0.635738	0.716212	HTT-CLTC
reactome	Signal amplification	3	1.15751	0.481806	0.722248	GNAI1-GNB4,GNG11-GNB4,GNAI2-GNB2
reactome	Pyruvate metabolism	1	1.50827	0.489946	0.722248	DLD-PDK3
reactome	RAF-MAP kinase cascade	1	1.5801	0.474095	0.722248	MAPK1-MAP2K2
reactome	The role of Nef in HIV-1 replication and disease pathogenesis	1	1.50827	0.489946	0.722248	CD4-LCK
reactome	DARPP-32 events	1	1.50827	0.489946	0.722248	PRKACA-PRKAR1B
reactome	Recruitment of NuMA to mitotic centrosomes	1	1.50827	0.489946	0.722248	TUBGCP6-TUBGCP2
reactome	Signalling to p38 via RIT and RIN	1	1.50827	0.489946	0.722248	MAPK1-MAP2K2
reactome	REV-ERBA represses gene expression	1	1.5801	0.474095	0.722248	RORA-EP300
reactome	Circadian Clock	2	1.22896	0.486963	0.722248	RORA-EP300,SREBF1-EP300
reactome	Citric acid cycle (TCA cycle)	1	1.5801	0.474095	0.722248	DLD-SUCLG2
reactome	formation of the beta-catenin-TCF transactivating complex	3	1.14421	0.489461	0.722248	H2AFX-HIST2H3D,H2AFX-HIST1H2BM,KMT2D-HIST2H3D
reactome	G-protein beta-gamma signalling	2	1.22896	0.486963	0.722248	PDPK1-AKT1,GNG11-GNB4
reactome	G beta-gamma signalling through PI3Kgamma	2	1.22896	0.486963	0.722248	PDPK1-AKT1,GNG11-GNB4
reactome	Glucagon signaling in metabolic regulation	2	1.20662	0.496652	0.728992	PRKACA-PRKAR1B,GNG11-GNB4
reactome	Lysosome Vesicle Biogenesis	1	1.4427	0.505319	0.7354	CLTC-AP1B1
reactome	WNT5A-dependent internalization of FZD4	1	1.4427	0.505319	0.7354	ARRB2-CLTC
reactome	Integration of energy metabolism	4	1.07909	0.509566	0.736985	GNAI1-GNB4,PRKACA-PRKAR1B,GNG11-GNB4,GNAI2-GNB2
reactome	Formation of HIV-1 elongation complex containing HIV-1 Tat	6	1.03156	0.526523	0.736985	CCNT1-POLR2A,POLR2A-POLR2F,POLR2A-TCEB3,POLR2F-CTDP1,POLR2A-CTDP1,POLR2A-NELFB
reactome	Formation of HIV elongation complex in the absence of HIV Tat	6	1.02098	0.536577	0.736985	CCNT1-POLR2A,POLR2A-POLR2F,POLR2A-TCEB3,POLR2F-CTDP1,POLR2A-CTDP1,POLR2A-NELFB
reactome	Signaling by Insulin receptor	6	1.03694	0.521463	0.736985	PIK3R2-PIK3CB,MAPK1-MAP2K2,PIK3CB-GRB2,GRB2-FRS2,PIK3R2-GRB2,MTOR-RPTOR
reactome	Signaling by NOTCH2	1	1.38258	0.520229	0.736985	EP300-MAML2
reactome	RNA Polymerase II Transcription Elongation	6	1.02098	0.536577	0.736985	CCNT1-POLR2A,POLR2A-POLR2F,POLR2A-TCEB3,POLR2F-CTDP1,POLR2A-CTDP1,POLR2A-NELFB
reactome	SHC-mediated signalling	1	1.32728	0.534689	0.736985	MAPK1-MAP2K2
reactome	SOS-mediated signalling	1	1.32728	0.534689	0.736985	MAPK1-MAP2K2
reactome	Formation of RNA Pol II elongation complex	6	1.02098	0.536577	0.736985	CCNT1-POLR2A,POLR2A-POLR2F,POLR2A-TCEB3,POLR2F-CTDP1,POLR2A-CTDP1,POLR2A-NELFB
reactome	HIV Transcription Elongation	6	1.03156	0.526523	0.736985	CCNT1-POLR2A,POLR2A-POLR2F,POLR2A-TCEB3,POLR2F-CTDP1,POLR2A-CTDP1,POLR2A-NELFB
reactome	FRS2-mediated cascade	2	1.16428	0.515676	0.736985	GRB2-FRS2,MAPK1-MAP2K2
reactome	Tat-mediated elongation of the HIV-1 transcript	6	1.03156	0.526523	0.736985	CCNT1-POLR2A,POLR2A-POLR2F,POLR2A-TCEB3,POLR2F-CTDP1,POLR2A-CTDP1,POLR2A-NELFB
reactome	TRAF6 mediated induction of TAK1 complex	1	1.32728	0.534689	0.736985	MAP3K7-TAB1
reactome	Platelet sensitization by LDL	1	1.32728	0.534689	0.736985	PPP2R1A-PPP2R5B
reactome	Regulation of actin dynamics for phagocytic cup formation	4	1.03694	0.540912	0.739968	WASL-GRB2,GRB2-PTK2,MYO1C-GRB2,WAS-GRB2
reactome	GRB2 events in EGFR signaling	1	1.27623	0.548713	0.744683	MAPK1-MAP2K2
reactome	ARMS-mediated activation	1	1.27623	0.548713	0.744683	MAPK1-MAP2K2
kegg	Progesterone-mediated oocyte maturation	1	0.896811	0.67771	0.753952	ANAPC2-FZR1
reactome	SHC-related events triggered by IGF1R	1	1.22896	0.562315	0.754164	MAPK1-MAP2K2
reactome	SHC-related events	1	1.22896	0.562315	0.754164	MAPK1-MAP2K2
reactome	BMAL1-CLOCK,NPAS2 activates circadian gene expression	1	1.22896	0.562315	0.754164	RORA-EP300
reactome	ERK-MAPK targets	1	1.18507	0.575507	0.768842	ELK1-MAPK1
reactome	SHC1 events in EGFR signaling	1	1.14421	0.588302	0.776831	MAPK1-MAP2K2
reactome	Thrombin signalling through proteinase activated receptors (PARs)	2	1.02098	0.586845	0.776831	GNG11-GNB4,MAPK1-ARRB2
reactome	Regulation of IFNA signaling	1	1.14421	0.588302	0.776831	SOCS1-TYK2
reactome	SHC1 events in ERBB4 signaling	1	1.10607	0.600711	0.787138	MAPK1-MAP2K2
reactome	Nuclear Events (kinase and transcription factor activation)	1	1.10607	0.600711	0.787138	ELK1-MAPK1
kegg	Estrogen signaling pathway	1	0.737378	0.747704	0.79221	MAPK1-MAP2K2
kegg	Cell adhesion molecules (CAMs)	1	0.754136	0.739863	0.79221	CD40-CD40LG
kegg	Circadian entrainment	1	0.737378	0.747704	0.79221	ITPR3-ITPR1
kegg	Calcium signaling pathway	1	0.737378	0.747704	0.79221	ITPR3-ITPR1
reactome	HIV Transcription Initiation	6	0.926009	0.631377	0.80264	TAF10-TAF5,POLR2A-POLR2F,POLR2A-GTF2E1,POLR2A-TAF10,GTF2E1-GTF2A1,GTF2A1-TAF5
reactome	RNA Polymerase II Transcription Pre-Initiation And Promoter Opening	6	0.926009	0.631377	0.80264	TAF10-TAF5,POLR2A-POLR2F,POLR2A-GTF2E1,POLR2A-TAF10,GTF2E1-GTF2A1,GTF2A1-TAF5
reactome	Deadenylation-dependent mRNA decay	4	0.921722	0.633663	0.80264	CNOT1-TNKS1BP1,EIF4G1-TNKS1BP1,CNOT1-CNOT3,EIF4A3-EIF4G1
reactome	RNA Polymerase II Transcription Initiation	6	0.926009	0.631377	0.80264	TAF10-TAF5,POLR2A-POLR2F,POLR2A-GTF2E1,POLR2A-TAF10,GTF2E1-GTF2A1,GTF2A1-TAF5
reactome	RNA Polymerase II Transcription Initiation And Promoter Clearance	6	0.926009	0.631377	0.80264	TAF10-TAF5,POLR2A-POLR2F,POLR2A-GTF2E1,POLR2A-TAF10,GTF2E1-GTF2A1,GTF2A1-TAF5
reactome	DNA Repair	7	0.929096	0.629817	0.80264	ERCC6-ERCC4,NBN-ATM,POLR2A-POLR2F,FANCA-FANCL,NBN-H2AFX,H2AFX-ATM,DDB1-ERCC4
reactome	RNA Polymerase II Promoter Escape	6	0.926009	0.631377	0.80264	TAF10-TAF5,POLR2A-POLR2F,POLR2A-GTF2E1,POLR2A-TAF10,GTF2E1-GTF2A1,GTF2A1-TAF5
reactome	RNA Polymerase II HIV Promoter Escape	6	0.926009	0.631377	0.80264	TAF10-TAF5,POLR2A-POLR2F,POLR2A-GTF2E1,POLR2A-TAF10,GTF2E1-GTF2A1,GTF2A1-TAF5
reactome	Signaling by Leptin	1	1.03694	0.624418	0.80264	MAPK1-MAP2K2
reactome	GRB2 events in ERBB2 signaling	1	0.921722	0.667694	0.809756	MAPK1-MAP2K2
reactome	Interferon alpha-beta signaling	1	0.948057	0.657366	0.809756	SOCS1-TYK2
reactome	Formation of the HIV-1 Early Elongation Complex	4	0.896811	0.654858	0.809756	POLR2A-CTDP1,POLR2A-NELFB,POLR2F-CTDP1,POLR2A-POLR2F
reactome	Formation of the Early Elongation Complex	4	0.896811	0.654858	0.809756	POLR2A-CTDP1,POLR2A-NELFB,POLR2F-CTDP1,POLR2A-POLR2F
reactome	Signalling to RAS	1	0.948057	0.657366	0.809756	MAPK1-MAP2K2
reactome	Aquaporin-mediated transport	2	0.884853	0.664471	0.809756	PRKACA-PRKAR1B,GNG11-GNB4
reactome	Signaling by Hippo	1	0.921722	0.667694	0.809756	NPHP4-LATS1
reactome	Oncogene Induced Senescence	1	0.948057	0.657366	0.809756	ETS1-MAPK1
reactome	Immunoregulatory interactions between a Lymphoid and a non-Lymphoid cell	1	0.921722	0.667694	0.809756	CD40-CD40LG
reactome	Glucose metabolism	1	0.975941	0.646718	0.809756	ENO2-ENO3
reactome	Regulation of water balance by renal Aquaporins	2	0.884853	0.664471	0.809756	PRKACA-PRKAR1B,GNG11-GNB4
reactome	Nuclear signaling by ERBB4	1	0.948057	0.657366	0.809756	RBX1-BTRC
reactome	Association of TriC-CCT with target proteins during biosynthesis	1	0.87321	0.687424	0.819161	CCT5-FBXO6
reactome	Conversion from APC-C-Cdc20 to APC-C-Cdh1 in late anaphase	2	0.85082	0.68534	0.819161	ANAPC2-FZR1,UBE2D1-FZR1
reactome	Glucagon-like Peptide-1 (GLP1) regulates insulin secretion	2	0.85082	0.68534	0.819161	PRKACA-PRKAR1B,GNG11-GNB4
reactome	E2F mediated regulation of DNA replication	1	0.87321	0.687424	0.819161	PPP2R1A-PPP2R3B
reactome	Netrin-1 signaling	1	0.87321	0.687424	0.819161	FYN-PTK2
reactome	Phospholipase C-mediated cascade	1	0.85082	0.696846	0.827505	PRKACA-PRKAR1B
kegg	p53 signaling pathway	1	0.626075	0.802498	0.830492	CCNE1-CDK2
kegg	Adherens junction	1	0.638115	0.79636	0.830492	FYN-YES1
reactome	Fanconi Anemia pathway	1	0.82955	0.705984	0.835455	FANCA-FANCL
reactome	Downregulation of SMAD2-3-SMAD4 transcriptional activity	1	0.790048	0.723441	0.850733	SKI-SMAD2
reactome	Telomere Maintenance	2	0.790048	0.72387	0.850733	TERF1-TINF2,H2AFX-HIST1H2BM
reactome	mTOR signalling	1	0.721348	0.755309	0.872688	MTOR-RPTOR
reactome	PKB-mediated events	1	0.721348	0.755309	0.872688	MTOR-RPTOR
reactome	L1CAM interactions	1	0.721348	0.755309	0.872688	MAPK1-MAP2K2
reactome	RNA Polymerase I Chain Elongation	2	0.754136	0.747278	0.872688	H2AFX-HIST2H3D,H2AFX-HIST1H2BM
reactome	SHC1 events in ERBB2 signaling	1	0.721348	0.755309	0.872688	MAPK1-MAP2K2
reactome	Cell surface interactions at the vascular wall	1	0.691292	0.769838	0.88648	PIK3R2-PIK3CB
reactome	Platelet homeostasis	2	0.698568	0.784138	0.899916	GNG11-GNB4,PPP2R1A-PPP2R5B
reactome	Presynaptic function of Kainate receptors	1	0.638115	0.79636	0.90785	GNG11-GNB4
reactome	G beta-gamma signalling through PLC beta	1	0.638115	0.79636	0.90785	GNG11-GNB4
reactome	ADP signalling through P2Y purinoceptor 1	1	0.626075	0.802498	0.911809	GNG11-GNB4
reactome	NoRC negatively regulates rRNA expression	3	0.696126	0.808326	0.915389	H2AFX-HIST2H3D,H2AFX-DNMT1,H2AFX-HIST1H2BM
reactome	G alpha (z) signalling events	1	0.58214	0.825257	0.931478	GNG11-GNB4
kegg	Axon guidance	1	0.420025	0.910887	0.931827	NCK2-PTK2
reactome	Formation of transcription-coupled NER (TC-NER) repair complex	2	0.626075	0.832517	0.933381	ERCC6-ERCC4,POLR2A-POLR2F
reactome	Thromboxane signalling through TP receptor	1	0.562407	0.835634	0.933381	GNG11-GNB4
reactome	Dual incision reaction in TC-NER	2	0.626075	0.832517	0.933381	ERCC6-ERCC4,POLR2A-POLR2F
reactome	Prostacyclin signalling through prostacyclin receptor	1	0.553033	0.840588	0.933381	GNG11-GNB4
reactome	Activation of Kainate Receptors upon glutamate binding	1	0.553033	0.840588	0.933381	GNG11-GNB4
reactome	Neurotransmitter Receptor Binding And Downstream Transmission In The Postsynaptic Cell	2	0.587292	0.857972	0.944578	PRKCA-PICK1,GNG11-GNB4
reactome	Glucagon-type ligand receptors	1	0.526698	0.854575	0.944578	GNG11-GNB4
reactome	Translocation of GLUT4 to the plasma membrane	1	0.518469	0.858958	0.944578	MYO1C-MYO5A
reactome	Chaperonin-mediated protein folding	1	0.502758	0.867334	0.950731	CCT5-FBXO6
reactome	Post-translational protein modification	1	0.495254	0.871333	0.952064	SUMO3-SENP1
reactome	Viral Messenger RNA Synthesis	1	0.474029	0.882622	0.961328	POLR2A-POLR2F
reactome	Nucleotide Excision Repair	3	0.58903	0.886802	0.962814	ERCC6-ERCC4,DDB1-ERCC4,POLR2A-POLR2F
reactome	Deposition of new CENPA-containing nucleosomes at the centromere	1	0.430935	0.905261	0.971326	H2AFX-HIST1H2BM
reactome	Transmission across Chemical Synapses	2	0.506595	0.907993	0.971326	PRKCA-PICK1,GNG11-GNB4
reactome	Nucleosome assembly	1	0.430935	0.905261	0.971326	H2AFX-HIST1H2BM
reactome	Transcription-coupled NER (TC-NER)	2	0.495254	0.914523	0.971326	ERCC6-ERCC4,POLR2A-POLR2F
reactome	Dual incision reaction in GG-NER	1	0.414775	0.913574	0.971326	DDB1-ERCC4
reactome	Ca2+ pathway	1	0.42541	0.908117	0.971326	GNG11-GNB4
reactome	Formation of incision complex in GG-NER	1	0.414775	0.913574	0.971326	DDB1-ERCC4
reactome	MHC class II antigen presentation	1	0.399783	0.921157	0.972333	CLTC-AP1B1
reactome	Class B-2 (Secretin family receptors)	1	0.404658	0.918707	0.972333	GNG11-GNB4
reactome	Cyclin D associated events in G1	1	0.372831	0.934387	0.974269	PPP2R1A-PPP2R3B
reactome	Protein folding	1	0.377068	0.932347	0.974269	CCT5-FBXO6
reactome	G alpha (12-13) signalling events	1	0.381402	0.930244	0.974269	GNG11-GNB4
reactome	G1 Phase	1	0.372831	0.934387	0.974269	PPP2R1A-PPP2R3B
reactome	ISG15 antiviral mechanism	2	0.379223	0.96963	0.994159	PIN1-IRF3,EIF4A3-EIF4G1
reactome	Transport of Mature mRNAs Derived from Intronless Transcripts	1	0.27884	0.973811	0.994159	TPR-NXF1
reactome	Transport of the SLBP Dependant Mature mRNA	1	0.286052	0.971292	0.994159	TPR-NXF1
reactome	Transport of Mature mRNA Derived from an Intronless Transcript	1	0.27884	0.973811	0.994159	TPR-NXF1
reactome	Antiviral mechanism by IFN-stimulated genes	2	0.379223	0.96963	0.994159	PIN1-IRF3,EIF4A3-EIF4G1
reactome	Global Genomic NER (GG-NER)	1	0.316019	0.959796	0.994159	DDB1-ERCC4
reactome	Transport of the SLBP independent Mature mRNA	1	0.286052	0.971292	0.994159	TPR-NXF1
kegg	Cell cycle	6	0.492802	0.983082	0.994254	CDC25B-YWHAH,CCNE1-CDK2,MYC-RBL1,MYC-SMAD2,ANAPC2-FZR1,TGFB1-SMAD2
reactome	mRNA Capping	1	0.251379	0.98241	0.996986	POLR2A-POLR2F
reactome	RNA Pol II CTD phosphorylation and interaction with CE	1	0.253298	0.981864	0.996986	POLR2A-POLR2F
kegg	Cytokine-cytokine receptor interaction	1	0.173728	0.997112	0.997112	CD40-CD40LG
reactome	Non-coding RNA Metabolism	1	0.164267	0.997938	1	SNRPD3-GEMIN5
reactome	snRNP Assembly	1	0.164267	0.997938	1	SNRPD3-GEMIN5
reactome	Cross-presentation of soluble exogenous antigens (endosomes)	1	0.0594659	1	1	PSMD3-PSMC6
reactome	GPCR ligand binding	1	0.214077	0.991303	1	GNG11-GNB4
reactome	U12 Dependent Splicing	1	0.201103	0.993597	1	POLR2A-POLR2F
