# Supplementary material for: Rewiring of the inferred protein interactome during blood development studied with the tool PPICompare
Source: BMC Syst Biol. 2017 Apr 4;11:44. doi: 10.1186/s12918-017-0400-x (PMC5379774; doi:10.1186/s12918-017-0400-x)
Supplement: Supplementary file 10 — Table S9. Connected components within the reduced set of rewired proteins. Listed are all connected components (CCs) of the direction-specific subnetworks of the reference PPIN (up- and downregulated interactions) defined by the reduced set of rewired proteins. We only included CCs spanning at least 3 proteins. For each CC, we report the number of proteins that were members of the component, the direction of the regulation, and which CORUM complexes were completely included in the component. The size of the respective complexes is given in brackets. (XLSX 16.5 kb) [file 12918_2017_400_MOESM10_ESM.xlsx]

## Sheet: HSC->MPP
CC	#proteins in CC	direction	complexes found (#proteins in complex)
CC 1	9	-	/
CC 2	3	+	/

## Sheet: MPP->CMP
CC	#proteins in CC	direction	complexes found (#proteins in complex)
CC 1	9	+	/
CC 2	6	-	/
CC 3	3	+	/
CC 4	9	+	/
CC 5	4	+	/
CC 6	3	+	/

## Sheet: MPP->CLP
CC	#proteins in CC	direction	complexes found (#proteins in complex)
CC 1	14	-	/

## Sheet: CMP->MEP
CC	#proteins in CC	direction	complexes found (#proteins in complex)
CC 1	148	-	/
CC 2	169	+	IKBKG-CHUK complex (2)
CC 3	3	+	/
CC 4	3	-	/

## Sheet: CMP->GMP
CC	#proteins in CC	direction	complexes found (#proteins in complex)
CC 1	441	+	IKBKG-CHUK complex (2),ATM-NBS1 complex (2)
CC 2	249	-	/
CC 3	3	+	/

## Sheet: MEP->EB
CC	#proteins in CC	direction	complexes found (#proteins in complex)
CC 1	194	-	BCL6-ZBTB17 complex (2),Axin-SMAD3 complex (2)
CC 2	154	+	hRAD51C-hXRCC3 complex (2),ATM-NBS1 complex (2),BRCA1-RAD51 complex (2)
CC 3	6	-	/
CC 4	3	-	/

## Sheet: MEP->MK
CC	#proteins in CC	direction	complexes found (#proteins in complex)
CC 1	72	-	/
CC 2	658	+	hRAD51C-hXRCC3 complex (2),TGF-beta-receptor II-TGF-beta1 complex (2),TGF-beta receptor II-TGF-beta1 complex (2),BRCA1-BACH1 complex (2),RAD50-BRCA1 complex (2),ATM-NBS1 complex (2),BRCA1-RAD51 complex (2)
CC 3	3	-	/
CC 4	5	-	/
CC 5	4	+	/
CC 6	3	+	/

## Sheet: GMP->N
CC	#proteins in CC	direction	complexes found (#proteins in complex)
CC 1	2005	-	MCM2-MCM4-MCM6-MCM7 complex (4),XPA-ERCC1-ERCC4 complex (3),ERCC1-ERCC4-MSH2 complex (3),TIP49-TIP48-BAF53 complex (3),MCM4-MCM6-MCM7 complex (3),MCM2-MCM6-MCM7 complex (3),RAD52-ERCC4-ERCC1 complex (3),TBPIP/HOP2-MND1 complex (2),PAR4-BACE1 complex (2),MAD2-CDC20 complex (2),TIM50a-SMN1 complex (2),ILF3-XPO5 complex (2),CDC7-DBF7 complex (2),CDK2-CCNA2 complex (2),TIM50a-coilin complex (2),POLR1…
CC 2	204	+	FAS-FADD-CASP10 complex (3),TGF-beta-receptor II-TGF-beta1 complex (2),TGF-beta receptor II-TGF-beta1 complex (2)

## Sheet: GMP->M
CC	#proteins in CC	direction	complexes found (#proteins in complex)
CC 1	725	+	FAS-FADD-CASP10 complex (3),TICAM1-TICAM2-TLR4 complex (3),TGF-beta-receptor II-TGF-beta1 complex (2),DNMT1-G9a complex (2),TGF-beta receptor II-TGF-beta1 complex (2),APC-DLG4 complex (2),SCRIB-APC complex (2)
CC 2	939	-	MCM2-MCM4-MCM6-MCM7 complex (4),MCM4-MCM6-MCM7 complex (3),MCM2-MCM6-MCM7 complex (3),TBPIP/HOP2-MND1 complex (2),MutS-alpha complex (2),MSH2-MSH6 complex (2),BRCA1-BACH1 complex (2),MAD2-CDC20 complex (2),CCNB1-CDC2 complex (2),CCNB2-CDC2 complex (2),LIN9-BMYB complex (2),CDC7-DBF7 complex (2),CDC2-CCNA2 complex (2),BRCA1-RAD51 complex (2)
CC 3	3	-	/
CC 4	4	+	/
CC 5	3	-	/

## Sheet: CLP->CD4
CC	#proteins in CC	direction	complexes found (#proteins in complex)
CC 1	1225	+	Ubiquitin E3 ligase (DET1, DDB1, CUL4A, RBX1, COP1) (5),hPRC1L complex (4),Ternary complex (TRAF2, FADD, TRADD) (3),CHUK-IKBKB-MAP3K14 complex (3),I-kappa-B kinase (IKK) complex (3),TRF1 telomere length regulation complex (3),CHUK-IKBKB-IKBKG complex (3),Ubiquitin E3 ligase (DDB1, CUL4A, RBX1) (3),SKI-SMAD2 hexameric complex (2),DNMT1-G9a complex (2),IKBKG-IKBKB complex (2),CDK2-CCNE1 complex (2)…
CC 2	17	-	/
CC 3	20	-	/
CC 4	7	-	/
CC 5	3	-	/
CC 6	3	-	/
CC 7	6	-	/
CC 8	3	-	/
