# Supplementary material for: Rewiring of the inferred protein interactome during blood development studied with the tool PPICompare
Source: BMC Syst Biol. 2017 Apr 4;11:44. doi: 10.1186/s12918-017-0400-x (PMC5379774; doi:10.1186/s12918-017-0400-x)
Supplement: Supplementary file 11 — Table S10. Enrichment of hematopoiesis-specific protein-sets. Listed are the results of hematopoiesis-specific protein-set enrichment analyses for each developmental transition. Query protein-sets were the set of all proteins in the differential network (termed “all”) and the reduced set derived by the internal optimization procedure (termed “reduced”) in the respective transition. We tested the enrichment of the query sets regarding hematopoiesis proteins and the regulatory targets of hematopoietic transcription factors (first sheet, abbreviated as “Hemato. proteins + reg. targets”), hematopoiesis proteins (second sheet, abbreviated as “Hemato. proteins”), and hematopoietic transcription factors (third sheet, abbreviated as “Hemato. TFs”). Furthermore, we determined which transcription factors (not restricted to hematopoietic transcription factors) had more regulatory targets than expected by chance in the queried set (fourth sheet, abbreviated as “Enriched hemato. TF”). The exact methodology is described in the “Methods” section. Here, significance was reported if adj.p<0.05. In all tables, test cases that were not significant ((adj.)p≥0.05) were highlighted in red. Very small p-values were reported as 0.0 due to numerical reasons (computed in Python using SciPy version 0.17 [114]). (XLSX 15.5 kb) [file 12918_2017_400_MOESM11_ESM.xlsx]

## Sheet: Hemato. proteins + reg. targets
transition	#rewired proteins (all)	#rewired relevant proteins (all)	fold enrichment (all)	p-value (all)	#rewired proteins (reduced)	#rewired relevant proteins (reduced)	fold enrichment (reduced)	p-value (reduced)
HSC/MPP	445	40	3.23312	0	66	4	2.05651	0.0219605
MPP/CMP	1114	62	1.81542	0	163	7	1.24905	0.220847
MPP/CLP	650	51	2.67284	0	78	6	2.26217	0.00435755
CMP/MEP	3693	160	1.3856	0	611	27	1.33286	0.0136382
CMP/GMP	5560	215	1.24745	2.97804e-10	1137	49	1.33701	0.000857812
MEP/EB	3746	166	1.46383	0	688	39	1.99255	0
MEP/MK	5690	225	1.31198	0	1212	59	1.67983	8.23861e-11
GMP/N	6905	237	1.15975	9.22733e-07	2614	87	1.26695	2.89089e-05
GMP/M	7974	280	1.15576	5.6265e-08	2491	92	1.35675	1.08753e-07
CLP/CD4	5998	237	1.16993	3.15572e-06	1533	70	1.54058	2.63447e-09

## Sheet: Hemato. proteins
transition	#rewired proteins (all)	#rewired relevant proteins (all)	fold enrichment (all)	p-value (all)	#rewired proteins (reduced)	#rewired relevant proteins (reduced)	fold enrichment (reduced)	p-value (reduced)
HSC/MPP	445	40	3.2382	7.34374e-11	66	4	2.18333	0.110817
MPP/CMP	1114	62	2.00498	1.18614e-07	163	7	1.54709	0.168489
MPP/CLP	650	51	2.82658	3.01977e-11	78	6	2.77115	0.021219
CMP/MEP	3693	160	1.56079	4.98553e-10	611	27	1.59194	0.0120963
CMP/GMP	5560	215	1.39305	3.06882e-09	1137	49	1.55253	0.00145569
MEP/EB	3746	166	1.59641	1.7282e-11	688	39	2.04211	2.03197e-05
MEP/MK	5690	225	1.42454	9.74656e-11	1212	59	1.75369	1.70884e-05
GMP/N	6905	237	1.23648	1.34139e-05	2614	87	1.199	0.038158
GMP/M	7974	280	1.26499	3.46073e-08	2491	92	1.33051	0.00219858
CLP/CD4	5998	237	1.42346	2.21259e-11	1533	70	1.64498	2.21093e-05

## Sheet: Hemato. TFs
transition	#rewired proteins (all)	#rewired hemato. TFs (all)	fold enrichment (all)	p-value (all)	hemato. TFs (all)	#rewired proteins (reduced)	#rewired hemato. TFs (reduced)	fold enrichment (reduced)	p-value (reduced)	hemato. TFs (reduced)
HSC/MPP	445	18	6.92526	9.50475e-11	CBFA2T3,CTNNB1,EP300,FOXP1,HIF1A,HOXA9,JUN,LEF1,MEIS1,PARP1,PBX1,PML,RB1,RBPJ,REST,SIN3A,TAL1,XRCC5	66	2	5.18812	0.0569212	LEF1,PBX1
MPP/CMP	1114	25	3.84219	3.63665e-09	ABL1,BCL3,CBFA2T3,CEBPA,CEBPG,CTNNB1,EP300,FOXP1,HIF1A,IFI16,IKZF1,JUN,LEF1,NCOA6,PARP1,PBX1,PML,RB1,REST,RUNX1,SIN3A,SP3,STAT5B,XRCC5,ZBTB16	163	2	2.10071	0.246462	CEBPA,IKZF1
MPP/CLP	650	19	5.00454	5.90745e-09	ABL1,ATM,CBFA2T3,CTNNB1,EP300,GATA1,GATA2,HDAC5,HOXA9,HOXB4,JUN,KAT6A,MED1,MEIS1,NCOA6,PBX1,PML,RBPJ,SIN3A	78	3	6.58492	0.0107212	ATM,HOXB4,PBX1
CMP/MEP	3693	46	2.13257	4.659e-08	ABL1,ATM,BCL3,BCL6,CBFA2T3,CEBPA,CEBPG,CTNNB1,EGR1,EP300,ETV6,FLI1,GATA1,GATA3,GFI1B,HDAC4,HDAC5,HIF1A,HIPK2,HOXA9,IFI16,IKZF1,IRF1,JUN,JUNB,KLF6,MED1,MEF2C,NCOA6,NFE2L1,PARP1,PKNOX1,RB1,RBPJ,REST,RORA,RUNX1,RUNX2,RUNX3,SIN3A,SIRT1,SPI1,SRF,TAL1,XRCC5,ZBTB16	611	6	1.68126	0.147483	CEBPA,GATA3,HDAC4,NCOA6,RORA,SIRT1
CMP/GMP	5560	57	1.75519	3.93713e-07	ABL1,ATM,BCL3,BCL6,CBFA2T3,CBFB,CEBPA,CEBPG,CTNNB1,EGR1,EP300,FLI1,FOXP1,GATA1,GATA2,GATA3,GFI1B,HDAC4,HDAC5,HDAC9,HIF1A,HOXB4,ID2,IFI16,IKZF1,IRF1,JUN,JUNB,KAT6A,KLF1,LEF1,LYL1,MED1,MEF2C,MEIS1,NCOA6,NFE2L1,PARP1,PML,RB1,RBPJ,RELB,REST,RUNX1,RUNX2,RUNX3,SATB1,SIN3A,SIRT1,STAT5B,STAT6,TAL1,TCF7,XRCC5,ZBTB16,ZFP36L1,ZNF160	1137	11	1.65637	0.0676053	ATM,GATA1,GATA3,HDAC4,HOXB4,JUN,KLF1,RELB,SIRT1,TAL1,TCF7
MEP/EB	3746	55	2.51373	0	ABL1,ATM,BCL6,CBFA2T3,CEBPG,CTNNB1,EGR1,EP300,ETV6,FLI1,FOXP1,GATA1,GATA2,GFI1B,HDAC5,HHEX,HIF1A,HIPK2,HOXA9,ID2,IFI16,IKZF1,IRF1,JUN,JUNB,KAT6A,MED1,MEF2C,MEIS1,NCOA6,NFE2L1,PARP1,PBX1,PIR,PKNOX1,PML,POU2F2,RB1,RBPJ,RUNX1,RUNX2,RUNX3,SATB1,SIN3A,SIRT1,SOX4,SOX6,SP3,SRF,STAT5B,STAT6,TCF7,THRA,XRCC5,ZBTB16	688	13	3.23503	0.000181652	ATM,BCL6,HOXA9,JUN,NCOA6,PBX1,PML,POU2F2,RUNX2,SIRT1,SOX6,TCF7,ZBTB16
MEP/MK	5690	54	1.62482	1.54349e-05	ABL1,ATM,BCL6,CBFA2T3,CBFB,CEBPG,CTNNB1,EGR1,EP300,ERCC2,ETV6,FLI1,GATA1,GATA2,GFI1B,HDAC5,HDAC9,HHEX,HIF1A,HIPK2,HOXA9,ID2,IFI16,IKZF1,IRF1,JUN,JUNB,KAT6A,KLF6,MED1,MEF2C,MEIS1,NCOA6,NFE2L1,PARP1,PBX1,PKNOX1,PML,RB1,RBPJ,RUNX1,RUNX2,RUNX3,SATB1,SIN3A,SIRT1,SOX4,SP3,SRF,STAT5B,STAT6,THRA,XRCC5,ZBTB16	1212	9	1.27135	0.276336	ABL1,ATM,BCL6,HOXA9,JUN,NCOA6,PML,RUNX2,SIRT1
GMP/N	6905	58	1.4381	0.000274397	ABL1,ATM,BCL3,BCL6,CBFA2T3,CBFB,CEBPA,CEBPG,CTNNB1,EGR1,EP300,ETV6,FLI1,FOXP1,GFI1B,HDAC4,HDAC5,HHEX,HIF1A,HIPK2,HOXA9,ID2,IFI16,IKZF1,IRF1,IRF8,JUN,KAT6A,KLF2,KLF6,MED1,MEF2C,MEIS1,NCOA6,NFE2L1,PARP1,PKNOX1,PML,POU2F2,RB1,RBPJ,RELB,REST,RUNX1,RUNX2,RUNX3,SATB1,SIN3A,SIRT1,SOX4,SP3,SRF,STAT5B,STAT6,TCF7,XRCC5,ZBTB16,ZNF160	2614	16	1.04794	0.461491	ABL1,CEBPG,GFI1B,HOXA9,IRF8,JUN,KLF2,MEIS1,PARP1,PKNOX1,PML,RUNX1,SIRT1,SOX4,TCF7,ZBTB16
GMP/M	7974	68	1.46001	1.31051e-05	ABL1,ATM,BCL3,BCL6,CBFA2T3,CBFB,CEBPA,CEBPG,CTNNB1,EGR1,EP300,ERCC2,ETV6,FLI1,FOXP1,GATA2,GATA3,GFI1,GFI1B,HDAC4,HDAC5,HDAC9,HIF1A,HIPK2,HOXA9,ID2,IFI16,IKZF1,IRF1,IRF4,JUN,JUNB,KAT6A,KLF2,KLF4,KLF6,LYL1,MAFB,MED1,MEF2C,MEIS1,NCOA6,NFE2L1,PARP1,PKNOX1,PML,POU2F2,RB1,RBPJ,RELB,REST,RUNX1,RUNX2,RUNX3,SATB1,SIN3A,SIRT1,SOX4,SP3,SPI1,SRF,STAT5B,STAT6,TCF7,THRA,XRCC5,ZBTB16,ZNF160	2491	18	1.23715	0.197927	CBFA2T3,GATA2,GATA3,GFI1,GFI1B,HDAC9,HOXA9,JUN,KLF2,KLF4,LYL1,MAFB,MEIS1,PKNOX1,PML,SIRT1,SPI1,TCF7
CLP/CD4	5998	57	1.62702	6.04468e-06	ABL1,ATM,BCL11B,CBFB,CEBPG,CTNNB1,EGR1,EP300,ETV6,FLI1,FOXP1,GATA3,GFI1,HDAC4,HDAC5,HIF1A,HIPK2,HOXA9,ID2,IFI16,IKZF1,IRF1,IRF4,JUN,KAT6A,KLF2,KLF6,LEF1,LYL1,MED1,MEF2C,MEIS1,NCOA6,NFE2L1,PARP1,PKNOX1,PML,RB1,RBPJ,RELB,REST,RORA,RUNX1,RUNX2,RUNX3,SATB1,SIN3A,SIRT1,SP3,SRF,STAT5B,STAT6,TCF3,TCF7,THRA,XRCC5,ZFP36L1	1533	21	2.34531	0.000177374	ATM,BCL11B,EGR1,EP300,GFI1,HDAC4,HDAC5,HOXA9,IKZF1,IRF4,JUN,KLF2,LYL1,MED1,MEF2C,MEIS1,PKNOX1,RORA,SIRT1,TCF3,THRA

## Sheet: Enriched hemato. TFs
transition	#enriched TFs (all)	#enriched hemato. TFs (all)	enriched TFs (all)	enriched hemato. TFs (all)	#enriched TFs (reduced)	#enriched hemato. TFs (reduced)	enriched TFs (reduced)	enriched hemato. TFs (reduced)
HSC/MPP	74	20	AATF,ABL1,AR,ATM,BCL11B,BDP1,BRCA1,CEBPD,CEBPE,CREBBP,CTNNB1,DLX5,E2F1,EGR1,EIF2AK2,ELL,EP300,ERCC2,ESR1,ETS1,ETS2,ETV4,FOS,FOSL2,FUS,GATA1,HIF1A,HIPK2,HOXA1,ING1,ING4,JDP2,JUN,MEF2C,MLLT10,MLLT3,MSX2,MYB,MYBL2,MYC,MYCN,NFKB1,NR3C1,NUPR1,PARP1,PAX5,PER1,PGR,PML,PPARG,PTTG1,RB1,RELA,RFX1,RUNX3,SIM2,SIRT1,SKI,SP1,SRF,STAT3,TBP,TCF4,TFDP1,TP53,TP73,TRIB3,TWIST1,VHL,WT1,WWTR1,YY1,ZBTB2,ZNF382	ABL1,ATM,BCL11B,CEBPE,CTNNB1,EGR1,EP300,ERCC2,GATA1,HIF1A,HIPK2,JUN,MEF2C,PARP1,PML,PPARG,RB1,RUNX3,SIRT1,SRF	0	0
MPP/CMP	45	13	ABL1,ARNT,ATM,BDP1,BRCA1,E2F1,E2F3,E2F4,ELK1,EP300,ERCC2,ESR1,FOS,GTF2I,HDAC9,HIPK2,HSF2,IRF1,JUN,KAT2B,MYB,MYC,MYCN,NF1,NFKB1,NR3C1,NUPR1,PARP1,PTTG1,RB1,SIRT1,SMAD7,SOX6,SP1,SRF,STAT3,TBP,TFAP2A,TFDP1,TP53,WT1,YY1,ZBTB2,ZFP36,ZNF382	ABL1,ATM,EP300,ERCC2,HDAC9,HIPK2,IRF1,JUN,PARP1,RB1,SIRT1,SOX6,SRF	0	0
MPP/CLP	68	22	AATF,ABL1,AR,ARID1A,ATM,BCL11B,BCL6,BDP1,BRCA1,CEBPA,CEBPE,CREB1,CREBBP,E2F1,E2F3,E2F4,EGR1,ELF4,ELK1,ELL,EP300,ERCC2,ESR1,FHL2,FOS,GLI1,HDAC9,HIF1A,HIPK2,ING1,ING4,IRF1,IRF9,KAT2B,KLF4,MLLT10,MXD1,MYC,MYCN,NELFCD,NFIB,NFKB1,NFYA,NR3C1,NUPR1,PARP1,PAWR,PML,PPARG,PTTG1,RB1,RBPJ,RELA,RUNX3,SIM2,SIRT1,SOX6,SP1,SRSF1,STAT3,TCF4,TP53,TRIB3,WT1,YY1,ZBTB2,ZNF300,ZNF382	ABL1,ATM,BCL11B,BCL6,CEBPA,CEBPE,EGR1,EP300,ERCC2,HDAC9,HIF1A,HIPK2,IRF1,KLF4,PARP1,PML,PPARG,RB1,RBPJ,RUNX3,SIRT1,SOX6	0	0
CMP/MEP	35	12	AATF,ABL1,ATM,BCL6,BRCA1,CEBPE,CREBBP,DDIT3,E2F1,E2F3,E2F4,EHMT2,ERCC2,GATA1,HDAC1,HSF1,MYC,MYCN,NR3C1,NRF1,PARP1,PML,PTTG1,RB1,RBMX,RUNX3,SIRT1,SOX6,SP1,STAT3,TBP,TFDP1,TP53,WWTR1,YBX1	ABL1,ATM,BCL6,CEBPE,ERCC2,GATA1,PARP1,PML,RB1,RUNX3,SIRT1,SOX6	0	0
CMP/GMP	14	4	ABL1,ATF5,ATM,E2F1,MYC,NR3C1,NRF1,PTTG1,RB1,SPI1,TP53,TWIST1,VHL,ZNF382	ABL1,ATM,RB1,SPI1	0	0
MEP/EB	44	12	ABL1,ATM,BRCA1,E2F1,E2F4,EHMT2,EIF2AK2,ESR1,ETS1,FLI1,FOSL2,HCFC1,HDAC1,HIPK2,HOXD3,HSF1,ILF3,IRF1,JUND,KAT2B,MYC,MYCN,NFYA,NUPR1,PARP1,PML,PTTG1,RB1,RBMX,RUNX1,RUNX3,SIRT1,SOX6,SP1,STAT3,TFDP1,TLX1,TP53,TWIST1,USF2,YBX1,YY1,ZBTB2,ZNF382	ABL1,ATM,FLI1,HIPK2,IRF1,PARP1,PML,RB1,RUNX1,RUNX3,SIRT1,SOX6	26	4	ARID1A,BRCA1,E2F1,E2F4,EP300,ESR1,ETS1,ETS2,FOSL2,FOXM1,HDAC2,HSF1,LMO2,MTA1,MXI1,PARP1,RB1,RUNX1,SP1,STAT3,TFAP4,TLX1,TP53,TP73,USF2,WT1	EP300,PARP1,RB1,RUNX1
MEP/MK	26	10	ABL1,ATM,BRCA1,E2F1,E2F3,E2F4,ETS1,GATA1,HDAC1,HSF1,MYC,MYCN,NR3C1,PARP1,PML,PTTG1,RB1,RUNX3,SIRT1,SOX6,SP1,SP100,SPI1,TP53,TWIST1,VHL	ABL1,ATM,GATA1,PARP1,PML,RB1,RUNX3,SIRT1,SOX6,SPI1	31	5	ATF2,BRCA1,E2F1,E2F3,E2F8,EP300,ESR1,ETS1,ETS2,FOSL2,HSF1,JUN,JUND,KLF5,NFE2,NFKB1,NFKBIA,PARP1,RARA,RELA,RFWD2,RUNX1,SMAD3,SNAI1,SP1,SP100,SPI1,TP53,TP73,USF2,WT1	EP300,JUN,PARP1,RUNX1,SPI1
GMP/N	4	1	ABL1,E2F1,MYC,TP53	ABL1	2	0	E2F1,TP53
GMP/M	4	1	E2F1,MYC,SPI1,TP53	SPI1	8	3	APC,CEBPE,E2F1,GLI1,JUN,MYB,RUNX1,TP53	CEBPE,JUN,RUNX1
CLP/CD4	2	0	MYC,TP53		1	0	TP53
