# Supplementary material for: Rewiring of the inferred protein interactome during blood development studied with the tool PPICompare
Source: BMC Syst Biol. 2017 Apr 4;11:44. doi: 10.1186/s12918-017-0400-x (PMC5379774; doi:10.1186/s12918-017-0400-x)
Supplement: Supplementary file 12 — Table S11. Pathway enrichment analysis of rewiring events grouped into shared and exclusive events in each developmental branching point. Listed are pathways for which annotated interactions could be associated with rewiring events that were shared between transitions or exclusive to a transition at a developmental branching point. The exact methodology is described in the “Methods” section. Significantly enriched pathway terms (adj.p<0.05) were marked in green. Very small p-values were reported as 0.0 due to numerical reasons (computed in Python using SciPy version 0.17 [114]). (XLSX 300 kb) [file 12918_2017_400_MOESM12_ESM.xlsx]

## Sheet: HSC->MPP(+)
pathway database	pathway name	#observed (311 in total)	fold enrichment	p-value	p-value (BH-adj.)	interactions (HGNC genes)
reactome	RNA Polymerase II Transcription Initiation	6	19.8452	7.36467e-07	1.89377e-06	TAF4-GTF2A2,TAF4-TAF9,TAF4-TBP,TAF4-TAF12,TAF4-GTF2F2,TAF4-TAF1
reactome	RNA Polymerase II Promoter Escape	6	19.8452	7.36467e-07	1.89377e-06	TAF4-GTF2A2,TAF4-TAF9,TAF4-TBP,TAF4-TAF12,TAF4-GTF2F2,TAF4-TAF1
reactome	RNA Polymerase II Transcription Initiation And Promoter Clearance	6	19.8452	7.36467e-07	1.89377e-06	TAF4-GTF2A2,TAF4-TAF9,TAF4-TBP,TAF4-TAF12,TAF4-GTF2F2,TAF4-TAF1
reactome	RNA Polymerase II HIV Promoter Escape	6	19.8452	7.36467e-07	1.89377e-06	TAF4-GTF2A2,TAF4-TAF9,TAF4-TBP,TAF4-TAF12,TAF4-GTF2F2,TAF4-TAF1
reactome	RNA Polymerase II Transcription Pre-Initiation And Promoter Opening	6	19.8452	7.36467e-07	1.89377e-06	TAF4-GTF2A2,TAF4-TAF9,TAF4-TBP,TAF4-TAF12,TAF4-GTF2F2,TAF4-TAF1
reactome	Intrinsic Pathway for Apoptosis	4	72.9353	3.04221e-07	1.89377e-06	BCL2-BMF,BCL2-BAD,BCL2-BID,BCL2-PMAIP1
reactome	HIV Transcription Initiation	6	19.8452	7.36467e-07	1.89377e-06	TAF4-GTF2A2,TAF4-TAF9,TAF4-TBP,TAF4-TAF12,TAF4-GTF2F2,TAF4-TAF1
kegg	Wnt signaling pathway	5	41.3441	1.69712e-07	2.37597e-06	NLK-LEF1,SMAD4-LEF1,LEF1-RUVBL1,EP300-LEF1,CTNNB1-LEF1
reactome	formation of the beta-catenin-TCF transactivating complex	4	32.6951	7.78745e-06	1.75218e-05	HDAC1-LEF1,LEF1-RUVBL1,EP300-LEF1,CTNNB1-LEF1
reactome	NoRC negatively regulates rRNA expression	4	19.8914	5.49185e-05	0.000109837	SIN3B-HDAC2,SIN3B-HDAC1,SIN3B-SAP130,SIN3B-SUDS3
reactome	Translocation of GLUT4 to the plasma membrane	3	33.3337	0.000107674	0.000193814	YWHAG-TBC1D1,YWHAE-TBC1D1,YWHAB-TBC1D1
reactome	Activation of BH3-only proteins	2	88.8899	0.000233474	0.000382048	BCL2-BAD,BCL2-BID
reactome	deactivation of the beta-catenin transactivating complex	2	33.8628	0.00163519	0.00245279	HDAC1-LEF1,CTNNB1-LEF1
reactome	Ca2+ pathway	2	18.2338	0.00551628	0.00763793	NLK-LEF1,CTNNB1-LEF1
kegg	Colorectal cancer	2	36.4676	0.00141121	0.0098785	BCL2-BAX,CTNNB1-LEF1
reactome	Signaling by Activin	1	35.5559	0.0277533	0.0356828	ACVR1B-ACVR2B
reactome	Unwinding of DNA	1	28.4448	0.0345708	0.041485	GINS4-GINS2
reactome	Negative regulators of RIG-I-MDA5 signaling	1	18.2338	0.0534074	0.0600833	PCBP2-IFIH1
kegg	Amyotrophic lateral sclerosis (ALS)	1	41.8305	0.0236398	0.0661914	SOD1-BCL2
kegg	Hippo signaling pathway	2	8.83378	0.0219213	0.0661914	TCF7L2-LEF1,CTNNB1-LEF1
kegg	Thyroid cancer	1	44.4449	0.0222647	0.0661914	CTNNB1-LEF1
reactome	DNA strand elongation	1	9.48159	0.100179	0.106072	GINS4-GINS2
kegg	Melanogenesis	1	20.9153	0.0467225	0.109019	CTNNB1-LEF1
kegg	Tuberculosis	1	10.7745	0.0887067	0.125984	BCL2-BAD
kegg	Adherens junction	1	13.6754	0.0705703	0.125984	CTNNB1-LEF1
kegg	HIF-1 signaling pathway	1	10.6137	0.0899886	0.125984	BCL2-HIF1A
kegg	Endometrial cancer	1	11.852	0.0809775	0.125984	CTNNB1-LEF1
kegg	Apoptosis	1	7.81449	0.12022	0.153007	TP53-BCL2
kegg	Hepatitis B	1	6.83768	0.136175	0.158871	BCL2-BAX
kegg	Prostate cancer	1	6.23789	0.148252	0.159656	CTNNB1-LEF1
reactome	RIG-I-MDA5 mediated induction of IFN-alpha-beta pathways	1	5.73483	0.16016	0.16016	PCBP2-IFIH1
kegg	Cytokine-cytokine receptor interaction	1	3.72314	0.235777	0.235777	ACVR1B-ACVR2B

## Sheet: MPP->CMP|CLP(shared -)
pathway database	pathway name	#observed (89 in total)	fold enrichment	p-value	p-value (BH-adj.)	interactions (HGNC genes)
reactome	Signaling by Robo receptor	1	130.785	0.0076188	0.0152376	PFN2-EVL
kegg	Salmonella infection	1	67.16	0.0147836	0.0295673	PFN2-ACTG1
reactome	NoRC negatively regulates rRNA expression	1	17.3771	0.055951	0.055951	SIN3B-SUDS3
kegg	Regulation of actin cytoskeleton	1	14.6172	0.0661622	0.0661622	PFN2-ACTG1

## Sheet: MPP->CMP(excl +)
pathway database	pathway name	#observed (856 in total)	fold enrichment	p-value	p-value (BH-adj.)	interactions (HGNC genes)
reactome	FCERI mediated MAPK activation	8	26.8428	1.34141e-09	8.37006e-08	LAT-GRAP2,LAT-GRB2,GRAP2-LCP2,GRAP2-SYK,LAT-SOS1,LAT-SYK,TYK2-IL6ST,LAT-LCP2
reactome	FCERI mediated Ca+2 mobilization	7	34.7795	1.72579e-09	8.37006e-08	LAT-GRAP2,LAT-GRB2,GRAP2-LCP2,GRAP2-SYK,LAT-SOS1,LAT-SYK,LAT-LCP2
reactome	DAP12 interactions	11	12.1974	2.6996e-09	8.7287e-08	LAT-LCK,LAT-GRB2,LAT-GRAP2,GRAP2-LCP2,GRAP2-SYK,LAT-SOS1,LAT-SYK,TYK2-IL6ST,LAT-LCP2,LAT-FYN,TYROBP-SIGLEC14
reactome	DAP12 signaling	10	11.3317	2.89218e-08	7.01354e-07	LAT-LCK,LAT-GRB2,GRAP2-LCP2,GRAP2-SYK,LAT-SOS1,LAT-SYK,TYK2-IL6ST,LAT-LCP2,LAT-FYN,LAT-GRAP2
reactome	Regulation of IFNA signaling	5	44.5452	9.45252e-08	1.83379e-06	PTPN6-TYK2,JAK1-TYK2,TYK2-STAT1,PTPN1-TYK2,IFNAR1-TYK2
reactome	Interferon alpha-beta signaling	5	36.9089	2.53305e-07	4.09509e-06	PTPN6-TYK2,JAK1-TYK2,TYK2-STAT1,PTPN1-TYK2,IFNAR1-TYK2
reactome	Activation of ATR in response to replication stress	8	11.6774	5.58277e-07	7.73612e-06	CDK2-DBF4,MCM2-DBF4,CHEK1-CDC25A,MCM6-DBF4,MCM7-DBF4,MCM3-DBF4,MCM4-DBF4,ORC1-DBF4
reactome	G2-M Checkpoints	8	11.2331	7.48111e-07	9.07084e-06	CDK2-DBF4,MCM2-DBF4,CHEK1-CDC25A,MCM6-DBF4,MCM7-DBF4,MCM3-DBF4,MCM4-DBF4,ORC1-DBF4
reactome	Activation of the pre-replicative complex	7	10.7651	4.88885e-06	5.2691e-05	CDK2-DBF4,MCM2-DBF4,MCM6-DBF4,MCM7-DBF4,MCM3-DBF4,ORC1-DBF4,MCM4-DBF4
reactome	Generation of second messenger molecules	4	28.7069	1.18957e-05	0.000115388	LAT-GRAP2,LAT-LCP2,LAT-LCK,GRAP2-LCP2
kegg	Cell cycle	10	6.3951	5.21503e-06	0.000125161	MCM2-DBF4,CHEK2-CDC25A,CHEK1-CDC25A,GADD45G-PCNA,MCM6-DBF4,GADD45G-CCNB1,MCM7-DBF4,MCM3-DBF4,CDK2-CDC25A,MCM4-DBF4
reactome	Fc epsilon receptor (FCERI) signaling	8	6.68899	3.30289e-05	0.000291255	LAT-GRAP2,LAT-GRB2,GRAP2-LCP2,GRAP2-SYK,LAT-SOS1,LAT-SYK,TYK2-IL6ST,LAT-LCP2
reactome	Interleukin-6 signaling	3	33.6994	9.65824e-05	0.000780708	CBL-TYK2,TYK2-STAT1,TYK2-IL6ST
kegg	Jak-STAT signaling pathway	5	10.9475	0.000104693	0.00125631	PTPN6-TYK2,TYK2-IL6ST,CBL-TYK2,TYK2-STAT1,IFNAR1-TYK2
reactome	PRC2 methylates histones and DNA	4	12.603	0.000306762	0.00228892	DNMT1-SUZ12,DNMT1-RBBP4,EED-DNMT1,DNMT1-EZH2
reactome	TCR signaling	4	10.3345	0.000650965	0.00451026	LAT-GRAP2,LAT-LCP2,LAT-LCK,GRAP2-LCP2
reactome	Post-translational modification- synthesis of GPI-anchored proteins	2	28.7069	0.00219715	0.0139757	DPM1-DPM2,DPM2-PIGP
reactome	Condensation of Prometaphase Chromosomes	2	27.196	0.00244935	0.0139757	SMC2-NCAPH,NCAPH-NCAPD2
reactome	NoRC negatively regulates rRNA expression	4	7.22691	0.00243294	0.0139757	DNMT1-HDAC1,SMARCA5-DNMT1,DNMT1-DNMT3B,DNMT1-HDAC2
reactome	Signaling by Interleukins	5	5.18799	0.00303087	0.016333	IRAK1-MYD88,CBL-TYK2,TYK2-STAT1,IRAK1-TOLLIP,TYK2-IL6ST
kegg	T cell receptor signaling pathway	3	7.67412	0.00726884	0.043613	LAT-GRAP2,LAT-GRB2,GRAP2-LCP2
kegg	Measles	3	7.90905	0.00669084	0.043613	IRAK1-MYD88,TYK2-STAT1,IFNAR1-TYK2
reactome	GPVI-mediated activation cascade	2	13.9655	0.00911053	0.0465116	LAT-SYK,LAT-LCK
kegg	Fc epsilon RI signaling pathway	2	8.75804	0.0221337	0.106242	LAT-SYK,LAT-GRB2
kegg	Fc gamma R-mediated phagocytosis	2	7.27781	0.0311867	0.124747	LAT-PIK3R1,ARF6-PLD1
reactome	Post-translational protein modification	2	7.7123	0.0280293	0.135942	DPM1-DPM2,DPM2-PIGP
kegg	Hepatitis C	2	6.15148	0.0423421	0.142987	TYK2-STAT1,IFNAR1-TYK2
kegg	Osteoclast differentiation	2	5.21944	0.0567509	0.142987	TYK2-STAT1,IFNAR1-TYK2
kegg	Glycosylphosphatidylinositol(GPI)-anchor biosynthesis	1	16.1476	0.0601649	0.142987	DPM2-PIGP
kegg	Influenza A	2	4.57278	0.0714937	0.142987	TYK2-STAT1,IFNAR1-TYK2
kegg	Herpes simplex infection	2	5.61657	0.0498355	0.142987	TYK2-STAT1,IFNAR1-TYK2
kegg	Natural killer cell mediated cytotoxicity	2	4.61361	0.0704031	0.142987	LAT-SYK,LAT-GRB2
kegg	Pertussis	1	8.90904	0.106376	0.196387	IRAK1-MYD88
kegg	Leishmaniasis	1	6.30152	0.147016	0.252027	IRAK1-MYD88
reactome	Cellular response to hypoxia	1	5.74138	0.160148	0.264939	HIF1A-EGLN2
reactome	GRB2 events in ERBB2 signaling	1	7.17673	0.130312	0.264939	TYK2-IL6ST
reactome	RAF-MAP kinase cascade	1	12.303	0.0782144	0.264939	TYK2-IL6ST
reactome	Toll Like Receptor 9 (TLR9) Cascade	2	3.02178	0.142392	0.264939	IRAK1-MYD88,TYK2-IL6ST
reactome	SHC-mediated signalling	1	10.3345	0.0924044	0.264939	TYK2-IL6ST
reactome	Signalling to p38 via RIT and RIN	1	11.7437	0.0817826	0.264939	TYK2-IL6ST
reactome	Signalling to RAS	1	7.38178	0.126932	0.264939	TYK2-IL6ST
reactome	Toll Like Receptor TLR6-TLR2 Cascade	2	2.73399	0.166611	0.264939	IRAK1-MYD88,TYK2-IL6ST
reactome	SHC-related events triggered by IGF1R	1	9.56897	0.0994174	0.264939	TYK2-IL6ST
reactome	TRAF6 mediated induction of NFkB and MAP kinases upon TLR7-8 or 9 activation	2	3.09416	0.137118	0.264939	IRAK1-MYD88,TYK2-IL6ST
reactome	Cyclin A-B1 associated events during G2-M transition	1	7.59889	0.123539	0.264939	CCNB1-CDC25A
reactome	TRAF6 mediated IRF7 activation in TLR7-8 or 9 signaling	1	16.1476	0.0601649	0.264939	IRAK1-MYD88
reactome	Signalling to ERKs	1	6.00842	0.153607	0.264939	TYK2-IL6ST
reactome	MyD88 dependent cascade initiated on endosome	2	3.03955	0.14107	0.264939	IRAK1-MYD88,TYK2-IL6ST
reactome	Toll Like Receptor 10 (TLR10) Cascade	2	3.15076	0.133192	0.264939	IRAK1-MYD88,TYK2-IL6ST
reactome	Interleukin-1 signaling	2	5.16724	0.0577648	0.264939	IRAK1-MYD88,IRAK1-TOLLIP
reactome	Oxygen-dependent proline hydroxylation of Hypoxia-inducible Factor Alpha	1	7.38178	0.126932	0.264939	HIF1A-EGLN2
reactome	SHC1 events in EGFR signaling	1	8.90904	0.106376	0.264939	TYK2-IL6ST
reactome	Platelet activation, signaling and aggregation	2	2.96968	0.146375	0.264939	LAT-SYK,LAT-LCK
reactome	SHC1 events in ERBB4 signaling	1	8.61207	0.109836	0.264939	TYK2-IL6ST
reactome	Asparagine N-linked glycosylation	1	12.9181	0.0746324	0.264939	DPM1-DPM2
reactome	Toll Like Receptor 5 (TLR5) Cascade	2	3.15076	0.133192	0.264939	IRAK1-MYD88,TYK2-IL6ST
reactome	Toll Like Receptor 7-8 (TLR7-8) Cascade	2	3.03955	0.14107	0.264939	IRAK1-MYD88,TYK2-IL6ST
reactome	Prolonged ERK activation events	1	8.61207	0.109836	0.264939	TYK2-IL6ST
reactome	GRB2 events in EGFR signaling	1	9.93701	0.0959177	0.264939	TYK2-IL6ST
reactome	MyD88-Mal cascade initiated on plasma membrane	2	2.73399	0.166611	0.264939	IRAK1-MYD88,TYK2-IL6ST
reactome	MyD88 cascade initiated on plasma membrane	2	3.15076	0.133192	0.264939	IRAK1-MYD88,TYK2-IL6ST
reactome	Processing of Capped Intronless Pre-mRNA	1	7.17673	0.130312	0.264939	PAPOLA-CPSF2
reactome	p75NTR recruits signalling complexes	1	15.1978	0.0638028	0.264939	IRAK1-MYD88
reactome	p75NTR signals via NF-kB	1	10.7651	0.0888775	0.264939	IRAK1-MYD88
reactome	Frs2-mediated activation	1	8.90904	0.106376	0.264939	TYK2-IL6ST
reactome	Signaling by Leptin	1	8.07382	0.116714	0.264939	TYK2-IL6ST
reactome	SOS-mediated signalling	1	10.3345	0.0924044	0.264939	TYK2-IL6ST
reactome	ARMS-mediated activation	1	9.93701	0.0959177	0.264939	TYK2-IL6ST
reactome	Post-Elongation Processing of Intronless pre-mRNA	1	7.17673	0.130312	0.264939	PAPOLA-CPSF2
reactome	Toll Like Receptor TLR1-TLR2 Cascade	2	2.73399	0.166611	0.264939	IRAK1-MYD88,TYK2-IL6ST
reactome	Toll Like Receptor 2 (TLR2) Cascade	2	2.73399	0.166611	0.264939	IRAK1-MYD88,TYK2-IL6ST
reactome	Regulation of Hypoxia-inducible Factor (HIF) by oxygen	1	5.74138	0.160148	0.264939	HIF1A-EGLN2
reactome	SHC-related events	1	9.56897	0.0994174	0.264939	TYK2-IL6ST
reactome	SHC1 events in ERBB2 signaling	1	5.61657	0.163399	0.264939	TYK2-IL6ST
reactome	Processing of Intronless Pre-mRNAs	1	11.2331	0.0853369	0.264939	PAPOLA-CPSF2
reactome	NCAM signaling for neurite out-growth	1	5.38254	0.169864	0.265755	TYK2-IL6ST
kegg	Renal cell carcinoma	1	4.61361	0.195229	0.288762	HIF1A-EGLN2
kegg	p53 signaling pathway	1	4.87476	0.185809	0.288762	GADD45G-CCNB1
kegg	Chagas disease (American trypanosomiasis)	1	4.37902	0.20454	0.288762	IRAK1-MYD88
kegg	HIF-1 signaling pathway	1	3.85615	0.228847	0.296598	HIF1A-EGLN2
kegg	Acute myeloid leukemia	1	3.74438	0.234806	0.296598	CEBPA-RUNX1
kegg	Toll-like receptor signaling pathway	1	3.22953	0.266772	0.297207	IRAK1-MYD88
kegg	Toxoplasmosis	1	3.49138	0.249505	0.297207	IRAK1-MYD88
kegg	Pancreatic cancer	1	3.15076	0.27244	0.297207	RALA-PLD1
reactome	p75 NTR receptor-mediated signalling	1	4.61361	0.195229	0.300591	IRAK1-MYD88
reactome	FRS2-mediated cascade	1	4.53267	0.198345	0.300616	TYK2-IL6ST
kegg	Apoptosis	1	2.83914	0.297405	0.310335	IRAK1-MYD88
reactome	Signaling by SCF-KIT	2	2.32759	0.212522	0.317149	GRAP2-KIT,TYK2-IL6ST
kegg	NF-kappa B signaling pathway	1	2.53296	0.326759	0.326759	IRAK1-MYD88
reactome	Meiotic recombination	1	3.74438	0.234806	0.334944	MND1-PSMC3IP
reactome	Toll Like Receptor 4 (TLR4) Cascade	2	2.18951	0.232362	0.334944	IRAK1-MYD88,TYK2-IL6ST
reactome	Activated TLR4 signalling	2	2.19883	0.23094	0.334944	IRAK1-MYD88,TYK2-IL6ST
reactome	Toll-Like Receptors Cascades	2	2.10051	0.2466	0.34667	IRAK1-MYD88,TYK2-IL6ST
reactome	Factors involved in megakaryocyte development and platelet production	1	3.3995	0.255306	0.353781	KIF3C-KIFAP3
reactome	MHC class II antigen presentation	1	3.1128	0.275257	0.376055	KIF3C-KIFAP3
reactome	Interleukin-2 signaling	1	2.90295	0.291932	0.393297	TYK2-IL6ST
reactome	MAP kinase activation in TLR cascade	1	2.74853	0.305535	0.405985	TYK2-IL6ST
reactome	Post-Elongation Processing of Intron-Containing pre-mRNA	1	2.60972	0.318877	0.412414	PAPOLA-CPSF2
reactome	mRNA 3'-end processing	1	2.60972	0.318877	0.412414	PAPOLA-CPSF2
reactome	Post-Elongation Processing of the Transcript	1	2.3068	0.352379	0.438216	PAPOLA-CPSF2
reactome	Cleavage of Growing Transcript in the Termination Region	1	2.3068	0.352379	0.438216	PAPOLA-CPSF2
reactome	RNA Polymerase II Transcription Termination	1	2.3068	0.352379	0.438216	PAPOLA-CPSF2
reactome	IRS-mediated signalling	1	2.05049	0.386621	0.468331	TYK2-IL6ST
reactome	IRS-related events	1	1.9874	0.396068	0.468331	TYK2-IL6ST
reactome	Signaling by Type 1 Insulin-like Growth Factor 1 Receptor (IGF1R)	1	1.95729	0.400737	0.468331	TYK2-IL6ST
reactome	IRS-related events triggered by IGF1R	1	2.00281	0.39372	0.468331	TYK2-IL6ST
reactome	IGF1R signaling cascade	1	1.95729	0.400737	0.468331	TYK2-IL6ST
reactome	Insulin receptor signalling cascade	1	1.89972	0.409966	0.473413	TYK2-IL6ST
reactome	TRAF6 Mediated Induction of proinflammatory cytokines	1	1.83236	0.421304	0.480782	TYK2-IL6ST
reactome	MyD88-independent cascade	1	1.34564	0.525222	0.566072	TYK2-IL6ST
reactome	TRIF-mediated TLR3-TLR4 signaling	1	1.34564	0.525222	0.566072	TYK2-IL6ST
reactome	Downstream signaling of activated FGFR	1	1.38904	0.514035	0.566072	TYK2-IL6ST
reactome	Signaling by Insulin receptor	1	1.34564	0.525222	0.566072	TYK2-IL6ST
reactome	Toll Like Receptor 3 (TLR3) Cascade	1	1.34564	0.525222	0.566072	TYK2-IL6ST
reactome	Downstream signal transduction	1	1.27272	0.545066	0.578579	TYK2-IL6ST
reactome	Signaling by ERBB2	1	1.2303	0.557261	0.578579	TYK2-IL6ST
reactome	Signaling by PDGF	1	1.2303	0.557261	0.578579	TYK2-IL6ST
reactome	Signaling by ERBB4	1	1.21869	0.560685	0.578579	TYK2-IL6ST
reactome	NGF signalling via TRKA from the plasma membrane	1	1.05025	0.615007	0.627954	TYK2-IL6ST
reactome	Signaling by EGFR	1	0.993701	0.635374	0.641993	TYK2-IL6ST
reactome	Signaling by EGFR in Cancer	1	0.974952	0.642385	0.642385	TYK2-IL6ST

## Sheet: MPP->CMP(excl -)
pathway database	pathway name	#observed (334 in total)	fold enrichment	p-value	p-value (BH-adj.)	interactions (HGNC genes)
reactome	Downstream TCR signaling	5	50.1629	6.38039e-08	3.12639e-06	MALT1-TRAF6,MAP3K7-MALT1,TAB2-MALT1,UBE2N-MALT1,BCL10-MALT1
reactome	RNA Polymerase II Transcription Initiation	6	18.4786	1.11271e-06	6.81535e-06	TAF4-GTF2A2,TAF4-TAF9,TAF4-TBP,TAF4-TAF12,TAF4-GTF2F2,TAF4-TAF1
reactome	TCR signaling	5	33.1075	5.10175e-07	6.81535e-06	MALT1-TRAF6,MAP3K7-MALT1,TAB2-MALT1,UBE2N-MALT1,BCL10-MALT1
reactome	RNA Polymerase II Promoter Escape	6	18.4786	1.11271e-06	6.81535e-06	TAF4-GTF2A2,TAF4-TAF9,TAF4-TBP,TAF4-TAF12,TAF4-GTF2F2,TAF4-TAF1
reactome	RNA Polymerase II Transcription Initiation And Promoter Clearance	6	18.4786	1.11271e-06	6.81535e-06	TAF4-GTF2A2,TAF4-TAF9,TAF4-TBP,TAF4-TAF12,TAF4-GTF2F2,TAF4-TAF1
reactome	HIV Transcription Initiation	6	18.4786	1.11271e-06	6.81535e-06	TAF4-GTF2A2,TAF4-TAF9,TAF4-TBP,TAF4-TAF12,TAF4-GTF2F2,TAF4-TAF1
reactome	RNA Polymerase II HIV Promoter Escape	6	18.4786	1.11271e-06	6.81535e-06	TAF4-GTF2A2,TAF4-TAF9,TAF4-TBP,TAF4-TAF12,TAF4-GTF2F2,TAF4-TAF1
reactome	RNA Polymerase II Transcription Pre-Initiation And Promoter Opening	6	18.4786	1.11271e-06	6.81535e-06	TAF4-GTF2A2,TAF4-TAF9,TAF4-TBP,TAF4-TAF12,TAF4-GTF2F2,TAF4-TAF1
reactome	FCERI mediated NF-kB activation	4	44.1433	2.33085e-06	1.26902e-05	MALT1-TRAF6,UBE2N-MALT1,BCL10-MALT1,PRKCQ-MALT1
reactome	Fc epsilon receptor (FCERI) signaling	6	12.8573	8.89441e-06	4.35826e-05	BCL10-MALT1,FGFR1-FRS2,UBE2N-MALT1,FGFR1-PIK3R1,MALT1-TRAF6,PRKCQ-MALT1
reactome	Intrinsic Pathway for Apoptosis	3	50.9346	2.99642e-05	0.000133477	BCL2-BMF,DYNLL2-BMF,MAPK8-BMF
reactome	Activation of BH3-only proteins	2	82.7687	0.000269083	0.00109875	DYNLL2-BMF,MAPK8-BMF
reactome	NoRC negatively regulates rRNA expression	3	13.8913	0.00139307	0.00525081	SIN3B-HDAC2,SIN3B-HDAC1,SIN3B-SAP130
reactome	Signaling by FGFR mutants	2	30.7977	0.00197101	0.00689855	FGFR1-FRS2,FGFR1-PIK3R1
reactome	PI3K Cascade	2	13.1119	0.0104061	0.0339931	FGFR1-FRS2,FGFR1-PIK3R1
reactome	IRS-mediated signalling	2	10.5103	0.0158315	0.0359532	FGFR1-FRS2,FGFR1-PIK3R1
reactome	Signaling by Type 1 Insulin-like Growth Factor 1 Receptor (IGF1R)	2	10.0326	0.017279	0.0359532	FGFR1-FRS2,FGFR1-PIK3R1
reactome	PI-3K cascade	2	9.32605	0.019811	0.0359532	FGFR1-FRS2,FGFR1-PIK3R1
reactome	IRS-related events triggered by IGF1R	2	10.2659	0.0165485	0.0359532	FGFR1-FRS2,FGFR1-PIK3R1
reactome	Insulin receptor signalling cascade	2	9.7375	0.0182741	0.0359532	FGFR1-FRS2,FGFR1-PIK3R1
reactome	IRS-related events	2	10.1869	0.0167905	0.0359532	FGFR1-FRS2,FGFR1-PIK3R1
reactome	PI3K events in ERBB2 signaling	2	9.32605	0.019811	0.0359532	FGFR1-FRS2,FGFR1-PIK3R1
reactome	PI3K events in ERBB4 signaling	2	9.32605	0.019811	0.0359532	FGFR1-FRS2,FGFR1-PIK3R1
reactome	Constitutive PI3K-AKT Signaling in Cancer	2	11.0358	0.0144391	0.0359532	FGFR1-FRS2,FGFR1-PIK3R1
reactome	PI3K-AKT Signaling in Cancer	2	9.32605	0.019811	0.0359532	FGFR1-FRS2,FGFR1-PIK3R1
reactome	PIP3 activates AKT signaling	2	9.32605	0.019811	0.0359532	FGFR1-FRS2,FGFR1-PIK3R1
reactome	IGF1R signaling cascade	2	10.0326	0.017279	0.0359532	FGFR1-FRS2,FGFR1-PIK3R1
reactome	PI3K-AKT activation	2	8.94797	0.0214	0.03745	FGFR1-FRS2,FGFR1-PIK3R1
reactome	GAB1 signalosome	2	8.43503	0.0238791	0.0403474	FGFR1-FRS2,FGFR1-PIK3R1
reactome	Role of LAT2-NTAL-LAB on calcium mobilization	2	8.17469	0.0253048	0.0413311	FGFR1-FRS2,FGFR1-PIK3R1
reactome	PI Metabolism	1	36.7861	0.026839	0.042423	SYNJ2-PIK3R1
reactome	Signaling by Activin	1	33.1075	0.0297765	0.0442135	ACVR1B-ACVR2B
reactome	Phospholipid metabolism	1	33.1075	0.0297765	0.0442135	SYNJ2-PIK3R1
reactome	Downstream signaling of activated FGFR	2	7.11989	0.0326086	0.0469947	FGFR1-FRS2,FGFR1-PIK3R1
reactome	Signaling by Insulin receptor	2	6.89739	0.0345488	0.0483684	FGFR1-FRS2,FGFR1-PIK3R1
reactome	Downstream signal transduction	2	6.52364	0.0382189	0.0506258	FGFR1-FRS2,FGFR1-PIK3R1
reactome	Signaling by PDGF	2	6.30619	0.0406284	0.0506258	FGFR1-FRS2,FGFR1-PIK3R1
reactome	Signaling by ERBB2	2	6.30619	0.0406284	0.0506258	FGFR1-FRS2,FGFR1-PIK3R1
reactome	BMAL1-CLOCK,NPAS2 activates circadian gene expression	1	24.5241	0.039988	0.0506258	CLOCK-ARNTL2
reactome	Signaling by ERBB4	2	6.2467	0.0413272	0.0506258	FGFR1-FRS2,FGFR1-PIK3R1
reactome	Signaling by SCF-KIT	2	5.96531	0.044888	0.0536467	FGFR1-FRS2,FGFR1-PIK3R1
reactome	DAP12 signaling	2	5.80833	0.0470771	0.0549232	FGFR1-FRS2,FGFR1-PIK3R1
reactome	DAP12 interactions	2	5.68369	0.0489305	0.0557581	FGFR1-FRS2,FGFR1-PIK3R1
reactome	NGF signalling via TRKA from the plasma membrane	2	5.38333	0.0538706	0.0599922	FGFR1-FRS2,FGFR1-PIK3R1
reactome	Signaling by EGFR	2	5.09346	0.0593781	0.0646562	FGFR1-FRS2,FGFR1-PIK3R1
reactome	Signaling by EGFR in Cancer	2	4.99736	0.0613903	0.065394	FGFR1-FRS2,FGFR1-PIK3R1
reactome	Negative regulation of FGFR signaling	1	13.243	0.0727917	0.0758893	FGFR1-FRS2
reactome	Circadian Clock	1	12.262	0.0783816	0.0800145	CLOCK-ARNTL2
reactome	FRS2-mediated cascade	1	11.6167	0.0825519	0.0825519	FGFR1-FRS2
kegg	Cytokine-cytokine receptor interaction	2	6.9335	0.0342224	0.169685	ACVR1B-ACVR2B,IL2RG-IL15
kegg	Tuberculosis	1	10.0326	0.0949502	0.169685	BCL10-MALT1
kegg	T cell receptor signaling pathway	1	6.55594	0.141598	0.169685	BCL10-MALT1
kegg	Proteoglycans in cancer	1	5.38333	0.169685	0.169685	FGFR1-FRS2
kegg	B cell receptor signaling pathway	1	8.7125	0.10853	0.169685	BCL10-MALT1
kegg	Prostate cancer	1	5.80833	0.158308	0.169685	FGFR1-PIK3R1

## Sheet: MPP->CLP(excl -)
pathway database	pathway name	#observed (616 in total)	fold enrichment	p-value	p-value (BH-adj.)	interactions (HGNC genes)
reactome	DAP12 interactions	14	21.5722	0	0	NR4A1-AKT1,PDPK1-AKT1,AKT1-FOXO1,AKT1-MAPKAP1,AKT1-THEM4,AKT1-MDM2,AKT1-CDKN1A,PHLPP1-AKT1,CREB1-AKT1,AKT1-CDKN1B,FOXO3-AKT1,AKT1-GSK3B,AKT1-BAD,AKT1-RICTOR
kegg	Prostate cancer	11	34.6425	0	0	PDPK1-AKT1,AKT1-FOXO1,AKT1-PIK3CA,AKT1-PTEN,AKT1-MDM2,AKT1-BAD,AKT1-CDKN1A,AKT1-CDKN1B,IKBKB-AKT1,AKT1-GSK3B,PIK3R1-AKT1
reactome	Constitutive PI3K-AKT Signaling in Cancer	12	35.9023	0	0	NR4A1-AKT1,PDPK1-AKT1,AKT1-FOXO1,AKT1-MAPKAP1,AKT1-MDM2,AKT1-CDKN1A,CREB1-AKT1,AKT1-CDKN1B,FOXO3-AKT1,AKT1-GSK3B,AKT1-BAD,AKT1-RICTOR
reactome	PI3K-AKT Signaling in Cancer	14	35.3966	1.16286e-10	1.11995e-09	NR4A1-AKT1,PDPK1-AKT1,AKT1-FOXO1,AKT1-MAPKAP1,AKT1-THEM4,AKT1-MDM2,AKT1-CDKN1A,PHLPP1-AKT1,CREB1-AKT1,AKT1-CDKN1B,FOXO3-AKT1,AKT1-GSK3B,AKT1-BAD,AKT1-RICTOR
reactome	PI-3K cascade	14	35.3966	1.16286e-10	1.11995e-09	NR4A1-AKT1,PDPK1-AKT1,AKT1-FOXO1,AKT1-MAPKAP1,AKT1-THEM4,AKT1-MDM2,AKT1-CDKN1A,PHLPP1-AKT1,CREB1-AKT1,AKT1-CDKN1B,FOXO3-AKT1,AKT1-GSK3B,AKT1-BAD,AKT1-RICTOR
reactome	PIP3 activates AKT signaling	14	35.3966	1.16286e-10	1.11995e-09	NR4A1-AKT1,PDPK1-AKT1,AKT1-FOXO1,AKT1-MAPKAP1,AKT1-THEM4,AKT1-MDM2,AKT1-CDKN1A,PHLPP1-AKT1,CREB1-AKT1,AKT1-CDKN1B,FOXO3-AKT1,AKT1-GSK3B,AKT1-BAD,AKT1-RICTOR
reactome	PI3K events in ERBB2 signaling	14	35.3966	1.16286e-10	1.11995e-09	NR4A1-AKT1,PDPK1-AKT1,AKT1-FOXO1,AKT1-MAPKAP1,AKT1-THEM4,AKT1-MDM2,AKT1-CDKN1A,PHLPP1-AKT1,CREB1-AKT1,AKT1-CDKN1B,FOXO3-AKT1,AKT1-GSK3B,AKT1-BAD,AKT1-RICTOR
reactome	PI3K events in ERBB4 signaling	14	35.3966	1.16286e-10	1.11995e-09	NR4A1-AKT1,PDPK1-AKT1,AKT1-FOXO1,AKT1-MAPKAP1,AKT1-THEM4,AKT1-MDM2,AKT1-CDKN1A,PHLPP1-AKT1,CREB1-AKT1,AKT1-CDKN1B,FOXO3-AKT1,AKT1-GSK3B,AKT1-BAD,AKT1-RICTOR
reactome	Downstream signal transduction	14	24.7602	1.30417e-10	1.11995e-09	NR4A1-AKT1,PDPK1-AKT1,AKT1-FOXO1,AKT1-MAPKAP1,AKT1-THEM4,AKT1-MDM2,AKT1-CDKN1A,PHLPP1-AKT1,CREB1-AKT1,AKT1-CDKN1B,FOXO3-AKT1,AKT1-GSK3B,AKT1-BAD,AKT1-RICTOR
reactome	DAP12 signaling	14	22.0453	1.4608e-10	1.11995e-09	NR4A1-AKT1,PDPK1-AKT1,AKT1-FOXO1,AKT1-MAPKAP1,AKT1-THEM4,AKT1-MDM2,AKT1-CDKN1A,PHLPP1-AKT1,CREB1-AKT1,AKT1-CDKN1B,FOXO3-AKT1,AKT1-GSK3B,AKT1-BAD,AKT1-RICTOR
reactome	Role of LAT2-NTAL-LAB on calcium mobilization	14	31.0267	1.87406e-10	1.2931e-09	NR4A1-AKT1,PDPK1-AKT1,AKT1-FOXO1,AKT1-MAPKAP1,AKT1-THEM4,AKT1-MDM2,AKT1-CDKN1A,PHLPP1-AKT1,CREB1-AKT1,AKT1-CDKN1B,FOXO3-AKT1,AKT1-GSK3B,AKT1-BAD,AKT1-RICTOR
reactome	PI3K-AKT activation	14	33.9616	3.43323e-10	1.52032e-09	NR4A1-AKT1,PDPK1-AKT1,AKT1-FOXO1,AKT1-MAPKAP1,AKT1-THEM4,AKT1-MDM2,AKT1-CDKN1A,PHLPP1-AKT1,CREB1-AKT1,AKT1-CDKN1B,FOXO3-AKT1,AKT1-GSK3B,AKT1-BAD,AKT1-RICTOR
reactome	NGF signalling via TRKA from the plasma membrane	14	20.4322	3.38635e-10	1.52032e-09	NR4A1-AKT1,PDPK1-AKT1,AKT1-FOXO1,AKT1-MAPKAP1,AKT1-THEM4,AKT1-MDM2,AKT1-CDKN1A,PHLPP1-AKT1,CREB1-AKT1,AKT1-CDKN1B,FOXO3-AKT1,AKT1-GSK3B,AKT1-BAD,AKT1-RICTOR
reactome	Signaling by EGFR	14	19.332	3.81769e-10	1.52032e-09	NR4A1-AKT1,PDPK1-AKT1,AKT1-FOXO1,AKT1-MAPKAP1,AKT1-THEM4,AKT1-MDM2,AKT1-CDKN1A,PHLPP1-AKT1,CREB1-AKT1,AKT1-CDKN1B,FOXO3-AKT1,AKT1-GSK3B,AKT1-BAD,AKT1-RICTOR
reactome	Signaling by ERBB2	15	25.6445	2.90148e-10	1.52032e-09	NR4A1-AKT1,PDPK1-AKT1,AKT1-FOXO1,AKT1-MAPKAP1,AKT1-THEM4,AKT1-MDM2,AKT1-CDKN1A,PHLPP1-AKT1,CREB1-AKT1,AKT1-CDKN1B,FOXO3-AKT1,AKT1-GSK3B,AKT1-USP8,AKT1-BAD,AKT1-RICTOR
reactome	Signaling by SCF-KIT	14	22.6411	4.18639e-10	1.52032e-09	NR4A1-AKT1,PDPK1-AKT1,AKT1-FOXO1,AKT1-MAPKAP1,AKT1-THEM4,AKT1-MDM2,AKT1-CDKN1A,PHLPP1-AKT1,CREB1-AKT1,AKT1-CDKN1B,FOXO3-AKT1,AKT1-GSK3B,AKT1-BAD,AKT1-RICTOR
reactome	Signaling by ERBB4	14	23.709	3.03199e-10	1.52032e-09	NR4A1-AKT1,PDPK1-AKT1,AKT1-FOXO1,AKT1-MAPKAP1,AKT1-THEM4,AKT1-MDM2,AKT1-CDKN1A,PHLPP1-AKT1,CREB1-AKT1,AKT1-CDKN1B,FOXO3-AKT1,AKT1-GSK3B,AKT1-BAD,AKT1-RICTOR
reactome	Signaling by PDGF	14	23.9348	2.9015e-10	1.52032e-09	NR4A1-AKT1,PDPK1-AKT1,AKT1-FOXO1,AKT1-MAPKAP1,AKT1-THEM4,AKT1-MDM2,AKT1-CDKN1A,PHLPP1-AKT1,CREB1-AKT1,AKT1-CDKN1B,FOXO3-AKT1,AKT1-GSK3B,AKT1-BAD,AKT1-RICTOR
reactome	Signaling by EGFR in Cancer	14	18.9672	4.12053e-10	1.52032e-09	NR4A1-AKT1,PDPK1-AKT1,AKT1-FOXO1,AKT1-MAPKAP1,AKT1-THEM4,AKT1-MDM2,AKT1-CDKN1A,PHLPP1-AKT1,CREB1-AKT1,AKT1-CDKN1B,FOXO3-AKT1,AKT1-GSK3B,AKT1-BAD,AKT1-RICTOR
reactome	GAB1 signalosome	14	32.0148	3.64641e-10	1.52032e-09	NR4A1-AKT1,PDPK1-AKT1,AKT1-FOXO1,AKT1-MAPKAP1,AKT1-THEM4,AKT1-MDM2,AKT1-CDKN1A,PHLPP1-AKT1,CREB1-AKT1,AKT1-CDKN1B,FOXO3-AKT1,AKT1-GSK3B,AKT1-BAD,AKT1-RICTOR
reactome	Downstream signaling of activated FGFR	14	27.0232	4.7189e-10	1.62802e-09	NR4A1-AKT1,PDPK1-AKT1,AKT1-FOXO1,AKT1-MAPKAP1,AKT1-THEM4,AKT1-MDM2,AKT1-CDKN1A,PHLPP1-AKT1,CREB1-AKT1,AKT1-CDKN1B,FOXO3-AKT1,AKT1-GSK3B,AKT1-BAD,AKT1-RICTOR
reactome	Fc epsilon receptor (FCERI) signaling	14	16.2664	8.24005e-10	2.70745e-09	NR4A1-AKT1,PDPK1-AKT1,AKT1-FOXO1,AKT1-MAPKAP1,AKT1-THEM4,AKT1-MDM2,AKT1-CDKN1A,PHLPP1-AKT1,CREB1-AKT1,AKT1-CDKN1B,FOXO3-AKT1,AKT1-GSK3B,AKT1-BAD,AKT1-RICTOR
reactome	CD28 dependent PI3K-Akt signaling	5	69.0428	1.07975e-08	3.38647e-08	AKT1-MAP3K8,PDPK1-AKT1,AKT1-MAPKAP1,AKT1-RICTOR,AKT1-THEM4
kegg	Insulin signaling pathway	8	24.9755	1.44401e-09	3.97103e-08	AKT1-PPP1CC,PDPK1-AKT1,AKT1-FOXO1,AKT1-PPP1CA,FLOT1-SORBS1,AKT1-PPP1CB,AKT1-GSK3B,AKT1-BAD
kegg	Thyroid hormone signaling pathway	8	22.9775	3.67903e-09	6.74488e-08	PDPK1-AKT1,AKT1-FOXO1,TBC1D4-AKT1,AKT1-PIK3CA,AKT1-MDM2,AKT1-BAD,AKT1-GSK3B,PIK3R1-AKT1
reactome	CD28 co-stimulation	5	41.7468	1.46056e-07	4.38168e-07	AKT1-MAP3K8,PDPK1-AKT1,AKT1-MAPKAP1,AKT1-RICTOR,AKT1-THEM4
reactome	Citric acid cycle (TCA cycle)	4	68.3853	3.44686e-07	9.90973e-07	OGDH-SUCLG2,DLD-SUCLG2,SDHA-SUCLG2,SUCLG1-SUCLG2
reactome	Costimulation by the CD28 family	6	21.759	4.10291e-07	1.1324e-06	PDPK1-AKT1,AKT1-MAPKAP1,AKT1-PPP2CA,AKT1-THEM4,AKT1-MAP3K8,AKT1-RICTOR
kegg	Prolactin signaling pathway	5	36.635	2.8457e-07	3.91283e-06	RAF1-AKT1,FOXO3-AKT1,AKT1-GSK3B,PIK3R1-AKT1,AKT1-PIK3CA
reactome	Death Receptor Signalling	4	41.0312	2.91459e-06	7.73488e-06	TNFRSF10B-CASP10,TNFRSF10B-TNFSF10,TNFRSF10B-CFLAR,TNFRSF10B-CASP8
reactome	Extrinsic Pathway for Apoptosis	4	35.9023	5.03149e-06	1.28583e-05	TNFRSF10B-CASP10,TNFRSF10B-TNFSF10,TNFRSF10B-CFLAR,TNFRSF10B-CASP8
kegg	Chronic myeloid leukemia	6	17.8028	1.33508e-06	1.46859e-05	AKT1-PIK3CA,AKT1-MDM2,AKT1-BAD,AKT1-CDKN1B,IKBKB-AKT1,PIK3R1-AKT1
kegg	Non-small cell lung cancer	5	24.9321	1.97887e-06	1.55483e-05	PDPK1-AKT1,AKT1-PIK3CA,PIK3R1-AKT1,FOXO3-AKT1,AKT1-BAD
kegg	ErbB signaling pathway	6	16.9617	1.77037e-06	1.55483e-05	AKT1-PIK3CA,AKT1-BAD,AKT1-CDKN1A,AKT1-CDKN1B,AKT1-GSK3B,PIK3R1-AKT1
reactome	Pyruvate metabolism and Citric Acid (TCA) cycle	4	33.3975	6.74837e-06	1.66299e-05	OGDH-SUCLG2,DLD-SUCLG2,SDHA-SUCLG2,SUCLG1-SUCLG2
kegg	Neurotrophin signaling pathway	6	15.6097	2.86812e-06	1.97183e-05	PDPK1-AKT1,AKT1-PIK3CA,AKT1-BAD,FOXO3-AKT1,AKT1-GSK3B,PIK3R1-AKT1
kegg	Pancreatic cancer	5	21.8916	3.77076e-06	2.30435e-05	IKBKB-AKT1,AKT1-PIK3CA,PIK3R1-AKT1,AKT1-BCL2L1,AKT1-BAD
kegg	Colorectal cancer	4	36.8228	4.53825e-06	2.49604e-05	AKT1-PIK3CA,AKT1-GSK3B,PIK3R1-AKT1,AKT1-BAD
kegg	Apoptosis	5	19.7265	6.295e-06	3.1475e-05	AKT1-PIK3CA,IKBKB-AKT1,TNFRSF10B-TNFSF10,PIK3R1-AKT1,AKT1-BAD
kegg	Non-alcoholic fatty liver disease (NAFLD)	4	32.6384	7.40671e-06	3.39474e-05	AKT1-GSK3B,MAPK8-MAPK9,PIK3R1-AKT1,AKT1-PIK3CA
kegg	T cell receptor signaling pathway	5	17.7734	1.04787e-05	4.43328e-05	PDPK1-AKT1,AKT1-MAP3K8,AKT1-GSK3B,PIK3R1-AKT1,AKT1-PIK3CA
kegg	Endometrial cancer	4	23.9348	2.56816e-05	0.000100892	PDPK1-AKT1,AKT1-ILK,FOXO3-AKT1,AKT1-BAD
reactome	Regulation by c-FLIP	3	38.4667	6.68824e-05	0.000148867	TNFRSF10B-TNFSF10,TNFRSF10B-CFLAR,TNFRSF10B-CASP8
reactome	Caspase-8 activation	3	38.4667	6.68824e-05	0.000148867	TNFRSF10B-TNFSF10,TNFRSF10B-CFLAR,TNFRSF10B-CASP8
reactome	Dimerization of procaspase-8	3	38.4667	6.68824e-05	0.000148867	TNFRSF10B-TNFSF10,TNFRSF10B-CFLAR,TNFRSF10B-CASP8
kegg	Acute myeloid leukemia	4	20.8129	4.4635e-05	0.000163661	IKBKB-AKT1,AKT1-PIK3CA,PIK3R1-AKT1,AKT1-BAD
kegg	Small cell lung cancer	4	20.2266	4.99456e-05	0.000170205	IKBKB-AKT1,AKT1-PTEN,PIK3R1-AKT1,AKT1-PIK3CA
kegg	FoxO signaling pathway	4	19.9457	5.27671e-05	0.000170205	IKBKB-AKT1,AKT1-FOXO1,PDPK1-AKT1,FOXO3-AKT1
kegg	Melanoma	4	19.6725	5.57033e-05	0.000170205	AKT1-PTEN,AKT1-PIK3CA,PIK3R1-AKT1,AKT1-BAD
kegg	B cell receptor signaling pathway	4	18.8959	6.52271e-05	0.000188815	IKBKB-AKT1,AKT1-GSK3B,PIK3R1-AKT1,AKT1-PIK3CA
kegg	Hepatitis C	4	17.0963	9.63844e-05	0.000265057	AKT1-CDKN1A,AKT1-GSK3B,AKT1-BAD,PDPK1-AKT1
kegg	Measles	4	14.654	0.000174973	0.000458262	AKT1-GSK3B,PIK3R1-AKT1,TNFRSF10B-TNFSF10,AKT1-PIK3CA
kegg	Vascular smooth muscle contraction	3	26.9267	0.000196754	0.000491886	GNA12-ARHGEF12,GNA13-ARHGEF12,RHOA-ARHGEF12
kegg	Hepatitis B	4	13.8086	0.000219809	0.00052563	IKBKB-AKT1,AKT1-PIK3CA,PIK3R1-AKT1,AKT1-BAD
kegg	VEGF signaling pathway	3	23.9348	0.000279675	0.000640921	AKT1-PIK3CA,PIK3R1-AKT1,AKT1-BAD
reactome	Generic Transcription Pathway	6	6.54753	0.000359042	0.000774185	MED24-MED6,MED12-MED20,MED24-MED20,MED1-MED20,MED6-MED12,MED6-MED15
kegg	p53 signaling pathway	3	20.322	0.000454133	0.000999093	CDK1-GADD45A,CDK1-CCNB1,TNFRSF10B-CASP8
kegg	Fc gamma R-mediated phagocytosis	3	15.17	0.00106758	0.00225835	RPS6KB1-AKT1,PIK3R1-AKT1,AKT1-PIK3CA
reactome	Condensation of Prometaphase Chromosomes	2	37.7919	0.0012835	0.00268368	CDK1-CCNB1,CDK1-NCAPD2
kegg	Glioma	3	13.135	0.00161712	0.00329414	AKT1-PTEN,PIK3R1-AKT1,AKT1-PIK3CA
kegg	Cholinergic synapse	2	31.2194	0.00188502	0.00370272	PIK3R1-AKT1,AKT1-PIK3CA
reactome	G alpha (12-13) signalling events	3	12.3801	0.00191568	0.0038877	GNA12-ARHGEF12,GNA13-ARHGEF12,RHOA-ARHGEF12
kegg	Epstein-Barr virus infection	3	11.2195	0.00253498	0.00480771	AKT1-GSK3B,PIK3R1-AKT1,AKT1-PIK3CA
kegg	Adrenergic signaling in cardiomyocytes	2	25.6445	0.00279052	0.00511596	PIK3R1-AKT1,AKT1-PIK3CA
kegg	HTLV-I infection	4	6.35438	0.00387628	0.00687726	IKBKB-AKT1,AKT1-GSK3B,PIK3R1-AKT1,AKT1-PIK3CA
kegg	Influenza A	3	9.53158	0.00401164	0.006895	TNFRSF10B-TNFSF10,PIK3R1-AKT1,AKT1-PIK3CA
kegg	Citrate cycle (TCA cycle)	2	19.4066	0.00483589	0.00805982	SDHA-SUCLG2,SUCLG1-SUCLG2
kegg	Proteoglycans in cancer	3	8.75665	0.00507994	0.00821755	PIK3R1-AKT1,RHOA-ARHGEF12,AKT1-PIK3CA
reactome	CTLA4 inhibitory signaling	2	20.5156	0.00433627	0.00854864	PDPK1-AKT1,AKT1-PPP2CA
kegg	Estrogen signaling pathway	2	15.9566	0.00708367	0.0111315	PIK3R1-AKT1,AKT1-PIK3CA
kegg	Renal cell carcinoma	2	12.8222	0.0107992	0.0164988	PIK3R1-AKT1,AKT1-PIK3CA
kegg	Chagas disease (American trypanosomiasis)	2	12.1703	0.0119327	0.0177377	PIK3R1-AKT1,AKT1-PIK3CA
kegg	Regulation of actin cytoskeleton	3	6.3357	0.0122695	0.0177585	GNA12-ARHGEF12,GNA13-ARHGEF12,RHOA-ARHGEF12
kegg	Tuberculosis	2	10.8795	0.0147693	0.0203078	AKT1-BAD,RHOA-ARHGEF12
kegg	TNF signaling pathway	2	10.8795	0.0147693	0.0203078	PIK3R1-AKT1,AKT1-PIK3CA
kegg	HIF-1 signaling pathway	2	10.7171	0.015196	0.0203849	PIK3R1-AKT1,AKT1-PIK3CA
kegg	Toxoplasmosis	2	9.70332	0.0183283	0.0240014	PDPK1-AKT1,AKT1-BAD
kegg	Toll-like receptor signaling pathway	2	8.97557	0.02121	0.0271291	PIK3R1-AKT1,AKT1-PIK3CA
kegg	Dopaminergic synapse	2	8.86476	0.0217074	0.0271343	AKT1-GSK3B,AKT1-PPP2CA
kegg	Osteoclast differentiation	2	7.25298	0.0314563	0.0384465	PIK3R1-AKT1,AKT1-PIK3CA
kegg	Jak-STAT signaling pathway	2	6.08513	0.0432519	0.0517142	PIK3R1-AKT1,AKT1-PIK3CA
reactome	E2F-enabled inhibition of pre-replication complex formation	1	22.4389	0.0436479	0.0792554	CDK1-CCNB1
reactome	Activation of BH3-only proteins	1	22.4389	0.0436479	0.0792554	AKT1-BAD
reactome	Sema4D induced cell migration and growth-cone collapse	1	22.4389	0.0436479	0.0792554	RHOA-ARHGEF12
reactome	Sema4D in semaphorin signaling	1	18.8959	0.0516176	0.0913234	RHOA-ARHGEF12
reactome	Recruitment of NuMA to mitotic centrosomes	1	16.3192	0.0595209	0.102674	CDK1-CCNB1
reactome	TRAF6 mediated induction of TAK1 complex	1	14.3609	0.0673585	0.113359	SARM1-TRAF6
reactome	Cyclin A-B1 associated events during G2-M transition	1	10.5595	0.0904822	0.148649	CDK1-CCNB1
reactome	Intrinsic Pathway for Apoptosis	1	9.20571	0.10308	0.154621	AKT1-BAD
reactome	Semaphorin interactions	1	9.20571	0.10308	0.154621	RHOA-ARHGEF12
reactome	E2F mediated regulation of DNA replication	1	9.44797	0.100575	0.154621	CDK1-CCNB1
reactome	GPVI-mediated activation cascade	1	9.70332	0.0980622	0.154621	PDPK1-AKT1
reactome	Muscle contraction	1	8.97557	0.105579	0.154999	VCL-SORBS1
kegg	Adherens junction	1	6.90428	0.135027	0.15801	VCL-SORBS1
reactome	deactivation of the beta-catenin transactivating complex	1	8.54816	0.110556	0.158924	AKT1-CTNNB1
reactome	Condensation of Prophase Chromosomes	1	8.15961	0.115505	0.162649	CDK1-CCNB1
kegg	Tight junction	1	6.08513	0.151755	0.166931	AKT1-PTEN
kegg	Fc epsilon RI signaling pathway	1	6.08513	0.151755	0.166931	PDPK1-AKT1
kegg	mTOR signaling pathway	1	6.29864	0.147009	0.166931	PDPK1-AKT1
reactome	KSRP destabilizes mRNA	1	7.63878	0.122876	0.169569	AKT1-KHSRP
reactome	Activated TLR4 signalling	2	3.05551	0.139945	0.180031	SARM1-TRAF6,BTK-TLR6
reactome	Toll Like Receptor 4 (TLR4) Cascade	2	3.04257	0.140894	0.180031	SARM1-TRAF6,BTK-TLR6
reactome	G-protein beta-gamma signalling	1	6.64857	0.139839	0.180031	PDPK1-AKT1
reactome	G beta-gamma signalling through PI3Kgamma	1	6.64857	0.139839	0.180031	PDPK1-AKT1
reactome	Phosphorylation of the APC-C	1	6.29864	0.147009	0.184429	CDK1-CCNB1
reactome	Toll-Like Receptors Cascades	2	2.91888	0.150462	0.18539	SARM1-TRAF6,BTK-TLR6
reactome	Translocation of GLUT4 to the plasma membrane	1	5.60973	0.163506	0.197928	TBC1D4-AKT1
kegg	Axon guidance	1	4.54459	0.197792	0.213305	RHOA-ARHGEF12
reactome	APC-C-Cdc20 mediated degradation of Cyclin B	1	5.05666	0.179685	0.213763	CDK1-CCNB1
kegg	Natural killer cell mediated cytotoxicity	1	3.20556	0.268364	0.283846	TNFRSF10B-TNFSF10
reactome	Nuclear Pore Complex (NPC) Disassembly	1	3.45214	0.251846	0.294532	CDK1-CCNB1
reactome	Nuclear Envelope Breakdown	1	3.06857	0.278502	0.320277	CDK1-CCNB1
kegg	Oocyte meiosis	1	2.24389	0.360096	0.373684	CDK1-CCNB1
reactome	Toll Like Receptor TLR1-TLR2 Cascade	1	1.89959	0.409856	0.414777	BTK-TLR6
reactome	Toll Like Receptor TLR6-TLR2 Cascade	1	1.89959	0.409856	0.414777	BTK-TLR6
reactome	Platelet activation, signaling and aggregation	1	2.06335	0.38462	0.414777	PDPK1-AKT1
reactome	MyD88-independent cascade	1	1.86991	0.414777	0.414777	SARM1-TRAF6
reactome	Toll Like Receptor 2 (TLR2) Cascade	1	1.89959	0.409856	0.414777	BTK-TLR6
reactome	MyD88-Mal cascade initiated on plasma membrane	1	1.89959	0.409856	0.414777	BTK-TLR6
reactome	Toll Like Receptor 3 (TLR3) Cascade	1	1.86991	0.414777	0.414777	SARM1-TRAF6
reactome	TRIF-mediated TLR3-TLR4 signaling	1	1.86991	0.414777	0.414777	SARM1-TRAF6
reactome	G2-M Checkpoints	1	1.95121	0.401561	0.414777	CDK1-CCNB1
kegg	Cytokine-cytokine receptor interaction	1	1.8797	0.413141	0.420792	TNFRSF10B-TNFSF10
kegg	Cell cycle	1	0.88867	0.67628	0.67628	CDK1-CCNB1

## Sheet: CMP->MEP|GMP(shared +)
pathway database	pathway name	#observed (1724 in total)	fold enrichment	p-value	p-value (BH-adj.)	interactions (HGNC genes)
reactome	FCERI mediated NF-kB activation	9	19.2423	1.32192e-09	1.24261e-07	CHUK-RELA,CHUK-MAP3K7,CHUK-TRAF6,CHUK-NFKBIA,CHUK-PRKCQ,CHUK-TAB2,CHUK-IKBKG,CHUK-BCL10,CHUK-NFKB1
reactome	Downstream TCR signaling	8	15.5493	5.2052e-08	2.30869e-06	CHUK-RELA,CHUK-MAP3K7,CHUK-TRAF6,CHUK-NFKBIA,CHUK-TAB2,CHUK-IKBKG,CHUK-BCL10,CHUK-NFKB1
reactome	TAK1 activates NFkB by phosphorylation and activation of IKKs complex	8	14.8733	7.36816e-08	2.30869e-06	CHUK-RELA,CHUK-RIPK2,CHUK-MAP3K7,CHUK-TRAF6,CHUK-NFKBIA,CHUK-TAB2,CHUK-IKBKG,CHUK-NFKB1
reactome	TCR signaling	8	10.2626	1.32361e-06	3.1105e-05	CHUK-RELA,CHUK-MAP3K7,CHUK-TRAF6,CHUK-NFKBIA,CHUK-TAB2,CHUK-IKBKG,CHUK-BCL10,CHUK-NFKB1
reactome	Toll Like Receptor 3 (TLR3) Cascade	10	6.68135	3.31772e-06	4.45522e-05	CHUK-RELA,CHUK-RIPK2,CHUK-MAP3K7,CHUK-TAB2,CHUK-NFKBIA,UBE2D1-BIRC2,CHUK-TRAF6,CHUK-IKBKG,CHUK-NFKB1,CHUK-RIPK1
reactome	MyD88-independent cascade	10	6.68135	3.31772e-06	4.45522e-05	CHUK-RELA,CHUK-RIPK2,CHUK-MAP3K7,CHUK-TAB2,CHUK-NFKBIA,UBE2D1-BIRC2,CHUK-TRAF6,CHUK-IKBKG,CHUK-NFKB1,CHUK-RIPK1
reactome	TRIF-mediated TLR3-TLR4 signaling	10	6.68135	3.31772e-06	4.45522e-05	CHUK-RELA,CHUK-RIPK2,CHUK-MAP3K7,CHUK-TAB2,CHUK-NFKBIA,UBE2D1-BIRC2,CHUK-TRAF6,CHUK-IKBKG,CHUK-NFKB1,CHUK-RIPK1
reactome	RIG-I-MDA5 mediated induction of IFN-alpha-beta pathways	8	8.27625	6.64433e-06	7.80708e-05	UBE2D1-RNF125,CHUK-RELA,CHUK-NFKB1,CHUK-NFKBIA,CHUK-TRAF6,CHUK-IKBKG,CHUK-CASP8,CHUK-RIPK1
reactome	TRAF6 Mediated Induction of proinflammatory cytokines	8	7.27841	1.70063e-05	0.000157436	CHUK-RELA,CHUK-RIPK2,CHUK-MAP3K7,CHUK-TRAF6,CHUK-NFKBIA,CHUK-TAB2,CHUK-IKBKG,CHUK-NFKB1
reactome	RIP-mediated NFkB activation via ZBP1	5	15.6441	1.69873e-05	0.000157436	CHUK-NFKBIA,CHUK-NFKB1,CHUK-RIPK1,CHUK-RELA,CHUK-IKBKG
reactome	Toll Like Receptor 4 (TLR4) Cascade	10	5.43567	2.00982e-05	0.000157436	CHUK-RELA,CHUK-RIPK2,CHUK-MAP3K7,CHUK-TAB2,CHUK-NFKBIA,UBE2D1-BIRC2,CHUK-TRAF6,CHUK-IKBKG,CHUK-NFKB1,CHUK-RIPK1
reactome	Activated TLR4 signalling	10	5.4588	1.93815e-05	0.000157436	CHUK-RELA,CHUK-RIPK2,CHUK-MAP3K7,CHUK-TAB2,CHUK-NFKBIA,UBE2D1-BIRC2,CHUK-TRAF6,CHUK-IKBKG,CHUK-NFKB1,CHUK-RIPK1
reactome	Toll-Like Receptors Cascades	10	5.21471	2.86147e-05	0.000206906	CHUK-RELA,CHUK-RIPK2,CHUK-MAP3K7,CHUK-TAB2,CHUK-NFKBIA,UBE2D1-BIRC2,CHUK-TRAF6,CHUK-IKBKG,CHUK-NFKB1,CHUK-RIPK1
reactome	ZBP1(DAI) mediated induction of type I IFNs	5	13.647	3.345e-05	0.000224593	CHUK-NFKBIA,CHUK-NFKB1,CHUK-RIPK1,CHUK-RELA,CHUK-IKBKG
reactome	Toll Like Receptor 10 (TLR10) Cascade	8	6.25765	5.01061e-05	0.000261665	CHUK-RELA,CHUK-RIPK2,CHUK-MAP3K7,CHUK-TRAF6,CHUK-NFKBIA,CHUK-TAB2,CHUK-IKBKG,CHUK-NFKB1
reactome	Toll Like Receptor 5 (TLR5) Cascade	8	6.25765	5.01061e-05	0.000261665	CHUK-RELA,CHUK-RIPK2,CHUK-MAP3K7,CHUK-TRAF6,CHUK-NFKBIA,CHUK-TAB2,CHUK-IKBKG,CHUK-NFKB1
reactome	MyD88 cascade initiated on plasma membrane	8	6.25765	5.01061e-05	0.000261665	CHUK-RELA,CHUK-RIPK2,CHUK-MAP3K7,CHUK-TRAF6,CHUK-NFKBIA,CHUK-TAB2,CHUK-IKBKG,CHUK-NFKB1
reactome	TRAF6 mediated NF-kB activation	5	12.5767	4.9922e-05	0.000261665	CHUK-NFKBIA,CHUK-TRAF6,CHUK-RELA,CHUK-NFKB1,CHUK-IKBKG
reactome	TRAF6 mediated induction of NFkB and MAP kinases upon TLR7-8 or 9 activation	8	6.14524	5.69324e-05	0.000281665	CHUK-RELA,CHUK-RIPK2,CHUK-MAP3K7,CHUK-TRAF6,CHUK-NFKBIA,CHUK-TAB2,CHUK-IKBKG,CHUK-NFKB1
reactome	Toll Like Receptor 9 (TLR9) Cascade	8	6.00149	6.7221e-05	0.000287217	CHUK-RELA,CHUK-RIPK2,CHUK-MAP3K7,CHUK-TRAF6,CHUK-NFKBIA,CHUK-TAB2,CHUK-IKBKG,CHUK-NFKB1
reactome	MyD88 dependent cascade initiated on endosome	8	6.0368	6.45146e-05	0.000287217	CHUK-RELA,CHUK-RIPK2,CHUK-MAP3K7,CHUK-TRAF6,CHUK-NFKBIA,CHUK-TAB2,CHUK-IKBKG,CHUK-NFKB1
reactome	Toll Like Receptor 7-8 (TLR7-8) Cascade	8	6.0368	6.45146e-05	0.000287217	CHUK-RELA,CHUK-RIPK2,CHUK-MAP3K7,CHUK-TRAF6,CHUK-NFKBIA,CHUK-TAB2,CHUK-IKBKG,CHUK-NFKB1
reactome	MyD88-Mal cascade initiated on plasma membrane	8	5.42992	0.000134569	0.0004685	CHUK-RELA,CHUK-RIPK2,CHUK-MAP3K7,CHUK-TRAF6,CHUK-NFKBIA,CHUK-TAB2,CHUK-IKBKG,CHUK-NFKB1
reactome	Toll Like Receptor TLR6-TLR2 Cascade	8	5.42992	0.000134569	0.0004685	CHUK-RELA,CHUK-RIPK2,CHUK-MAP3K7,CHUK-TRAF6,CHUK-NFKBIA,CHUK-TAB2,CHUK-IKBKG,CHUK-NFKB1
reactome	Toll Like Receptor TLR1-TLR2 Cascade	8	5.42992	0.000134569	0.0004685	CHUK-RELA,CHUK-RIPK2,CHUK-MAP3K7,CHUK-TRAF6,CHUK-NFKBIA,CHUK-TAB2,CHUK-IKBKG,CHUK-NFKB1
reactome	Toll Like Receptor 2 (TLR2) Cascade	8	5.42992	0.000134569	0.0004685	CHUK-RELA,CHUK-RIPK2,CHUK-MAP3K7,CHUK-TRAF6,CHUK-NFKBIA,CHUK-TAB2,CHUK-IKBKG,CHUK-NFKB1
reactome	NOD1-2 Signaling Pathway	5	10.5149	0.000118548	0.0004685	CHUK-TRAF6,CHUK-MAP3K7,CHUK-RIPK2,CHUK-TAB2,CHUK-IKBKG
reactome	Interleukin-1 signaling	6	7.69691	0.000142104	0.000477063	CHUK-IKBKG,CHUK-MAP3K7,CHUK-TRAF6,CHUK-TAB2,CHUK-RIPK2,CHUK-NFKB1
reactome	Fc epsilon receptor (FCERI) signaling	10	4.15152	0.000187609	0.000608112	CHUK-RELA,CHUK-MAP3K7,CHUK-TAB2,CHUK-NFKBIA,CHUK-PRKCQ,CHUK-TRAF6,CHUK-IKBKG,CHUK-BCL10,CHUK-AKT2,CHUK-NFKB1
reactome	Nucleotide-binding domain, leucine rich repeat containing receptor (NLR) signaling pathways	5	9.03394	0.000243305	0.000762356	CHUK-TRAF6,CHUK-MAP3K7,CHUK-RIPK2,CHUK-TAB2,CHUK-IKBKG
reactome	NF-kB activation through FADD-RIP-1 pathway mediated by caspase-8 and -10	3	17.493	0.000651845	0.00197656	CHUK-CASP8,CHUK-RIPK1,CHUK-IKBKG
reactome	Oxygen-dependent proline hydroxylation of Hypoxia-inducible Factor Alpha	3	10.9956	0.00256928	0.00731856	VHL-UBE2D1,UBE2D1-HIF1A,UBE2D1-RBX1
reactome	IKK complex recruitment mediated by RIP1	3	10.9956	0.00256928	0.00731856	UBE2D1-BIRC2,CHUK-RIPK1,CHUK-IKBKG
reactome	Cytosolic sensors of pathogen-associated DNA	5	5.09055	0.00321308	0.00888321	CHUK-NFKBIA,CHUK-NFKB1,CHUK-RIPK1,CHUK-RELA,CHUK-IKBKG
reactome	Cellular response to hypoxia	3	8.55213	0.00525814	0.0128185	VHL-UBE2D1,UBE2D1-HIF1A,UBE2D1-RBX1
reactome	HATs acetylate histones	8	3.05433	0.00531832	0.0128185	SUPT3H-TADA1,TAF9-TADA1,KAT2A-TADA1,TAF12-TADA1,TADA1-USP22,SUPT7L-TADA1,SUPT20H-TADA1,TADA3-TADA1
reactome	Regulation of Hypoxia-inducible Factor (HIF) by oxygen	3	8.55213	0.00525814	0.0128185	VHL-UBE2D1,UBE2D1-HIF1A,UBE2D1-RBX1
reactome	Chromatin modifying enzymes	8	3.05433	0.00531832	0.0128185	SUPT3H-TADA1,TAF9-TADA1,KAT2A-TADA1,TAF12-TADA1,TADA1-USP22,SUPT7L-TADA1,SUPT20H-TADA1,TADA3-TADA1
reactome	Chromatin organization	8	3.05433	0.00531832	0.0128185	SUPT3H-TADA1,TAF9-TADA1,KAT2A-TADA1,TAF12-TADA1,TADA1-USP22,SUPT7L-TADA1,SUPT20H-TADA1,TADA3-TADA1
reactome	Signaling by Interleukins	6	3.09113	0.0140804	0.033089	CHUK-IKBKG,CHUK-MAP3K7,CHUK-TRAF6,CHUK-TAB2,CHUK-RIPK2,CHUK-NFKB1
reactome	IRAK1 recruits IKK complex	2	10.2626	0.0161782	0.0362083	CHUK-TRAF6,CHUK-IKBKG
reactome	IRAK1 recruits IKK complex upon TLR7-8 or 9 stimulation	2	10.2626	0.0161782	0.0362083	CHUK-TRAF6,CHUK-IKBKG
kegg	Shigellosis	3	10.6902	0.0027867	0.0752409	CHUK-NFKBIA,CHUK-RIPK2,CHUK-IKBKG
kegg	Acute myeloid leukemia	3	5.57747	0.0169213	0.114219	CHUK-AKT2,CHUK-NFKB1,CHUK-RELA
kegg	Cytosolic DNA-sensing pathway	2	10.6902	0.0149605	0.114219	CHUK-NFKBIA,CHUK-RIPK1
kegg	Epithelial cell signaling in Helicobacter pylori infection	2	11.1549	0.0137843	0.114219	CHUK-NFKBIA,CHUK-IKBKG
reactome	Nuclear Envelope Breakdown	3	3.28928	0.0640949	0.140114	PLK1-NEK9,NEK9-NEK6,NEK9-NEK7
kegg	Pancreatic cancer	3	4.69324	0.0265651	0.143452	CHUK-AKT2,CHUK-NFKB1,CHUK-RELA
kegg	RIG-I-like receptor signaling pathway	2	5.34508	0.054113	0.168395	CHUK-CASP8,CHUK-IKBKG
kegg	Hepatitis B	3	3.70044	0.0482534	0.168395	CHUK-AKT2,CHUK-NFKB1,CHUK-RELA
kegg	NOD-like receptor signaling pathway	2	5.70142	0.0482181	0.168395	CHUK-TRAF6,CHUK-IKBKG
kegg	Adipocytokine signaling pathway	2	5.236	0.0561318	0.168395	CHUK-NFKBIA,CHUK-PRKCQ
kegg	Chagas disease (American trypanosomiasis)	2	4.34854	0.0776651	0.209696	CHUK-NFKBIA,CHUK-TRAF6
kegg	Small cell lung cancer	2	3.61357	0.106247	0.22925	CHUK-NFKBIA,CHUK-AKT2
kegg	B cell receptor signaling pathway	2	3.37584	0.11887	0.22925	CHUK-AKT2,CHUK-IKBKG
kegg	Toxoplasmosis	2	3.46708	0.113777	0.22925	CHUK-NFKBIA,CHUK-MAP3K7
kegg	HTLV-I infection	4	2.27048	0.101781	0.22925	CHUK-NFKBIA,CHUK-AKT2,CHUK-MAP3K3,CHUK-IKBKG
kegg	Toll-like receptor signaling pathway	2	3.20705	0.129222	0.232599	CHUK-NFKB1,CHUK-IKBKG
kegg	Hepatitis C	2	3.05433	0.139772	0.235865	CHUK-TRAF6,CHUK-IKBKG
kegg	Apoptosis	2	2.81938	0.158649	0.251971	CHUK-NFKBIA,CHUK-AKT2
kegg	Epstein-Barr virus infection	2	2.67254	0.172403	0.258605	CHUK-NFKBIA,CHUK-IKBKG
kegg	Prostate cancer	2	2.25056	0.223201	0.31718	CHUK-NFKBIA,CHUK-AKT2
kegg	Chronic myeloid leukemia	2	2.12036	0.24328	0.328428	CHUK-NFKBIA,CHUK-AKT2
reactome	Polo-like kinase mediated events	1	5.57747	0.164733	0.35193	WEE1-PLK1
reactome	cell division	1	5.13128	0.177706	0.371208	PLK1-NUDC
reactome	Regulation of AMPK activity via LKB1	1	4.93392	0.184117	0.376239	STRADA-CAB39L
reactome	BMAL1-CLOCK,NPAS2 activates circadian gene expression	1	4.75118	0.190478	0.380956	CLOCK-ARNTL2
reactome	Nuclear Pore Complex (NPC) Disassembly	2	2.46696	0.194778	0.38144	NEK9-NEK6,NEK9-NEK7
reactome	Energy dependent regulation of mTOR by LKB1-AMPK	1	4.27606	0.209264	0.401446	STRADA-CAB39L
reactome	Cyclin A-B1 associated events during G2-M transition	1	3.773	0.233637	0.439238	CCNB1-PLK1
reactome	Signaling by Hippo	1	3.56339	0.245541	0.452565	LATS1-MOB1A
reactome	Negative regulators of RIG-I-MDA5 signaling	1	3.28928	0.26305	0.475514	UBE2D1-RNF125
kegg	TNF signaling pathway	1	1.94367	0.403445	0.518715	CHUK-NFKBIA
reactome	mTOR signalling	1	2.78874	0.302343	0.5263	STRADA-CAB39L
reactome	PKB-mediated events	1	2.78874	0.302343	0.5263	STRADA-CAB39L
kegg	FoxO signaling pathway	1	1.78169	0.430817	0.52873	CHUK-AKT2
kegg	TGF-beta signaling pathway	1	1.49165	0.489903	0.575104	ACVR1-SMAD1
reactome	Circadian Clock	1	2.37559	0.344691	0.589108	CLOCK-ARNTL2
kegg	NF-kappa B signaling pathway	1	1.25767	0.549962	0.593958	CHUK-IKBKG
kegg	T cell receptor signaling pathway	1	1.27012	0.546424	0.593958	CHUK-IKBKG
reactome	Phosphorylation of the APC-C	1	2.25056	0.3599	0.604119	UBE2D1-ANAPC11
kegg	Natural killer cell mediated cytotoxicity	1	1.14537	0.583854	0.60631	SH3BP2-VAV3
reactome	Antiviral mechanism by IFN-stimulated genes	2	1.46608	0.396286	0.642256	UBE2L6-ARIH1,EIF4E2-ARIH1
reactome	ISG15 antiviral mechanism	2	1.46608	0.396286	0.642256	UBE2L6-ARIH1,EIF4E2-ARIH1
reactome	APC-C-Cdc20 mediated degradation of Cyclin B	1	1.80679	0.426344	0.67926	UBE2D1-ANAPC11
reactome	Conversion from APC-C-Cdc20 to APC-C-Cdh1 in late anaphase	1	1.64464	0.456934	0.715864	UBE2D1-ANAPC11
reactome	Inhibition of the proteolytic activity of APC-C required for the onset of anaphase by mitotic spindle checkpoint components	1	1.3647	0.520872	0.782749	UBE2D1-ANAPC11
reactome	Mitotic Spindle Checkpoint	1	1.35034	0.524609	0.782749	UBE2D1-ANAPC11
reactome	Inactivation of APC-C via direct inhibition of the APC-C complex	1	1.3647	0.520872	0.782749	UBE2D1-ANAPC11
reactome	PI3K Cascade	1	1.27012	0.546424	0.795329	STRADA-CAB39L
reactome	APC-Cdc20 mediated degradation of Nek2A	1	1.25767	0.549962	0.795329	UBE2D1-ANAPC11
reactome	Insulin receptor signalling cascade	1	0.943249	0.65515	0.829894	STRADA-CAB39L
reactome	PI3K events in ERBB4 signaling	1	0.903394	0.670978	0.829894	CHUK-AKT2
reactome	PIP3 activates AKT signaling	1	0.903394	0.670978	0.829894	CHUK-AKT2
reactome	Signaling by Type 1 Insulin-like Growth Factor 1 Receptor (IGF1R)	1	0.971833	0.644177	0.829894	STRADA-CAB39L
reactome	PI3K events in ERBB2 signaling	1	0.903394	0.670978	0.829894	CHUK-AKT2
reactome	IRS-mediated signalling	1	1.01811	0.627061	0.829894	STRADA-CAB39L
reactome	IRS-related events	1	0.986784	0.638561	0.829894	STRADA-CAB39L
reactome	IGF1R signaling cascade	1	0.971833	0.644177	0.829894	STRADA-CAB39L
reactome	IRS-related events triggered by IGF1R	1	0.994433	0.63572	0.829894	STRADA-CAB39L
reactome	PI-3K cascade	1	0.903394	0.670978	0.829894	CHUK-AKT2
reactome	PI3K-AKT Signaling in Cancer	1	0.903394	0.670978	0.829894	CHUK-AKT2
reactome	PI3K-AKT activation	1	0.86677	0.68608	0.837552	CHUK-AKT2
reactome	GAB1 signalosome	1	0.817082	0.707444	0.85256	CHUK-AKT2
reactome	Role of LAT2-NTAL-LAB on calcium mobilization	1	0.791864	0.718678	0.855136	CHUK-AKT2
reactome	Signaling by ERBB4	1	0.605103	0.809838	0.874998	CHUK-AKT2
reactome	Signaling by PDGF	1	0.610866	0.806836	0.874998	CHUK-AKT2
reactome	Downstream signaling of activated FGFR	1	0.689688	0.766885	0.874998	CHUK-AKT2
reactome	Signaling by Insulin receptor	1	0.668135	0.777587	0.874998	STRADA-CAB39L
reactome	Activation of ATR in response to replication stress	1	0.724757	0.74986	0.874998	RAD17-RAD9B
reactome	Signaling by ERBB2	1	0.610866	0.806836	0.874998	CHUK-AKT2
reactome	G2-M Checkpoints	1	0.697184	0.763205	0.874998	RAD17-RAD9B
reactome	Downstream signal transduction	1	0.631931	0.795948	0.874998	CHUK-AKT2
reactome	DAP12 interactions	1	0.550566	0.838684	0.875959	CHUK-AKT2
reactome	Signaling by SCF-KIT	1	0.577846	0.824166	0.875959	CHUK-AKT2
reactome	DAP12 signaling	1	0.56264	0.83224	0.875959	CHUK-AKT2
reactome	NGF signalling via TRKA from the plasma membrane	1	0.521471	0.854304	0.882468	CHUK-AKT2
reactome	Signaling by EGFR	1	0.493392	0.86944	0.883859	CHUK-AKT2
reactome	Signaling by EGFR in Cancer	1	0.484083	0.874456	0.883859	CHUK-AKT2
reactome	Generic Transcription Pathway	1	0.389915	0.92397	0.92397	TRIM28-ZNF621
kegg	Cell cycle	1	0.317529	0.957767	0.957767	CCNB1-PLK1

## Sheet: CMP->MEP|GMP(shared -)
pathway database	pathway name	#observed (497 in total)	fold enrichment	p-value	p-value (BH-adj.)	interactions (HGNC genes)
reactome	G2-M Checkpoints	7	16.9288	2.49275e-07	3.07439e-06	CDK2-DBF4,MCM2-DBF4,MCM6-DBF4,MCM7-DBF4,MCM3-DBF4,ORC1-DBF4,MCM4-DBF4
reactome	Activation of the pre-replicative complex	7	18.5411	1.34566e-07	3.07439e-06	CDK2-DBF4,MCM2-DBF4,MCM6-DBF4,MCM7-DBF4,MCM3-DBF4,ORC1-DBF4,MCM4-DBF4
reactome	Activation of ATR in response to replication stress	7	17.5983	1.91641e-07	3.07439e-06	CDK2-DBF4,MCM2-DBF4,MCM6-DBF4,MCM7-DBF4,MCM3-DBF4,ORC1-DBF4,MCM4-DBF4
reactome	Generation of second messenger molecules	3	37.0822	7.62178e-05	0.000705014	LAT-GRAP2,LAT-LCK,GRAP2-LCP2
reactome	DAP12 interactions	5	9.54905	0.000202152	0.00121409	LAT-GRAP2,GRAP2-SYK,LAT-LCK,LAT-FYN,GRAP2-LCP2
reactome	FCERI mediated Ca+2 mobilization	3	25.6723	0.000229693	0.00121409	GRAP2-SYK,LAT-GRAP2,GRAP2-LCP2
reactome	DAP12 signaling	5	9.75846	0.00018287	0.00121409	LAT-GRAP2,GRAP2-SYK,LAT-LCK,LAT-FYN,GRAP2-LCP2
reactome	FCERI mediated MAPK activation	3	17.3371	0.000729265	0.00309545	GRAP2-SYK,LAT-GRAP2,GRAP2-LCP2
reactome	Post-translational modification- synthesis of GPI-anchored proteins	2	49.4429	0.000752948	0.00309545	DPM1-DPM2,DPM2-PIGP
reactome	Condensation of Prometaphase Chromosomes	2	46.8406	0.000840277	0.00310902	SMC2-NCAPH,NCAPH-NCAPD2
reactome	TCR signaling	3	13.3496	0.00155164	0.00521914	LAT-GRAP2,LAT-LCK,GRAP2-LCP2
reactome	Fanconi Anemia pathway	2	22.2493	0.00371509	0.0114549	FANCC-FANCE,FANCG-FANCE
kegg	Cell cycle	5	5.50725	0.00236178	0.0141707	MCM7-DBF4,MCM2-DBF4,MCM3-DBF4,MCM6-DBF4,MCM4-DBF4
reactome	Post-translational protein modification	2	13.2832	0.0101186	0.028799	DPM1-DPM2,DPM2-PIGP
kegg	T cell receptor signaling pathway	2	8.8116	0.021984	0.0659519	LAT-GRAP2,GRAP2-LCP2
kegg	Glycosylphosphatidylinositol(GPI)-anchor biosynthesis	1	27.8116	0.0353577	0.0707153	DPM2-PIGP
reactome	Fc epsilon receptor (FCERI) signaling	3	4.32025	0.0331777	0.087684	GRAP2-SYK,LAT-GRAP2,GRAP2-LCP2
reactome	Notch-HLH transcription pathway	1	22.2493	0.0440004	0.0957655	NOTCH1-MAML2
reactome	NICD traffics to nucleus	1	22.2493	0.0440004	0.0957655	NOTCH1-MAML2
reactome	Asparagine N-linked glycosylation	1	22.2493	0.0440004	0.0957655	DPM1-DPM2
kegg	Dilated cardiomyopathy	1	14.3544	0.0673714	0.101057	ITGA4-ITGB7
kegg	Cell adhesion molecules (CAMs)	1	10.1133	0.0942577	0.108413	ITGA4-ITGB7
kegg	ECM-receptor interaction	1	8.72521	0.108413	0.108413	ITGA4-ITGB7
reactome	Immunoregulatory interactions between a Lymphoid and a non-Lymphoid cell	1	12.3607	0.0778053	0.155552	ITGA4-ITGB7
reactome	GPVI-mediated activation cascade	1	12.0266	0.079878	0.155552	LAT-LCK
reactome	Pre-NOTCH Expression and Processing	1	10.1133	0.0942577	0.165364	NOTCH1-MAML2
reactome	Integrin cell surface interactions	1	9.67361	0.0983248	0.165364	ITGA4-ITGB7
reactome	Pre-NOTCH Transcription and Translation	1	10.1133	0.0942577	0.165364	NOTCH1-MAML2
reactome	DNA Repair	2	3.55989	0.109257	0.175761	FANCC-FANCE,FANCG-FANCE
reactome	Constitutive Signaling by NOTCH1 PEST Domain Mutants	1	5.11478	0.177799	0.237942	NOTCH1-MAML2
reactome	Signaling by NOTCH1 HD+PEST Domain Mutants in Cancer	1	4.19798	0.212219	0.237942	NOTCH1-MAML2
reactome	Signaling by NOTCH1 HD Domain Mutants in Cancer	1	4.19798	0.212219	0.237942	NOTCH1-MAML2
reactome	Signaling by NOTCH1 in Cancer	1	4.19798	0.212219	0.237942	NOTCH1-MAML2
reactome	NOTCH1 Intracellular Domain Regulates Transcription	1	5.93315	0.155291	0.237942	NOTCH1-MAML2
reactome	Signaling by NOTCH1 t(7;9)(NOTCH1-M1580_K2555) Translocation Mutant	1	4.19798	0.212219	0.237942	NOTCH1-MAML2
reactome	Constitutive Signaling by NOTCH1 HD+PEST Domain Mutants	1	5.11478	0.177799	0.237942	NOTCH1-MAML2
reactome	FBXW7 Mutants and NOTCH1 in Cancer	1	4.19798	0.212219	0.237942	NOTCH1-MAML2
reactome	Signaling by NOTCH1	1	4.19798	0.212219	0.237942	NOTCH1-MAML2
reactome	Signaling by NOTCH1 PEST Domain Mutants in Cancer	1	4.19798	0.212219	0.237942	NOTCH1-MAML2
reactome	Signaling by NOTCH	1	3.17847	0.270262	0.294109	NOTCH1-MAML2
reactome	Platelet activation, signaling and aggregation	1	2.55739	0.324037	0.342553	LAT-LCK
reactome	Signaling by SCF-KIT	1	2.00444	0.39329	0.404214	GRAP2-KIT
reactome	Generic Transcription Pathway	1	1.35254	0.523235	0.523235	NOTCH1-MAML2

## Sheet: CMP->MEP(excl +)
pathway database	pathway name	#observed (2231 in total)	fold enrichment	p-value	p-value (BH-adj.)	interactions (HGNC genes)
reactome	Toll Like Receptor 3 (TLR3) Cascade	17	8.77709	1.32727e-10	5.3091e-09	RELA-IKBKG,CHUK-NFKBIB,TRAF3-IKBKE,TRAF6-IKBKG,IRAK1-IKBKG,RIPK2-IKBKG,RELA-NFKBIB,NFKB1-IKBKG,TRAF3-TBK1,NFKB1-NFKBIB,RIPK1-IKBKG,TAB2-IKBKG,NFKBIB-IKBKG,MAP3K7-IKBKG,CHUK-IRAK1,TRAF3-IRF3,NFKBIA-IKBKG
reactome	MyD88-independent cascade	17	8.77709	1.32727e-10	5.3091e-09	RELA-IKBKG,CHUK-NFKBIB,TRAF3-IKBKE,TRAF6-IKBKG,IRAK1-IKBKG,RIPK2-IKBKG,RELA-NFKBIB,NFKB1-IKBKG,TRAF3-TBK1,NFKB1-NFKBIB,RIPK1-IKBKG,TAB2-IKBKG,NFKBIB-IKBKG,MAP3K7-IKBKG,CHUK-IRAK1,TRAF3-IRF3,NFKBIA-IKBKG
reactome	TRIF-mediated TLR3-TLR4 signaling	17	8.77709	1.32727e-10	5.3091e-09	RELA-IKBKG,CHUK-NFKBIB,TRAF3-IKBKE,TRAF6-IKBKG,IRAK1-IKBKG,RIPK2-IKBKG,RELA-NFKBIB,NFKB1-IKBKG,TRAF3-TBK1,NFKB1-NFKBIB,RIPK1-IKBKG,TAB2-IKBKG,NFKBIB-IKBKG,MAP3K7-IKBKG,CHUK-IRAK1,TRAF3-IRF3,NFKBIA-IKBKG
reactome	RIG-I-MDA5 mediated induction of IFN-alpha-beta pathways	18	14.3898	2.0767e-10	6.23009e-09	RELA-NFKBIB,CHUK-NFKBIB,TRAF3-OTUD5,MAVS-IKBKG,DDX58-UBE2D1,TRAF6-IKBKG,TRAF3-IRF3,TRAF3-MAVS,TRAF3-IKBKE,NFKBIB-IKBKG,NFKB1-IKBKG,TRAF3-TBK1,DDX58-RNF135,NFKB1-NFKBIB,RELA-IKBKG,DDX58-IKBKG,RIPK1-IKBKG,NFKBIA-IKBKG
reactome	Toll Like Receptor 4 (TLR4) Cascade	17	7.14069	7.04238e-10	1.38643e-08	RELA-IKBKG,CHUK-NFKBIB,TRAF3-IKBKE,TRAF6-IKBKG,IRAK1-IKBKG,RIPK2-IKBKG,RELA-NFKBIB,NFKB1-IKBKG,TRAF3-TBK1,NFKB1-NFKBIB,RIPK1-IKBKG,TAB2-IKBKG,NFKBIB-IKBKG,MAP3K7-IKBKG,CHUK-IRAK1,TRAF3-IRF3,NFKBIA-IKBKG
reactome	Activated TLR4 signalling	17	7.17107	8.08751e-10	1.38643e-08	RELA-IKBKG,CHUK-NFKBIB,TRAF3-IKBKE,TRAF6-IKBKG,IRAK1-IKBKG,RIPK2-IKBKG,RELA-NFKBIB,NFKB1-IKBKG,TRAF3-TBK1,NFKB1-NFKBIB,RIPK1-IKBKG,TAB2-IKBKG,NFKBIB-IKBKG,MAP3K7-IKBKG,CHUK-IRAK1,TRAF3-IRF3,NFKBIA-IKBKG
reactome	TAK1 activates NFkB by phosphorylation and activation of IKKs complex	13	18.6766	6.95608e-10	1.38643e-08	RELA-IKBKG,CHUK-NFKBIB,TRAF6-IKBKG,IRAK1-IKBKG,RIPK2-IKBKG,RELA-NFKBIB,NFKB1-IKBKG,NFKB1-NFKBIB,TAB2-IKBKG,NFKBIB-IKBKG,MAP3K7-IKBKG,CHUK-IRAK1,NFKBIA-IKBKG
reactome	TRAF6 mediated NF-kB activation	11	21.3809	1.12715e-09	1.69073e-08	RELA-NFKBIB,CHUK-NFKBIB,MAVS-IKBKG,TRAF6-IKBKG,NFKBIB-IKBKG,NFKB1-IKBKG,DDX58-RNF135,NFKB1-NFKBIB,RELA-IKBKG,DDX58-IKBKG,NFKBIA-IKBKG
reactome	Toll-Like Receptors Cascades	17	6.85042	1.40185e-09	1.86914e-08	RELA-IKBKG,CHUK-NFKBIB,TRAF3-IKBKE,TRAF6-IKBKG,IRAK1-IKBKG,RIPK2-IKBKG,RELA-NFKBIB,NFKB1-IKBKG,TRAF3-TBK1,NFKB1-NFKBIB,RIPK1-IKBKG,TAB2-IKBKG,NFKBIB-IKBKG,MAP3K7-IKBKG,CHUK-IRAK1,TRAF3-IRF3,NFKBIA-IKBKG
reactome	TRAF6 Mediated Induction of proinflammatory cytokines	13	9.1396	2.81333e-09	3.37599e-08	RELA-IKBKG,CHUK-NFKBIB,TRAF6-IKBKG,IRAK1-IKBKG,RIPK2-IKBKG,RELA-NFKBIB,NFKB1-IKBKG,NFKB1-NFKBIB,TAB2-IKBKG,NFKBIB-IKBKG,MAP3K7-IKBKG,CHUK-IRAK1,NFKBIA-IKBKG
reactome	RIP-mediated NFkB activation via ZBP1	8	19.3423	8.54345e-09	9.32013e-08	CHUK-NFKBIB,NFKB1-IKBKG,RIPK1-IKBKG,RELA-NFKBIB,RELA-IKBKG,NFKBIB-IKBKG,NFKBIA-IKBKG,NFKB1-NFKBIB
reactome	NOD1-2 Signaling Pathway	9	14.6257	1.2507e-08	1.2507e-07	BIRC2-IKBKG,TRAF6-IKBKG,IRAK1-IKBKG,RIPK2-IKBKG,CYLD-IKBKG,TAB2-IKBKG,MAP3K7-IKBKG,CHUK-IRAK1,TNFAIP3-IKBKG
kegg	Shigellosis	8	22.0288	3.38432e-09	1.2522e-07	CHUK-NFKBIB,NFKB1-NFKBIB,RIPK2-IKBKG,NFKBIB-BTRC,RELA-NFKBIB,NFKBIB-FBXW11,NFKBIB-IKBKG,NFKBIA-IKBKG
reactome	Toll Like Receptor 10 (TLR10) Cascade	13	7.85783	1.63315e-08	1.30652e-07	RELA-IKBKG,CHUK-NFKBIB,TRAF6-IKBKG,IRAK1-IKBKG,RIPK2-IKBKG,RELA-NFKBIB,NFKB1-IKBKG,NFKB1-NFKBIB,TAB2-IKBKG,NFKBIB-IKBKG,MAP3K7-IKBKG,CHUK-IRAK1,NFKBIA-IKBKG
reactome	Toll Like Receptor 5 (TLR5) Cascade	13	7.85783	1.63315e-08	1.30652e-07	RELA-IKBKG,CHUK-NFKBIB,TRAF6-IKBKG,IRAK1-IKBKG,RIPK2-IKBKG,RELA-NFKBIB,NFKB1-IKBKG,NFKB1-NFKBIB,TAB2-IKBKG,NFKBIB-IKBKG,MAP3K7-IKBKG,CHUK-IRAK1,NFKBIA-IKBKG
reactome	MyD88 cascade initiated on plasma membrane	13	7.85783	1.63315e-08	1.30652e-07	RELA-IKBKG,CHUK-NFKBIB,TRAF6-IKBKG,IRAK1-IKBKG,RIPK2-IKBKG,RELA-NFKBIB,NFKB1-IKBKG,NFKB1-NFKBIB,TAB2-IKBKG,NFKBIB-IKBKG,MAP3K7-IKBKG,CHUK-IRAK1,NFKBIA-IKBKG
reactome	TRAF6 mediated induction of NFkB and MAP kinases upon TLR7-8 or 9 activation	13	7.71667	2.05951e-08	1.54463e-07	RELA-IKBKG,CHUK-NFKBIB,TRAF6-IKBKG,IRAK1-IKBKG,RIPK2-IKBKG,RELA-NFKBIB,NFKB1-IKBKG,NFKB1-NFKBIB,TAB2-IKBKG,NFKBIB-IKBKG,MAP3K7-IKBKG,CHUK-IRAK1,NFKBIA-IKBKG
reactome	ZBP1(DAI) mediated induction of type I IFNs	8	16.8731	2.42104e-08	1.60609e-07	CHUK-NFKBIB,NFKB1-IKBKG,RIPK1-IKBKG,RELA-NFKBIB,RELA-IKBKG,NFKBIB-IKBKG,NFKBIA-IKBKG,NFKB1-NFKBIB
reactome	MyD88 dependent cascade initiated on endosome	13	7.58049	2.54298e-08	1.60609e-07	RELA-IKBKG,CHUK-NFKBIB,TRAF6-IKBKG,IRAK1-IKBKG,RIPK2-IKBKG,RELA-NFKBIB,NFKB1-IKBKG,NFKB1-NFKBIB,TAB2-IKBKG,NFKBIB-IKBKG,MAP3K7-IKBKG,CHUK-IRAK1,NFKBIA-IKBKG
reactome	Toll Like Receptor 7-8 (TLR7-8) Cascade	13	7.58049	2.54298e-08	1.60609e-07	RELA-IKBKG,CHUK-NFKBIB,TRAF6-IKBKG,IRAK1-IKBKG,RIPK2-IKBKG,RELA-NFKBIB,NFKB1-IKBKG,NFKB1-NFKBIB,TAB2-IKBKG,NFKBIB-IKBKG,MAP3K7-IKBKG,CHUK-IRAK1,NFKBIA-IKBKG
reactome	Toll Like Receptor 9 (TLR9) Cascade	13	7.53616	2.7198e-08	1.63188e-07	RELA-IKBKG,CHUK-NFKBIB,TRAF6-IKBKG,IRAK1-IKBKG,RIPK2-IKBKG,RELA-NFKBIB,NFKB1-IKBKG,NFKB1-NFKBIB,TAB2-IKBKG,NFKBIB-IKBKG,MAP3K7-IKBKG,CHUK-IRAK1,NFKBIA-IKBKG
reactome	Respiratory electron transport	16	5.68485	3.84407e-08	2.19661e-07	NDUFA5-NDUFA9,NDUFA10-NDUFA6,NDUFA6-NDUFA5,NDUFA2-NDUFA5,NDUFA2-NDUFA10,NDUFA5-NDUFA13,NDUFA5-NDUFA12,NDUFS7-NDUFA5,NDUFB1-NDUFA5,NDUFA10-NDUFA9,NDUFA10-NDUFV1,NDUFA10-NDUFA11,NDUFS3-NDUFA5,NDUFS5-NDUFA5,NDUFA10-NDUFV2,NDUFA5-NDUFA11
reactome	Nucleotide-binding domain, leucine rich repeat containing receptor (NLR) signaling pathways	9	12.5657	4.62867e-08	2.52473e-07	BIRC2-IKBKG,TRAF6-IKBKG,IRAK1-IKBKG,RIPK2-IKBKG,CYLD-IKBKG,TAB2-IKBKG,MAP3K7-IKBKG,CHUK-IRAK1,TNFAIP3-IKBKG
reactome	MyD88-Mal cascade initiated on plasma membrane	13	6.81843	8.68067e-08	4.00647e-07	RELA-IKBKG,CHUK-NFKBIB,TRAF6-IKBKG,IRAK1-IKBKG,RIPK2-IKBKG,RELA-NFKBIB,NFKB1-IKBKG,NFKB1-NFKBIB,TAB2-IKBKG,NFKBIB-IKBKG,MAP3K7-IKBKG,CHUK-IRAK1,NFKBIA-IKBKG
reactome	Toll Like Receptor TLR6-TLR2 Cascade	13	6.81843	8.68067e-08	4.00647e-07	RELA-IKBKG,CHUK-NFKBIB,TRAF6-IKBKG,IRAK1-IKBKG,RIPK2-IKBKG,RELA-NFKBIB,NFKB1-IKBKG,NFKB1-NFKBIB,TAB2-IKBKG,NFKBIB-IKBKG,MAP3K7-IKBKG,CHUK-IRAK1,NFKBIA-IKBKG
reactome	Toll Like Receptor TLR1-TLR2 Cascade	13	6.81843	8.68067e-08	4.00647e-07	RELA-IKBKG,CHUK-NFKBIB,TRAF6-IKBKG,IRAK1-IKBKG,RIPK2-IKBKG,RELA-NFKBIB,NFKB1-IKBKG,NFKB1-NFKBIB,TAB2-IKBKG,NFKBIB-IKBKG,MAP3K7-IKBKG,CHUK-IRAK1,NFKBIA-IKBKG
reactome	Toll Like Receptor 2 (TLR2) Cascade	13	6.81843	8.68067e-08	4.00647e-07	RELA-IKBKG,CHUK-NFKBIB,TRAF6-IKBKG,IRAK1-IKBKG,RIPK2-IKBKG,RELA-NFKBIB,NFKB1-IKBKG,NFKB1-NFKBIB,TAB2-IKBKG,NFKBIB-IKBKG,MAP3K7-IKBKG,CHUK-IRAK1,NFKBIA-IKBKG
kegg	RIG-I-like receptor signaling pathway	8	16.5216	2.89108e-08	5.3485e-07	TRAF3-MAVS,TRAF3-OTUD5,TANK-IKBKG,IKBKE-IKBKG,TRAF3-TANK,RELA-NFKBIB,TBK1-IKBKG,NFKB1-NFKBIB
reactome	FCERI mediated NF-kB activation	8	13.2173	1.70834e-07	7.59264e-07	RELA-IKBKG,PRKCQ-IKBKG,TRAF6-IKBKG,NFKB1-IKBKG,BCL10-IKBKG,TAB2-IKBKG,MAP3K7-IKBKG,NFKBIA-IKBKG
reactome	Respiratory electron transport, ATP synthesis by chemiosmotic coupling, and heat production by uncoupling proteins.	16	5.01922	2.0801e-07	8.91473e-07	NDUFA5-NDUFA9,NDUFA10-NDUFA6,NDUFA6-NDUFA5,NDUFA2-NDUFA5,NDUFA2-NDUFA10,NDUFA5-NDUFA13,NDUFA5-NDUFA12,NDUFS7-NDUFA5,NDUFB1-NDUFA5,NDUFA10-NDUFA9,NDUFA10-NDUFV1,NDUFA10-NDUFA11,NDUFS3-NDUFA5,NDUFS5-NDUFA5,NDUFA10-NDUFV2,NDUFA5-NDUFA11
kegg	Cytosolic DNA-sensing pathway	6	24.7824	1.21739e-07	1.50144e-06	CHUK-NFKBIB,RIPK1-IKBKG,RELA-NFKBIB,NFKBIB-IKBKG,NFKBIA-IKBKG,NFKB1-NFKBIB
reactome	TRAF3-dependent IRF activation pathway	5	23.6023	1.85104e-06	7.6595e-06	TRAF3-TBK1,TRAF3-IRF3,TRAF3-MAVS,DDX58-RNF135,TRAF3-IKBKE
reactome	Downstream TCR signaling	7	10.5137	4.8808e-06	1.95232e-05	RELA-IKBKG,TRAF6-IKBKG,NFKB1-IKBKG,BCL10-IKBKG,TAB2-IKBKG,MAP3K7-IKBKG,NFKBIA-IKBKG
reactome	Deposition of new CENPA-containing nucleosomes at the centromere	7	9.01178	1.36854e-05	5.13201e-05	HIST1H4A-CENPQ,ITGB3BP-CENPQ,CENPQ-CENPN,CENPQ-CENPK,CENPQ-CENPH,OIP5-MIS18A,OIP5-MIS18BP1
reactome	Nucleosome assembly	7	9.01178	1.36854e-05	5.13201e-05	HIST1H4A-CENPQ,ITGB3BP-CENPQ,CENPQ-CENPN,CENPQ-CENPK,CENPQ-CENPH,OIP5-MIS18A,OIP5-MIS18BP1
kegg	Adipocytokine signaling pathway	6	12.1383	1.01024e-05	9.34472e-05	CHUK-NFKBIB,PRKCQ-IKBKG,RELA-NFKBIB,NFKBIB-IKBKG,NFKBIA-IKBKG,NFKB1-NFKBIB
reactome	Cytosolic sensors of pathogen-associated DNA	8	6.29394	4.64623e-05	0.000168954	CHUK-NFKBIB,NFKB1-IKBKG,RIPK1-IKBKG,RELA-NFKBIB,RELA-IKBKG,NFKBIB-IKBKG,NFKBIA-IKBKG,NFKB1-NFKBIB
reactome	NF-kB activation through FADD-RIP-1 pathway mediated by caspase-8 and -10	4	18.0236	6.53437e-05	0.000230625	DDX58-IKBKG,RIPK1-IKBKG,DDX58-RNF135,MAVS-IKBKG
reactome	TCR signaling	7	6.93907	7.45155e-05	0.000248385	RELA-IKBKG,TRAF6-IKBKG,NFKB1-IKBKG,BCL10-IKBKG,TAB2-IKBKG,MAP3K7-IKBKG,NFKBIA-IKBKG
reactome	Interleukin-1 signaling	7	6.93907	7.45155e-05	0.000248385	TRAF6-IKBKG,IRAK1-IKBKG,RIPK2-IKBKG,TAB2-IKBKG,NFKB1-IKBKG,MAP3K7-IKBKG,CHUK-IRAK1
kegg	Toxoplasmosis	6	8.03753	0.000108008	0.000799261	CHUK-NFKBIB,RELA-NFKBIB,NFKBIB-IKBKG,MAP3K7-IKBKG,NFKBIA-IKBKG,NFKB1-NFKBIB
kegg	Hepatitis C	6	7.08068	0.000217589	0.0013418	MAVS-IKBKG,TRAF6-IKBKG,TRAF3-MAVS,TRAF3-TBK1,TRAF3-IKBKE,NFKBIA-IKBKG
reactome	EGFR downregulation	5	7.86742	0.000450049	0.00145962	EPS15-EPN1,EPS15L1-EPN1,AP2A1-EPN1,AP2M1-EPN1,AP2B1-EPN1
kegg	Herpes simplex infection	6	6.46497	0.000356534	0.00188453	TRAF3-IKBKG,USP7-IKBKG,TAB2-IKBKG,NFKB1-NFKBIB,MAP3K7-IKBKG,RELA-NFKBIB
reactome	Negative regulators of RIG-I-MDA5 signaling	4	10.1671	0.000641121	0.00202459	TRAF3-OTUD5,TRAF3-MAVS,DDX58-RNF135,DDX58-UBE2D1
reactome	Activation of IRF3-IRF7 mediated by TBK1-IKK epsilon	3	16.5216	0.000746914	0.0022982	TRAF3-IRF3,TRAF3-TBK1,TRAF3-IKBKE
reactome	PRC2 methylates histones and DNA	5	6.04448	0.00149272	0.00447815	PHF1-RBBP7,PHF1-SUZ12,PHF1-HIST1H3J,PHF1-EZH2,PHF1-RBBP4
kegg	B cell receptor signaling pathway	5	6.52168	0.0010621	0.00491223	CHUK-AKT1,AKT1-IKBKG,NFKB1-NFKBIB,BCL10-IKBKG,RELA-NFKBIB
reactome	IRAK1 recruits IKK complex	3	11.8955	0.0019974	0.00570684	TRAF6-IKBKG,IRAK1-IKBKG,CHUK-IRAK1
reactome	IRAK1 recruits IKK complex upon TLR7-8 or 9 stimulation	3	11.8955	0.0019974	0.00570684	TRAF6-IKBKG,IRAK1-IKBKG,CHUK-IRAK1
reactome	JNK (c-Jun kinases) phosphorylation and activation mediated by activated human TAK1	3	9.29339	0.0040875	0.011407	TAB2-IKBKG,MAP3K7-IKBKG,RIPK2-IKBKG
reactome	Fc epsilon receptor (FCERI) signaling	9	2.88727	0.0045779	0.0120666	RELA-IKBKG,PRKCQ-IKBKG,TRAF6-IKBKG,NFKB1-IKBKG,BCL10-IKBKG,TAB2-IKBKG,MAP3K7-IKBKG,CHUK-AKT1,NFKBIA-IKBKG
reactome	Non-coding RNA Metabolism	7	3.43518	0.00472608	0.0120666	GEMIN2-SNRPE,GEMIN2-SMN2,GEMIN2-SNRPD2,GEMIN2-SNRPF,GEMIN2-SNRPD1,GEMIN2-CLNS1A,GEMIN2-SNRPG
reactome	snRNP Assembly	7	3.43518	0.00472608	0.0120666	GEMIN2-SNRPE,GEMIN2-SMN2,GEMIN2-SNRPD2,GEMIN2-SNRPF,GEMIN2-SNRPD1,GEMIN2-CLNS1A,GEMIN2-SNRPG
reactome	activated TAK1 mediates p38 MAPK activation	3	9.01178	0.00446279	0.0120666	TAB2-IKBKG,MAP3K7-IKBKG,RIPK2-IKBKG
kegg	Acute myeloid leukemia	4	5.74664	0.00530898	0.0218258	RELA-IKBKG,AKT1-IKBKG,CHUK-AKT1,NFKB1-IKBKG
reactome	Signaling by Interleukins	7	2.78677	0.0139694	0.0349235	TRAF6-IKBKG,IRAK1-IKBKG,RIPK2-IKBKG,TAB2-IKBKG,NFKB1-IKBKG,MAP3K7-IKBKG,CHUK-IRAK1
kegg	NOD-like receptor signaling pathway	3	6.60864	0.010615	0.0357049	TRAF6-IKBKG,NFKB1-NFKBIB,RELA-NFKBIB
kegg	Pancreatic cancer	4	4.83559	0.00969488	0.0357049	RELA-IKBKG,AKT1-IKBKG,CHUK-AKT1,NFKB1-IKBKG
kegg	Hepatitis B	4	3.81267	0.0214545	0.0661515	RELA-IKBKG,AKT1-IKBKG,CHUK-AKT1,NFKB1-IKBKG
kegg	Influenza A	4	3.50901	0.0280112	0.0797243	RELA-NFKBIB,NFKB1-NFKBIB,HSPA1A-DNAJB1,HSPA1A-HSPA8
kegg	Small cell lung cancer	3	4.18857	0.0353037	0.0933027	AKT1-IKBKG,CHUK-AKT1,NFKBIA-IKBKG
kegg	Toll-like receptor signaling pathway	3	3.71736	0.0475255	0.11723	NFKB1-IKBKG,TRAF3-TBK1,TRAF3-IKBKE
reactome	Signaling by EGFR	6	2.2876	0.0497253	0.121776	EPS15-EPN1,AP2A1-EPN1,EPS15L1-EPN1,AP2M1-EPN1,AP2B1-EPN1,CHUK-AKT1
reactome	Signaling by EGFR in Cancer	6	2.24444	0.0535733	0.128576	EPS15-EPN1,AP2A1-EPN1,EPS15L1-EPN1,AP2M1-EPN1,AP2B1-EPN1,CHUK-AKT1
kegg	Apoptosis	3	3.26801	0.0648879	0.141227	AKT1-IKBKG,CHUK-AKT1,NFKBIA-IKBKG
kegg	Leishmaniasis	2	4.83559	0.0644002	0.141227	NFKB1-NFKBIB,RELA-NFKBIB
kegg	Epstein-Barr virus infection	3	3.0978	0.0736121	0.151314	CHUK-NFKBIB,NFKB1-NFKBIB,RELA-NFKBIB
kegg	T cell receptor signaling pathway	3	2.94444	0.0828264	0.161294	NFKB1-NFKBIB,BCL10-IKBKG,RELA-NFKBIB
reactome	MAP kinase activation in TLR cascade	3	3.16371	0.0700624	0.164853	TAB2-IKBKG,MAP3K7-IKBKG,RIPK2-IKBKG
reactome	L1CAM interactions	2	4.30998	0.0786854	0.181582	SPTA1-ANK1,SPTA1-SPTBN1
kegg	Prostate cancer	3	2.60867	0.108904	0.201472	AKT1-IKBKG,CHUK-AKT1,NFKBIA-IKBKG
kegg	Chronic myeloid leukemia	3	2.45776	0.124096	0.208706	AKT1-IKBKG,CHUK-AKT1,NFKBIA-IKBKG
kegg	Chagas disease (American trypanosomiasis)	2	3.36032	0.119619	0.208706	TRAF6-IKBKG,NFKBIA-IKBKG
kegg	TNF signaling pathway	2	3.00393	0.143404	0.230693	RIPK1-IKBKG,NFKBIA-IKBKG
kegg	Fc gamma R-mediated phagocytosis	2	2.79238	0.160942	0.243453	FCGR2A-SYK,LYN-FCGR2A
kegg	FoxO signaling pathway	2	2.7536	0.164495	0.243453	CHUK-FOXO3,CHUK-AKT1
kegg	Synaptic vesicle cycle	1	4.72045	0.191787	0.272927	AP2A1-CLTB
reactome	Inhibition of replication initiation of damaged DNA by RB1-E2F1	1	6.1956	0.149754	0.339067	PRIM1-POLA2
reactome	Attenuation phase	1	5.83115	0.158332	0.351849	HSPA1A-DNAJB1
kegg	Measles	2	2.02305	0.260023	0.356328	NFKB1-NFKBIB,RELA-NFKBIB
reactome	WNT5A-dependent internalization of FZD2, FZD5 and ROR2	1	5.5072	0.166823	0.361514	AP2A1-CLTB
reactome	Fcgamma receptor (FCGR) dependent phagocytosis	3	2.1242	0.168706	0.361514	FCGR2A-PIK3R1,FCGR2A-SYK,LYN-FCGR2A
reactome	Signaling by Robo receptor	1	5.21734	0.175229	0.362543	PFN2-VASP
reactome	Regulation of HSF1-mediated heat shock response	1	5.21734	0.175229	0.362543	HSPA1A-DNAJB1
kegg	Huntington's disease	1	3.00393	0.284385	0.375794	AP2A1-CLTB
kegg	Salmonella infection	1	2.67918	0.312831	0.399129	PFN2-ACTG1
reactome	Apoptotic execution phase	1	4.50589	0.199941	0.402605	DFFB-HIST1H1A
reactome	Polo-like kinase mediated events	1	4.30998	0.208012	0.402605	MYBL2-LIN54
reactome	MHC class II antigen presentation	2	2.38866	0.204354	0.402605	DCTN1-KIF2C,KIF5B-KLC1
reactome	WNT5A-dependent internalization of FZD4	1	4.30998	0.208012	0.402605	AP2A1-CLTB
reactome	HSF1-dependent transactivation	1	4.1304	0.216003	0.411434	HSPA1A-DNAJB1
reactome	TRAF6 mediated IRF7 activation	1	3.81267	0.231742	0.427832	DDX58-RNF135
reactome	Regulation of AMPK activity via LKB1	1	3.81267	0.231742	0.427832	STK11-CAB39L
reactome	Energy dependent regulation of mTOR by LKB1-AMPK	1	3.30432	0.26228	0.456139	STK11-CAB39L
reactome	Polymerase switching	1	3.30432	0.26228	0.456139	PRIM1-POLA2
reactome	Polymerase switching on the C-strand of the telomere	1	3.30432	0.26228	0.456139	PRIM1-POLA2
reactome	Leading Strand Synthesis	1	3.30432	0.26228	0.456139	PRIM1-POLA2
reactome	Processive synthesis on the lagging strand	1	2.83227	0.298752	0.49792	PRIM1-POLA2
reactome	Removal of the Flap Intermediate	1	2.83227	0.298752	0.49792	PRIM1-POLA2
reactome	IKK complex recruitment mediated by RIP1	1	2.83227	0.298752	0.49792	RIPK1-IKBKG
kegg	Neurotrophin signaling pathway	2	1.43666	0.406172	0.500945	NFKB1-NFKBIB,RELA-NFKBIB
reactome	Signaling by Hippo	1	2.7536	0.305827	0.50273	LATS1-MOB1B
reactome	E2F mediated regulation of DNA replication	1	2.60867	0.319764	0.518537	PRIM1-POLA2
reactome	Cellular response to heat stress	1	2.47824	0.333422	0.526455	HSPA1A-DNAJB1
reactome	Fanconi Anemia pathway	1	2.47824	0.333422	0.526455	UBE2T-FANCL
reactome	Telomere C-strand (Lagging Strand) Synthesis	1	2.15499	0.372771	0.566234	PRIM1-POLA2
reactome	mTOR signalling	1	2.15499	0.372771	0.566234	STK11-CAB39L
reactome	PKB-mediated events	1	2.15499	0.372771	0.566234	STK11-CAB39L
reactome	NCAM signaling for neurite out-growth	1	2.0652	0.385364	0.578047	SPTA1-SPTBN1
reactome	Lagging Strand Synthesis	1	1.98259	0.397705	0.589193	PRIM1-POLA2
reactome	Extension of Telomeres	1	1.87037	0.415754	0.60842	PRIM1-POLA2
reactome	Generic Transcription Pathway	4	1.20522	0.424238	0.613356	CCNC-MED31,MED12-MED31,MED10-MED31,MED1-MED31
kegg	Jak-STAT signaling pathway	1	0.840081	0.697818	0.737693	JAK1-IL9R
kegg	NF-kappa B signaling pathway	1	0.971858	0.644567	0.737693	TRAF3-BIRC2
kegg	Osteoclast differentiation	1	1.00131	0.633585	0.737693	FCGR2A-SYK
kegg	HTLV-I infection	2	0.877253	0.666136	0.737693	MAP3K3-IKBKG,CHUK-AKT1
kegg	Natural killer cell mediated cytotoxicity	1	0.885085	0.678854	0.737693	PLCG1-SH3BP2
reactome	Factors involved in megakaryocyte development and platelet production	1	1.30434	0.53731	0.758555	KIF5B-KLC1
reactome	DNA strand elongation	1	1.32173	0.532593	0.758555	PRIM1-POLA2
reactome	Telomere Maintenance	1	1.18011	0.573371	0.800052	PRIM1-POLA2
reactome	RNA Polymerase III Transcription Initiation From Type 1 Promoter	1	1.04347	0.618412	0.843289	BRF1-POLR3E
reactome	RNA Polymerase III Transcription Initiation From Type 2 Promoter	1	1.04347	0.618412	0.843289	BRF1-POLR3E
kegg	Regulation of actin cytoskeleton	1	0.583115	0.821702	0.844527	PFN2-ACTG1
kegg	Cytokine-cytokine receptor interaction	1	0.519003	0.855921	0.855921	ACVR1-BMPR2
reactome	RNA Polymerase III Transcription	1	0.917866	0.665555	0.85878	BRF1-POLR3E
reactome	PI3K Cascade	1	0.981481	0.640944	0.85878	STK11-CAB39L
reactome	RNA Polymerase III Abortive And Retractive Initiation	1	0.917866	0.665555	0.85878	BRF1-POLR3E
reactome	Signaling by SCF-KIT	2	0.893059	0.6566	0.85878	KIT-GRAP,CHUK-AKT1
reactome	RNA Polymerase III Transcription Initiation	1	0.917866	0.665555	0.85878	BRF1-POLR3E
reactome	Insulin receptor signalling cascade	1	0.728894	0.748253	0.86391	STK11-CAB39L
reactome	PI3K events in ERBB4 signaling	1	0.698095	0.763121	0.86391	CHUK-AKT1
reactome	Regulation of actin dynamics for phagocytic cup formation	1	0.77445	0.726969	0.86391	FCGR2A-SYK
reactome	PI-3K cascade	1	0.698095	0.763121	0.86391	CHUK-AKT1
reactome	PIP3 activates AKT signaling	1	0.698095	0.763121	0.86391	CHUK-AKT1
reactome	PI3K-AKT Signaling in Cancer	1	0.698095	0.763121	0.86391	CHUK-AKT1
reactome	Signaling by Type 1 Insulin-like Growth Factor 1 Receptor (IGF1R)	1	0.750981	0.737827	0.86391	STK11-CAB39L
reactome	PI3K events in ERBB2 signaling	1	0.698095	0.763121	0.86391	CHUK-AKT1
reactome	Constitutive PI3K-AKT Signaling in Cancer	1	0.826079	0.703887	0.86391	CHUK-AKT1
reactome	IRS-mediated signalling	1	0.786742	0.721373	0.86391	STK11-CAB39L
reactome	IRS-related events	1	0.762535	0.732453	0.86391	STK11-CAB39L
reactome	IRS-related events triggered by IGF1R	1	0.768446	0.729725	0.86391	STK11-CAB39L
reactome	IGF1R signaling cascade	1	0.750981	0.737827	0.86391	STK11-CAB39L
reactome	PI3K-AKT activation	1	0.669794	0.77711	0.871526	CHUK-AKT1
reactome	GAB1 signalosome	1	0.631398	0.796562	0.885069	CHUK-AKT1
reactome	Role of LAT2-NTAL-LAB on calcium mobilization	1	0.611911	0.806625	0.888028	CHUK-AKT1
reactome	Activation of the pre-replicative complex	1	0.590057	0.818047	0.892415	PRIM1-POLA2
reactome	Signaling by PDGF	1	0.472045	0.881188	0.914043	CHUK-AKT1
reactome	Signaling by ERBB4	1	0.467592	0.883575	0.914043	CHUK-AKT1
reactome	Downstream signaling of activated FGFR	1	0.532955	0.848422	0.914043	CHUK-AKT1
reactome	Signaling by Insulin receptor	1	0.5163	0.857376	0.914043	STK11-CAB39L
reactome	Signaling by ERBB2	1	0.472045	0.881188	0.914043	CHUK-AKT1
reactome	Downstream signal transduction	1	0.488323	0.87244	0.914043	CHUK-AKT1
reactome	DAP12 interactions	1	0.425449	0.905923	0.920833	CHUK-AKT1
reactome	NGF signalling via TRKA from the plasma membrane	1	0.402966	0.917552	0.920833	CHUK-AKT1
reactome	DNA Repair	1	0.396518	0.920833	0.920833	UBE2T-FANCL
reactome	DAP12 signaling	1	0.434779	0.901026	0.920833	CHUK-AKT1

## Sheet: CMP->MEP(excl -)
pathway database	pathway name	#observed (2035 in total)	fold enrichment	p-value	p-value (BH-adj.)	interactions (HGNC genes)
reactome	Interleukin-6 signaling	7	33.0757	1.72423e-09	2.29323e-07	IL6R-IL6ST,SOCS3-IL6ST,IL6R-JAK1,SOCS3-JAK1,IL6R-STAT3,TYK2-IL6ST,SOCS3-JAK2
reactome	Budding and maturation of HIV virion	8	21.2053	4.51689e-09	3.00374e-07	CHMP4B-VPS4A,CHMP2A-CHMP4B,PDCD6IP-CHMP4B,TSG101-CHMP4B,CHMP4B-CHMP2B,CHMP4B-CHMP3,CHMP4B-CHMP5,CHMP6-CHMP4B
kegg	Jak-STAT signaling pathway	11	10.1309	1.50923e-08	5.886e-07	SOCS3-IL6ST,SOCS3-LEPR,IL6R-JAK1,SOCS3-JAK1,JAK2-LEPR,TYK2-IL6ST,SOCS3-JAK2,SOCS3-EPOR,SOCS3-JAK3,IFNAR1-TYK2,SOCS3-IL12RB2
reactome	Signaling by Leptin	6	20.377	4.45787e-07	1.97632e-05	IL6R-IL6ST,SOCS3-LEPR,IL6R-JAK1,JAK2-LEPR,TYK2-IL6ST,SOCS3-JAK2
reactome	Endosomal Sorting Complex Required For Transport (ESCRT)	6	17.1595	1.29342e-06	4.30064e-05	CHMP4B-VPS4A,CHMP2A-CHMP4B,CHMP4B-CHMP2B,CHMP4B-CHMP3,CHMP4B-CHMP5,CHMP6-CHMP4B
kegg	Adipocytokine signaling pathway	6	13.3074	6.00801e-06	0.000117156	SOCS3-NFKB1,SOCS3-RELA,SOCS3-LEPR,SOCS3-IRS2,JAK2-LEPR,SOCS3-JAK2
reactome	DAP12 interactions	10	4.66426	7.15836e-05	0.00190412	IL6R-IL6ST,LCK-PIK3R1,FYN-PLCG2,TYROBP-SIGLEC14,IL6R-JAK1,LCK-SOS1,LCK-LCP2,LCK-SYK,LCK-PIK3CA,TYK2-IL6ST
reactome	Signaling by SCF-KIT	9	4.40583	0.000248024	0.00549786	IL6R-IL6ST,LCK-PIK3R1,IL6R-JAK1,LCK-CBL,TYK2-IL6ST,JAK2-FYN,LCK-STAT3,LCK-KIT,LCK-PIK3CA
reactome	DAP12 signaling	9	4.28989	0.00030164	0.00573115	IL6R-IL6ST,LCK-PIK3R1,FYN-PLCG2,IL6R-JAK1,LCK-SOS1,LCK-LCP2,LCK-SYK,LCK-PIK3CA,TYK2-IL6ST
reactome	NOTCH1 Intracellular Domain Regulates Transcription	5	7.24514	0.000664652	0.00982209	RBPJ-MAML2,NCOR1-HDAC4,EP300-MAML2,MAML2-CREBBP,HDAC4-TBL1XR1
reactome	CD28 co-stimulation	4	10.1095	0.000662782	0.00982209	LCK-PIK3R1,LCK-PIK3CA,LCK-CDC42,LCK-LYN
reactome	RAF-MAP kinase cascade	3	15.5253	0.000914029	0.0121566	IL6R-IL6ST,IL6R-JAK1,TYK2-IL6ST
reactome	Signalling to p38 via RIT and RIN	3	14.8196	0.00105112	0.012709	IL6R-IL6ST,IL6R-JAK1,TYK2-IL6ST
reactome	Constitutive Signaling by NOTCH1 PEST Domain Mutants	5	6.24581	0.00129975	0.0127423	RBPJ-MAML2,NCOR1-HDAC4,EP300-MAML2,MAML2-CREBBP,HDAC4-TBL1XR1
reactome	Signaling by NOTCH1 HD Domain Mutants in Cancer	5	5.12628	0.00309041	0.0127423	RBPJ-MAML2,NCOR1-HDAC4,EP300-MAML2,MAML2-CREBBP,HDAC4-TBL1XR1
reactome	SHC-mediated signalling	3	13.0413	0.00153792	0.0127423	IL6R-IL6ST,IL6R-JAK1,TYK2-IL6ST
reactome	SHC-related events triggered by IGF1R	3	12.0752	0.00192925	0.0127423	IL6R-IL6ST,IL6R-JAK1,TYK2-IL6ST
reactome	FBXW7 Mutants and NOTCH1 in Cancer	5	5.12628	0.00309041	0.0127423	RBPJ-MAML2,NCOR1-HDAC4,EP300-MAML2,MAML2-CREBBP,HDAC4-TBL1XR1
reactome	SHC1 events in EGFR signaling	3	11.2425	0.00237735	0.0127423	IL6R-IL6ST,IL6R-JAK1,TYK2-IL6ST
reactome	SHC1 events in ERBB4 signaling	3	10.8677	0.00262352	0.0127423	IL6R-IL6ST,IL6R-JAK1,TYK2-IL6ST
reactome	Costimulation by the CD28 family	5	5.48874	0.00229874	0.0127423	LCK-PTPN6,LCK-PIK3R1,LCK-PIK3CA,LCK-CDC42,LCK-LYN
reactome	Prolonged ERK activation events	3	10.8677	0.00262352	0.0127423	IL6R-IL6ST,IL6R-JAK1,TYK2-IL6ST
reactome	GRB2 events in EGFR signaling	3	12.5397	0.00172666	0.0127423	IL6R-IL6ST,IL6R-JAK1,TYK2-IL6ST
reactome	Signaling by NOTCH1 in Cancer	5	5.12628	0.00309041	0.0127423	RBPJ-MAML2,NCOR1-HDAC4,EP300-MAML2,MAML2-CREBBP,HDAC4-TBL1XR1
reactome	Signaling by NOTCH1	5	5.12628	0.00309041	0.0127423	RBPJ-MAML2,NCOR1-HDAC4,EP300-MAML2,MAML2-CREBBP,HDAC4-TBL1XR1
reactome	Constitutive Signaling by NOTCH1 HD+PEST Domain Mutants	5	6.24581	0.00129975	0.0127423	RBPJ-MAML2,NCOR1-HDAC4,EP300-MAML2,MAML2-CREBBP,HDAC4-TBL1XR1
reactome	Frs2-mediated activation	3	11.2425	0.00237735	0.0127423	IL6R-IL6ST,IL6R-JAK1,TYK2-IL6ST
reactome	SOS-mediated signalling	3	13.0413	0.00153792	0.0127423	IL6R-IL6ST,IL6R-JAK1,TYK2-IL6ST
reactome	ARMS-mediated activation	3	12.5397	0.00172666	0.0127423	IL6R-IL6ST,IL6R-JAK1,TYK2-IL6ST
reactome	Signaling by NOTCH1 HD+PEST Domain Mutants in Cancer	5	5.12628	0.00309041	0.0127423	RBPJ-MAML2,NCOR1-HDAC4,EP300-MAML2,MAML2-CREBBP,HDAC4-TBL1XR1
reactome	Signaling by Interleukins	8	3.49164	0.00237068	0.0127423	IL6R-IL6ST,SOCS3-IL6ST,IL6R-JAK1,SOCS3-JAK1,IL6R-STAT3,TYK2-IL6ST,SOCS3-JAK2,MYD88-IRAK4
reactome	Signaling by NOTCH1 t(7;9)(NOTCH1-M1580_K2555) Translocation Mutant	5	5.12628	0.00309041	0.0127423	RBPJ-MAML2,NCOR1-HDAC4,EP300-MAML2,MAML2-CREBBP,HDAC4-TBL1XR1
reactome	Interferon gamma signaling	3	10.1885	0.00316163	0.0127423	SOCS3-JAK2,SOCS3-JAK1,STAT1-PRKCD
reactome	SHC-related events	3	12.0752	0.00192925	0.0127423	IL6R-IL6ST,IL6R-JAK1,TYK2-IL6ST
reactome	Signaling by NOTCH1 PEST Domain Mutants in Cancer	5	5.12628	0.00309041	0.0127423	RBPJ-MAML2,NCOR1-HDAC4,EP300-MAML2,MAML2-CREBBP,HDAC4-TBL1XR1
reactome	Signalling to RAS	3	9.31518	0.00408749	0.0159893	IL6R-IL6ST,IL6R-JAK1,TYK2-IL6ST
reactome	GRB2 events in ERBB2 signaling	3	9.05643	0.00442882	0.0168295	IL6R-IL6ST,IL6R-JAK1,TYK2-IL6ST
reactome	Fanconi Anemia pathway	3	8.15079	0.0059639	0.0220333	FANCM-FANCE,FANCA-FANCE,FANCE-FANCF
reactome	Signalling to ERKs	3	7.58213	0.00729922	0.0262377	IL6R-IL6ST,IL6R-JAK1,TYK2-IL6ST
reactome	Pre-NOTCH Expression and Processing	3	7.40981	0.00778035	0.026533	RBPJ-MAML2,MAML2-CREBBP,EP300-MAML2
reactome	Pre-NOTCH Transcription and Translation	3	7.40981	0.00778035	0.026533	RBPJ-MAML2,MAML2-CREBBP,EP300-MAML2
reactome	SHC1 events in ERBB2 signaling	3	7.08764	0.00879759	0.029252	IL6R-IL6ST,IL6R-JAK1,TYK2-IL6ST
kegg	Osteoclast differentiation	5	5.48874	0.00229874	0.0298837	FCGR1A-SYK,SOCS3-JAK1,LCK-PIK3R1,LCK-PIK3CA,IFNAR1-TYK2
reactome	Signaling by NOTCH	5	3.88133	0.0098656	0.0313154	RBPJ-MAML2,NCOR1-HDAC4,EP300-MAML2,MAML2-CREBBP,HDAC4-TBL1XR1
reactome	NCAM signaling for neurite out-growth	3	6.79232	0.00988908	0.0313154	IL6R-IL6ST,IL6R-JAK1,TYK2-IL6ST
reactome	Regulation of IFNG signaling	2	12.7855	0.0105008	0.0324792	SOCS3-JAK2,SOCS3-JAK1
reactome	Regulation of KIT signaling	2	11.4397	0.0130438	0.0394278	LCK-KIT,LCK-CBL
reactome	Notch-HLH transcription pathway	2	10.8677	0.0144055	0.0416506	MAML2-CREBBP,RBPJ-MAML2
reactome	NICD traffics to nucleus	2	10.8677	0.0144055	0.0416506	MAML2-CREBBP,RBPJ-MAML2
reactome	FRS2-mediated cascade	3	5.71985	0.0157431	0.0445495	IL6R-IL6ST,IL6R-JAK1,TYK2-IL6ST
reactome	Signaling by NOTCH2	2	9.05643	0.0204252	0.0565948	RBPJ-MAML2,EP300-MAML2
reactome	CD28 dependent PI3K-Akt signaling	2	8.35978	0.0237626	0.0644985	LCK-PIK3R1,LCK-PIK3CA
reactome	Downstream signaling of activated FGFR	5	2.92143	0.0296082	0.0772135	IL6R-IL6ST,IL6R-JAK1,LCK-PIK3R1,LCK-PIK3CA,TYK2-IL6ST
reactome	Regulation of IFNA signaling	2	7.49498	0.0291531	0.0772135	SOCS3-JAK1,IFNAR1-TYK2
reactome	FCERI mediated MAPK activation	3	4.23417	0.0344199	0.0880356	IL6R-IL6ST,IL6R-JAK1,TYK2-IL6ST
reactome	Downstream signal transduction	5	2.67678	0.0406745	0.101504	IL6R-IL6ST,IL6R-JAK1,LCK-PIK3R1,LCK-PIK3CA,TYK2-IL6ST
reactome	Interferon alpha-beta signaling	2	6.21012	0.0412123	0.101504	SOCS3-JAK1,IFNAR1-TYK2
reactome	Signaling by PDGF	5	2.58755	0.0458683	0.108937	IL6R-IL6ST,IL6R-JAK1,LCK-PIK3R1,LCK-PIK3CA,TYK2-IL6ST
reactome	Signaling by ERBB2	5	2.58755	0.0458683	0.108937	IL6R-IL6ST,IL6R-JAK1,LCK-PIK3R1,LCK-PIK3CA,TYK2-IL6ST
reactome	Signaling by ERBB4	5	2.56314	0.0474213	0.11065	IL6R-IL6ST,IL6R-JAK1,LCK-PIK3R1,LCK-PIK3CA,TYK2-IL6ST
reactome	Interleukin-2 signaling	3	3.66327	0.04934	0.113142	IL6R-IL6ST,IL6R-JAK1,TYK2-IL6ST
reactome	MAP kinase activation in TLR cascade	3	3.46842	0.0563431	0.127011	IL6R-IL6ST,IL6R-JAK1,TYK2-IL6ST
kegg	Notch signaling pathway	3	5.62123	0.0164903	0.128625	RBPJ-MAML2,MAML2-CREBBP,EP300-MAML2
kegg	Cell cycle	9	2.42103	0.0135662	0.128625	CCNA2-CDKN1C,CDKN1C-SKP2,CDK4-CDKN1C,CCND3-CDKN1C,CDK2-CDKN1C,CCNE2-CDKN1A,CDKN1C-CDK6,CCND2-CDKN1C,CDKN1A-SMAD4
reactome	TCR signaling	3	3.26031	0.0653306	0.138996	LCK-PAG1,LCK-PRKCQ,LCK-LCP2
reactome	Toll Like Receptor 10 (TLR10) Cascade	4	2.65066	0.0658401	0.138996	IL6R-IL6ST,IL6R-JAK1,MYD88-IRAK4,TYK2-IL6ST
reactome	MyD88 cascade initiated on plasma membrane	4	2.65066	0.0658401	0.138996	IL6R-IL6ST,IL6R-JAK1,MYD88-IRAK4,TYK2-IL6ST
reactome	Toll Like Receptor 5 (TLR5) Cascade	4	2.65066	0.0658401	0.138996	IL6R-IL6ST,IL6R-JAK1,MYD88-IRAK4,TYK2-IL6ST
kegg	Insulin signaling pathway	4	3.78007	0.022117	0.14376	ACACA-PRKAB1,ACACA-PRKAA1,PRKAG1-ACACA,SOCS3-INSR
reactome	TRAF6 mediated induction of NFkB and MAP kinases upon TLR7-8 or 9 activation	4	2.60305	0.0693745	0.144169	IL6R-IL6ST,IL6R-JAK1,MYD88-IRAK4,TYK2-IL6ST
reactome	MyD88 dependent cascade initiated on endosome	4	2.55711	0.0730045	0.147115	IL6R-IL6ST,IL6R-JAK1,MYD88-IRAK4,TYK2-IL6ST
reactome	Toll Like Receptor 7-8 (TLR7-8) Cascade	4	2.55711	0.0730045	0.147115	IL6R-IL6ST,IL6R-JAK1,MYD88-IRAK4,TYK2-IL6ST
reactome	Toll Like Receptor 9 (TLR9) Cascade	4	2.54216	0.0742355	0.147363	IL6R-IL6ST,IL6R-JAK1,MYD88-IRAK4,TYK2-IL6ST
kegg	Type II diabetes mellitus	2	7.76265	0.0273065	0.152136	SOCS3-IRS2,SOCS3-INSR
reactome	NGF signalling via TRKA from the plasma membrane	5	2.20889	0.0785272	0.15359	IL6R-IL6ST,IL6R-JAK1,LCK-PIK3R1,LCK-PIK3CA,TYK2-IL6ST
kegg	B cell receptor signaling pathway	3	4.28989	0.0333002	0.162339	CD22-PTPN6,PRKCB-RASGRP3,CD72-PTPN6
kegg	Dopaminergic synapse	3	4.02508	0.0390909	0.169394	PPP2CA-PPP2R3A,PPP2R1B-PPP2R3A,PPP2R1A-PPP2R3A
reactome	Signaling by EGFR	5	2.08995	0.0938716	0.178805	IL6R-IL6ST,IL6R-JAK1,LCK-PIK3R1,LCK-PIK3CA,TYK2-IL6ST
reactome	MyD88-Mal cascade initiated on plasma membrane	4	2.30005	0.0981409	0.178805	IL6R-IL6ST,IL6R-JAK1,MYD88-IRAK4,TYK2-IL6ST
reactome	Toll Like Receptor TLR6-TLR2 Cascade	4	2.30005	0.0981409	0.178805	IL6R-IL6ST,IL6R-JAK1,MYD88-IRAK4,TYK2-IL6ST
reactome	Toll Like Receptor TLR1-TLR2 Cascade	4	2.30005	0.0981409	0.178805	IL6R-IL6ST,IL6R-JAK1,MYD88-IRAK4,TYK2-IL6ST
reactome	Toll Like Receptor 2 (TLR2) Cascade	4	2.30005	0.0981409	0.178805	IL6R-IL6ST,IL6R-JAK1,MYD88-IRAK4,TYK2-IL6ST
reactome	Signaling by EGFR in Cancer	5	2.05051	0.0996967	0.179185	IL6R-IL6ST,IL6R-JAK1,LCK-PIK3R1,LCK-PIK3CA,TYK2-IL6ST
reactome	IRS-mediated signalling	3	2.58755	0.110955	0.196761	IL6R-IL6ST,IL6R-JAK1,TYK2-IL6ST
reactome	IRS-related events triggered by IGF1R	3	2.52738	0.116843	0.204476	IL6R-IL6ST,IL6R-JAK1,TYK2-IL6ST
reactome	IRS-related events	3	2.50793	0.118832	0.205254	IL6R-IL6ST,IL6R-JAK1,TYK2-IL6ST
reactome	Signaling by Type 1 Insulin-like Growth Factor 1 Receptor (IGF1R)	3	2.46994	0.122845	0.206815	IL6R-IL6ST,IL6R-JAK1,TYK2-IL6ST
reactome	IGF1R signaling cascade	3	2.46994	0.122845	0.206815	IL6R-IL6ST,IL6R-JAK1,TYK2-IL6ST
reactome	Insulin receptor signalling cascade	3	2.39729	0.131018	0.217817	IL6R-IL6ST,IL6R-JAK1,TYK2-IL6ST
reactome	Meiotic recombination	2	3.15006	0.132932	0.218271	RPA1-DMC1,RAD51-DMC1
reactome	TRAF6 mediated IRF7 activation in TLR7-8 or 9 signaling	1	6.79232	0.137493	0.22032	MYD88-IRAK4
reactome	Phosphorylation of CD3 and TCR zeta chains	1	6.79232	0.137493	0.22032	LCK-PAG1
reactome	TRAF6 Mediated Induction of proinflammatory cytokines	3	2.31228	0.141491	0.224027	IL6R-IL6ST,IL6R-JAK1,TYK2-IL6ST
reactome	PD-1 signaling	1	6.39277	0.14543	0.227555	LCK-PTPN6
kegg	Measles	3	3.32685	0.0622654	0.242835	SH2D1A-FYN,MYD88-IRAK4,IFNAR1-TYK2
reactome	Fc epsilon receptor (FCERI) signaling	5	1.75853	0.158147	0.243458	IL6R-IL6ST,IL6R-JAK1,LCK-PIK3R1,LCK-PIK3CA,TYK2-IL6ST
reactome	Regulation of HSF1-mediated heat shock response	1	5.71985	0.161085	0.243458	CCAR2-SIRT1
reactome	Condensation of Prometaphase Chromosomes	1	5.71985	0.161085	0.243458	NCAPH-SMC4
reactome	Toll Like Receptor 4 (TLR4) Cascade	4	1.84199	0.174251	0.257504	IL6R-IL6ST,IL6R-JAK1,MYD88-IRAK4,TYK2-IL6ST
reactome	Activated TLR4 signalling	4	1.84982	0.172458	0.257504	IL6R-IL6ST,IL6R-JAK1,MYD88-IRAK4,TYK2-IL6ST
reactome	REV-ERBA represses gene expression	1	5.1751	0.176454	0.257895	RORA-EP300
reactome	Apoptotic execution phase	1	4.93987	0.184033	0.266048	CASP7-CLSPN
reactome	Toll-Like Receptors Cascades	4	1.76711	0.19252	0.275325	IL6R-IL6ST,IL6R-JAK1,MYD88-IRAK4,TYK2-IL6ST
reactome	RORA activates circadian gene expression	1	4.52821	0.198982	0.281538	RORA-EP300
kegg	Influenza A	3	2.88523	0.0868627	0.282304	SOCS3-JAK1,MYD88-IRAK4,IFNAR1-TYK2
kegg	GnRH signaling pathway	2	4.26185	0.0802912	0.282304	PRKCD-PTK2B,PRKCB-PRKCD
reactome	Growth hormone receptor signaling	1	4.17989	0.213657	0.299119	SOCS3-JAK2
reactome	BMAL1-CLOCK,NPAS2 activates circadian gene expression	1	4.02508	0.220893	0.306029	RORA-EP300
reactome	Activation of ATR in response to replication stress	3	1.84199	0.223589	0.30657	CDC7-CLSPN,CDC45-CLSPN,ATR-CLSPN
reactome	G2-M Checkpoints	3	1.77191	0.240541	0.326449	CDC7-CLSPN,CDC45-CLSPN,ATR-CLSPN
reactome	Toll Like Receptor 3 (TLR3) Cascade	3	1.69808	0.260161	0.339229	IL6R-IL6ST,IL6R-JAK1,TYK2-IL6ST
reactome	MyD88-independent cascade	3	1.69808	0.260161	0.339229	IL6R-IL6ST,IL6R-JAK1,TYK2-IL6ST
reactome	TRIF-mediated TLR3-TLR4 signaling	3	1.69808	0.260161	0.339229	IL6R-IL6ST,IL6R-JAK1,TYK2-IL6ST
reactome	Signaling by Insulin receptor	3	1.69808	0.260161	0.339229	IL6R-IL6ST,IL6R-JAK1,TYK2-IL6ST
reactome	Signaling by Hippo	1	3.01881	0.283098	0.362039	NPHP4-LATS1
reactome	Generation of second messenger molecules	1	3.01881	0.283098	0.362039	LCK-LCP2
reactome	SIRT1 negatively regulates rRNA Expression	1	2.85992	0.296233	0.375228	RRP8-SIRT1
reactome	Semaphorin interactions	1	2.78659	0.30271	0.376265	CD72-SEMA4D
reactome	Constitutive PI3K-AKT Signaling in Cancer	2	1.81129	0.302688	0.376265	LCK-PIK3R1,LCK-PIK3CA
reactome	Cellular response to heat stress	1	2.71693	0.309127	0.380684	CCAR2-SIRT1
kegg	Fc gamma R-mediated phagocytosis	2	3.06133	0.13918	0.405125	FCGR1A-SYK,FCGR1A-CRKL
kegg	Inflammatory mediator regulation of TRP channels	1	6.39277	0.14543	0.405125	PIK3CB-PRKCD
reactome	Integrin cell surface interactions	1	2.36255	0.34641	0.422684	ITGB1-ITGA6
reactome	PI-3K cascade	2	1.53066	0.376056	0.431167	LCK-PIK3R1,LCK-PIK3CA
reactome	PIP3 activates AKT signaling	2	1.53066	0.376056	0.431167	LCK-PIK3R1,LCK-PIK3CA
reactome	Cell surface interactions at the vascular wall	1	2.26411	0.358385	0.431167	ITGB1-ITGA6
reactome	PI3K events in ERBB4 signaling	2	1.53066	0.376056	0.431167	LCK-PIK3R1,LCK-PIK3CA
reactome	PI3K-AKT Signaling in Cancer	2	1.53066	0.376056	0.431167	LCK-PIK3R1,LCK-PIK3CA
reactome	PI3K events in ERBB2 signaling	2	1.53066	0.376056	0.431167	LCK-PIK3R1,LCK-PIK3CA
reactome	TRAF6 mediated NF-kB activation	1	2.13092	0.375938	0.431167	TRAF2-MAP3K1
reactome	Circadian Clock	1	2.01254	0.393011	0.445825	RORA-EP300
reactome	PI3K-AKT activation	2	1.46861	0.395544	0.445825	LCK-PIK3R1,LCK-PIK3CA
reactome	DNA Repair	3	1.30413	0.404476	0.452062	FANCM-FANCE,FANCA-FANCE,FANCE-FANCF
reactome	GAB1 signalosome	2	1.38442	0.424233	0.470191	LCK-PIK3R1,LCK-PIK3CA
kegg	Hepatitis C	2	2.58755	0.181118	0.470906	SOCS3-JAK1,IFNAR1-TYK2
reactome	Role of LAT2-NTAL-LAB on calcium mobilization	2	1.34169	0.439862	0.481285	LCK-PIK3R1,LCK-PIK3CA
reactome	DNA Damage-Telomere Stress Induced Senescence	1	1.72503	0.44148	0.481285	CCNE2-CDKN1A
reactome	Translocation of GLUT4 to the plasma membrane	1	1.69808	0.44662	0.482931	RALGAPA2-RALGAPB
reactome	Downstream TCR signaling	1	1.64662	0.45676	0.489912	LCK-PRKCQ
kegg	Herpes simplex infection	2	2.36255	0.207754	0.5064	SOCS3-JAK1,IFNAR1-TYK2
kegg	Pertussis	1	3.74749	0.235167	0.539501	MYD88-IRAK4
kegg	Dilated cardiomyopathy	1	3.50571	0.249179	0.539889	ITGB1-ITGA6
reactome	PRC2 methylates histones and DNA	1	1.32533	0.531473	0.565487	EED-DNMT1
kegg	Natural killer cell mediated cytotoxicity	2	1.94066	0.275539	0.56558	SH2D1A-CD244,SH2D1A-FYN
kegg	Complement and coagulation cascades	1	2.85992	0.296233	0.577654	PLAU-SERPINE1
kegg	Leishmaniasis	1	2.65066	0.315485	0.581059	MYD88-IRAK4
kegg	p53 signaling pathway	1	2.05051	0.387373	0.581059	CCNE2-CDKN1A
kegg	Non-alcoholic fatty liver disease (NAFLD)	1	2.46994	0.334211	0.581059	SOCS3-IRS2
kegg	Adherens junction	1	2.08995	0.381682	0.581059	CTNND1-FYN
kegg	Prolactin signaling pathway	1	2.2179	0.36429	0.581059	SOCS3-JAK2
kegg	ECM-receptor interaction	1	2.13092	0.375938	0.581059	ITGB1-ITGA6
kegg	Tuberculosis	1	1.64662	0.45676	0.585587	MYD88-IRAK4
kegg	Small cell lung cancer	1	1.53066	0.481305	0.585587	ITGB1-ITGA6
kegg	HIF-1 signaling pathway	1	1.62205	0.461761	0.585587	IL6R-STAT3
kegg	Acute myeloid leukemia	1	1.57503	0.471623	0.585587	CEBPA-RUNX1
kegg	Toxoplasmosis	1	1.46861	0.495497	0.585587	MYD88-IRAK4
kegg	Fc epsilon RI signaling pathway	1	1.84199	0.420435	0.585587	PRKCB-PRKCD
kegg	Chagas disease (American trypanosomiasis)	1	1.84199	0.420435	0.585587	MYD88-IRAK4
kegg	Toll-like receptor signaling pathway	1	1.35846	0.522727	0.599598	MYD88-IRAK4
kegg	Apoptosis	1	1.19425	0.568889	0.633905	MYD88-IRAK4
reactome	Interleukin-1 signaling	1	1.08677	0.60332	0.636837	MYD88-IRAK4
kegg	NF-kappa B signaling pathway	1	1.06546	0.610589	0.643594	MYD88-IRAK4
kegg	T cell receptor signaling pathway	1	1.07601	0.606971	0.643594	LCK-CBL
reactome	RIG-I-MDA5 mediated induction of IFN-alpha-beta pathways	1	0.876429	0.682284	0.714518	TRAF2-MAP3K1
reactome	Cytosolic sensors of pathogen-associated DNA	1	0.862517	0.688107	0.714986	TRIM32-TMEM173
reactome	Regulation of actin dynamics for phagocytic cup formation	1	0.84904	0.693824	0.715338	FCGR1A-SYK
reactome	Fcgamma receptor (FCGR) dependent phagocytosis	1	0.776265	0.72599	0.742744	FCGR1A-SYK
reactome	Generic Transcription Pathway	2	0.660651	0.806487	0.806487	MAML2-CREBBP,RBPJ-MAML2
reactome	ISG15 antiviral mechanism	1	0.621012	0.801778	0.806487	ISG15-MX1
reactome	Antiviral mechanism by IFN-stimulated genes	1	0.621012	0.801778	0.806487	ISG15-MX1
kegg	Regulation of actin cytoskeleton	1	0.639277	0.792394	0.813246	PAK1-MYLK
kegg	Cytokine-cytokine receptor interaction	1	0.56899	0.829052	0.829052	IL6R-IL6ST

## Sheet: CMP->GMP(excl +)
pathway database	pathway name	#observed (6744 in total)	fold enrichment	p-value	p-value (BH-adj.)	interactions (HGNC genes)
reactome	RNA Polymerase III Chain Elongation	15	7.56768	1.41668e-09	1.07668e-07	POLR1C-POLR3E,POLR3F-POLR3E,POLR3GL-POLR3E,POLR2H-POLR3B,POLR3C-POLR3E,POLR2F-POLR3E,POLR1C-POLR3B,POLR2K-POLR3E,POLR3A-POLR3E,POLR2F-POLR3B,POLR3D-POLR3B,POLR3E-POLR3K,POLR3E-POLR3B,POLR3D-POLR3E,POLR2E-POLR3E
reactome	RNA Polymerase III Transcription Initiation From Type 3 Promoter	17	6.79861	6.42237e-10	1.07668e-07	POLR1C-POLR3E,POLR3F-POLR3E,POLR3GL-POLR3E,POLR2H-POLR3B,POLR3C-POLR3E,BDP1-POLR2F,POLR1C-POLR3B,POLR2K-POLR3E,POLR3A-POLR3E,POLR2F-POLR3E,POLR2F-POLR3B,POLR3D-POLR3B,POLR3E-POLR3K,BDP1-POLR3E,POLR3E-POLR3B,POLR3D-POLR3E,POLR2E-POLR3E
reactome	RNA Polymerase III Transcription Termination	15	7.56768	1.41668e-09	1.07668e-07	POLR1C-POLR3E,POLR3F-POLR3E,POLR3GL-POLR3E,POLR2H-POLR3B,POLR3C-POLR3E,POLR2F-POLR3E,POLR1C-POLR3B,POLR2K-POLR3E,POLR3A-POLR3E,POLR2F-POLR3B,POLR3D-POLR3B,POLR3E-POLR3K,POLR3E-POLR3B,POLR3D-POLR3E,POLR2E-POLR3E
reactome	Cytosolic sensors of pathogen-associated DNA	20	5.20529	2.07511e-09	1.18281e-07	POLR1C-POLR3E,IRF7-MYD88,TBK1-DTX4,APP-AGER,POLR2H-POLR3B,S100B-AGER,POLR3C-POLR3E,POLR2F-POLR3E,POLR3GL-POLR3E,POLR1C-POLR3B,POLR2K-POLR3E,POLR3F-POLR3E,POLR3A-POLR3E,POLR2F-POLR3B,POLR3D-POLR3B,POLR3E-POLR3K,IKBKB-CHUK,POLR3E-POLR3B,POLR3D-POLR3E,POLR2E-POLR3E
reactome	RNA Polymerase III Transcription Initiation From Type 1 Promoter	17	5.86827	4.4115e-09	1.67637e-07	POLR1C-POLR3E,POLR3F-POLR3E,POLR3GL-POLR3E,POLR2H-POLR3B,POLR3C-POLR3E,BDP1-POLR2F,POLR1C-POLR3B,POLR2K-POLR3E,POLR3A-POLR3E,POLR2F-POLR3E,POLR2F-POLR3B,POLR3D-POLR3B,POLR3E-POLR3K,BDP1-POLR3E,POLR3E-POLR3B,POLR3D-POLR3E,POLR2E-POLR3E
reactome	RNA Polymerase III Transcription Initiation From Type 2 Promoter	17	5.86827	4.4115e-09	1.67637e-07	POLR1C-POLR3E,POLR3F-POLR3E,POLR3GL-POLR3E,POLR2H-POLR3B,POLR3C-POLR3E,BDP1-POLR2F,POLR1C-POLR3B,POLR2K-POLR3E,POLR3A-POLR3E,POLR2F-POLR3E,POLR2F-POLR3B,POLR3D-POLR3B,POLR3E-POLR3K,BDP1-POLR3E,POLR3E-POLR3B,POLR3D-POLR3E,POLR2E-POLR3E
reactome	RNA Polymerase III Transcription	17	5.16191	3.23009e-08	8.1829e-07	POLR1C-POLR3E,POLR3F-POLR3E,POLR3GL-POLR3E,POLR2H-POLR3B,POLR3C-POLR3E,BDP1-POLR2F,POLR1C-POLR3B,POLR2K-POLR3E,POLR3A-POLR3E,POLR2F-POLR3E,POLR2F-POLR3B,POLR3D-POLR3B,POLR3E-POLR3K,BDP1-POLR3E,POLR3E-POLR3B,POLR3D-POLR3E,POLR2E-POLR3E
reactome	RNA Polymerase III Abortive And Retractive Initiation	17	5.16191	3.23009e-08	8.1829e-07	POLR1C-POLR3E,POLR3F-POLR3E,POLR3GL-POLR3E,POLR2H-POLR3B,POLR3C-POLR3E,BDP1-POLR2F,POLR1C-POLR3B,POLR2K-POLR3E,POLR3A-POLR3E,POLR2F-POLR3E,POLR2F-POLR3B,POLR3D-POLR3B,POLR3E-POLR3K,BDP1-POLR3E,POLR3E-POLR3B,POLR3D-POLR3E,POLR2E-POLR3E
reactome	RNA Polymerase III Transcription Initiation	17	5.16191	3.23009e-08	8.1829e-07	POLR1C-POLR3E,POLR3F-POLR3E,POLR3GL-POLR3E,POLR2H-POLR3B,POLR3C-POLR3E,BDP1-POLR2F,POLR1C-POLR3B,POLR2K-POLR3E,POLR3A-POLR3E,POLR2F-POLR3E,POLR2F-POLR3B,POLR3D-POLR3B,POLR3E-POLR3K,BDP1-POLR3E,POLR3E-POLR3B,POLR3D-POLR3E,POLR2E-POLR3E
reactome	TRAF6 mediated IRF7 activation	9	11.3515	4.47914e-08	1.02124e-06	EP300-IRF7,IRF7-MYD88,IRF3-IRF7,IRF7-TBK1,TRAF2-TANK,CREBBP-IRF7,TANK-IRF7,MAVS-IRF7,IRF7-TRAF6
reactome	RIG-I-MDA5 mediated induction of IFN-alpha-beta pathways	16	4.23139	1.31991e-06	2.73581e-05	EP300-IRF7,IRF7-MYD88,IRF3-IRF7,S100B-AGER,CHUK-MAP3K1,IRF7-TBK1,ISG15-HERC5,APP-AGER,TRAF2-TANK,UBE2L6-HERC5,CREBBP-IRF7,CHUK-TRAF2,IKBKB-CHUK,TANK-IRF7,MAVS-IRF7,IRF7-TRAF6
reactome	RNA Polymerase I Promoter Escape	11	5.08065	9.96299e-06	0.000189297	TAF1B-TAF1D,TAF1C-RRN3,POLR1A-TAF1B,UBTF-TAF1C,TBP-TAF1C,TBP-TAF1B,TAF1C-TAF1B,TAF1C-TAF1D,TAF1B-RRN3,UBTF-TAF1B,POLR1A-TAF1C
reactome	Downstream TCR signaling	10	4.96868	3.05941e-05	0.000536573	BCL10-MALT1,CHUK-CARD11,MAP3K7-MALT1,LCK-CD3E,CARD11-MALT1,UBE2N-MALT1,TAB2-MALT1,IKBKB-CHUK,MALT1-TRAF6,MALT1-IKBKG
reactome	RNA Polymerase I Transcription Termination	9	4.61156	0.000137191	0.00183998	TAF1B-TAF1D,POLR1A-TAF1B,UBTF-TAF1C,TBP-TAF1C,TBP-TAF1B,TAF1C-TAF1B,TAF1C-TAF1D,UBTF-TAF1B,POLR1A-TAF1C
reactome	NoRC negatively regulates rRNA expression	14	3.21053	0.000132785	0.00183998	TAF1B-TAF1D,SIN3B-HDAC2,POLR1A-TAF1B,UBTF-TAF1C,TBP-TAF1C,TBP-TAF1B,TAF1C-TAF1B,TAF1C-TAF1D,SIN3B-HDAC1,SIN3B-SAP30,UBTF-TAF1B,POLR1A-TAF1C,SIN3B-SAP130,SIN3B-SUDS3
reactome	Translocation of GLUT4 to the plasma membrane	9	4.61156	0.000137191	0.00183998	PRKAG2-PRKAB1,EXOC4-MYO5A,EXOC3-MYO5A,KIF3B-KIFAP3,KIF3B-RAB4A,YWHAH-TBC1D1,EXOC6-MYO5A,PRKAB2-PRKAG2,RHOQ-EXOC7
reactome	DNA Damage-Telomere Stress Induced Senescence	9	4.68476	0.000121163	0.00183998	CDK2-CCNA1,NBN-MRE11A,CDKN1A-CCNA1,CCNE1-CDK2,NBN-ATM,CCNE1-CDKN1A,CCNE1-CDKN1B,NBN-RAD50,CDKN1B-CCNA1
reactome	RNA Polymerase I Transcription Initiation	13	3.20536	0.000230987	0.00292584	TAF1B-TAF1D,TAF1C-RRN3,POLR1A-TAF1B,UBTF-TAF1C,TBP-TAF1C,TAF1C-TAF1D,TAF1C-TAF1B,HDAC1-TAF1B,TAF1B-KAT2B,TAF1B-RRN3,TBP-TAF1B,UBTF-TAF1B,POLR1A-TAF1C
reactome	TCR signaling	11	3.60726	0.000245915	0.00295099	BCL10-MALT1,CHUK-CARD11,MAP3K7-MALT1,LCK-CD3E,CARD11-MALT1,UBE2N-MALT1,TAB2-MALT1,IKBKB-CHUK,MALT1-TRAF6,MALT1-IKBKG,CD3E-CSK
reactome	FCERI mediated NF-kB activation	8	4.37244	0.000463509	0.005284	BCL10-MALT1,CHUK-CARD11,CARD11-MALT1,UBE2N-MALT1,IKBKB-CHUK,MALT1-TRAF6,MALT1-IKBKG,PRKCQ-MALT1
reactome	Antigen activates B Cell Receptor (BCR) leading to generation of second messengers	9	3.83298	0.000563956	0.00612295	BLNK-SH3KBP1,CD79A-BLNK,VAV1-BLNK,PLCG2-BLNK,GRB2-BLNK,CBL-BLNK,BTK-BLNK,NCK1-BLNK,SYK-BLNK
reactome	Toll-Like Receptors Cascades	18	2.39951	0.00062796	0.00650795	IRF7-MYD88,S100B-AGER,IRAK1-IRF7,MAPK11-MAPKAPK3,IRF7-TBK1,TLR2-TIRAP,ATF2-MAPK11,APP-AGER,UBE2D1-BIRC3,TLR2-IRAK1,IKBKB-CHUK,MAPK1-DUSP7,TLR2-CD14,TLR2-MYD88,MAPKAPK2-MAPK11,CD14-IRAK3,LY86-CD180,IRF7-TRAF6
kegg	B cell receptor signaling pathway	10	4.31491	0.00010501	0.00682566	BCL10-MALT1,VAV1-BLNK,PLCG2-BLNK,GRB2-BLNK,CARD11-MALT1,BTK-BLNK,BLNK-VAV3,IKBKB-CHUK,MALT1-IKBKG,SYK-BLNK
reactome	RNA Polymerase I Promoter Clearance	13	2.76827	0.000939868	0.00931696	TAF1B-TAF1D,TAF1C-RRN3,POLR1A-TAF1B,UBTF-TAF1C,TBP-TAF1C,TAF1C-TAF1D,TAF1C-TAF1B,HDAC1-TAF1B,TAF1B-KAT2B,TAF1B-RRN3,TBP-TAF1B,UBTF-TAF1B,POLR1A-TAF1C
reactome	RNA Polymerase I Transcription	13	2.66446	0.00133328	0.0126662	TAF1B-TAF1D,TAF1C-RRN3,POLR1A-TAF1B,UBTF-TAF1C,TBP-TAF1C,TAF1C-TAF1D,TAF1C-TAF1B,HDAC1-TAF1B,TAF1B-KAT2B,TAF1B-RRN3,TBP-TAF1B,UBTF-TAF1B,POLR1A-TAF1C
reactome	RNA Polymerase I Chain Elongation	9	3.35386	0.00148223	0.0135179	TAF1B-TAF1D,POLR1A-TAF1B,UBTF-TAF1C,TBP-TAF1C,TBP-TAF1B,TAF1C-TAF1B,TAF1C-TAF1D,UBTF-TAF1B,POLR1A-TAF1C
kegg	Adherens junction	7	4.41448	0.000981814	0.0319089	CTNND1-YES1,CTNNB1-TCF7,FER-CTNNB1,BAIAP2-WASF2,FYN-YES1,RAC1-BAIAP2,WASF1-BAIAP2
reactome	SIRT1 negatively regulates rRNA Expression	5	4.31491	0.00571665	0.0501306	TAF1C-TAF1B,TAF1B-TAF1D,TBP-TAF1B,TBP-TAF1C,TAF1C-TAF1D
reactome	Intrinsic Pathway for Apoptosis	5	4.20427	0.00639524	0.0520756	BCL2-BMF,DYNLL2-BMF,APAF1-CASP3,MAPK8-BMF,APAF1-CASP9
reactome	Toll Like Receptor 4 (TLR4) Cascade	15	2.08432	0.00635677	0.0520756	LY86-CD180,S100B-AGER,TLR2-TIRAP,MAPK11-MAPKAPK3,IRF7-TBK1,ATF2-MAPK11,APP-AGER,UBE2D1-BIRC3,TLR2-IRAK1,IKBKB-CHUK,MAPK1-DUSP7,TLR2-CD14,TLR2-MYD88,MAPKAPK2-MAPK11,CD14-IRAK3
reactome	deactivation of the beta-catenin transactivating complex	5	3.90396	0.00876652	0.0666256	CTNNB1-TCF7,CTNNB1-CBY1,TLE3-HDAC1,YWHAZ-CBY1,BCL9-CTNNB1
reactome	Regulation of signaling by CBL	5	3.90396	0.00876652	0.0666256	HCK-CBL,YES1-CBL,CBL-BLNK,HCK-PIK3CB,HCK-PIK3R1
reactome	Homologous recombination repair of replication-independent double-strand breaks	4	4.68476	0.00985516	0.070218	BRCA1-ATM,NBN-RAD50,NBN-MRE11A,NBN-ATM
reactome	Homologous Recombination Repair	4	4.68476	0.00985516	0.070218	BRCA1-ATM,NBN-RAD50,NBN-MRE11A,NBN-ATM
reactome	MyD88-Mal cascade initiated on plasma membrane	12	2.08211	0.0137792	0.0789946	S100B-AGER,TLR2-TIRAP,MAPK11-MAPKAPK3,ATF2-MAPK11,APP-AGER,MAPKAPK2-MAPK11,TLR2-IRAK1,IKBKB-CHUK,MAPK1-DUSP7,TLR2-CD14,TLR2-MYD88,CD14-IRAK3
reactome	Deadenylation of mRNA	6	3.12317	0.0123811	0.0789946	CNOT3-CNOT6L,CNOT3-CNOT2,CNOT3-RQCD1,CNOT3-CNOT7,CNOT3-CNOT8,CNOT3-CNOT6
reactome	TRAF6 mediated IRF7 activation in TLR7-8 or 9 signaling	3	6.14874	0.0117852	0.0789946	IRF7-MYD88,IRF7-TRAF6,IRAK1-IRF7
reactome	Toll Like Receptor TLR6-TLR2 Cascade	12	2.08211	0.0137792	0.0789946	S100B-AGER,TLR2-TIRAP,MAPK11-MAPKAPK3,ATF2-MAPK11,APP-AGER,MAPKAPK2-MAPK11,TLR2-IRAK1,IKBKB-CHUK,MAPK1-DUSP7,TLR2-CD14,TLR2-MYD88,CD14-IRAK3
reactome	Toll Like Receptor 2 (TLR2) Cascade	12	2.08211	0.0137792	0.0789946	S100B-AGER,TLR2-TIRAP,MAPK11-MAPKAPK3,ATF2-MAPK11,APP-AGER,MAPKAPK2-MAPK11,TLR2-IRAK1,IKBKB-CHUK,MAPK1-DUSP7,TLR2-CD14,TLR2-MYD88,CD14-IRAK3
reactome	Toll Like Receptor TLR1-TLR2 Cascade	12	2.08211	0.0137792	0.0789946	S100B-AGER,TLR2-TIRAP,MAPK11-MAPKAPK3,ATF2-MAPK11,APP-AGER,MAPKAPK2-MAPK11,TLR2-IRAK1,IKBKB-CHUK,MAPK1-DUSP7,TLR2-CD14,TLR2-MYD88,CD14-IRAK3
reactome	Activated TLR4 signalling	14	1.95364	0.0138587	0.0789946	S100B-AGER,TLR2-TIRAP,MAPK11-MAPKAPK3,IRF7-TBK1,ATF2-MAPK11,APP-AGER,UBE2D1-BIRC3,TLR2-IRAK1,IKBKB-CHUK,MAPK1-DUSP7,TLR2-CD14,TLR2-MYD88,MAPKAPK2-MAPK11,CD14-IRAK3
reactome	Generic Transcription Pathway	18	1.79416	0.0132635	0.0789946	MED26-MED10,SMARCD3-TBL1XR1,MED26-CCNC,MED26-MED17,MED26-MED23,MED14-MED26,MED7-MED26,MED24-MED26,TRIM28-ZNF274,MED26-MED8,MED26-MED1,TRIM28-ZNF224,MED26-MED4,MED26-MED13,MED26-MED16,MED26-MED12,MED6-MED26,MED26-MED15
reactome	Organelle biogenesis and maintenance	4	4.09916	0.0157255	0.0853671	SMARCD3-TBL1XR1,PRKAG2-PRKAB1,PRKAB2-PRKAG2,NRF1-PPRC1
reactome	Mitochondrial biogenesis	4	4.09916	0.0157255	0.0853671	SMARCD3-TBL1XR1,PRKAG2-PRKAB1,PRKAB2-PRKAG2,NRF1-PPRC1
reactome	Regulation of Rheb GTPase activity by AMPK	3	5.46555	0.0164132	0.0870279	PRKAG2-PRKAB1,PRKAB2-PRKAG2,PRKAA1-PRKAG2
reactome	Signaling by Robo receptor	3	5.17789	0.0190558	0.0959478	NCK2-SOS1,NCK2-PAK2,NCK2-PAK1
reactome	Meiotic recombination	6	2.85159	0.0187522	0.0959478	BLM-ATM,NBN-MRE11A,BRCA2-ATM,NBN-RBBP8,NBN-RAD50,BRCA1-ATM
reactome	TRAF6 mediated NF-kB activation	5	3.21503	0.0193579	0.0959478	CHUK-TRAF2,S100B-AGER,IKBKB-CHUK,APP-AGER,CHUK-MAP3K1
reactome	TRAF3-dependent IRF activation pathway	3	4.68476	0.0250041	0.121296	IRF7-TBK1,IRF3-IRF7,MAVS-IRF7
reactome	The role of Nef in HIV-1 replication and disease pathogenesis	3	4.47181	0.0283096	0.131726	AP2A2-AP2M1,ELMO1-DOCK2,AP1B1-AP1S3
reactome	Double-Strand Break Repair	4	3.45193	0.0279794	0.131726	BRCA1-ATM,NBN-RAD50,NBN-MRE11A,NBN-ATM
reactome	MyD88 dependent cascade initiated on endosome	10	1.92902	0.0364991	0.163172	IRF7-MYD88,S100B-AGER,IRAK1-IRF7,ATF2-MAPK11,MAPK1-DUSP7,MAPKAPK2-MAPK11,MAPK11-MAPKAPK3,IKBKB-CHUK,APP-AGER,IRF7-TRAF6
reactome	Toll Like Receptor 7-8 (TLR7-8) Cascade	10	1.92902	0.0364991	0.163172	IRF7-MYD88,S100B-AGER,IRAK1-IRF7,ATF2-MAPK11,MAPK1-DUSP7,MAPKAPK2-MAPK11,MAPK11-MAPKAPK3,IKBKB-CHUK,APP-AGER,IRF7-TRAF6
reactome	Toll Like Receptor 9 (TLR9) Cascade	10	1.91774	0.0377496	0.165517	IRF7-MYD88,S100B-AGER,IRAK1-IRF7,ATF2-MAPK11,MAPK1-DUSP7,MAPKAPK2-MAPK11,MAPK11-MAPKAPK3,IKBKB-CHUK,APP-AGER,IRF7-TRAF6
reactome	Regulation of AMPK activity via LKB1	3	3.78384	0.0437093	0.188032	PRKAG2-PRKAB1,PRKAB2-PRKAG2,PRKAA1-PRKAG2
kegg	Legionellosis	3	5.46555	0.0164132	0.213371	APAF1-CASP9,TLR2-CD14,TLR2-MYD88
kegg	Tuberculosis	6	2.98121	0.0153386	0.213371	BCL10-MALT1,APAF1-CASP9,APAF1-CASP3,TLR2-CD14,TLR2-MYD88,TLR2-TLR1
kegg	Toll-like receptor signaling pathway	7	2.86941	0.0111875	0.213371	IRAK1-IRF7,IRF7-TBK1,TLR2-TIRAP,IKBKB-CHUK,TLR2-MYD88,TLR2-TLR1,IRF7-TRAF6
reactome	Pausing and recovery of Tat-mediated HIV elongation	8	1.97253	0.0516494	0.21411	CDK9-CTDP1,POLR2C-CTDP1,GTF2F1-CTDP1,GTF2F2-CTDP1,POLR2J-CTDP1,TCEA1-CTDP1,POLR2B-CTDP1,POLR2G-CTDP1
reactome	Tat-mediated HIV elongation arrest and recovery	8	1.97253	0.0516494	0.21411	CDK9-CTDP1,POLR2C-CTDP1,GTF2F1-CTDP1,GTF2F2-CTDP1,POLR2J-CTDP1,TCEA1-CTDP1,POLR2B-CTDP1,POLR2G-CTDP1
reactome	HIV elongation arrest and recovery	8	1.94331	0.055448	0.214274	CDK9-CTDP1,POLR2C-CTDP1,GTF2F1-CTDP1,GTF2F2-CTDP1,POLR2J-CTDP1,TCEA1-CTDP1,POLR2B-CTDP1,POLR2G-CTDP1
reactome	Elongation arrest and recovery	8	1.94331	0.055448	0.214274	CDK9-CTDP1,POLR2C-CTDP1,GTF2F1-CTDP1,GTF2F2-CTDP1,POLR2J-CTDP1,TCEA1-CTDP1,POLR2B-CTDP1,POLR2G-CTDP1
reactome	ZBP1(DAI) mediated induction of type I IFNs	4	2.79092	0.0546724	0.214274	TBK1-DTX4,IKBKB-CHUK,S100B-AGER,APP-AGER
reactome	Pausing and recovery of HIV elongation	8	1.94331	0.055448	0.214274	CDK9-CTDP1,POLR2C-CTDP1,GTF2F1-CTDP1,GTF2F2-CTDP1,POLR2J-CTDP1,TCEA1-CTDP1,POLR2B-CTDP1,POLR2G-CTDP1
reactome	Energy dependent regulation of mTOR by LKB1-AMPK	3	3.27933	0.062459	0.237344	PRKAG2-PRKAB1,PRKAB2-PRKAG2,PRKAA1-PRKAG2
reactome	G0 and Early G1	5	2.30939	0.0657492	0.245751	CCNE1-E2F4,CCNE1-CDK2,CDK2-CCNA1,RBL1-CCNA1,CCNE1-RBL1
reactome	Cyclin A-B1 associated events during G2-M transition	3	2.89353	0.0842976	0.286863	CDK1-CCNA2,CDK1-CCNA1,CDK2-CCNA1
reactome	NOTCH2 Activation and Transmission of Signal to the Nucleus	2	4.09916	0.0841129	0.286863	JAG1-NOTCH2,JAG1-MIB1
reactome	Sema4D induced cell migration and growth-cone collapse	2	4.09916	0.0841129	0.286863	ARHGEF11-CDC42,ARHGEF11-RHOA
reactome	Activation of BH3-only proteins	2	4.09916	0.0841129	0.286863	DYNLL2-BMF,MAPK8-BMF
reactome	Interleukin-3, 5 and GM-CSF signaling	6	2.00775	0.0795842	0.286863	YES1-CBL,HCK-PIK3R1,HCK-PIK3CB,HCK-CBL,CBL-BLNK,CSF2RA-PIK3R1
reactome	Phosphorylation of CD3 and TCR zeta chains	2	4.09916	0.0841129	0.286863	LCK-CD3E,CD3E-CSK
kegg	Epstein-Barr virus infection	7	2.39118	0.0277509	0.300634	CDK2-CCNA1,ATF2-MAPK11,CHUK-RELB,IKBKB-CHUK,RB1-CCNA1,CCNA2-CCNA1,CDKN1B-CCNA1
reactome	PD-1 signaling	2	3.85804	0.0934626	0.313375	LCK-CD3E,CD3E-CSK
kegg	T cell receptor signaling pathway	7	2.2728	0.0352195	0.327038	NCK2-PAK2,NCK2-PAK1,NCK2-LCP2,CARD11-MALT1,IKBKB-CHUK,MALT1-IKBKG,BCL10-MALT1
reactome	WNT5A-dependent internalization of FZD2, FZD5 and ROR2	2	3.6437	0.103094	0.340658	AP2A2-AP2M1,AP2A2-CLTC
reactome	Sema4D in semaphorin signaling	2	3.45193	0.112981	0.352871	ARHGEF11-CDC42,ARHGEF11-RHOA
reactome	Condensation of Prometaphase Chromosomes	2	3.45193	0.112981	0.352871	SMC2-NCAPG,NCAPD2-NCAPG
reactome	Nef-mediates down modulation of cell surface receptors by recruiting them to clathrin adapters	2	3.45193	0.112981	0.352871	AP2A2-AP2M1,AP1B1-AP1S3
reactome	Regulation of KIT signaling	2	3.45193	0.112981	0.352871	YES1-CBL,YES1-KIT
reactome	Fcgamma receptor (FCGR) dependent phagocytosis	7	1.63966	0.137317	0.368734	HCK-FCGR1A,DOCK1-ELMO1,BAIAP2-WASF2,CYFIP2-BAIAP2,RAC1-BAIAP2,ABI1-BAIAP2,WASF1-BAIAP2
reactome	Formation of HIV elongation complex in the absence of HIV Tat	9	1.51354	0.143933	0.368734	CDK9-CTDP1,CDK7-CTDP1,POLR2C-CTDP1,GTF2F1-CTDP1,GTF2F2-CTDP1,POLR2J-CTDP1,TCEA1-CTDP1,POLR2B-CTDP1,POLR2G-CTDP1
reactome	Formation of HIV-1 elongation complex containing HIV-1 Tat	9	1.52922	0.137791	0.368734	CDK9-CTDP1,CDK7-CTDP1,POLR2C-CTDP1,GTF2F1-CTDP1,GTF2F2-CTDP1,POLR2J-CTDP1,TCEA1-CTDP1,POLR2B-CTDP1,POLR2G-CTDP1
reactome	Tat-mediated elongation of the HIV-1 transcript	9	1.52922	0.137791	0.368734	CDK9-CTDP1,CDK7-CTDP1,POLR2C-CTDP1,GTF2F1-CTDP1,GTF2F2-CTDP1,POLR2J-CTDP1,TCEA1-CTDP1,POLR2B-CTDP1,POLR2G-CTDP1
reactome	Signaling by FGFR mutants	3	2.2879	0.142954	0.368734	FGFR1-FRS2,FGFR1-SOS1,FGFR1-PIK3R1
reactome	Transcriptional activation of mitochondrial biogenesis	2	2.98121	0.143936	0.368734	SMARCD3-TBL1XR1,NRF1-PPRC1
reactome	RNA Polymerase II Transcription Elongation	9	1.51354	0.143933	0.368734	CDK9-CTDP1,CDK7-CTDP1,POLR2C-CTDP1,GTF2F1-CTDP1,GTF2F2-CTDP1,POLR2J-CTDP1,TCEA1-CTDP1,POLR2B-CTDP1,POLR2G-CTDP1
reactome	Signaling by Activin	2	3.27933	0.123098	0.368734	ACVR1B-SMAD3,ACVR1B-SMAD2
reactome	RIP-mediated NFkB activation via ZBP1	3	2.39951	0.128931	0.368734	IKBKB-CHUK,S100B-AGER,APP-AGER
reactome	MyD88-independent cascade	9	1.53719	0.134772	0.368734	S100B-AGER,IRF7-TBK1,ATF2-MAPK11,MAPK1-DUSP7,UBE2D1-BIRC3,MAPK11-MAPKAPK3,IKBKB-CHUK,APP-AGER,MAPKAPK2-MAPK11
reactome	Toll Like Receptor 3 (TLR3) Cascade	9	1.53719	0.134772	0.368734	S100B-AGER,IRF7-TBK1,ATF2-MAPK11,MAPK1-DUSP7,UBE2D1-BIRC3,MAPK11-MAPKAPK3,IKBKB-CHUK,APP-AGER,MAPKAPK2-MAPK11
reactome	TRIF-mediated TLR3-TLR4 signaling	9	1.53719	0.134772	0.368734	S100B-AGER,IRF7-TBK1,ATF2-MAPK11,MAPK1-DUSP7,UBE2D1-BIRC3,MAPK11-MAPKAPK3,IKBKB-CHUK,APP-AGER,MAPKAPK2-MAPK11
reactome	Formation of RNA Pol II elongation complex	9	1.51354	0.143933	0.368734	CDK9-CTDP1,CDK7-CTDP1,POLR2C-CTDP1,GTF2F1-CTDP1,GTF2F2-CTDP1,POLR2J-CTDP1,TCEA1-CTDP1,POLR2B-CTDP1,POLR2G-CTDP1
reactome	HIV Transcription Elongation	9	1.52922	0.137791	0.368734	CDK9-CTDP1,CDK7-CTDP1,POLR2C-CTDP1,GTF2F1-CTDP1,GTF2F2-CTDP1,POLR2J-CTDP1,TCEA1-CTDP1,POLR2B-CTDP1,POLR2G-CTDP1
reactome	TRAF6 Mediated Induction of proinflammatory cytokines	7	1.62804	0.140943	0.368734	S100B-AGER,ATF2-MAPK11,APP-AGER,MAPKAPK2-MAPK11,MAPK11-MAPKAPK3,IKBKB-CHUK,MAPK1-DUSP7
reactome	Abortive elongation of HIV-1 transcript in the absence of Tat	6	1.72596	0.136108	0.368734	POLR2C-CTDP1,GTF2F1-CTDP1,GTF2F2-CTDP1,POLR2G-CTDP1,POLR2B-CTDP1,POLR2J-CTDP1
reactome	WNT5A-dependent internalization of FZD4	2	2.85159	0.154612	0.391684	AP2A2-AP2M1,AP2A2-CLTC
reactome	Formation of the HIV-1 Early Elongation Complex	7	1.55103	0.167578	0.402187	CDK7-CTDP1,POLR2C-CTDP1,GTF2F1-CTDP1,GTF2F2-CTDP1,POLR2G-CTDP1,POLR2B-CTDP1,POLR2J-CTDP1
reactome	mTOR signalling	3	2.13869	0.164865	0.402187	PRKAG2-PRKAB1,PRKAB2-PRKAG2,PRKAA1-PRKAG2
reactome	PKB-mediated events	3	2.13869	0.164865	0.402187	PRKAG2-PRKAB1,PRKAB2-PRKAG2,PRKAA1-PRKAG2
reactome	Formation of the Early Elongation Complex	7	1.55103	0.167578	0.402187	CDK7-CTDP1,POLR2C-CTDP1,GTF2F1-CTDP1,GTF2F2-CTDP1,POLR2G-CTDP1,POLR2B-CTDP1,POLR2J-CTDP1
reactome	Signaling by NOTCH2	2	2.73277	0.165433	0.402187	JAG1-NOTCH2,JAG1-MIB1
reactome	PI3K Cascade	5	1.62343	0.19581	0.463678	FGFR1-FRS2,PRKAG2-PRKAB1,PRKAB2-PRKAG2,FGFR1-PIK3R1,PRKAA1-PRKAG2
reactome	Regulation of actin dynamics for phagocytic cup formation	6	1.53719	0.197267	0.463678	DOCK1-ELMO1,BAIAP2-WASF2,CYFIP2-BAIAP2,RAC1-BAIAP2,ABI1-BAIAP2,WASF1-BAIAP2
reactome	Factors involved in megakaryocyte development and platelet production	4	1.72596	0.202009	0.469979	EP300-IRF7,CREBBP-IRF7,IRF3-IRF7,KIF3B-KIFAP3
reactome	Toll Like Receptor 10 (TLR10) Cascade	7	1.39971	0.235618	0.53189	S100B-AGER,ATF2-MAPK11,APP-AGER,MAPKAPK2-MAPK11,MAPK11-MAPKAPK3,IKBKB-CHUK,MAPK1-DUSP7
reactome	MyD88 cascade initiated on plasma membrane	7	1.39971	0.235618	0.53189	S100B-AGER,ATF2-MAPK11,APP-AGER,MAPKAPK2-MAPK11,MAPK11-MAPKAPK3,IKBKB-CHUK,MAPK1-DUSP7
reactome	Toll Like Receptor 5 (TLR5) Cascade	7	1.39971	0.235618	0.53189	S100B-AGER,ATF2-MAPK11,APP-AGER,MAPKAPK2-MAPK11,MAPK11-MAPKAPK3,IKBKB-CHUK,MAPK1-DUSP7
reactome	TRAF6 mediated induction of NFkB and MAP kinases upon TLR7-8 or 9 activation	7	1.37457	0.249291	0.551829	S100B-AGER,ATF2-MAPK11,APP-AGER,MAPKAPK2-MAPK11,MAPK11-MAPKAPK3,IKBKB-CHUK,MAPK1-DUSP7
reactome	MHC class II antigen presentation	4	1.5804	0.247457	0.551829	AP2A2-AP2M1,AP1B1-AP1S3,AP2A2-CLTC,KIF3B-KIFAP3
reactome	Activated NOTCH1 Transmits Signal to the Nucleus	2	2.04958	0.255172	0.559416	JAG1-MIB1,JAG1-ADAM17
reactome	activated TAK1 mediates p38 MAPK activation	2	1.98747	0.266566	0.578829	MAPK11-MAPKAPK3,MAPKAPK2-MAPK11
reactome	Deadenylation-dependent mRNA decay	6	1.36639	0.276943	0.595689	CNOT3-CNOT6L,CNOT3-CNOT2,CNOT3-RQCD1,CNOT3-CNOT7,CNOT3-CNOT8,CNOT3-CNOT6
kegg	Huntington's disease	3	2.98121	0.0785656	0.596905	AP2A2-AP2M1,AP2A2-CLTC,APAF1-CASP9
kegg	Osteoclast differentiation	6	1.98747	0.0826484	0.596905	PLCG2-BLNK,CHUK-RELB,CSF1R-GRB2,BTK-BLNK,CSF1R-PIK3R1,SYK-BLNK
reactome	Signalling to RAS	2	1.8739	0.289337	0.610823	MAPK11-MAPKAPK3,MAPKAPK2-MAPK11
reactome	IKK complex recruitment mediated by RIP1	2	1.8739	0.289337	0.610823	IKBKB-CHUK,UBE2D1-BIRC3
kegg	Inflammatory bowel disease (IBD)	2	3.6437	0.103094	0.67011	IL18R1-IL18,STAT4-IL12RB2
reactome	MAP kinase activation in TLR cascade	4	1.39546	0.322383	0.674343	MAPK11-MAPKAPK3,ATF2-MAPK11,MAPK1-DUSP7,MAPKAPK2-MAPK11
reactome	Semaphorin interactions	2	1.68171	0.33454	0.687163	ARHGEF11-CDC42,ARHGEF11-RHOA
reactome	Negative regulators of RIG-I-MDA5 signaling	2	1.68171	0.33454	0.687163	UBE2L6-HERC5,ISG15-HERC5
reactome	IRS-mediated signalling	5	1.30132	0.33987	0.691878	FGFR1-FRS2,PRKAG2-PRKAB1,PRKAB2-PRKAG2,FGFR1-PIK3R1,PRKAA1-PRKAG2
reactome	TAK1 activates NFkB by phosphorylation and activation of IKKs complex	3	1.4258	0.351894	0.703787	IKBKB-CHUK,S100B-AGER,APP-AGER
reactome	Signaling by Interleukins	9	1.1853	0.34992	0.703787	YES1-CBL,IL7R-JAK3,IL7R-IL2RG,HCK-PIK3R1,HCK-PIK3CB,HCK-CBL,CBL-BLNK,IKBKB-CHUK,CSF2RA-PIK3R1
reactome	IRS-related events triggered by IGF1R	5	1.27106	0.357995	0.709764	FGFR1-FRS2,PRKAG2-PRKAB1,PRKAB2-PRKAG2,FGFR1-PIK3R1,PRKAA1-PRKAG2
reactome	IRS-related events	5	1.26128	0.364045	0.715538	FGFR1-FRS2,PRKAG2-PRKAB1,PRKAB2-PRKAG2,FGFR1-PIK3R1,PRKAA1-PRKAG2
reactome	IGF1R signaling cascade	5	1.24217	0.37615	0.71983	FGFR1-FRS2,PRKAG2-PRKAB1,PRKAB2-PRKAG2,FGFR1-PIK3R1,PRKAA1-PRKAG2
reactome	Signalling to ERKs	2	1.52527	0.378858	0.71983	MAPK11-MAPKAPK3,MAPKAPK2-MAPK11
reactome	MAPK targets- Nuclear events mediated by MAP kinases	2	1.52527	0.378858	0.71983	ATF2-MAPK11,MAPK1-DUSP7
reactome	Signaling by Type 1 Insulin-like Growth Factor 1 Receptor (IGF1R)	5	1.24217	0.37615	0.71983	FGFR1-FRS2,PRKAG2-PRKAB1,PRKAB2-PRKAG2,FGFR1-PIK3R1,PRKAA1-PRKAG2
kegg	Vascular smooth muscle contraction	3	2.4595	0.122113	0.721575	ARHGEF11-GNA12,ARHGEF11-GNA13,ARHGEF11-RHOA
reactome	L1CAM interactions	2	1.4258	0.411266	0.732568	AP2A2-AP2M1,AP2A2-NUMB
reactome	Insulin receptor signalling cascade	5	1.20564	0.400333	0.732568	FGFR1-FRS2,PRKAG2-PRKAB1,PRKAB2-PRKAG2,FGFR1-PIK3R1,PRKAA1-PRKAG2
reactome	Glutamate Binding, Activation of AMPA Receptors and Synaptic Plasticity	1	1.92902	0.409323	0.732568	AP2A2-AP2M1
reactome	DCC mediated attractive signaling	1	1.92902	0.409323	0.732568	TRIO-RAC1
reactome	ERKs are inactivated	1	1.92902	0.409323	0.732568	MAPK1-DUSP7
reactome	Nephrin interactions	1	2.04958	0.390743	0.732568	WASL-NCK2
reactome	Trafficking of AMPA receptors	1	1.92902	0.409323	0.732568	AP2A2-AP2M1
reactome	Neurotransmitter Release Cycle	1	1.92902	0.409323	0.732568	SYT1-VAMP2
reactome	NRAGE signals death through JNK	1	1.82185	0.427337	0.738127	TRIO-RAC1
reactome	PI Metabolism	1	1.82185	0.427337	0.738127	SYNJ2-PIK3R1
reactome	Activation of IRF3-IRF7 mediated by TBK1-IKK epsilon	1	1.82185	0.427337	0.738127	IRF7-TBK1
reactome	Glucagon-like Peptide-1 (GLP1) regulates insulin secretion	3	1.26128	0.426219	0.738127	PRKACB-AKAP5,AKAP5-IQGAP1,PRKAR2A-AKAP5
reactome	YAP1- and WWTR1 (TAZ)-stimulated gene expression	1	1.72596	0.444801	0.762516	SMARCD3-TBL1XR1
kegg	Small cell lung cancer	4	1.84751	0.171251	0.780432	CCNE1-CDK2,RB1-CCNE1,CCNE1-CDKN1B,APAF1-CASP9
kegg	RIG-I-like receptor signaling pathway	3	2.04958	0.179986	0.780432	IRF7-TBK1,IKBKB-CHUK,TBKBP1-AZI2
kegg	Circadian rhythm	3	2.04958	0.179986	0.780432	PER1-PER3,CSNK1E-PER3,PER2-PER3
kegg	Measles	5	1.67313	0.1801	0.780432	IRAK1-IRF7,MAVS-IRF7,CCNE1-CDKN1B,CD3E-PIK3R1,TLR2-MYD88
reactome	Phospholipid metabolism	1	1.63966	0.461733	0.785635	SYNJ2-PIK3R1
reactome	Fc epsilon receptor (FCERI) signaling	10	1.06127	0.468987	0.792066	BCL10-MALT1,CHUK-CARD11,FGFR1-FRS2,CARD11-MALT1,UBE2N-MALT1,IKBKB-CHUK,FGFR1-PIK3R1,MALT1-TRAF6,MALT1-IKBKG,PRKCQ-MALT1
reactome	REV-ERBA represses gene expression	1	1.56159	0.478148	0.801601	SMARCD3-TBL1XR1
reactome	formation of the beta-catenin-TCF transactivating complex	3	1.1308	0.497325	0.821668	CTNNB1-TCF7,BCL9-CTNNB1,TLE3-HDAC1
reactome	NF-kB activation through FADD-RIP-1 pathway mediated by caspase-8 and -10	1	1.4906	0.494063	0.821668	IKBKB-CHUK
reactome	Lysosome Vesicle Biogenesis	1	1.4258	0.509493	0.835715	AP1B1-AP1S3
reactome	Integration of energy metabolism	4	1.06645	0.518837	0.842077	PRKAR2A-AKAP5,PRKACB-AKAP5,PRKAB2-PRKAG2,AKAP5-IQGAP1
reactome	FRS2-mediated cascade	2	1.15064	0.522035	0.842077	FGFR1-FRS2,FGFR1-SOS1
reactome	RORA activates circadian gene expression	1	1.36639	0.524452	0.842077	SMARCD3-TBL1XR1
reactome	IRAK1 recruits IKK complex	1	1.31173	0.538955	0.853345	IKBKB-CHUK
reactome	IRAK1 recruits IKK complex upon TLR7-8 or 9 stimulation	1	1.31173	0.538955	0.853345	IKBKB-CHUK
kegg	p53 signaling pathway	3	1.85622	0.21924	0.890661	CCNE1-CDK2,CCNE1-CDKN1A,APAF1-CASP9
reactome	BMAL1-CLOCK,NPAS2 activates circadian gene expression	1	1.21457	0.566647	0.891004	SMARCD3-TBL1XR1
reactome	ERK-MAPK targets	1	1.17119	0.579864	0.905541	MAPK1-DUSP7
reactome	Costimulation by the CD28 family	3	0.993736	0.584599	0.906724	FYN-YES1,LCK-CD3E,CD3E-CSK
reactome	Myogenesis	1	1.09311	0.6051	0.91366	MEF2A-MAPK14
reactome	CDO in myogenesis	1	1.09311	0.6051	0.91366	MEF2A-MAPK14
reactome	Nuclear Events (kinase and transcription factor activation)	1	1.09311	0.6051	0.91366	MAPK1-DUSP7
reactome	Activation of gene expression by SREBF (SREBP)	1	1.09311	0.6051	0.91366	SMARCD3-TBL1XR1
reactome	Post-translational protein modification	2	0.978904	0.609853	0.914779	MUC1-GALNT4,MUC1-GALNT12
kegg	Hepatitis B	4	1.26128	0.39169	0.917449	IRF7-TBK1,TLR2-TIRAP,ATF2-CREB5,APAF1-CASP9
kegg	NF-kappa B signaling pathway	4	1.28601	0.377856	0.917449	BTK-BLNK,PLCG2-BLNK,IKBKB-CHUK,TRAF2-TNFRSF13C
kegg	Thyroid cancer	1	2.04958	0.390743	0.917449	CTNNB1-TCF7
kegg	Prostate cancer	5	1.4383	0.26851	0.917449	CTNNB1-TCF7,RB1-CCNE1,CCNE1-CDKN1B,FGFR1-PIK3R1,CCNE1-CDK2
kegg	NOD-like receptor signaling pathway	2	1.45748	0.400553	0.917449	TAB1-MAPK11,IKBKB-CHUK
kegg	Salmonella infection	2	1.77261	0.312019	0.917449	FLNA-ACTG1,FLNA-ACTB
kegg	Tight junction	3	1.66746	0.268279	0.917449	CTNNA1-TJP2,EPB41-TJP2,OCLN-TJP2
kegg	Amyotrophic lateral sclerosis (ALS)	1	1.92902	0.409323	0.917449	APAF1-CASP9
kegg	Melanogenesis	2	1.92902	0.277958	0.917449	CTNNB1-TCF7,MITF-EP300
kegg	Amphetamine addiction	1	1.92902	0.409323	0.917449	FOS-CREB5
kegg	Calcium signaling pathway	2	1.45748	0.400553	0.917449	ATP2A2-PLN,ATP2A1-PLN
kegg	VEGF signaling pathway	2	1.45748	0.400553	0.917449	MAPK11-MAPKAPK3,MAPKAPK2-MAPK11
kegg	Shigellosis	2	1.82185	0.300694	0.917449	DOCK1-ELMO1,IKBKB-CHUK
reactome	SHC-mediated cascade	1	1.05785	0.617143	0.919664	FGFR1-SOS1
reactome	Regulation of insulin secretion	3	0.910925	0.643334	0.946324	PRKACB-AKAP5,AKAP5-IQGAP1,PRKAR2A-AKAP5
reactome	Cell death signalling via NRAGE, NRIF and NADE	1	0.993736	0.64014	0.946324	TRIO-RAC1
kegg	Alzheimer's disease	1	1.72596	0.444801	0.963736	APAF1-CASP9
kegg	Synaptic vesicle cycle	1	1.56159	0.478148	0.964436	AP2A2-CLTC
kegg	Cell cycle	13	1.05523	0.461124	0.964436	CDK2-CCNA1,CDKN1A-CCNA1,CDK1-CCNA2,CCNE1-SKP2,RB1-CCNE1,BUB1B-CDC23,CCNE1-CDKN1A,CCNE1-CDKN1B,RB1-CCNA1,CCNE1-CDK2,CCNA2-CCNA1,CDK1-CCNA1,CDKN1B-CCNA1
kegg	TGF-beta signaling pathway	3	1.14395	0.489637	0.964436	BMP6-BMPR2,ACVR1B-SMAD3,ACVR1B-SMAD2
kegg	Cytosolic DNA-sensing pathway	1	1.36639	0.524452	0.965709	IRF7-TBK1
kegg	Herpes simplex infection	3	1.06935	0.534854	0.965709	IRF7-TBK1,IKBKB-CHUK,TLR2-MYD88
kegg	Epithelial cell signaling in Helicobacter pylori infection	1	1.4258	0.509493	0.965709	IKBKB-CHUK
reactome	Oxygen-dependent proline hydroxylation of Hypoxia-inducible Factor Alpha	1	0.936951	0.661756	0.967182	UBE2D1-CUL2
reactome	Cell-Cell communication	2	0.874488	0.670824	0.969825	PTPN6-SIRPA,WASL-NCK2
reactome	Generation of second messenger molecules	1	0.910925	0.672072	0.969825	LCK-CD3E
reactome	Nuclear Envelope Breakdown	3	0.840854	0.695943	0.990158	LMNB1-TMPO,PRKCB-LMNB1,LMNB1-EMD
reactome	Signaling by Insulin receptor	5	0.853992	0.69919	0.990158	FGFR1-FRS2,PRKAG2-PRKAB1,PRKAB2-PRKAG2,FGFR1-PIK3R1,PRKAA1-PRKAG2
reactome	Netrin-1 signaling	1	0.862982	0.69177	0.990158	TRIO-RAC1
kegg	Wnt signaling pathway	1	0.381317	0.930319	0.992965	CTNNB1-TCF7
kegg	Jak-STAT signaling pathway	3	0.833728	0.701408	0.992965	IL7R-CBL,IL7R-JAK3,PIAS2-STAT4
kegg	Toxoplasmosis	1	0.443153	0.898942	0.992965	TLR2-MYD88
kegg	Natural killer cell mediated cytotoxicity	1	0.292797	0.968863	0.992965	PLCG2-SH3BP2
kegg	Hepatitis C	2	0.780793	0.729918	0.992965	IRF7-TBK1,IKBKB-CHUK
kegg	Endometrial cancer	1	0.546555	0.844074	0.992965	CTNNB1-TCF7
kegg	Dilated cardiomyopathy	1	1.05785	0.617143	0.992965	ATP2A2-PLN
kegg	ErbB signaling pathway	2	0.51643	0.90225	0.992965	NCK2-PAK2,NCK2-PAK1
kegg	Cell adhesion molecules (CAMs)	1	0.745302	0.744045	0.992965	ITGAM-JAM3
kegg	Adrenergic signaling in cardiomyocytes	1	1.17119	0.579864	0.992965	ATP2A2-PLN
kegg	Oocyte meiosis	1	0.204958	0.992965	0.992965	CCNE1-CDK2
kegg	Neurotrophin signaling pathway	1	0.237633	0.986088	0.992965	MAPKAPK2-MAPK11
kegg	Gap junction	1	0.840854	0.701171	0.992965	MAP2K5-MAP3K2
kegg	Notch signaling pathway	1	0.565402	0.834108	0.992965	JAG1-NOTCH2
kegg	Insulin signaling pathway	1	0.285159	0.971627	0.992965	RHOQ-EXOC7
kegg	Adipocytokine signaling pathway	1	0.669251	0.780769	0.992965	CHUK-TRAF2
kegg	Bacterial invasion of epithelial cells	1	0.910925	0.672072	0.992965	DOCK1-ELMO1
kegg	Leukocyte transendothelial migration	1	0.712898	0.759421	0.992965	ITGAM-JAM3
kegg	Regulation of actin cytoskeleton	3	0.578705	0.893782	0.992965	BAIAP2-WASF2,FGFR1-SOS1,RAC1-BAIAP2
kegg	Fc gamma R-mediated phagocytosis	1	0.461877	0.8891	0.992965	HCK-FCGR1A
kegg	Hippo signaling pathway	4	0.81474	0.726444	0.992965	CTNNB1-TCF7,BMP6-BMPR2,LATS1-LIMD1,DLG1-DLG3
kegg	Apoptosis	1	0.360366	0.940318	0.992965	APAF1-CASP9
kegg	Cytokine-cytokine receptor interaction	3	0.515078	0.932728	0.992965	IL18R1-IL18,OSM-IL6ST,IL7R-IL2RG
kegg	Leishmaniasis	1	0.799837	0.719121	0.992965	TLR2-MYD88
kegg	Progesterone-mediated oocyte maturation	1	0.886305	0.682073	0.992965	CDK2-SPDYA
kegg	HTLV-I infection	3	0.435309	0.969695	0.992965	CHUK-RELB,IKBKB-CHUK,BUB1B-CDC23
kegg	Chagas disease (American trypanosomiasis)	1	0.555819	0.839168	0.992965	TLR2-MYD88
kegg	Colorectal cancer	1	0.840854	0.701171	0.992965	CTNNB1-TCF7
kegg	Proteoglycans in cancer	2	0.533224	0.89214	0.992965	FGFR1-FRS2,FLNA-CAMK2G
reactome	Constitutive Signaling by NOTCH1 PEST Domain Mutants	2	0.753869	0.74751	0.993008	JAG1-MIB1,JAG1-ADAM17
reactome	DAP12 interactions	3	0.422231	0.974281	0.993008	FGFR1-FRS2,TYROBP-TREM1,FGFR1-PIK3R1
reactome	G alpha (12-13) signalling events	2	0.753869	0.74751	0.993008	TRIO-RHOA,ARHGEF11-RHOA
reactome	Circadian Clock	1	0.607283	0.812225	0.993008	SMARCD3-TBL1XR1
reactome	Constitutive Signaling by NOTCH1 HD+PEST Domain Mutants	2	0.753869	0.74751	0.993008	JAG1-MIB1,JAG1-ADAM17
reactome	Signaling by PDGF	2	0.312317	0.988631	0.993008	FGFR1-FRS2,FGFR1-PIK3R1
reactome	PI3K-AKT activation	2	0.443153	0.942259	0.993008	FGFR1-FRS2,FGFR1-PIK3R1
reactome	FBXW7 Mutants and NOTCH1 in Cancer	2	0.618741	0.837421	0.993008	JAG1-MIB1,JAG1-ADAM17
reactome	Inactivation of APC-C via direct inhibition of the APC-C complex	1	0.348865	0.945615	0.993008	BUB1B-CDC23
reactome	Nucleotide-binding domain, leucine rich repeat containing receptor (NLR) signaling pathways	1	0.461877	0.8891	0.993008	IKBKB-CHUK
reactome	Downstream signal transduction	2	0.323087	0.986285	0.993008	FGFR1-FRS2,FGFR1-PIK3R1
reactome	NGF signalling via TRKA from the plasma membrane	6	0.799837	0.763113	0.993008	FGFR1-FRS2,MAPK1-DUSP7,MAPKAPK2-MAPK11,MAPK11-MAPKAPK3,FGFR1-PIK3R1,AP2A2-AP2M1
reactome	Golgi Associated Vesicle Biogenesis	1	0.63064	0.800224	0.993008	AP1B1-AP1S3
reactome	G1 Phase	1	0.368464	0.936503	0.993008	RBL1-PPP2CA
reactome	Signaling by EGFR	3	0.378384	0.986505	0.993008	FGFR1-FRS2,FGFR1-PIK3R1,AP2A2-AP2M1
reactome	Signaling by NOTCH1 HD Domain Mutants in Cancer	2	0.618741	0.837421	0.993008	JAG1-MIB1,JAG1-ADAM17
reactome	Neurotransmitter Receptor Binding And Downstream Transmission In The Postsynaptic Cell	2	0.580412	0.862468	0.993008	AP2A2-AP2M1,DLG1-DLG3
reactome	Interleukin-1 signaling	1	0.327933	0.954841	0.993008	IKBKB-CHUK
reactome	HATs acetylate histones	4	0.390396	0.992097	0.993008	TADA3-TAF5L,ATXN7-TAF5L,TAF5L-TADA1,TAF5L-TAF9
reactome	trans-Golgi Network Vesicle Budding	1	0.546555	0.844074	0.993008	AP1B1-AP1S3
reactome	Activation of Kainate Receptors upon glutamate binding	1	0.546555	0.844074	0.993008	DLG1-DLG3
reactome	DAP12 signaling	2	0.287661	0.993008	0.993008	FGFR1-FRS2,FGFR1-PIK3R1
reactome	PI3K-AKT Signaling in Cancer	2	0.461877	0.932783	0.993008	FGFR1-FRS2,FGFR1-PIK3R1
reactome	Regulation of cholesterol biosynthesis by SREBP (SREBF)	1	0.745302	0.744045	0.993008	SMARCD3-TBL1XR1
reactome	Signaling by NOTCH	3	0.702714	0.803299	0.993008	JAG1-NOTCH2,JAG1-MIB1,JAG1-ADAM17
reactome	Signaling by ERBB2	2	0.312317	0.988631	0.993008	FGFR1-FRS2,FGFR1-PIK3R1
reactome	Signaling by ERBB4	2	0.309371	0.989226	0.993008	FGFR1-FRS2,FGFR1-PIK3R1
reactome	Constitutive PI3K-AKT Signaling in Cancer	2	0.546555	0.883929	0.993008	FGFR1-FRS2,FGFR1-PIK3R1
reactome	Integrin cell surface interactions	1	0.712898	0.759421	0.993008	ITGAM-JAM3
reactome	Peptide hormone metabolism	1	0.819832	0.710285	0.993008	ATP6AP2-REN
reactome	Signaling by NOTCH1 in Cancer	2	0.618741	0.837421	0.993008	JAG1-MIB1,JAG1-ADAM17
reactome	Inhibition of the proteolytic activity of APC-C required for the onset of anaphase by mitotic spindle checkpoint components	1	0.348865	0.945615	0.993008	BUB1B-CDC23
reactome	Ca2+ pathway	1	0.420427	0.91072	0.993008	CTNNB1-TCF7
reactome	Activation of the pre-replicative complex	3	0.585595	0.88917	0.993008	RPA2-RPA4,RPA3-RPA4,RPA1-RPA4
reactome	Cellular response to hypoxia	1	0.72874	0.751852	0.993008	UBE2D1-CUL2
reactome	Downstream signaling of activated FGFR	3	0.528924	0.924876	0.993008	FGFR1-FRS2,FGFR1-SOS1,FGFR1-PIK3R1
reactome	p75 NTR receptor-mediated signalling	1	0.585595	0.823505	0.993008	TRIO-RAC1
reactome	Chromatin modifying enzymes	4	0.390396	0.992097	0.993008	TADA3-TAF5L,ATXN7-TAF5L,TAF5L-TADA1,TAF5L-TAF9
reactome	Interleukin receptor SHC signaling	1	0.546555	0.844074	0.993008	CSF2RA-PIK3R1
reactome	Negative regulation of FGFR signaling	1	0.655866	0.787456	0.993008	FGFR1-FRS2
reactome	Clathrin derived vesicle budding	1	0.546555	0.844074	0.993008	AP1B1-AP1S3
reactome	Signaling by NOTCH1	2	0.618741	0.837421	0.993008	JAG1-MIB1,JAG1-ADAM17
reactome	Chromatin organization	4	0.390396	0.992097	0.993008	TADA3-TAF5L,ATXN7-TAF5L,TAF5L-TADA1,TAF5L-TAF9
reactome	Signaling by NOTCH1 HD+PEST Domain Mutants in Cancer	2	0.618741	0.837421	0.993008	JAG1-MIB1,JAG1-ADAM17
reactome	Mitotic Spindle Checkpoint	1	0.345193	0.947275	0.993008	BUB1B-CDC23
reactome	EGFR downregulation	1	0.520529	0.857911	0.993008	AP2A2-AP2M1
reactome	Cyclin D associated events in G1	1	0.368464	0.936503	0.993008	RBL1-PPP2CA
reactome	Signaling by SCF-KIT	4	0.59087	0.908948	0.993008	YES1-CBL,YES1-KIT,FGFR1-PIK3R1,FGFR1-FRS2
reactome	CD28 co-stimulation	1	0.762635	0.735993	0.993008	FYN-YES1
reactome	Signaling by EGFR in Cancer	3	0.371245	0.988047	0.993008	FGFR1-FRS2,FGFR1-PIK3R1,AP2A2-AP2M1
reactome	Role of LAT2-NTAL-LAB on calcium mobilization	2	0.404856	0.959668	0.993008	FGFR1-FRS2,FGFR1-PIK3R1
reactome	DNA Repair	4	0.524693	0.948118	0.993008	BRCA1-ATM,NBN-RAD50,NBN-MRE11A,NBN-ATM
reactome	PI3K events in ERBB2 signaling	2	0.461877	0.932783	0.993008	FGFR1-FRS2,FGFR1-PIK3R1
reactome	Cell surface interactions at the vascular wall	1	0.683194	0.773872	0.993008	ITGAM-JAM3
reactome	PI-3K cascade	2	0.461877	0.932783	0.993008	FGFR1-FRS2,FGFR1-PIK3R1
reactome	Interleukin-2 signaling	1	0.368464	0.936503	0.993008	CSF2RA-PIK3R1
reactome	PIP3 activates AKT signaling	2	0.461877	0.932783	0.993008	FGFR1-FRS2,FGFR1-PIK3R1
reactome	Signaling by NOTCH1 t(7;9)(NOTCH1-M1580_K2555) Translocation Mutant	2	0.618741	0.837421	0.993008	JAG1-MIB1,JAG1-ADAM17
reactome	PI3K events in ERBB4 signaling	2	0.461877	0.932783	0.993008	FGFR1-FRS2,FGFR1-PIK3R1
reactome	Regulation of Hypoxia-inducible Factor (HIF) by oxygen	1	0.72874	0.751852	0.993008	UBE2D1-CUL2
reactome	APC-Cdc20 mediated degradation of Nek2A	1	0.321503	0.957555	0.993008	BUB1B-CDC23
reactome	Signaling by NOTCH1 PEST Domain Mutants in Cancer	2	0.618741	0.837421	0.993008	JAG1-MIB1,JAG1-ADAM17
reactome	GAB1 signalosome	2	0.417749	0.954124	0.993008	FGFR1-FRS2,FGFR1-PIK3R1
reactome	Antiviral mechanism by IFN-stimulated genes	4	0.749561	0.783581	0.993008	UBE2L6-HERC5,UBE2E1-HERC5,ISG15-HERC5,KPNA5-NUP50
reactome	Transmission across Chemical Synapses	3	0.750992	0.765734	0.993008	SYT1-VAMP2,DLG1-DLG3,AP2A2-AP2M1
reactome	NOD1-2 Signaling Pathway	1	0.537595	0.84883	0.993008	IKBKB-CHUK
reactome	ISG15 antiviral mechanism	4	0.749561	0.783581	0.993008	UBE2L6-HERC5,UBE2E1-HERC5,ISG15-HERC5,KPNA5-NUP50

[truncated: 15 more sheets: CMP->GMP(excl -), MEP->EB|MK(shared +), MEP->EB|MK(shared -), MEP->EB(excl +), MEP->EB(excl -), MEP->MK(excl +), MEP->MK(excl -), GMP->N|M(shared +), GMP->N|M(shared -), GMP->N(excl +), GMP->N(excl -), GMP->M(excl +), GMP->M(excl -), CLP->CD4(+), CLP->CD4(-)]
